# Supplementary material for: Mapping Global Research Trends on Autism Spectrum Disorder: A Bibliometric Analysis of Pharmacology and Pharmacy Studies
Source: Pharmaceuticals (Basel). 2026 Jan 7;19(1):102. doi: 10.3390/ph19010102 (PMC12844977; doi:10.3390/ph19010102)
Supplement: Supplementary file 1 [file pharmaceuticals-19-00102-s001.zip]

Archive with 5 entries (4 files):
- Database/
- Database/savedrecs (1).txt
- Database/savedrecs (2).txt
- Database/savedrecs.txt
- Pharm_Supplementary_Materials.pdf
