# Supplementary material for: Mapping Global Research Trends on Autism Spectrum Disorder: A Bibliometric Analysis of Pharmacology and Pharmacy Studies
Source: Pharmaceuticals (Basel). 2026 Jan 7;19(1):102. doi: 10.3390/ph19010102 (PMC12844977; doi:10.3390/ph19010102)
Supplement: Supplementary file 1 [file pharmaceuticals-19-00102-s001.zip › Database/savedrecs (1).txt]

FN Clarivate Analytics Web of Science
VR 1.0
PT J
AU Wong, NML
   Findon, JL
   Wichers, RH
   Giampietro, V
   Stoencheva, V
   Murphy, CM
   Blainey, S
   Ecker, C
   Murphy, DG
   McAlonan, GM
   Daly, E
AF Wong, Nichol M. L.
   Findon, James L.
   Wichers, Robert H.
   Giampietro, Vincent
   Stoencheva, Vladimira
   Murphy, Clodagh M.
   Blainey, Sarah
   Ecker, Christine
   Murphy, Declan G.
   McAlonan, Grainne M.
   Daly, Eileen
TI Serotonin differentially modulates the temporal dynamics of the limbic
   response to facial emotions in male adults with and without autism
   spectrum disorder (ASD): a randomised placebo-controlled single-dose
   crossover trial
SO NEUROPSYCHOPHARMACOLOGY
LA English
DT Article
ID AMYGDALA HABITUATION; FUNCTIONAL CONNECTIVITY; TRYPTOPHAN DEPLETION;
   BRAIN; ASSOCIATION; EXPRESSIONS; TRANSPORTER; CITALOPRAM; CHILDREN;
   BEHAVIOR
AB Emotion processing-including signals from facial expressions-is often altered in individuals with autism spectrum disorder (ASD). The biological basis of this is poorly understood but may include neurochemically mediated differences in the responsivity of key 'limbic' regions (including amygdala, ventromedial prefrontal cortex (vmPFC) and nucleus accumbens (NAc)). Emerging evidence also suggests that ASD may be a disorder of brain temporal dynamics. Moreover, serotonin (5-HT) has been shown to be a key regulator of both facial-emotion processing and brain dynamics, and 5-HT abnormalities have been consistently implicated in ASD. To date, however, no one has examined how 5-HT influences the dynamics of facial-emotion processing in ASD. Therefore, we compared the influence of 5-HT on the responsivity of brain dynamics during facial-emotion processing in individuals with and without ASD. Participants completed a facial-emotion processing fMRI task at least 8 days apart using a randomised double-blind crossover design. At each visit they received either a single 20-mg oral dose of the selective serotonin reuptake inhibitor (SSRI) citalopram or placebo. We found that citalopram (which increases levels of 5-HT) caused sustained activation in key limbic regions during processing of negative facial emotions in adults with ASD-but not in neurotypical adults. The neurotypical adults' limbic response reverted more rapidly to baseline following a 5-HT-challenge. Our results suggest that serotonergic homoeostatic control of the temporal dynamics in limbic regions is altered in adults with ASD, and provide a fresh perspective on the biology of ASD.
C1 [Wong, Nichol M. L.; Findon, James L.; Wichers, Robert H.; Stoencheva, Vladimira; Murphy, Clodagh M.; Blainey, Sarah; Murphy, Declan G.; McAlonan, Grainne M.; Daly, Eileen] Kings Coll London, Inst Psychiat Psychol & Neurosci, Dept Forens & Neurodev Sci, London, England.
   [Wong, Nichol M. L.; Findon, James L.; Wichers, Robert H.; Murphy, Declan G.; McAlonan, Grainne M.; Daly, Eileen] Kings Coll London, Sackler Inst Translat Neurodev, Inst Psychiat Psychol & Neurosci, London, England.
   [Wong, Nichol M. L.; Murphy, Declan G.; McAlonan, Grainne M.] Inst Psychiat Psychol & Neurosci, Biomed Res Ctr Mental Hlth, London, England.
   [Wong, Nichol M. L.; Murphy, Declan G.; McAlonan, Grainne M.] South London & Maudsley NHS Fdn Trust, London, England.
   [Findon, James L.] Kings Coll London, Inst Psychiat Psychol & Neurosci, Dept Psychol, London, England.
   [Wichers, Robert H.; Stoencheva, Vladimira; Murphy, Clodagh M.; Blainey, Sarah; McAlonan, Grainne M.] South London & Maudsley Fdn NHS Trust, Behav & Dev Psychiat Clin Acad Grp, Adult Autism & ADHD Serv, Behav Genet Clin, London, England.
   [Giampietro, Vincent] Kings Coll London, Inst Psychiat Psychol & Neurosci, Dept Neuroimaging, London, England.
   [Ecker, Christine] Goethe Univ Frankfurt Main, Dept Child & Adolescent Psychiat Psychosomat & Ps, Frankfurt, Germany.
   [Murphy, Declan G.; McAlonan, Grainne M.] Kings Coll London, MRC Ctr Neurodev Disorders, London, England.
C3 University of London; King's College London; University of London;
   King's College London; University of London; King's College London;
   South London & Maudsley NHS Trust; University of London; King's College
   London; University of London; King's College London; Goethe University
   Frankfurt; University of London; King's College London
RP Wong, NML (corresponding author), Kings Coll London, Inst Psychiat Psychol & Neurosci, Dept Forens & Neurodev Sci, London, England.; Wong, NML (corresponding author), Kings Coll London, Sackler Inst Translat Neurodev, Inst Psychiat Psychol & Neurosci, London, England.; Wong, NML (corresponding author), Inst Psychiat Psychol & Neurosci, Biomed Res Ctr Mental Hlth, London, England.; Wong, NML (corresponding author), South London & Maudsley NHS Fdn Trust, London, England.
EM nichol.wong@kcl.ac.uk
RI Murphy, Clodagh/F-1464-2010; Murphy, Declan/JQI-8340-2023; daly,
   eileen/B-6716-2011; McAlonan, Grainne/G-1541-2011; Giampietro,
   Vincent/D-1279-2011; Ecker, Christine/E-5194-2010
OI Findon, James/0000-0001-8062-5972; Daly, Eileen/0000-0003-3625-3467;
   Wichers, Robert/0000-0002-6630-8038; Blainey, Sarah/0000-0002-9669-7644;
   Murphy, Clodagh M./0000-0002-6350-0155; McAlonan,
   Grainne/0000-0002-4466-2343; Murphy, Declan/0000-0002-6664-7451; Wong,
   Nichol M. L./0000-0003-0050-7736; Giampietro,
   Vincent/0000-0002-9381-8201; 
FU Clinical Biochemistry Department at King's College Hospital; Maudsley
   Pharmacy Department; Neurodevelopmental Clinic at the Maudsley Hospital;
   National Institute for Health Research (NIHR) Biomedical Research Centre
   for Mental Health at South London and Maudsley NHS Foundation Trust;
   Institute of Psychiatry, Psychology and Neuroscience King's College
   London; National Institute for Health Research (NIHR); Innovative
   Medicines Initiative 2 Joint Undertaking [777394]; European Union's
   Horizon 2020 research and innovation programme; EFPIA; AUTISM SPEAKS,
   Autistica, SFARI
FX The authors acknowledge support from the Clinical Biochemistry
   Department at King's College Hospital, the Maudsley Pharmacy Department
   and the Neurodevelopmental Clinic at the Maudsley Hospital.The authors
   acknowledge support from the National Institute for Health Research
   (NIHR) Biomedical Research Centre for Mental Health at South London and
   Maudsley NHS Foundation Trust and Institute of Psychiatry, Psychology
   and Neuroscience King's College London. This article presents
   independent research funded by the National Institute for Health
   Research (NIHR). The results leading to this publication has received
   funding from the Innovative Medicines Initiative 2 Joint Undertaking
   under grant agreement No 777394 for the project AIMS-2-TRIALS. This
   Joint Undertaking receives support from the European Union's Horizon
   2020 research and innovation programme and EFPIA and AUTISM SPEAKS,
   Autistica, SFARI. The views expressed are those of the author(s) and not
   necessarily those of the IMI, NHS, the NIHR or the Department of Health.
   The authors declare no competing interests.
CR Anderson BM, 2009, NEUROGENETICS, V10, P209, DOI 10.1007/s10048-009-0171-7
   Anderson GM, 2002, MOL PSYCHIATR, V7, P831, DOI 10.1038/sj.mp.4001099
   Ashwin C, 2007, NEUROPSYCHOLOGIA, V45, P2, DOI 10.1016/j.neuropsychologia.2006.04.014
   Association AP, 2013, DIAGNOSTIC STAT MANU
   Baker AP, 2014, ELIFE, V3, DOI 10.7554/eLife.01867
   Baron-Cohen S, 2001, J AUTISM DEV DISORD, V31, P5, DOI 10.1023/A:1005653411471
   Baron-Cohen S, 2000, NEUROSCI BIOBEHAV R, V24, P355, DOI 10.1016/S0149-7634(00)00011-7
   Breakspear M, 2017, NAT NEUROSCI, V20, P340, DOI 10.1038/nn.4497
   Breiter HC, 1996, NEURON, V17, P875, DOI 10.1016/S0896-6273(00)80219-6
   Calhoun VD, 2014, NEURON, V84, P262, DOI 10.1016/j.neuron.2014.10.015
   Carhart-Harris RL, 2019, CURR OPIN PSYCHIATR, V32, P16, DOI 10.1097/YCO.0000000000000467
   Cook Edwin H. Jr., 1996, Current Opinion in Pediatrics, V8, P348, DOI 10.1097/00008480-199608000-00008
   Critchley HD, 2000, BRAIN, V123, P2203, DOI 10.1093/brain/123.11.2203
   Dalton KM, 2005, NAT NEUROSCI, V8, P519, DOI 10.1038/nn1421
   Daly E, 2010, PSYCHOPHARMACOLOGY, V210, P499, DOI 10.1007/s00213-010-1850-7
   Daly EM, 2012, ARCH GEN PSYCHIAT, V69, P1003, DOI 10.1001/archgenpsychiatry.2012.513
   Deco G, 2014, J NEUROSCI, V34, P7886, DOI 10.1523/JNEUROSCI.5068-13.2014
   Desikan RS, 2006, NEUROIMAGE, V31, P968, DOI 10.1016/j.neuroimage.2006.01.021
   Deutsch SI, 2019, PROG NEURO-PSYCHOPH, V88, P401, DOI 10.1016/j.pnpbp.2018.05.009
   Devlin B, 2005, MOL PSYCHIATR, V10, P1110, DOI 10.1038/sj.mp.4001724
   Dricu M, 2016, NEUROSCI BIOBEHAV R, V71, P810, DOI 10.1016/j.neubiorev.2016.10.020
   Eickhoff SB, 2005, NEUROIMAGE, V25, P1325, DOI 10.1016/j.neuroimage.2004.12.034
   Elliott R, 2011, NEUROPSYCHOPHARMACOL, V36, P153, DOI 10.1038/npp.2010.77
   Freese J.L., 2009, HUMAN AMYGDALA, P3
   Garbarino VR, 2019, PHARMACOL RES, V140, P85, DOI 10.1016/j.phrs.2018.07.010
   HAMILTON M, 1960, J NEUROL NEUROSUR PS, V23, P56, DOI 10.1136/jnnp.23.1.56
   HAMILTON M, 1959, BRIT J MED PSYCHOL, V32, P50, DOI 10.1111/j.2044-8341.1959.tb00467.x
   Hariri AR, 2002, NEUROIMAGE, V17, P317, DOI 10.1006/nimg.2002.1179
   Harmer CJ, 2003, PSYCHOPHARMACOLOGY, V167, P411, DOI 10.1007/s00213-003-1401-6
   Hellyer PJ, 2016, NEUROIMAGE, V124, P85, DOI 10.1016/j.neuroimage.2015.08.069
   Howes OD, 2018, J PSYCHOPHARMACOL, V32, P3, DOI 10.1177/0269881117741766
   Hranilovic D, 2007, J AUTISM DEV DISORD, V37, P1934, DOI 10.1007/s10803-006-0324-6
   Jackson ME, 2001, J NEUROSCI, V21, P676, DOI 10.1523/JNEUROSCI.21-02-00676.2001
   Jenkinson M, 2012, NEUROIMAGE, V62, P782, DOI 10.1016/j.neuroimage.2011.09.015
   King BH, 2009, ARCH GEN PSYCHIAT, V66, P583, DOI 10.1001/archgenpsychiatry.2009.30
   King JB, 2018, JAMA NETW OPEN, V1, DOI 10.1001/jamanetworkopen.2018.4777
   Kleinhans NM, 2016, J AUTISM DEV DISORD, V46, P232, DOI 10.1007/s10803-015-2565-8
   Kleinhans NM, 2009, AM J PSYCHIAT, V166, P467, DOI 10.1176/appi.ajp.2008.07101681
   Lai MC, 2014, LANCET, V383, P896, DOI [10.1016/S0140-6736(13)61539-1, 10.1016/S0140-6736(09)61376-3]
   LORD C, 1989, J AUTISM DEV DISORD, V19, P185, DOI 10.1007/BF02211841
   Lord LD, 2019, NEUROIMAGE, V199, P127, DOI 10.1016/j.neuroimage.2019.05.060
   Mackey S, 2014, EUR J NEUROSCI, V40, P2777, DOI 10.1111/ejn.12654
   McDougle CJ, 2000, J AUTISM DEV DISORD, V30, P427, DOI 10.1023/A:1005551523657
   McDougle CJ, 1996, ARCH GEN PSYCHIAT, V53, P1001
   McDougle CJ, 1996, ARCH GEN PSYCHIAT, V53, P993
   MILNE RJ, 1991, DRUGS, V41, P450, DOI 10.2165/00003495-199141030-00008
   MONTAGU JD, 1963, J PSYCHOSOM RES, V7, P199, DOI 10.1016/0022-3999(63)90004-7
   Motzkin JC, 2015, BIOL PSYCHIAT, V77, P276, DOI 10.1016/j.biopsych.2014.02.014
   Muller CL, 2016, NEUROSCIENCE, V321, P24, DOI 10.1016/j.neuroscience.2015.11.010
   Murphy DGM, 2006, AM J PSYCHIAT, V163, P934, DOI 10.1176/appi.ajp.163.5.934
   Murphy SE, 2006, PSYCHOPHARMACOLOGY, V187, P121, DOI 10.1007/s00213-006-0401-8
   Nabi R, 2004, AM J MED GENET B, V125B, P63, DOI 10.1002/ajmg.b.20147
   Niederhofer H, 2003, HUM PSYCHOPHARM CLIN, V18, P389, DOI 10.1002/hup.491
   Odriozola P, 2019, DEV COGN NEUROS-NETH, V37, DOI 10.1016/j.dcn.2018.12.001
   PENNARTZ CMA, 1994, PROG NEUROBIOL, V42, P719, DOI 10.1016/0301-0082(94)90025-6
   Pinkham AE, 2008, SCHIZOPHR RES, V99, P164, DOI 10.1016/j.schres.2007.10.024
   Plichta MM, 2014, NEUROIMAGE, V103, P383, DOI 10.1016/j.neuroimage.2014.09.059
   Power JD, 2012, NEUROIMAGE, V59, P2142, DOI 10.1016/j.neuroimage.2011.10.018
   Sangkuhl K, 2011, PHARMACOGENET GENOM, V21, P769, DOI 10.1097/FPC.0b013e328346063f
   Selvaraj S, 2018, NEUROPSYCHOPHARMACOL, V43, P655, DOI 10.1038/npp.2017.166
   Sergerie K, 2008, NEUROSCI BIOBEHAV R, V32, P811, DOI 10.1016/j.neubiorev.2007.12.002
   Swartz JR, 2013, J AM ACAD CHILD PSY, V52, P84, DOI 10.1016/j.jaac.2012.10.012
   Tam FI, 2017, SCI REP-UK, V7, DOI 10.1038/s41598-017-14097-2
   Thomas KM, 2001, BIOL PSYCHIAT, V49, P309, DOI 10.1016/S0006-3223(00)01066-0
   Wang JJ, 2014, TRANS MOBIL SER, P29, DOI 10.1109/ICCSS.2014.6961811
   Watanabe T, 2019, ELIFE, V8, DOI 10.7554/eLife.42256
   Watanabe T, 2017, NAT COMMUN, V8, DOI 10.1038/ncomms16048
   WECHSLER D, 1981, CONTEMP EDUC PSYCHOL, V6, P82, DOI 10.1016/0361-476X(81)90035-7
   Whalen PJ, 2013, EMOT REV, V5, P78, DOI 10.1177/1754073912457231
   *WHO, 1993, ICD 10 CLASS MENT BE
   Wicker B, 2008, SOC COGN AFFECT NEUR, V3, P135, DOI 10.1093/scan/nsn007
   Wiggins JL, 2014, SOC COGN AFFECT NEUR, V9, P832, DOI 10.1093/scan/nst039
NR 72
TC 8
Z9 8
U1 0
U2 11
PU SPRINGERNATURE
PI LONDON
PA CAMPUS, 4 CRINAN ST, LONDON, N1 9XW, ENGLAND
SN 0893-133X
EI 1740-634X
J9 NEUROPSYCHOPHARMACOL
JI Neuropsychopharmacology
PD DEC
PY 2020
VL 45
IS 13
BP 2248
EP 2256
DI 10.1038/s41386-020-0693-0
EA MAY 2020
PG 9
WC Neurosciences; Pharmacology & Pharmacy; Psychiatry
WE Science Citation Index Expanded (SCI-EXPANDED); Social Science Citation Index (SSCI)
SC Neurosciences & Neurology; Pharmacology & Pharmacy; Psychiatry
GA OP5KI
UT WOS:000534600700001
PM 32388538
OA Green Published, hybrid
DA 2025-08-11
ER

PT J
AU Bozdogan, ST
   Kutuk, MO
   Tufan, E
   Altintas, Z
   Temel, GO
   Toros, F
AF Bozdogan, Sevcan Tug
   Kutuk, Meryem Ozlem
   Tufan, Evren
   Altintas, Zuhal
   Temel, Gulhan Orekici
   Toros, Fevziye
TI No Association between Polymorphisms of Vitamin D and Oxytocin Receptor
   Genes and Autistic Spectrum Disorder in a Sample of Turkish Children
SO CLINICAL PSYCHOPHARMACOLOGY AND NEUROSCIENCE
LA English
DT Article
DE Autism spectrum disorder; Oxytocin receptors; Calcitriol receptors;
   Genetic polymorphism
ID OXTR GENE; PARENTAL AGE; D DEFICIENCY; BEHAVIOR; IDENTIFICATION;
   RELEVANCE; VARIANTS; PIECES; PART
AB Objective: Autism spectrum disorder (ASD) is a neurodevelopmental disorder characterized by impairment in social skills and communication with repetitive behaviors. Etiology is still unclear although it is thought to develop with interaction of genes and environmental factors. Oxytocin has extensive effects on intrauterine brain development. Vitamin D, affects neural development and differentiation and contributes to the regulation of around 900 genes including oxytocin receptor gene. In the present study, the contribution of D vitamin receptor and oxytocin receptor gene polymorphisms in the development of ASD in Turkish community was investigated. To our knowledge, this is the first study examining these two associated genes together in the literature.
   Methods: Eighty-five patients diagnosed with ASD according to DSM-5 who were referred to outpatient clinics of Child and Adolescent Psychiatry of Baskent University and Mersin University and 52 healthy, age and gender-matched controls were included in the present study. Vitamin D receptor gene rs731236 (Taq1), rs2228570 (Fok1), rs1544410 (Bsm1), rs7975232 (Apa1) polymorphisms and oxytocin receptor gene rs1042778 and rs2268493 polymorphisms were investigated using real time polymerase chain reaction method.
   Results: No significant difference between groups in terms of distribution of genotype and alleles in each of polymorphisms for these genes could be found.
   Conclusion: Knowledge of genes and polymorphisms associated with the development of ASD may be beneficial for early diagnosis and future treatment. Further studies with larger populations are required to demonstrate molecular pathways which may play part in the development of ASD in Turkey.
C1 [Bozdogan, Sevcan Tug] Cukurova Univ, Sch Med, Dept Med Genet, Adana, Turkey.
   [Kutuk, Meryem Ozlem] Baskent Univ, Sch Med, Dept Child & Adolescent Psychiat, Adana, Turkey.
   [Tufan, Evren] Abant Izzet Baysal Univ, Sch Med, Dept Child & Adolescent Psychiat, Bolu, Turkey.
   [Altintas, Zuhal] Mersin Univ, Sch Med, Dept Med Genet, Mersin, Turkey.
   [Temel, Gulhan Orekici] Mersin Univ, Sch Med, Dept Biostat & Med Informat, Mersin, Turkey.
   [Toros, Fevziye] Mersin Univ, Sch Med, Dept Child & Adolescent Psychiat, Mersin, Turkey.
C3 Cukurova University; Baskent University; Abant Izzet Baysal University;
   Mersin University; Mersin University; Mersin University
RP Bozdogan, ST (corresponding author), Cukurova Univ, Dept Med Genet, TR-01100 Adana, Turkey.
EM sevcantb@gmail.com
RI Tufan, Evren/C-5074-2015; Temel, Gülhan/JVZ-0483-2024; Altintas,
   Zuhal/K-8514-2015; KUTUK, MERYEM/AAI-9626-2021; Kutuk, Meryem
   Ozlem/AAI-9626-2021
OI Kutuk, Meryem Ozlem/0000-0002-2918-7871
FU TUBITAK (The Scientific and Technological Research Council of Turkey)
   [115S864]
FX This project was supported by TUBITAK (The Scientific and Technological
   Research Council of Turkey, Project No: 115S864).
CR Abrahams BS, 2008, NAT REV GENET, V9, P341, DOI 10.1038/nrg2346
   Andari E, 2010, P NATL ACAD SCI USA, V107, P4389, DOI 10.1073/pnas.0910249107
   [Anonymous], 2013, ENCY AUTISM SPECTRUM, DOI DOI 10.1007/978-1-4419-1698-3_1333
   Ayaz AB, 2015, AM J MED GENET B, V168, P609, DOI 10.1002/ajmg.b.32343
   Campbell DB, 2011, J NEURODEV DISORD, V3, P101, DOI 10.1007/s11689-010-9071-2
   Carter CS, 1998, PSYCHONEUROENDOCRINO, V23, P779
   Carter MJ, 2014, THER RECREAT J, V48, P275
   Çelik G, 2016, NOROPSIKIYATRI ARS, V53, P33, DOI 10.5152/npa.2015.8763
   Constantino JN, 2010, AM J PSYCHIAT, V167, P1349, DOI 10.1176/appi.ajp.2010.09101470
   Coskun S, 2016, GENE, V588, P109, DOI 10.1016/j.gene.2016.05.004
   Di Napoli A, 2014, MOL AUTISM, V5, DOI 10.1186/2040-2392-5-48
   Domes G, 2007, BIOL PSYCHIAT, V62, P1187, DOI 10.1016/j.biopsych.2007.03.025
   Domes G, 2007, BIOL PSYCHIAT, V61, P731, DOI 10.1016/j.biopsych.2006.07.015
   Föcker M, 2017, EUR CHILD ADOLES PSY, V26, P1043, DOI 10.1007/s00787-017-0949-3
   Fombonne E, 2003, JAMA-J AM MED ASSOC, V289, P87, DOI 10.1001/jama.289.1.87
   Francis SM, 2016, FRONT NEUROSCI-SWITZ, V10, DOI 10.3389/fnins.2016.00195
   Freitag CM, 2007, MOL PSYCHIATR, V12, P2, DOI 10.1038/sj.mp.4001896
   Gentile I, 2013, MED HYPOTHESES, V81, P26, DOI 10.1016/j.mehy.2013.04.002
   Gokler B., 2004, Cocuk ve Genclik Ruh Sagligi Dergisi, V11, P109
   Goksugur SB, 2014, PEDIATR INT, V56, P515, DOI 10.1111/ped.12286
   Guastella AJ, 2008, BIOL PSYCHIAT, V64, P256, DOI 10.1016/j.biopsych.2008.02.008
   Guastella AJ, 2008, BIOL PSYCHIAT, V63, P3, DOI 10.1016/j.biopsych.2007.06.026
   Gupta AR, 2007, BIOL PSYCHIAT, V61, P429, DOI 10.1016/j.biopsych.2006.06.020
   Hamedani SY, 2017, METAB BRAIN DIS, V32, P751, DOI 10.1007/s11011-017-9969-4
   Hens K, 2016, AM J MED GENET B, V171, P305, DOI 10.1002/ajmg.b.32432
   Hollander E, 2003, NEUROPSYCHOPHARMACOL, V28, P193, DOI 10.1038/sj.npp.1300021
   Hollander E, 2007, BIOL PSYCHIAT, V61, P498, DOI 10.1016/j.biopsych.2006.05.030
   Hong Eun Pyo, 2012, Genomics & Informatics, V10, P117, DOI 10.5808/GI.2012.10.2.117
   Incekas Gassaloglu S, 2016, TURK PSIKIYATR DERG, V27, P266, DOI 10.5080/u11197
   Kocovská E, 2012, RES DEV DISABIL, V33, P1541, DOI 10.1016/j.ridd.2012.02.015
   Landgraf R, 2004, FRONT NEUROENDOCRIN, V25, P150, DOI 10.1016/j.yfrne.2004.05.001
   Lee YJ, 2014, CLIN PSYCHOPHARM NEU, V12, P19, DOI 10.9758/cpn.2014.12.1.19
   Lerer E, 2008, MOL PSYCHIATR, V13, P980, DOI 10.1038/sj.mp.4002087
   Liu XX, 2010, J HUM GENET, V55, P137, DOI 10.1038/jhg.2009.140
   Ma WJ, 2013, MOL AUTISM, V4, DOI 10.1186/2040-2392-4-22
   McCann JC, 2008, FASEB J, V22, P982, DOI 10.1096/fj.07-9326rev
   McGrath JJ, 2014, JAMA PSYCHIAT, V71, P301, DOI 10.1001/jamapsychiatry.2013.4081
   Mikkelsen SH, 2017, INT J EPIDEMIOL, V46, P409, DOI 10.1093/ije/dyw073
   Patrick RP, 2014, FASEB J, V28, P2398, DOI 10.1096/fj.13-246546
   Prufer K, 1997, CELL MOL BIOL, V43, P543
   Purcell S, 2003, BIOINFORMATICS, V19, P149, DOI 10.1093/bioinformatics/19.1.149
   Ronemus M, 2014, NAT REV GENET, V15, P133, DOI 10.1038/nrg3585
   Sasaki T, 2015, PSYCHIAT RES, V228, P746, DOI 10.1016/j.psychres.2015.05.029
   Schaaf CP, 2011, NEURON, V70, P806, DOI 10.1016/j.neuron.2011.05.025
   Schmidt RJ, 2015, EARLY HUM DEV, V91, P483, DOI 10.1016/j.earlhumdev.2015.05.008
   Skol AD, 2006, NAT GENET, V38, P209, DOI 10.1038/ng1706
   Szatmari P, 2011, ARCH GEN PSYCHIAT, V68, P1091, DOI 10.1001/archgenpsychiatry.2011.99
   Tchaconas A, 2013, CURR OPIN PEDIATR, V25, P130, DOI 10.1097/MOP.0b013e32835c2b70
   Toell A, 2000, BIOCHEM J, V352, P301, DOI 10.1042/0264-6021:3520301
   Veenstra-VanderWeele J, 2004, MOL PSYCHIATR, V9, P819, DOI 10.1038/sj.mp.4001505
   Vorstman JAS, 2006, MOL PSYCHIATR, V11, P18, DOI 10.1038/sj.mp.4001757
   Wang TT, 2005, MOL ENDOCRINOL, V19, P2685, DOI 10.1210/me.2005-0106
   Woodbury-Smith M, 2017, J NEURODEV DISORD, V9, DOI 10.1186/s11689-017-9187-8
   Wu SP, 2005, BIOL PSYCHIAT, V58, P74, DOI 10.1016/j.biopsych.2005.03.013
   Yan J, 2005, NEUROSCI LETT, V380, P37, DOI 10.1016/j.neulet.2005.01.018
   Young LJ, 2004, NAT NEUROSCI, V7, P1048, DOI 10.1038/nn1327
   Young Margaret B., 2012, Morbidity and Mortality Weekly Report, V61, P1
   Yrigollen CM, 2008, BIOL PSYCHIAT, V63, P911, DOI 10.1016/j.biopsych.2007.11.015
   Zablotsky Benjamin, 2015, Natl Health Stat Report, P1
NR 59
TC 9
Z9 9
U1 1
U2 14
PU KOREAN COLL NEUROPSYCHOPHARMACOLOGY
PI SEOUL
PA RN 1003 OFFICETEL 40, 63-RO YEONGDEUNGPO-GU, SEOUL, 150-731, SOUTH KOREA
SN 1738-1088
EI 2093-4327
J9 CLIN PSYCHOPHARM NEU
JI Clin. Psychopharmacol. Neurosci.
PD NOV
PY 2018
VL 16
IS 4
BP 415
EP 421
DI 10.9758/cpn.2018.16.4.415
PG 7
WC Neurosciences; Pharmacology & Pharmacy
WE Science Citation Index Expanded (SCI-EXPANDED)
SC Neurosciences & Neurology; Pharmacology & Pharmacy
GA GX8PL
UT WOS:000448050400007
OA gold, Green Published, Green Submitted
DA 2025-08-11
ER

PT J
AU Orouji, N
   Zarrindast, MR
   Sadat-Shirazi, MS
   Memari, AH
   Karimi, M
   Zargaran, A
AF Orouji, Neda
   Zarrindast, Mohammad-Reza
   Sadat-Shirazi, Mitra-Sadat
   Memari, Amir Hossein
   Karimi, Mehrdad
   Zargaran, Arman
TI The Effect of a Traditional Product, Hazelnut-Zante Currant Mixture, on
   an Animal Model of Autism
SO RESEARCH JOURNAL OF PHARMACOGNOSY
LA English
DT Article
DE anxiety; autism spectrum disorder; Persian medicine; social interaction
ID DOCOSAHEXAENOIC ACID; VALPROIC ACID; ANTIOXIDANT ENZYMES; PREFRONTAL
   CORTEX; SPECTRUM DISORDER; NEURON NUMBER; RAT MODEL; BRAIN; CHILDREN;
   EXPOSURE
AB Background and objectives: Autism spectrum disorder (ASD) is a complicated disorder. Hazelnut and Zante can be of great importance in controlling autism due to their high antioxidant and antiinflammatory capacities. Methods: Zante currant was mixed with distilled water and condensed. Hazelnut and honey were added afterwards. The mixture was diluted with distilled water to obtain the final product hazelnut-Zante currant mixture. Twenty-four female rats were used, with pregnant rats divided into two groups: one receiving saline and designated as non-autistic rats, and the other receiving sodium valproate and designated as autistic rats. Offspring from both groups were further divided into subgroups, receiving either tap water or hazelnut-Zante currant mixture from postnatal day 30 to 65. Social interaction and elevated plus maze tests were conducted to assess the sociability and anxiety-like behavior. The prefrontal cortex (PFC) and amygdala were collected for analysis. Results: Administering hazelnut-Zante currant mixture for one month significantly improved sociability and reduced anxiety-like behavior in autistic animals. Autistic rats exhibited elevated levels of aspartate, glutamate, interleukin 1-(3, and tumor necrosis factor alpha (TNF-alpha) in the brain, along with decreased superoxide dismutase (SOD) levels in the PFC and amygdala. The result did not show notable changes in SOD, interleukin 1-(3, and TNF-alpha levels in either the amygdala or prefrontal cortex. Conclusions: Our findings suggest that this herbal mixture could serve as a promising nonpharmacological candidate for alleviating the behavioral symptoms of ASD.
C1 [Orouji, Neda; Zargaran, Arman] Univ Tehran Med Sci, Sch Persian Med, Dept Tradit Pharm, Tehran, Iran.
   [Zarrindast, Mohammad-Reza] Univ Tehran Med Sci, Sch Med, Dept Pharmacol, Tehran, Iran.
   [Zarrindast, Mohammad-Reza; Sadat-Shirazi, Mitra-Sadat] Univ Tehran Med Sci, Iranian Natl Ctr Addict Studies, Tehran, Iran.
   [Memari, Amir Hossein] Univ Tehran Med Sci, Neurosci Inst, Sport Med Res Ctr, Tehran, Iran.
C3 Tehran University of Medical Sciences; Tehran University of Medical
   Sciences; Tehran University of Medical Sciences; Tehran University of
   Medical Sciences
RP Zargaran, A (corresponding author), Univ Tehran Med Sci, Sch Persian Med, Dept Tradit Pharm, Tehran, Iran.
EM zargarana@sums.ac.ir
RI Sadat-Shirazi, Mitra/K-1917-2019; Zargaran, Arman/G-9658-2011
FU Tehran University of Medical Sciences
FX Acknowledgments This article is the result of Dr. Neda Orouji doctoral
   thesis (PhD) on traditional pharmacy, supported by Tehran University of
   Medical Sciences.
CR Abuajah CI, 2015, J FOOD SCI TECH MYS, V52, P2522, DOI 10.1007/s13197-014-1396-5
   Aïd S, 2005, J NUTR, V135, P1008, DOI 10.1093/jn/135.5.1008
   Akbar M, 2005, P NATL ACAD SCI USA, V102, P10858, DOI 10.1073/pnas.0502903102
   Arrode-Brusés G, 2012, J NEUROINFLAMM, V9, DOI 10.1186/1742-2094-9-83
   Bang M, 2017, EVID-BASED COMPL ALT, V2017, DOI 10.1155/2017/8614680
   Bauman ML, 2005, INT J DEV NEUROSCI, V23, P183, DOI 10.1016/j.ijdevneu.2004.09.006
   Bjorklund G, 2020, MOL NEUROBIOL, V57, P2314, DOI 10.1007/s12035-019-01742-2
   Carper RA, 2002, NEUROIMAGE, V16, P1038, DOI 10.1006/nimg.2002.1099
   Centers for disease control and prevention 2020 (CDC), AW CDC- 2020
   Chauhan Abha, 2006, Pathophysiology, V13, P171, DOI 10.1016/j.pathophys.2006.05.007
   Chez MG, 2007, PEDIATR NEUROL, V36, P361, DOI 10.1016/j.pediatrneurol.2007.01.012
   Christensen DL, 2016, MMWR SURVEILL SUMM, V65, P1
   Courchesne E, 2011, JAMA-J AM MED ASSOC, V306, P2001, DOI 10.1001/jama.2011.1638
   Croonenberghs J, 2002, NEUROPSYCHOBIOLOGY, V45, P1, DOI 10.1159/000048665
   Currenti SA, 2010, CELL MOL NEUROBIOL, V30, P161, DOI 10.1007/s10571-009-9453-8
   Darios F, 2006, NATURE, V440, P813, DOI 10.1038/nature04598
   Das UN, 2013, NUTRITION, V29, P1175, DOI 10.1016/j.nut.2013.01.012
   de Mattos BD, 2020, INT J DEV NEUROSCI, V80, P287, DOI 10.1002/jdn.10025
   Debanne D, 2003, J PHYSIOLOGY-PARIS, V97, P403, DOI 10.1016/j.jphysparis.2004.01.004
   Dinarello CA, 2009, ANNU REV IMMUNOL, V27, P519, DOI 10.1146/annurev.immunol.021908.132612
   Doyle Carolyn A, 2012, Dialogues Clin Neurosci, V14, P263
   Famitafreshi H, 2018, CNS NEUROL DISORD-DR, V17, P590, DOI 10.2174/1871527317666180706141654
   Gertsik L, 2012, J CLIN PSYCHOPHARM, V32, P61, DOI 10.1097/JCP.0b013e31823f3b5f
   Gogou M, 2018, WORLD J PEDIATR, V14, P215, DOI 10.1007/s12519-018-0164-4
   Hazlett HC, 2011, ARCH GEN PSYCHIAT, V68, P467, DOI 10.1001/archgenpsychiatry.2011.39
   Horder J, 2013, TRANSL PSYCHIAT, V3, DOI 10.1038/tp.2013.53
   Huang Wei, 2020, Zhonghua Wei Zhong Bing Ji Jiu Yi Xue, V32, P1, DOI 10.3760/cma.j.cn121430-20191213-00001
   Jyonouchi H, 2001, J NEUROIMMUNOL, V120, P170, DOI 10.1016/S0165-5728(01)00421-0
   Kaliora AC, 2014, FOOD CHEM, V142, P233, DOI 10.1016/j.foodchem.2013.07.056
   KANNER L, 1968, ACTA PAEDOPSYCHIATR, V35, P100
   KEMPER TL, 1993, NEUROL CLIN, V11, P175, DOI 10.1016/S0733-8619(18)30176-2
   Kim KC, 2013, J NEUROCHEM, V124, P832, DOI 10.1111/jnc.12147
   Köksal AH, 2006, FOOD CHEM, V99, P509, DOI 10.1016/j.foodchem.2005.08.013
   Kuperstein F, 2008, J NEUROCHEM, V106, P662, DOI 10.1111/j.1471-4159.2008.05418.x
   LAMMER EJ, 1987, TERATOLOGY, V35, P465, DOI 10.1002/tera.1420350319
   Li XH, 2009, J NEUROIMMUNOL, V207, P111, DOI 10.1016/j.jneuroim.2008.12.002
   Lord C, 2018, LANCET, V392, P508, DOI 10.1016/S0140-6736(18)31129-2
   Lukiw WJ, 2005, J CLIN INVEST, V115, P2774, DOI 10.1172/JCI25420
   Manzardo AM, 2012, INT J DEV NEUROSCI, V30, P121, DOI 10.1016/j.ijdevneu.2011.12.003
   Markram K, 2008, NEUROPSYCHOPHARMACOL, V33, P901, DOI 10.1038/sj.npp.1301453
   Meguid NA, 2011, BIOL TRACE ELEM RES, V143, P58, DOI 10.1007/s12011-010-8840-9
   Mohammadkhani R, 2022, BRAIN COMMUN, V4, DOI 10.1093/braincomms/fcac221
   Mowery TM, 2015, INT J DEV NEUROSCI, V40, P15, DOI 10.1016/j.ijdevneu.2014.10.003
   Moy SS, 2004, GENES BRAIN BEHAV, V3, P287, DOI 10.1111/j.1601-1848.2004.00076.x
   Mukherjee PK, 2004, P NATL ACAD SCI USA, V101, P8491, DOI 10.1073/pnas.0402531101
   Mychasiuk R, 2012, DEV NEUROSCI-BASEL, V34, P268, DOI 10.1159/000341786
   Naik US, 2011, PLOS ONE, V6, DOI 10.1371/journal.pone.0019488
   Nassiri-Asl M, 2009, PHYTOTHER RES, V23, P1197, DOI 10.1002/ptr.2761
   Nuzzo T, 2020, BBA-PROTEINS PROTEOM, V1868, DOI 10.1016/j.bbapap.2020.140531
   Pavlowsky Alice, 2010, Commun Integr Biol, V3, P245
   Perry RT, 2001, NEUROBIOL AGING, V22, P873, DOI 10.1016/S0197-4580(01)00291-3
   Proestos C, 2018, CURR RES NUTR FOOD S, V6, P576, DOI 10.12944/CRNFSJ.6.3.02
   Purcell AE, 2001, NEUROLOGY, V57, P1618, DOI 10.1212/WNL.57.9.1618
   Robinson GE, 2005, NAT REV GENET, V6, P257, DOI 10.1038/nrg1575
   Schumann CM, 2010, J NEUROSCI, V30, P4419, DOI 10.1523/JNEUROSCI.5714-09.2010
   Schumann CM, 2006, J NEUROSCI, V26, P7674, DOI 10.1523/JNEUROSCI.1285-06.2006
   Silverman JL, 2014, DRUG DISCOV TODAY, V19, P838, DOI 10.1016/j.drudis.2013.12.007
   Silverman JL, 2010, NAT REV NEUROSCI, V11, P490, DOI 10.1038/nrn2851
   Singh VK, 1996, J NEUROIMMUNOL, V66, P143, DOI 10.1016/0165-5728(96)00014-8
   Sögüt S, 2003, CLIN CHIM ACTA, V331, P111, DOI 10.1016/S0009-8981(03)00119-0
   Sosa-Díaz N, 2014, SYNAPSE, V68, P468, DOI 10.1002/syn.21759
   Vancassel S, 2001, PROSTAG LEUKOTR ESS, V65, P1, DOI 10.1054/plef.2001.0281
   Varghese M, 2017, ACTA NEUROPATHOL, V134, P537, DOI 10.1007/s00401-017-1736-4
   Wang WY, 2021, BEHAV BRAIN RES, V411, DOI 10.1016/j.bbr.2021.113373
   Wegiel J, 2014, ACTA NEUROPATHOL COM, V2, DOI 10.1186/2051-5960-2-28
   Williams RJ, 2004, FREE RADICAL BIO MED, V36, P838, DOI 10.1016/j.freeradbiomed.2004.01.001
   Win-Shwe TT, 2018, J TOXICOL SCI, V43, P631, DOI 10.2131/jts.43.631
   Yorbik O, 2002, PROSTAG LEUKOTR ESS, V67, P341, DOI 10.1054/plef.2002.0439
   Young Adam M H, 2011, Front Psychiatry, V2, P27, DOI 10.3389/fpsyt.2011.00027
NR 69
TC 0
Z9 0
U1 0
U2 0
PU IRANIAN SOC PHARMACOGNOSY
PI TEHRAN
PA NO 8 SHAMS ALLEY, VALI-E-ASR ST, TEHRAN, 00000, IRAN
SN 2345-4458
EI 2345-5977
J9 RES J PHARMACOGN
JI Res. J. Pharmacogn.
PY 2025
VL 12
IS 3
BP 49
EP 66
DI 10.22127/RJP.2025.485802.2639
PG 18
WC Pharmacology & Pharmacy
WE Emerging Sources Citation Index (ESCI)
SC Pharmacology & Pharmacy
GA 3YN5L
UT WOS:001512058100005
DA 2025-08-11
ER

PT J
AU Al-Ghabban, HA
   Al-Ayadhi, LY
AF Al-Ghabban, Hayfa Ali
   Al-Ayadhi, Laila Yusuf
TI Role of Autoimmune Regulator Protein (AIRE-P) in the Pathophysiology of
   Autism Spectrum Disorder (ASD)in Saudi Children
SO ARCHIVES OF PHARMACY PRACTICE
LA English
DT Article
DE Autism spectrum disorder; Autoimmune regulator protein; Autoimmunity;
   Childhood autism rating scale; Cambridge neuropsychological test
   automated battery; Childhood neurodevelopmental disorder
ID GENE; EXPRESSION; MUTATIONS; TOLERANCE
AB Numerous studies show the significance of immunological deficits, abnormal cytokine and immune cell production, and autism. Through the use of the childhood autism rating scale (CARS), the social responsiveness scale (SRS), and the computerized Cambridge neuropsychological test automated battery (CANTAB), the current study aimed to investigate the potential role of the autoimmune regulator protein AIRE-p as an immune biomarker in the pathophysiology of autism in Saudi children. According to the study's findings, plasma levels of AIRE-p in 37 autistic children (n=37) were considerably (p=0.003) lower than those in 37 healthy controls (n=37) at 0.629 (0.776) pg/ml [median (IQR)]. Based on CARS ratings, there was no difference between AIRE-p levels in children with mild to moderate autism (median, 0.661 (0.666) pg/ml; interquartile range, 0.365 (1.114) pg/ml; p = 0.365) and children with severe autism (median, 0.365 (1.114) pg/ml; interquartile range, 0.365). On the basis of SRS, a comparable pattern between mild to moderate and severe autism was also seen. AIRE-p may be involved in the physiology of autism as shown by the reduced AIRE-p plasma levels in patients with ASD. However, unless more studies are carried out using bigger sample sizes to ascertain if the drop in AIRE-p plasma level is only a side effect of autism or whether it plays a pathogenic role in the condition, these results should be viewed with care. If AIRE-p levels may be employed as a biomarker for ASD, further research including larger patient and control cohorts would be required.
C1 [Al-Ghabban, Hayfa Ali] Imam Mohammad Ibn Saud Islamic Univ, Fac Med, Dept Physiol, Riyadh, Saudi Arabia.
   [Al-Ayadhi, Laila Yusuf] King Saud Univ, Fac Med, Dept Physiol, Riyadh, Saudi Arabia.
   [Al-Ayadhi, Laila Yusuf] Autism Res & Treatment Ctr, Riyadh, Saudi Arabia.
C3 Imam Mohammad Ibn Saud Islamic University (IMSIU); King Saud University
RP Al-Ghabban, HA (corresponding author), Imam Mohammad Ibn Saud Islamic Univ, Fac Med, Dept Physiol, Riyadh, Saudi Arabia.
EM ghabbana@yahoo.com
RI AL-Ayadhi, Laila/E-7132-2014
OI AL-Ayadhi, Laila/0000-0003-3269-0416
FU National Plan for Science, Technology, and Innovation, King Abdulaziz
   City for Science and Technology, Kingdom of Saudi Arabia [AI-35-355]
FX The National Plan for Science, Technology, and Innovation, King
   Abdulaziz City for Science and Technology, Kingdom of Saudi Arabia,
   Award number: AI-35-355, provided the funding for this research.
CR Abramson J, 2016, IMMUNOL REV, V271, P127, DOI 10.1111/imr.12419
   Abramson J, 2010, CELL, V140, P123, DOI 10.1016/j.cell.2009.12.030
   AL-Ayadhi L, 2013, JCPSP-J COLL PHYSICI, V23, P137, DOI 02.2013/JCPSP.137143
   Alayadhi LY, 2016, NEUROSCIENCE, V339, P561, DOI 10.1016/j.neuroscience.2016.10.030
   Anderson MS, 2016, NAT REV IMMUNOL, V16, P247, DOI 10.1038/nri.2016.9
   [Anonymous], 2013, Am Psychiatr Assoc Washington.
   APA, 2013, Diagnostic and statistical manual of mental disorders, V5th, DOI DOI 10.1176/APPI.BOOKS.9780890425596.893619
   Bruserud O, 2016, CURR OPIN IMMUNOL, V43, P8, DOI 10.1016/j.coi.2016.07.003
   Cambridge Cognition, 2020, CANTAB The most sensitive and validated cognitive research software available. Cambridge Cognition
   Constantino J.N., 2012, SOCIAL RESPONSIVENES, V2
   Conteduca G, 2018, AUTOIMMUN REV, V17, P325, DOI 10.1016/j.autrev.2017.10.017
   El-Ansary A, 2016, PLOS ONE, V11, DOI 10.1371/journal.pone.0164153
   El-Ansary A, 2012, LIPIDS HEALTH DIS, V11, DOI 10.1186/1476-511X-11-160
   Fierabracci A, 2011, AUTOIMMUN REV, V10, P137, DOI 10.1016/j.autrev.2010.08.019
   Fornari TA, 2010, MOL CELL BIOCHEM, V342, P21, DOI 10.1007/s11010-010-0464-z
   Genovese A, 2020, INT J MOL SCI, V21, DOI 10.3390/ijms21134726
   Gesundheit B, 2013, J AUTOIMMUN, V44, P1, DOI 10.1016/j.jaut.2013.05.005
   Giménez-Barcons M, 2014, J IMMUNOL, V193, P3872, DOI 10.4049/jimmunol.1400223
   Gray WA, 2017, INT J DEV NEUROSCI, V62, P32, DOI 10.1016/j.ijdevneu.2017.07.004
   Heidari A, 2021, ACTA NEUROBIOL EXP, V81, P249, DOI 10.21307/ane-2021-023
   Khan U, 2018, INT REV CEL MOL BIO, V341, P125, DOI 10.1016/bs.ircmb.2018.05.008
   Kont V, 2008, MOL IMMUNOL, V45, P25, DOI 10.1016/j.molimm.2007.05.014
   Macedo C, 2009, MOL IMMUNOL, V46, P3240, DOI 10.1016/j.molimm.2009.08.002
   Marx A, 2021, SEMIN IMMUNOPATHOL, V43, P45, DOI 10.1007/s00281-021-00842-3
   Matta SM, 2019, BRAIN BEHAV IMMUN, V79, P75, DOI 10.1016/j.bbi.2019.04.037
   Meloni A, 2010, J BIOL CHEM, V285, P13012, DOI 10.1074/jbc.M109.037747
   Moneim NHA, 2020, IMMUNOL RES, V68, P90, DOI 10.1007/s12026-020-09127-7
   Moon SJ, 2019, DEV MED CHILD NEUROL, V61, P1030, DOI 10.1111/dmcn.14246
   Oftedal BE, 2015, IMMUNITY, V42, P1185, DOI 10.1016/j.immuni.2015.04.021
   Perniola R, 2018, FRONT IMMUNOL, V9, DOI 10.3389/fimmu.2018.00098
   Pichitpunpong C, 2019, PLOS ONE, V14, DOI 10.1371/journal.pone.0214198
   Schopler E., 1988, The childhood autism rating scale (CARS)
   Shao S, 2014, INFLAMMATION, V37, P495, DOI 10.1007/s10753-013-9763-3
   Thabtah F, 2019, INT J ENV RES PUB HE, V16, DOI 10.3390/ijerph16183502
   Wang HX, 2020, FRONT IMMUNOL, V10, DOI 10.3389/fimmu.2019.03099
   Wills S, 2007, ANN NY ACAD SCI, V1107, P79, DOI 10.1196/annals.1381.009
   Zhao BJ, 2018, J IMMUNOL RES, V2018, DOI 10.1155/2018/3930750
   Zhu ML, 2016, NAT COMMUN, V7, DOI 10.1038/ncomms11350
   Zhu WF, 2017, IMMUNOGENETICS, V69, P643, DOI 10.1007/s00251-017-0995-5
NR 39
TC 0
Z9 0
U1 0
U2 1
PU ARCHIVES GLOBAL PROFESSIONALS
PI KARACHI
PA ARCHIVES GLOBAL PROFESSIONALS, KARACHI, PAKISTAN
SN 2320-5210
EI 2045-080X
J9 ARCH PHARM PRACT
JI Arch. Pharm. Pract.
PD JUL-SEP
PY 2023
VL 14
IS 3
BP 83
EP 90
DI 10.51847/GUzYRK8poy
PG 8
WC Pharmacology & Pharmacy
WE Emerging Sources Citation Index (ESCI)
SC Pharmacology & Pharmacy
GA U4RE3
UT WOS:001084680300002
OA gold
DA 2025-08-11
ER

PT J
AU Sukasem, C
   Vanwong, N
   Srisawasdi, P
   Ngamsamut, N
   Nuntamool, N
   Hongkaew, Y
   Puangpetch, A
   Chamkrachangpada, B
   Limsila, P
AF Sukasem, Chonlaphat
   Vanwong, Natchaya
   Srisawasdi, Pornpen
   Ngamsamut, Nattawat
   Nuntamool, Nopphadol
   Hongkaew, Yaowaluck
   Puangpetch, Apichaya
   Chamkrachangpada, Bhunnada
   Limsila, Penkhae
TI Pharmacogenetics of Risperidone-Induced Insulin Resistance in Children
   and Adolescents with Autism Spectrum Disorder
SO BASIC & CLINICAL PHARMACOLOGY & TOXICOLOGY
LA English
DT Article
ID CYTOCHROME-P450 2D6 GENOTYPE; BDNF VAL66MET POLYMORPHISM; IMPAIRED
   GLUCOSE-TOLERANCE; TYPE-2 DIABETES-MELLITUS; NEUROTROPHIC FACTOR BDNF;
   CYP2D6 ACTIVITY SCORE; STATE PLASMA-LEVELS; THAI CHILDREN; ANTIPSYCHOTIC
   TREATMENT; ENERGY HOMEOSTASIS
AB The purpose of this study was to explore the association of genetic polymorphism of genes related to pharmacokinetics or pharmacodynamics with insulin resistance in children and adolescents with autism spectrum disorder (ASD) and treated with risperidone. All 89 subjects underwent measurement of fasting blood glucose and insulin levels, body-weight and height. Genotyping was performed by TaqMan real-time polymerase chain reaction (PCR) (pharmacokinetics genes: cytochrome P450 2D6 (CYP2D6) *4 (rs3892097), *5 (gene deletion), *10 (rs1065852) and *41 (rs28371725), ATP-binding cassette transporter B1 (ABCB1) 2677G>T/A (rs2032582) and 3435C>T (rs1045642) and pharmacodynamics genes: dopamine receptor D2 (DRD2) Tag-SNP (C>T) (rs4436578), DRD2 Tag1A (C>T) (rs1800497), leptin gene (LEP) -2548G>A (rs7799039), ghrelin gene (GHRL) -604G>A (rs27647) and brain-derived neurotrophic factor (BDNF) 196G>A (rs6265)). Drug levels were analysed by liquid chromatography-tandem mass spectrometry (LC-MS/MS). The results revealed that 5 (5.62%) patients presented with hyperglycaemia. Insulin resistance was detected in 15 (16.85%) patients. Insulin resistance was associated with LEP 2548G>A and BDNF 196G>A polymorphism (p=0.051 and p=0.03). There was no association of pharmacokinetic gene polymorphisms (CYP2D6 and ABCB1) and risperidone levels with insulin resistance. Multiple regression analysis indicated that BDNF 196G>A polymorphism was significantly associated with insulin resistance (p=0.025). This finding suggested that BDNF 196G>A polymorphism may be a genetic marker for predicting insulin resistance before initiating treatment in patients treated with risperidone. Because of the small sample size, further studies are needed to confirm these results.
C1 [Sukasem, Chonlaphat; Vanwong, Natchaya; Nuntamool, Nopphadol; Hongkaew, Yaowaluck; Puangpetch, Apichaya] Mahidol Univ, Ramathibodi Hosp, Fac Med, Div Pharmacogen & Personalized Med,Dept Pathol, Bangkok 10400, Thailand.
   [Sukasem, Chonlaphat; Vanwong, Natchaya; Nuntamool, Nopphadol; Hongkaew, Yaowaluck; Puangpetch, Apichaya] Ramathibodi Hosp, Somdech Phra Debaratana Med Ctr SDMC, Lab Pharmacogen, Bangkok, Thailand.
   [Srisawasdi, Pornpen] Mahidol Univ, Ramathibodi Hosp, Fac Med, Div Clin Chem,Dept Pathol, Bangkok, Thailand.
   [Ngamsamut, Nattawat; Chamkrachangpada, Bhunnada; Limsila, Penkhae] Minist Publ Hlth, Yuwaprasart Waithayopathum Child & Adolescent Psy, Dept Mental Hlth Serv, Samut Prakan, Thailand.
   [Nuntamool, Nopphadol] Mahidol Univ, Fac Sci, Mol Med, Bangkok, Thailand.
C3 Mahidol University; Mahidol University; Mahidol University; Mahidol
   University
RP Sukasem, C (corresponding author), Mahidol Univ, Ramathibodi Hosp, Fac Med, Div Pharmacogen & Personalized Med,Dept Pathol, Bangkok 10400, Thailand.
EM chonlaphat.suk@mahidol.ac.th
RI Vanwong, Natchaya/ABA-4512-2021; Srisawasdi, Pornpen/AAV-6237-2021
FU Pharmacogenomics for Autistic Children Project, Khun Poom Foundation,
   The Project in Her Royal Highness Princess Ubonratana Rajakanya
   Siriwatana Bhanawadee; Office of National Research Council of Thailand;
   Faculty of Medicine Ramathibodi Hospital, Mahidol University; Royal
   Golden Jubilee Ph.D. Program (RGJ-Ph.D. Program), Thailand Research Fund
FX This study was supported by grants of the (i) Pharmacogenomics for
   Autistic Children Project, Khun Poom Foundation, The Project in Her
   Royal Highness Princess Ubonratana Rajakanya Siriwatana Bhanawadee, (ii)
   Office of National Research Council of Thailand (iii) Faculty of
   Medicine Ramathibodi Hospital, Mahidol University and (iv) The Royal
   Golden Jubilee Ph.D. Program (RGJ-Ph.D. Program), Thailand Research
   Fund. The authors thank all the staffs in Yuwaprasart Waithayopathum
   Child and Adolescent Psychiatric Hospital and all the children and
   adolescents with ASDs who participated in the study.
CR Alan BE, 2015, CHILD ADOL MENT H-UK, V20, P20, DOI 10.1111/camh.12033
   Angelucci F, 2000, J NEUROSCI RES, V60, P783, DOI 10.1002/1097-4547(20000615)60:6<783::AID-JNR11>3.0.CO;2-M
   [Anonymous], INDIAN J ENDOCRINOL
   Barnard ND, 2009, NUTRITION, V25, P58, DOI 10.1016/j.nut.2008.07.012
   Bonaccorso S, 2015, BIPOLAR DISORD, V17, P528, DOI 10.1111/bdi.12294
   Boumaiza I, 2012, GENET TEST MOL BIOMA, V16, P726, DOI 10.1089/gtmb.2011.0324
   Burghardt KJ, 2012, CTS-CLIN TRANSL SCI, V5, P486, DOI 10.1111/cts.12001
   Burrows R, 2015, J DIABETES RES, V2015, DOI 10.1155/2015/783296
   Cartwright AL, 2013, ANN PHARMACOTHER, V47, P350, DOI 10.1345/aph.1R333
   Ceylan MF, 2017, CLIN DRUG INVEST, V37, P947, DOI 10.1007/s40261-017-0555-7
   Chacko SK, 2012, AM J PHYSIOL-ENDOC M, V302, pE1055, DOI 10.1152/ajpendo.00445.2011
   Chen R, 2015, EUR J CLIN PHARMACOL, V71, P835, DOI 10.1007/s00228-015-1855-6
   Das S, 2018, J CLIN PHARMACOL, V58, P399, DOI 10.1002/jcph.1012
   de Leon J, 2005, J CLIN PSYCHIAT, V66, P15, DOI 10.4088/JCP.v66n0103
   Denroche HC, 2012, J DIABETES INVEST, V3, P115, DOI 10.1111/j.2040-1124.2012.00203.x
   Dos Santos A, 2016, INT J ENDOCRINOL, V2016, DOI 10.1155/2016/5872423
   Egan MF, 2003, CELL, V112, P257, DOI 10.1016/S0092-8674(03)00035-7
   Esen-Danac A, 2008, PROG NEURO-PSYCHOPH, V32, P1434, DOI 10.1016/j.pnpbp.2008.03.015
   Gaedigk A, 2008, CLIN PHARMACOL THER, V83, P234, DOI 10.1038/sj.clpt.6100406
   Gaedigk A, 2017, GENET MED, V19, P69, DOI 10.1038/gim.2016.80
   García-Tornadú I, 2010, ENDOCRINOLOGY, V151, P1441, DOI 10.1210/en.2009-0996
   German JP, 2010, DIABETES, V59, P1626, DOI 10.2337/db09-1918
   Gonçalves P, 2015, EUR NEUROPSYCHOPHARM, V25, P1, DOI 10.1016/j.euroneuro.2014.11.008
   Gueorguiev M, 2009, OBESITY, V17, P745, DOI 10.1038/oby.2008.589
   Hagg S, 1998, J CLIN PSYCHIAT, V59, P294, DOI 10.4088/JCP.v59n0604
   Hammerman A, 2008, ANN PHARMACOTHER, V42, P1316, DOI 10.1345/aph.1L015
   Henderson DC, 2002, CNS DRUGS, V16, P77, DOI 10.2165/00023210-200216020-00001
   Hicks JK, 2013, CLIN PHARMACOL THER, V93, P402, DOI 10.1038/clpt.2013.2
   Hoffstedt J, 2002, HORM METAB RES, V34, P355, DOI 10.1055/s-2002-33466
   Hongkaew Y, 2015, NEUROPSYCH DIS TREAT, V11, P191, DOI 10.2147/NDT.S76276
   Hsia YF, 2014, PSYCHOPHARMACOLOGY, V231, P999, DOI 10.1007/s00213-013-3263-x
   Jovanovic N, 2010, EUR J CLIN PHARMACOL, V66, P1109, DOI 10.1007/s00228-010-0850-1
   Kaur J, 2014, CARDIOL RES PRACT, V2014, DOI 10.1155/2014/943162
   Krabbe KS, 2007, DIABETOLOGIA, V50, P431, DOI 10.1007/s00125-006-0537-4
   Kusumi I, 2015, PSYCHIAT CLIN NEUROS, V69, P243, DOI 10.1111/pcn.12242
   Laakso M, 2014, NAT REV ENDOCRINOL, V10, P293, DOI 10.1038/nrendo.2014.29
   Leo Raphael J., 2000, Prim Care Companion J Clin Psychiatry, V2, P194
   Levin BE, 2007, AM J PHYSIOL-REG I, V293, pR988, DOI 10.1152/ajpregu.00434.2007
   Levy-Marchal C, 2010, J CLIN ENDOCR METAB, V95, P5189, DOI 10.1210/jc.2010-1047
   Lin JH, 2003, CLIN PHARMACOKINET, V42, P59, DOI 10.2165/00003088-200342010-00003
   Murguía-Romero M, 2013, J LIPID RES, V54, P2795, DOI 10.1194/jlr.M040584
   Nakagawa T, 2000, DIABETES, V49, P436, DOI 10.2337/diabetes.49.3.436
   Ngamsamut N, 2016, BASIC CLIN PHARMACOL, V119, P267, DOI 10.1111/bcpt.12570
   Oral EA, 2002, NEW ENGL J MED, V346, P570, DOI 10.1056/NEJMoa012437
   Park HK, 2015, METABOLISM, V64, P24, DOI 10.1016/j.metabol.2014.08.004
   Penfold RB, 2013, CURR PSYCHIAT REP, V15, DOI 10.1007/s11920-013-0426-8
   Piao L, 2014, INT J MOL MED, V33, P1364, DOI 10.3892/ijmm.2014.1693
   Pulkkinen Leena, 2010, Int J Pept, V2010, DOI 10.1155/2010/248948
   Ren W, 2004, CHINESE MED J-PEKING, V117, P558
   Ronsley R, 2015, CAN J PSYCHIAT, V60, P441, DOI 10.1177/070674371506001005
   Schwartz B, 2008, DIABETES CARE, V31, P783, DOI 10.2337/dc07-1376
   Scordo MG, 1999, PSYCHOPHARMACOLOGY, V147, P300, DOI 10.1007/s002130051171
   Seto K, 2011, THER DRUG MONIT, V33, P275, DOI 10.1097/FTD.0b013e3182126d83
   Shibayama E, 1996, AM J PATHOL, V148, P1807
   Shimomura I, 1999, NATURE, V401, P73, DOI 10.1038/43448
   Sim Sarah C, 2013, Methods Mol Biol, V987, P251, DOI 10.1007/978-1-62703-321-3_21
   Sukasem C, 2016, J CLIN PSYCHOPHARM, V36, P141, DOI 10.1097/JCP.0000000000000474
   Suwannarat PCM, 2013, THAI J GENET, V6, P82
   Tsuchida A, 2001, DIABETOLOGIA, V44, P555, DOI 10.1007/s001250051661
   Ukkola O, 2011, MOL CELL ENDOCRINOL, V340, P26, DOI 10.1016/j.mce.2011.02.009
   Vanwong N., 2014, THAI J PHARM, V36, P13
   Vanwong N, 2017, J CHILD ADOL PSYCHOP, V27, P185, DOI 10.1089/cap.2014.0171
   Vanwong N, 2017, FRONT PHARMACOL, V7, DOI 10.3389/fphar.2016.00527
   Vanwong N, 2016, J CLIN LAB ANAL, V30, P1236, DOI 10.1002/jcla.22009
   Vanwong N, 2016, DRUG METAB PHARMACOK, V31, P156, DOI 10.1016/j.dmpk.2016.01.005
   Wani RA, 2015, J NEUROSCI RURAL PRA, V6, P17, DOI 10.4103/0976-3147.143182
   Wirshing DA, 2001, BIOL PSYCHIAT, V50, P148, DOI 10.1016/S0006-3223(01)01087-3
   Yasui-Furukori N, 2004, BRIT J CLIN PHARMACO, V57, P569, DOI 10.1111/j.1365-2125.2003.02061.x
   Youngster I, 2014, DEV MED CHILD NEUROL, V56, P990, DOI 10.1111/dmcn.12470
   Zhang Y, 2013, PLOS ONE, V8, DOI 10.1371/journal.pone.0072652
NR 70
TC 19
Z9 21
U1 0
U2 15
PU WILEY
PI HOBOKEN
PA 111 RIVER ST, HOBOKEN 07030-5774, NJ USA
SN 1742-7835
EI 1742-7843
J9 BASIC CLIN PHARMACOL
JI Basic Clin. Pharmacol. Toxicol.
PD JUL
PY 2018
VL 123
IS 1
BP 42
EP 50
DI 10.1111/bcpt.12970
PG 9
WC Pharmacology & Pharmacy; Toxicology
WE Science Citation Index Expanded (SCI-EXPANDED); Social Science Citation Index (SSCI)
SC Pharmacology & Pharmacy; Toxicology
GA GJ0NY
UT WOS:000434952300006
PM 29369497
OA Bronze
DA 2025-08-11
ER

PT J
AU Muller, CL
   Anacker, AMJ
   Rogers, TD
   Goeden, N
   Keller, EH
   Forsberg, CG
   Kerr, TM
   Wender, CLA
   Andersons, GM
   Stanwood, GD
   Blakely, RD
   Bonnin, A
   Veenstra-VanderWeele, J
AF Muller, Christopher L.
   Anacker, Allison M. J.
   Rogers, Tiffany D.
   Goeden, Nick
   Keller, Elizabeth H.
   Forsberg, C. Gunnar
   Kerr, Travis M.
   Wender, Carly L. A.
   Andersons, George M.
   Stanwood, Gregg D.
   Blakely, Randy D.
   Bonnin, Alexandre
   Veenstra-VanderWeele, Jeremy
TI Impact of Maternal Serotonin Transporter Genotype on Placental
   Serotonin, Fetal Forebrain Serotonin, and Neurodevelopment
SO NEUROPSYCHOPHARMACOLOGY
LA English
DT Article
ID AUTISM SPECTRUM DISORDER; DIFFERENTIAL EXPRESSION ANALYSIS; TROPHOBLAST
   INCLUSIONS; NUCLEAR RECEPTOR; WHOLE-BLOOD; BILE-ACIDS; MOUSE; GENE;
   MICE; SUSCEPTIBILITY
AB Biomarker, neuroimaging, and genetic findings implicate the serotonin transporter (SERT) in autism spectrum disorder (ASD). Previously, we found that adult male mice expressing the autism-associated SERT Ala56 variant have altered central serotonin (5-HT) system function, as well as elevated peripheral blood 5-HT levels. Early in gestation, before midbrain 5-HT projections have reached the cortex, peripheral sources supply 5-HT to the forebrain, suggesting that altered maternal or placenta 5-HT system function could impact the developing embryo. We therefore used different combinations of maternal and embryo SERT A1a56 genotypes to examine effects on blood, placenta and embryo serotonin levels and neurodevelopment at embryonic day E 14.5, when peripheral sources of 5-HT predominate, and E 18.5, when midbrain 5-HT projections have reached the forebrain. Maternal SERT A1a56 genotype was associated with decreased placenta and embryonic forebrain 5-HT levels at E 14.5. Low 5-HT in the placenta persisted, but forebrain levels normalized by E 18.5. Maternal SERT Ala56 genotype effects on forebrain 5-HT levels were accompanied by a broadening of 5-HT-sensitive thalamocortical axon projections. In contrast, no effect of embryo genotype was seen in concepti from heterozygous dams. Blood 5-HT levels were dynamic across pregnancy and were increased in SERI Ala56 dams at E 14.5. Placenta RNA sequencing data at E 14.5 indicated substantial impact of maternal SERI A1a56 genotype, with alterations in immune and metabolic-related pathways. Collectively, these findings indicate that maternal SERI function impacts offspring placental 5-HT levels, forebrain 5-HT levels, and neurodevelopment.
C1 [Muller, Christopher L.] Vanderbilt Univ, Grad Program Neurosci, 221 Kirkland Hall, Nashville, TN 37235 USA.
   [Anacker, Allison M. J.; Wender, Carly L. A.; Veenstra-VanderWeele, Jeremy] Columbia Univ, Dept Psychiat, Sch Med, 1051 Riverside Dr,Mail Unit 78, New York, NY 10032 USA.
   [Rogers, Tiffany D.; Keller, Elizabeth H.; Forsberg, C. Gunnar; Kerr, Travis M.; Blakely, Randy D.] Vanderbilt Univ, Sch Med, Dept Psychiat, Nashville, TN 37212 USA.
   [Goeden, Nick; Bonnin, Alexandre] Univ Southern Calif, Sch Med, Dept Cell & Neurobiol, Los Angeles, CA USA.
   [Goeden, Nick; Bonnin, Alexandre] Univ Southern Calif, Sch Med, Zilkha Neurogenet Inst, Los Angeles, CA USA.
   [Andersons, George M.] Yale Univ, Sch Med, Ctr Child Study, New Haven, CT 06510 USA.
   [Stanwood, Gregg D.] Florida State Univ, Dept Biomed Sci, Tallahassee, FL 32306 USA.
   [Blakely, Randy D.] Vanderbilt Univ, Sch Med, Dept Pharmacol, Nashville, TN 37212 USA.
   [Veenstra-VanderWeele, Jeremy] New York State Psychiat Inst & Hosp, New York, NY 10032 USA.
   [Veenstra-VanderWeele, Jeremy] New York Presbyterian Hosp, Ctr Autism & Developing Brain, New York, NY USA.
   [Veenstra-VanderWeele, Jeremy] Columbia Univ, Sackler Inst Dev Psychobiol, New York, NY USA.
C3 Vanderbilt University; Columbia University; Vanderbilt University;
   University of Southern California; University of Southern California;
   Yale University; State University System of Florida; Florida State
   University; Vanderbilt University; New York State Psychiatry Institute;
   NewYork-Presbyterian Hospital; Columbia University
RP Veenstra-VanderWeele, J (corresponding author), Columbia Univ, Dept Psychiat, Sch Med, 1051 Riverside Dr,Mail Unit 78, New York, NY 10032 USA.
EM veenstr@nyspi.columbia.edu
RI Stanwood, Gregg/L-2543-2014; Wender, Carly/KHZ-8794-2024;
   Veenstra-VanderWeele, Jeremy/K-1935-2015
OI Stanwood, Gregg/0000-0001-6005-1203; 
FU NIH [MH094604]; American Academy of Child and Adolescent Psychiatry
   Junior Investigator Award; Autism Speaks Weatherstone Predoctoral
   Fellowship; NICHD [P30 HD15052]; Roche; Novartis; SynapDx; Seaside
   Therapeutics; Forest; Lundbeck; Wyeth; Prexa
FX This work was funded, in part, by NIH grant MH094604 (JV-V), an American
   Academy of Child and Adolescent Psychiatry Junior Investigator Award
   (JV-V), and an Autism Speaks Weatherstone Predoctoral Fellowship (CLM).
   Core laboratory services were supported by the NICHD Grant P30 HD15052
   to the Vanderbilt Kennedy Center for Research on Human Development. Dr
   Veenstra-VanderWeele has consulted with Roche, Novartis, and SynapDx,
   and has received research funding from Roche, Novartis, SynapDx, Seaside
   Therapeutics, and Forest. Dr Blakely has consulted with Forest,
   Lundbeck, Wyeth, Pfizer, and Prexa and has received research funding
   from Forest, Lundbeck, Wyeth, and Prexa. The remaining authors declare
   no competing financial interests.
CR Amireault P, 2013, ACS CHEM NEUROSCI, V4, P64, DOI 10.1021/cn300154j
   Anders S, 2015, BIOINFORMATICS, V31, P166, DOI 10.1093/bioinformatics/btu638
   Anders S, 2013, NAT PROTOC, V8, P1765, DOI 10.1038/nprot.2013.099
   Anderson GM, 2007, BIOL PSYCHIAT, V61, P487, DOI 10.1016/j.biopsych.2006.03.068
   ANDERSON GM, 1987, LIFE SCI, V40, P1063, DOI 10.1016/0024-3205(87)90568-6
   Balsells M, 2012, DIABETES-METAB RES, V28, P252, DOI 10.1002/dmrr.1304
   Bonnin A, 2006, NEUROSCIENCE, V141, P781, DOI 10.1016/j.neuroscience.2006.04.036
   Bonnin A, 2007, NAT NEUROSCI, V10, P588, DOI 10.1038/nn1896
   Bonnin A, 2011, NATURE, V472, P347, DOI 10.1038/nature09972
   Bronson SL, 2014, ENDOCRINOLOGY, V155, P2635, DOI 10.1210/en.2014-1040
   Cases O, 1996, NEURON, V16, P297, DOI 10.1016/S0896-6273(00)80048-3
   Chen XN, 2015, CELL REP, V10, P346, DOI 10.1016/j.celrep.2014.12.033
   Côté F, 2007, P NATL ACAD SCI USA, V104, P329, DOI 10.1073/pnas.0606722104
   Cray C, 2012, PROG MOL BIOL TRANSL, V105, P113, DOI 10.1016/B978-0-12-394596-9.00005-6
   Devlin B, 2005, MOL PSYCHIATR, V10, P1110, DOI 10.1038/sj.mp.4001724
   Gabriele S, 2014, EUR NEUROPSYCHOPHARM, V24, P919, DOI 10.1016/j.euroneuro.2014.02.004
   Gaspar P, 2003, NAT REV NEUROSCI, V4, P1002, DOI 10.1038/nrn1256
   Gleason G, 2010, P NATL ACAD SCI USA, V107, P7592, DOI 10.1073/pnas.0914805107
   Goeden N, 2016, J NEUROSCI, V36, P6041, DOI 10.1523/JNEUROSCI.2534-15.2016
   Goeden N, 2013, NAT PROTOC, V8, P66, DOI 10.1038/nprot.2012.144
   Hong C, 2014, NAT REV DRUG DISCOV, V13, P433, DOI 10.1038/nrd4280
   Hsiao EY, 2012, DEV NEUROBIOL, V72, P1317, DOI 10.1002/dneu.22045
   Hsiao EY, 2011, BRAIN BEHAV IMMUN, V25, P604, DOI 10.1016/j.bbi.2010.12.017
   Janowski BA, 1996, NATURE, V383, P728, DOI 10.1038/383728a0
   Kim D, 2013, GENOME BIOL, V14, DOI 10.1186/gb-2013-14-4-r36
   Kistner-Griffin E, 2011, AM J MED GENET B, V156B, P139, DOI 10.1002/ajmg.b.31146
   Kuipers F, 2014, NAT REV ENDOCRINOL, V10, P488, DOI 10.1038/nrendo.2014.60
   Li H, 2009, BIOINFORMATICS, V25, P2078, DOI 10.1093/bioinformatics/btp352
   Li M, 2009, THROMB RES, V124, P656, DOI 10.1016/j.thromres.2009.07.012
   Li YC, 2014, P NATL ACAD SCI USA, V111, pE5697, DOI 10.1073/pnas.1416675112
   Malkova NV, 2012, BRAIN BEHAV IMMUN, V26, P607, DOI 10.1016/j.bbi.2012.01.011
   McCarthy DJ, 2012, NUCLEIC ACIDS RES, V40, P4288, DOI 10.1093/nar/gks042
   Muller CL, 2016, NEUROSCIENCE, V321, P24, DOI 10.1016/j.neuroscience.2015.11.010
   Parks DJ, 1999, SCIENCE, V284, P1365, DOI 10.1126/science.284.5418.1365
   Prasad HC, 2009, PHILOS T R SOC B, V364, P163, DOI 10.1098/rstb.2008.0143
   Radaelli T, 2003, DIABETES, V52, P2951, DOI 10.2337/diabetes.52.12.2951
   ROBSON JM, 1964, BRIT J PHARM CHEMOTH, V22, P380, DOI 10.1111/j.1476-5381.1964.tb02043.x
   Sakurai T, 2008, AUTISM RES, V1, P251, DOI 10.1002/aur.30
   Schauder KB, 2015, RES AUTISM SPECT DIS, V10, P93, DOI 10.1016/j.rasd.2014.11.008
   Schroeder A, 2006, BMC MOL BIOL, V7, DOI 10.1186/1471-2199-7-3
   Sutcliffe JS, 2005, AM J HUM GENET, V77, P265, DOI 10.1086/432648
   Toth M, 2015, NEUROPSYCHOPHARMACOL, V40, P129, DOI 10.1038/npp.2014.127
   Tsang KM, 2013, PLOS ONE, V8, DOI 10.1371/journal.pone.0076978
   Veenstra-VanderWeele J, 2012, P NATL ACAD SCI USA, V109, P5469, DOI 10.1073/pnas.1112345109
   Veenstra-VanderWeele J, 2009, J NEURODEV DISORD, V1, P158, DOI 10.1007/s11689-009-9020-0
   Verhaagh S, 2001, MECH DEVELOP, V100, P127, DOI 10.1016/S0925-4773(00)00510-4
   Walker CK, 2015, JAMA PEDIATR, V169, P154, DOI 10.1001/jamapediatrics.2014.2645
   Walker CK, 2013, BIOL PSYCHIAT, V74, P204, DOI 10.1016/j.biopsych.2013.03.006
   Weiss LA, 2005, AM J HUM GENET, V76, P33, DOI 10.1086/426697
   Wu HH, 2016, PLACENTA, V42, P74, DOI 10.1016/j.placenta.2016.03.013
   Yonan AL, 2003, AM J HUM GENET, V73, P886, DOI 10.1086/378778
   Yuan H, 2014, AUTISM RES, V7, P245, DOI 10.1002/aur.1363
NR 52
TC 60
Z9 66
U1 0
U2 30
PU NATURE PUBLISHING GROUP
PI LONDON
PA MACMILLAN BUILDING, 4 CRINAN ST, LONDON N1 9XW, ENGLAND
SN 0893-133X
EI 1740-634X
J9 NEUROPSYCHOPHARMACOL
JI Neuropsychopharmacology
PD JAN
PY 2017
VL 42
IS 2
BP 427
EP 436
DI 10.1038/npp.2016.166
PG 10
WC Neurosciences; Pharmacology & Pharmacy; Psychiatry
WE Science Citation Index Expanded (SCI-EXPANDED)
SC Neurosciences & Neurology; Pharmacology & Pharmacy; Psychiatry
GA EF1KJ
UT WOS:000390083400006
PM 27550733
OA Bronze, Green Published
DA 2025-08-11
ER

PT J
AU Choi, CS
   Hong, M
   Kim, KC
   Kim, JW
   Yang, SM
   Seung, H
   Ko, MJ
   Choi, DH
   You, JS
   Shin, CY
   Bahn, GH
AF Choi, Chang Soon
   Hong, Minha
   Kim, Ki Chan
   Kim, Ji-Woon
   Yang, Sung Min
   Seung, Hana
   Ko, Mee Jung
   Choi, Dong-Hee
   You, Jueng Soo
   Shin, Chan Young
   Bahn, Geon Ho
TI Effects of Atomoxetine on Hyper-Locomotive Activity of the Prenatally
   Valproate-Exposed Rat Offspring
SO BIOMOLECULES & THERAPEUTICS
LA English
DT Article
DE Valproic acid; Autism; Hyperactivity; Norepinephrine transporter;
   Atomoxetine
ID ATTENTION-DEFICIT/HYPERACTIVITY DISORDER; DEFICIT HYPERACTIVITY
   DISORDER; PERVASIVE DEVELOPMENTAL DISORDERS; TRANSPORTER KNOCKOUT MICE;
   AUTISM SPECTRUM DISORDERS; ANIMAL-MODEL; DOPAMINE TRANSPORTER;
   PREFRONTAL CORTEX; PSYCHIATRIC-DISORDERS; GENE-EXPRESSION
AB A substantial proportion of patients with autism spectrum disorder (ASD) display hyperactivity as a comorbid symptom. Exposure to valproic acid (VPA) during pregnancy produces ASD-like core behavioral phenotypes as well as hyperactivity in offspring both in human and experimental animals, which makes it a plausible model to study ASD-related neurobiological processes. In this study, we examined the effects of two of currently available attention defecit hyperactivity disorder (ADHD) medications, methylphenidate (MPH) and atomoxetine (ATX) targeting dopamine and norepinephrine transporters (DAT and NET), respectively, on hyperactive behavior of prenatally VPA-exposed rat offspring. In the prefrontal cortex of VPA exposed rat offspring, both mRNA and protein expression of DAT was increased as compared with control. VPA function as a histone deacetylase inhibitor (HDACi) and chromatin immunoprecipitation experiments demonstrated that the acetylation of histone bound to DAT gene promoter was increased in VPA-exposed rat offspring suggesting epigenetic mechanism of DAT regulation. Similarly, the expression of NET was increased, possibly via increased histone acetylation in prefrontal cortex of VPA-exposed rat offspring. When we treated the VPA-exposed rat offspring with ATX, a NET selective inhibitor, hyperactivity was reversed to control level. In contrast, MPH that inhibits both DAT and NET, did not produce inhibitory effects against hyperactivity. The results suggest that NET abnormalities may underlie the hyperactive phenotype in VPA animal model of ASD. Profiling the pharmacological responsiveness as well as investigating underlying mechanism in multiple models of ASD and ADHD may provide more insights into the neurobiological correlates regulating the behavioral abnormalities.
C1 [Choi, Chang Soon; Kim, Ki Chan; Kim, Ji-Woon; Yang, Sung Min; Seung, Hana; Ko, Mee Jung; Choi, Dong-Hee; You, Jueng Soo; Shin, Chan Young] SMART Inst Adv Biomed Sci, Dept Neurosci, Seoul 143701, South Korea.
   [Choi, Chang Soon; Kim, Ji-Woon; Yang, Sung Min; Seung, Hana; Ko, Mee Jung; Shin, Chan Young] SMART Inst Adv Biomed Sci, Neurosci Res Ctr, Seoul 143701, South Korea.
   [Choi, Chang Soon; Kim, Ji-Woon; Yang, Sung Min; Seung, Hana; Ko, Mee Jung; Shin, Chan Young] Konkuk Univ, Sch Med, Dept Adv Translat Med Sci, Seoul 143701, South Korea.
   [Kim, Ki Chan] Seoul Natl Univ, Dept Pharmacol, Coll Pharm, Seoul 151742, South Korea.
   [Hong, Minha] Dankook Univ Hosp, Sch Med, Dept Psychiat, Cheonan 330715, South Korea.
   [Hong, Minha; Bahn, Geon Ho] Kyung Hee Univ, Sch Med, Dept Neuropsychiat, Seoul 130702, South Korea.
C3 Konkuk University; Konkuk University Medical Center; Seoul National
   University (SNU); Dankook University; Dankook University Hospital; Kyung
   Hee University
RP Bahn, GH (corresponding author), Kyung Hee Univ, Sch Med, Dept Neuropsychiat, Seoul 130702, South Korea.
EM mompeian@khu.ac.kr
RI Hong, Minha/V-7086-2019; Kim, Ji-Woon/GXV-6752-2022; Chung,
   ChiHye/LJK-1311-2024; Choi, Hayoung/AAI-8638-2020; Bahn,
   Geon/Q-4424-2019
OI Shin, Chan Young/0000-0003-1764-6740; Kim, Ji-Woon/0000-0003-3890-0592;
   Hong, Minha/0000-0003-4924-1107; Kim, Ki Chan/0000-0002-4899-1929; Ko,
   Mee Jung/0000-0003-0169-1387; 
FU Korean Health Technology R&D Project, Ministry of Health & Welfare,
   Republic of Korea [A120029]
FX The authors declare no conflict of interest. This work was supported by
   a grant of the Korean Health Technology R&D Project, Ministry of Health
   & Welfare, Republic of Korea (No. A120029).
CR Ali EHA, 2013, PHARMACOL BIOCHEM BE, V111, P102, DOI 10.1016/j.pbb.2013.08.016
   Aman MG, 2005, ARCH GEN PSYCHIAT, V62, P1266
   BAF MHM, 1994, NEUROCHEM INT, V24, P67
   BAKKER CE, 1994, CELL, V78, P23
   Banerjee S, 2014, FRONT CELL NEUROSCI, V8, DOI 10.3389/fncel.2014.00058
   Barr AM, 2004, NEUROPSYCHOPHARMACOL, V29, P221, DOI 10.1038/sj.npp.1300343
   Barr CL, 2001, MOL PSYCHIATR, V6, P334, DOI 10.1038/sj.mp.4000863
   Bayles R, 2010, CELL CYCLE, V9, P4600, DOI 10.4161/cc.9.22.13888
   Biederman J, 1999, BIOL PSYCHIAT, V46, P1234, DOI 10.1016/S0006-3223(99)00192-4
   Boy F, 2011, BIOL PSYCHIAT, V70, P866, DOI 10.1016/j.biopsych.2011.05.030
   Bymaster FP, 2002, NEUROPSYCHOPHARMACOL, V27, P699, DOI 10.1016/S0893-133X(02)00346-9
   Challman TD, 2000, MAYO CLIN PROC, V75, P711
   CHRISTIANSON AL, 1994, DEV MED CHILD NEUROL, V36, P361
   Edden RAE, 2012, ARCH GEN PSYCHIAT, V69, P750, DOI 10.1001/archgenpsychiatry.2011.2280
   Flores JA, 2006, NEUROPSYCHOPHARMACOL, V31, P1475, DOI 10.1038/sj.npp.1300946
   Gadow KD, 2005, AUTISM, V9, P392, DOI 10.1177/1362361305056079
   Gatley SJ, 1996, LIFE SCI, V58, pPL231, DOI 10.1016/0024-3205(96)00052-5
   Han HS, 2008, BIOMOL THER, V16, P261, DOI 10.4062/biomolther.2008.16.3.261
   HUNT RD, 1995, J AM ACAD CHILD PSY, V34, P50, DOI 10.1097/00004583-199501000-00013
   JASELSKIS CA, 1992, J CLIN PSYCHOPHARM, V12, P322
   Kim KC, 2014, MOL NEUROBIOL, V49, P512, DOI 10.1007/s12035-013-8535-2
   Kim KC, 2013, J NEUROCHEM, V124, P832, DOI 10.1111/jnc.12147
   Lempp T, 2013, PROG NEURO-PSYCHOPH, V40, P221, DOI 10.1016/j.pnpbp.2012.08.012
   Leyfer OT, 2006, J AUTISM DEV DISORD, V36, P849, DOI 10.1007/s10803-006-0123-0
   LIPSKA BK, 1993, NEUROPSYCHOPHARMACOL, V9, P67, DOI 10.1038/npp.1993.44
   Ludolph AG, 2010, BRIT J PHARMACOL, V160, P283, DOI 10.1111/j.1476-5381.2010.00707.x
   Ma CL, 2005, BIOL PSYCHIAT, V57, P192, DOI 10.1016/j.biopsych.2004.11.004
   Masuo Y, 2007, EUR J NEUROSCI, V25, P3659, DOI 10.1111/j.1460-9568.2007.05613.x
   Munarriz R, 2002, NEW ENGL J MED, V347, P1891
   Narita N, 2002, PEDIATR RES, V52, P576, DOI 10.1203/01.PDR.0000028406.01104.76
   Nelson JD, 2006, NAT PROTOC, V1, P179, DOI 10.1038/nprot.2006.27
   Pandolfo P, 2013, EUR NEUROPSYCHOPHARM, V23, P317, DOI 10.1016/j.euroneuro.2012.04.011
   Phiel CJ, 2001, J BIOL CHEM, V276, P36734, DOI 10.1074/jbc.M101287200
   Rinaldi T, 2007, P NATL ACAD SCI USA, V104, P13501, DOI 10.1073/pnas.0704391104
   RUSSELL V, 1995, BRAIN RES, V676, P343, DOI 10.1016/0006-8993(95)00135-D
   Schneider T, 2005, NEUROPSYCHOPHARMACOL, V30, P80, DOI 10.1038/sj.npp.1300518
   Schneider T, 2007, PSYCHOPHARMACOLOGY, V193, P547, DOI 10.1007/s00213-007-0795-y
   SHAYWITZ BA, 1976, SCIENCE, V191, P305, DOI 10.1126/science.942800
   Simonoff E, 2008, J AM ACAD CHILD PSY, V47, P921, DOI 10.1097/CHI.0b013e318179964f
   Stigler KA, 2004, J CHILD ADOL PSYCHOP, V14, P49, DOI 10.1089/104454604773840481
   Sumner P, 2010, NAT NEUROSCI, V13, P825, DOI 10.1038/nn.2559
   Vizi ES, 2004, J NEUROSCI, V24, P7888, DOI 10.1523/JNEUROSCI.1506-04.2004
   Watanabe Y, 1997, J NUCL MED, V38, P470
   Wilkins J, 2009, BEHAV MODIF, V33, P143, DOI 10.1177/0145445508321880
   Williams G, 2001, DEV MED CHILD NEUROL, V43, P202, DOI 10.1017/S001216220100038X
   WONG DT, 1982, J PHARMACOL EXP THER, V222, P61
   Xu F, 2000, NAT NEUROSCI, V3, P465, DOI 10.1038/74839
   Yamashita M, 2006, NEUROPSYCHOPHARMACOL, V31, P2132, DOI 10.1038/sj.npp.1301009
   YOUNG JG, 1982, J AUTISM DEV DISORD, V12, P147, DOI 10.1007/BF01531305
   Zhang SLJ, 1997, J NEUROPHYSIOL, V78, P2280, DOI 10.1152/jn.1997.78.5.2280
NR 50
TC 18
Z9 18
U1 0
U2 8
PU KOREAN SOC APPLIED PHARMACOLOGY
PI SEOUL
PA RM 805, KOREAN FEDERATION SCIENCE & TECHNOLOGY B/D, 635-4 YEOKSAM-DONG,
   KANGNAM-GU, SEOUL, 135-703, SOUTH KOREA
SN 1976-9148
EI 2005-4483
J9 BIOMOL THER
JI Biomol. Ther.
PD SEP 30
PY 2014
VL 22
IS 5
BP 406
EP 413
DI 10.4062/biomolther.2014.027
PG 8
WC Biochemistry & Molecular Biology; Pharmacology & Pharmacy
WE Science Citation Index Expanded (SCI-EXPANDED)
SC Biochemistry & Molecular Biology; Pharmacology & Pharmacy
GA AQ5NP
UT WOS:000342856200005
PM 25414770
OA Green Published, Green Submitted
DA 2025-08-11
ER

PT J
AU Hosseini, S
   Ghadimi, M
   Reyhani, N
   Khazaei, S
   Rahmatkhah-Yazdi, M
   Soleimani-Farsani, R
   Vaseghi, S
AF Hosseini, Seyedehfatemeh
   Ghadimi, Mozhgan
   Reyhani, Niloufar
   Khazaei, Sepideh
   Rahmatkhah-Yazdi, Majid
   Soleimani-Farsani, Reza
   Vaseghi, Salar
TI BDNF and GSK-3beta expression changes underlie the beneficial effects of
   crocin on behavioral alterations in a rat model of autism induced by
   prenatal valproic acid administration
SO NAUNYN-SCHMIEDEBERGS ARCHIVES OF PHARMACOLOGY
LA English
DT Article
DE Autism spectrum disorder (ASD); Valproic acid; Brain-derived
   neurotrophic factor (BDNF); Glycogen synthase kinase-3 beta (GSK-3beta);
   Medial prefrontal cortex; Rats
ID GLYCOGEN-SYNTHASE KINASE-3-BETA; NEUROTROPHIC FACTOR BDNF; SPECTRUM
   DISORDERS; PREFRONTAL CORTEX; DOUBLE-BLIND; BRAIN; DEPRESSION;
   INVOLVEMENT; EXPOSURE; PATHWAY
AB Autism spectrum disorder (ASD) is a serious neurodevelopmental disorder characterized by impairments in social interaction, language, and communication and induction of stereotypic behavior. In rodents, prenatal administration of valproic acid (often on 12.5 gestational days) is used for the induction of an ASD-like model. In the present study, we aimed to assess the potential therapeutic effects of crocin (a major component of Saffron, a neuroprotective and anti-inflammatory agent) on behavioral dysfunctions with respect to the level of brain-derived neurotrophic factor (BDNF) and glycogen synthase kinase-3 beta (GSK-3beta) in the medial prefrontal cortex. Valproic acid was intraperitoneally injected at the dose of 600 mg/kg on 12.5 gestational days. BDNF and GSK-3beta expression levels were also measured using real-time PCR. Locomotion, anxiety-like behavior, grooming, and sniffing were also measured in the open-field test. The results showed that prenatal valproic acid administration induced hyperactivity, anxiety-like behavior, increased grooming and sniffing (stereotyped behavior), decreased BDNF levels, and increased GSK-3beta levels in the medial prefrontal cortex. However, crocin dose-dependently restored the effects of prenatal valproic acid administration on behavioral functions and gene expressions. In conclusion, we suggested that BDNF and GSK-3beta expression changes in the medial prefrontal cortex may underlie the pathophysiology of ASD. The therapeutic effects of crocin may be also related to counteracting BDNF and GSK-3beta expression changes induced by prenatal valproic acid.
C1 [Hosseini, Seyedehfatemeh; Ghadimi, Mozhgan; Reyhani, Niloufar; Khazaei, Sepideh; Rahmatkhah-Yazdi, Majid; Soleimani-Farsani, Reza; Vaseghi, Salar] ACECR, Inst Med Plants, Med Plants Res Ctr, Cognit Neurosci Lab, Karaj, Iran.
   [Vaseghi, Salar] ACECR, Inst Med Plants, Med Plants Res Ctr, Karaj, Iran.
C3 Academic Center for Education, Culture & Research (ACECR); Academic
   Center for Education, Culture & Research (ACECR)
RP Vaseghi, S (corresponding author), ACECR, Inst Med Plants, Med Plants Res Ctr, Cognit Neurosci Lab, Karaj, Iran.; Vaseghi, S (corresponding author), ACECR, Inst Med Plants, Med Plants Res Ctr, Karaj, Iran.
EM vaseghi@imp.ac.ir
RI Vaseghi, Salar/HHM-8255-2022
OI Vaseghi, Salar/0000-0002-2436-9887
CR Abbasi N, 2024, PSYCHOPHARMACOLOGY, V241, P1345, DOI 10.1007/s00213-024-06566-0
   Afshari M, 2024, SCI REP-UK, V14, DOI 10.1038/s41598-024-58871-5
   Alnakhli AM, 2024, MEDICINA-LITHUANIA, V60, DOI 10.3390/medicina60111802
   Anand P, 2024, EUR J PHARMACOL, V967, DOI 10.1016/j.ejphar.2024.176335
   Asalgoo S., 2018, J ADV MED BIOMED RES, V26, P34, DOI [10.30699/jambs.26.119.34, DOI 10.30699/JAMBS.26.119.34]
   Association AP, 2013, DIAGNOSTIC STAT MANU
   Bashiyan ML, 2021, J PSYCHOPHARMACOL, V35, P744, DOI 10.1177/02698811211000762
   Brondino N, 2018, PSYCHONEUROENDOCRINO, V89, P131, DOI 10.1016/j.psyneuen.2018.01.008
   Bryn V, 2015, EUR J PAEDIATR NEURO, V19, P411, DOI 10.1016/j.ejpn.2015.03.005
   Caracci Mario O, 2016, Neural Plast, V2016, P9603751, DOI 10.1155/2016/9603751
   Cerdá-Bernad D, 2022, NUTRIENTS, V14, DOI 10.3390/nu14245368
   Cho HS, 2016, J EXERC REHABIL, V12, P293, DOI 10.12965/jer.1632696.348
   Cohen-Cory S, 2010, DEV NEUROBIOL, V70, P271, DOI 10.1002/dneu.20774
   Colucci-D'Amato L, 2020, INT J MOL SCI, V21, DOI 10.3390/ijms21207777
   Correia AS, 2023, PHARMACEUTICS, V15, DOI 10.3390/pharmaceutics15082081
   Courchesne E, 2005, CURR OPIN NEUROBIOL, V15, P225, DOI 10.1016/j.conb.2005.03.001
   Courchesne E, 2020, TRENDS NEUROSCI, V43, P326, DOI 10.1016/j.tins.2020.03.005
   Di Carlo P, 2019, PSYCHIAT GENET, V29, P200, DOI 10.1097/YPG.0000000000000237
   Dorri SA, 2015, IRAN J BASIC MED SCI, V18, P958
   Drummond GB, 2010, J PHYSIOL-LONDON, V588, P2517, DOI 10.1113/jphysiol.2010.192260
   Ebrahimnejad M, 2022, NEUROCHEM RES, V47, P1477, DOI 10.1007/s11064-022-03552-w
   Farhadi L, 2022, NEUROCHEM RES, V47, P1001, DOI 10.1007/s11064-021-03501-z
   Galvez-Contreras AY, 2016, CYTOKINE GROWTH F R, V32, P85, DOI 10.1016/j.cytogfr.2016.08.004
   Gassowska-Dobrowolska M, 2021, INT J MOL SCI, V22, DOI 10.3390/ijms22063209
   Geschwind DH, 2007, CURR OPIN NEUROBIOL, V17, P103, DOI 10.1016/j.conb.2007.01.009
   Gholipour P, 2024, SCI REP-UK, V14, DOI 10.1038/s41598-024-63728-y
   Go HS, 2012, NEUROPHARMACOLOGY, V63, P1028, DOI 10.1016/j.neuropharm.2012.07.028
   Golpich M, 2015, PHARMACOL RES, V97, P16, DOI 10.1016/j.phrs.2015.03.010
   Green Christopher R, 2013, J Depress Anxiety, V2013
   Hansel C, 2019, NEUROSCI LETT, V688, P58, DOI 10.1016/j.neulet.2018.02.003
   Hassani FV, 2014, DARU, V22, DOI 10.1186/2008-2231-22-16
   Houshyar M, 2024, BEHAV PHARMACOL, V35, P239, DOI 10.1097/FBP.0000000000000757
   Hunt JI, 2013, J CLIN PSYCHIAT, V74, pE110, DOI 10.4088/JCP.12m07874
   Ilchibaeva T, 2023, BIOMEDICINES, V11, DOI 10.3390/biomedicines11051482
   Jam IN, 2017, ADV CLIN EXP MED, V26, P925, DOI 10.17219/acem/62891
   Kamaei AK, 2024, N-S ARCH PHARMACOL, V397, P3929, DOI 10.1007/s00210-023-02843-5
   Karimi H, 2024, LEARN MOTIV, V88, DOI 10.1016/j.lmot.2024.102060
   Kazlauskas N, 2016, PSYCHONEUROENDOCRINO, V72, P11, DOI 10.1016/j.psyneuen.2016.06.001
   Kell G, 2017, COMPLEMENT THER MED, V33, P58, DOI 10.1016/j.ctim.2017.06.001
   Kientz MA, 1997, AM J OCCUP THER, V51, P530, DOI 10.5014/ajot.51.7.530
   Kolahdooz G, 2023, INT CLIN PSYCHOPHARM, V38, P9, DOI 10.1097/YIC.0000000000000426
   Kumar H, 2022, CLIN PSYCHOPHARM NEU, V20, P725, DOI 10.9758/cpn.2022.20.4.725
   Kuwagata M, 2009, INT J DEV NEUROSCI, V27, P399, DOI 10.1016/j.ijdevneu.2009.01.006
   Lan JY, 2021, NEUROPHARMACOLOGY, V196, DOI 10.1016/j.neuropharm.2021.108689
   Li HL, 2024, J NEUROIMMUNE PHARM, V19, DOI 10.1007/s11481-024-10111-3
   Li XH, 2002, BIPOLAR DISORD, V4, P137, DOI 10.1034/j.1399-5618.2002.40201.x
   Li ZX, 2021, ECOTOX ENVIRON SAFE, V212, DOI 10.1016/j.ecoenv.2021.112000
   Margedari P, 2024, IBRO NEUROSCI REP, V16, P78, DOI 10.1016/j.ibneur.2023.11.002
   Martin HGS, 2014, FRONT CELL NEUROSCI, V8, DOI 10.3389/fncel.2014.00023
   Mediane DH, 2024, NEUROPHARMACOLOGY, V260, DOI 10.1016/j.neuropharm.2024.110101
   Mehrabanifar S, 2023, METAB BRAIN DIS, V38, P1167, DOI 10.1007/s11011-023-01176-9
   Mohamadian M, 2023, N-S ARCH PHARMACOL, V396, P1339, DOI 10.1007/s00210-023-02437-1
   Mohammadi S, 2023, PHYTOMEDICINE, V119, DOI 10.1016/j.phymed.2023.154989
   Mohammadzadeh L, 2020, NUTR NEUROSCI, V23, P221, DOI 10.1080/1028415X.2018.1492772
   Montanari M, 2022, INT J MOL SCI, V23, DOI 10.3390/ijms23073861
   Morgan JT, 2010, BIOL PSYCHIAT, V68, P368, DOI 10.1016/j.biopsych.2010.05.024
   Motaghinejad M, 2019, MED HYPOTHESES, V124, P21, DOI 10.1016/j.mehy.2019.01.017
   Nasseri S, 2024, N-S ARCH PHARMACOL, V397, P6879, DOI 10.1007/s00210-024-03069-9
   National Research Council (US) Committee for the Update of the Guide for the Care and Use of Laboratory Animals, 2011, Guide for the Care and Use of Laboratory Animals, DOI DOI 10.17226/12910
   Nisar S, 2022, MOL PSYCHIATR, V27, P2380, DOI 10.1038/s41380-022-01506-w
   Ogawa T, 2007, TOXICOL LETT, V174, P18, DOI 10.1016/j.toxlet.2007.08.006
   Popova NK, 2019, EXPERT OPIN THER TAR, V23, P227, DOI 10.1080/14728222.2019.1572747
   Rahimi-Danesh M, 2024, PHARMACOL BIOCHEM BE, V234, DOI 10.1016/j.pbb.2023.173675
   Rinaldi T, 2008, FRONT NEURAL CIRCUIT, V2, DOI 10.3389/neuro.04.004.2008
   Rosen TE, 2018, INT REV PSYCHIATR, V30, P40, DOI 10.1080/09540261.2018.1450229
   Sabet N, 2023, HELIYON, V9, DOI 10.1016/j.heliyon.2023.e20641
   Saghazadeh A, 2017, J AUTISM DEV DISORD, V47, P1018, DOI 10.1007/s10803-016-3024-x
   Salama RM, 2020, NEUROPHARMACOLOGY, V164, DOI 10.1016/j.neuropharm.2019.107900
   Samizadeh MA, 2024, J PSYCHIATR RES, V178, P180, DOI 10.1016/j.jpsychires.2024.08.014
   Seyedinia SA, 2023, METAB BRAIN DIS, V38, P2231, DOI 10.1007/s11011-023-01275-7
   Siniscalco D, 2018, PHARMACEUTICALS-BASE, V11, DOI 10.3390/ph11020056
   Song RJ, 2022, PHYTOTHER RES, V36, P1284, DOI 10.1002/ptr.7384
   Sun XJ, 2020, COMPR PSYCHIAT, V103, DOI [10.1016/j.comppsych.2020.152209, 10.1016/J.comppsych.2020.152209]
   Takumi T, 2020, NEUROSCI BIOBEHAV R, V110, P60, DOI 10.1016/j.neubiorev.2019.04.012
   Taleb A, 2021, BIOMED PHARMACOTHER, V137, DOI 10.1016/j.biopha.2021.111322
   Tetreault NA, 2012, J AUTISM DEV DISORD, V42, P2569, DOI 10.1007/s10803-012-1513-0
   TURNER S, 1990, TERATOLOGY, V41, P421, DOI 10.1002/tera.1420410408
   Valvassori SS, 2017, ANIMAL MODELS FOR THE STUDY OF HUMAN DISEASE, 2ND EDITION, P991
   Vaseghi S, 2023, METAB BRAIN DIS, V38, P195, DOI 10.1007/s11011-022-01124-z
   Wang JL, 2023, CHEM-BIOL INTERACT, V370, DOI 10.1016/j.cbi.2022.110314
   Wang LL, 2022, TRANSL PSYCHIAT, V12, DOI 10.1038/s41398-022-01875-4
   Wu HF, 2017, MOL NEUROBIOL, V54, P5264, DOI 10.1007/s12035-016-0074-1
   Yang T, 2020, FRONT CELL NEUROSCI, V14, DOI 10.3389/fncel.2020.00082
   Zhang F, 2022, NEUROCHEM INT, V157, DOI 10.1016/j.neuint.2022.105343
   Zhang J, 2017, NEUROPSYCH DIS TREAT, V13, P835, DOI 10.2147/NDT.S125088
   Zhang RX, 2018, REPROD TOXICOL, V77, P53, DOI 10.1016/j.reprotox.2018.01.008
   Zhang XY, 2020, BIOMED RES INT, V2020, DOI 10.1155/2020/3409679
   Zohny SM, 2023, NEUROTHERAPEUTICS, V20, P464, DOI 10.1007/s13311-023-01360-w
NR 88
TC 1
Z9 1
U1 1
U2 1
PU SPRINGER
PI NEW YORK
PA ONE NEW YORK PLAZA, SUITE 4600, NEW YORK, NY, UNITED STATES
SN 0028-1298
EI 1432-1912
J9 N-S ARCH PHARMACOL
JI Naunyn-Schmiedebergs Arch. Pharmacol.
PD JUN
PY 2025
VL 398
IS 6
BP 7571
EP 7582
DI 10.1007/s00210-024-03777-2
EA JAN 2025
PG 12
WC Pharmacology & Pharmacy
WE Science Citation Index Expanded (SCI-EXPANDED)
SC Pharmacology & Pharmacy
GA 3FS1V
UT WOS:001391705900001
PM 39777538
DA 2025-08-11
ER

PT J
AU Das, S
   Zomorrodi, R
   Kirkovski, M
   Hill, AT
   Enticott, PG
   Blumberger, DM
   Rajji, TK
   Desarkar, P
AF Das, Sushmit
   Zomorrodi, Reza
   Kirkovski, Melissa
   Hill, Aron T.
   Enticott, Peter G.
   Blumberger, Daniel M.
   Rajji, Tarek K.
   Desarkar, Pushpal
TI Atypical alpha band microstates produced during eyes-closed resting
   state EEG in autism
SO PROGRESS IN NEURO-PSYCHOPHARMACOLOGY & BIOLOGICAL PSYCHIATRY
LA English
DT Article
DE Electroencephalogram; EEG; EEG microstates; Autism spectrum disorder;
   Electrophysiology
ID CONNECTIVITY
AB Electroencephalogram (EEG) microstates, which represent quasi -stable patterns of scalp topography, are a promising tool that has the temporal resolution to study atypical spatial and temporal networks in autism spectrum disorder (ASD). While current literature suggests microstates are atypical in ASD, their clinical utility, i. e., relationship with the core behavioural characteristics of ASD, is not fully understood. The aim of this study was to examine microstate parameters in ASD, and examine the relationship between these parameters and core behavioural characteristics in ASD. We compared duration, occurrence, coverage, global explained variance percentage, global field power and spatial correlation of EEG microstates between autistic and neurotypical (NT) adults. Modified k -means cluster analysis was used on eyes -closed, resting state EEG from 30 ASD (10 females, 28.97 +/- 9.34 years) and 30 age -equated NT (13 females, 29.33 +/- 8.88 years) adults. Five optimal microstates, A to E, were selected to best represent the data. Five microstate maps explaining 80.44% of the NT and 78.44% of the ASD data were found. The ASD group was found to have atypical parameters of microstate A, C, D, and E. Of note, all parameters of microstate C in the ASD group were found to be significantly less than NT. While parameters of microstate D, and E were also found to significantly correlate with subscales of the Ritvo Autism Asperger Diagnostic Scale - Revised (RAADS-R), these findings did not survive a Bonferroni Correction. These findings, in combination with previous findings, highlight the potential clinical utility of EEG microstates and indicate their potential value as a neurophysiologic marker that can be further studied.
C1 [Das, Sushmit; Zomorrodi, Reza; Blumberger, Daniel M.; Rajji, Tarek K.; Desarkar, Pushpal] Ctr Addict & Mental Hlth, Toronto, ON, Canada.
   [Blumberger, Daniel M.; Rajji, Tarek K.; Desarkar, Pushpal] Univ Toronto, Dept Psychiat, Toronto, ON, Canada.
   [Das, Sushmit; Desarkar, Pushpal] Ctr Addict & Mental Hlth, Azrieli Adult Neurodev Ctr, Toronto, ON, Canada.
   [Zomorrodi, Reza; Blumberger, Daniel M.; Rajji, Tarek K.; Desarkar, Pushpal] Ctr Addict & Mental Hlth, Temerty Ctr Therapeut Brain Intervent, Toronto, ON, Canada.
   [Kirkovski, Melissa; Hill, Aron T.; Enticott, Peter G.] Deakin Univ, Sch Psychol, Cognit Neurosci Unit, Geelong, Australia.
   [Kirkovski, Melissa] Victoria Univ, Inst Hlth & Sport, Melbourne, Australia.
   [Hill, Aron T.] Monash Univ, Cent Clin Sch, Dept Psychiat, Melbourne, Australia.
   [Rajji, Tarek K.] Univ Toronto, Temerty Fac Med, Toronto Dementia Res Alliance, Toronto, ON, Canada.
   [Desarkar, Pushpal] Ctr Addict & Mental Hlth, Adult Neurodev & Geriatr Psychiat Div, 80 Workman Way, Toronto, ON M6J 1H4, Canada.
C3 University of Toronto; Centre for Addiction & Mental Health - Canada;
   University of Toronto; University of Toronto; Centre for Addiction &
   Mental Health - Canada; University of Toronto; Centre for Addiction &
   Mental Health - Canada; Deakin University; Victoria University; Monash
   University; University of Toronto; University of Toronto; Centre for
   Addiction & Mental Health - Canada
RP Desarkar, P (corresponding author), Ctr Addict & Mental Hlth, Adult Neurodev & Geriatr Psychiat Div, 80 Workman Way, Toronto, ON M6J 1H4, Canada.
EM pushpal.desarkar@camh.ca
RI ; Kirkovski, Melissa/LFT-6635-2024; Hill, Aron/P-8469-2019; Das,
   Sushmit/JOK-8709-2023; Rajji, Tarek/K-1543-2015; Enticott,
   Peter/L-4361-2019
OI Hill, Aron/0000-0002-1435-2993; Kirkovski, Melissa/0000-0003-3395-8525
FU Health and Long-Term Care, Ontario Ministry of Research and Innova-tion;
   Weston Brain Institute
FX Health and Long-Term Care, Ontario Ministry of Research and Innova-tion,
   and the Weston Brain Institute. TKR also received for an
   investigator-initiated study in-kind equipment support from Newronika,
   and in-kind research online accounts from Scientific Brain Training Pro,
   and participated in 2021 in one advisory board meeting for Biogen Canada
   Inc. TKR is also an inventor on the United States Provisional Patent No.
   17/396,030 that describes cell-based assays and kits for assessing serum
   cholinergic receptor activity.r Health and Long-Term Care, Ontario
   Ministry of Research and Innova-tion, and the Weston Brain Institute.
   TKR also received for an investigator-initiated study in-kind equipment
   support from Newronika, and in-kind research online accounts from
   Scientific Brain Training Pro, and participated in 2021 in one advisory
   board meeting for Biogen Canada Inc. TKR is also an inventor on the
   United States Provisional Patent No. 17/396,030 that describes
   cell-based assays and kits for assessing serum cholinergic receptor
   activity.
CR Agcaoglu O, 2022, BRAIN CONNECT, V12, P246, DOI 10.1089/brain.2020.0863
   Amaral DG, 2008, TRENDS NEUROSCI, V31, P137, DOI 10.1016/j.tins.2007.12.005
   [Anonymous], 2007, Personality Assessment Inventory: Professional manual
   Biswal BB, 2012, NEUROIMAGE, V62, P938, DOI 10.1016/j.neuroimage.2012.01.090
   Bochet A, 2021, COMMUN BIOL, V4, DOI 10.1038/s42003-021-02494-3
   Bréchet L, 2019, NEUROIMAGE, V194, P82, DOI 10.1016/j.neuroimage.2019.03.029
   Cheng W, 2015, BRAIN, V138, P1382, DOI 10.1093/brain/awv051
   Croce P, 2020, SCI REP-UK, V10, DOI 10.1038/s41598-020-58787-w
   Custo A, 2017, BRAIN CONNECT, V7, P671, DOI 10.1089/brain.2016.0476
   D'Croz-Baron DF, 2019, FRONT HUM NEUROSCI, V13, DOI 10.3389/fnhum.2019.00173
   Das S, 2022, FRONT PSYCHIATRY, V13, DOI 10.3389/fpsyt.2022.988939
   Delorme A, 2004, J NEUROSCI METH, V134, P9, DOI 10.1016/j.jneumeth.2003.10.009
   Dickinson A, 2018, EUR J NEUROSCI, V47, P643, DOI 10.1111/ejn.13645
   Férat V, 2022, HUM BRAIN MAPP, V43, P3047, DOI 10.1002/hbm.25834
   Fox MD, 2010, FRONT SYST NEUROSCI, V4, DOI [10.3389/fnsys.2010.0001, 10.3389/fnsys.2010.00019]
   Hill AT, 2023, HUM BRAIN MAPP, V44, P6484, DOI 10.1002/hbm.26525
   Hyvärinen A, 2000, NEURAL NETWORKS, V13, P411, DOI 10.1016/S0893-6080(00)00026-5
   Ingber L, 2011, MATH BIOSCI, V229, P160, DOI 10.1016/j.mbs.2010.12.003
   Jan RK, 2019, FRONT PSYCHIATRY, V10, DOI 10.3389/fpsyt.2019.00582
   Jia HB, 2019, BRAIN TOPOGR, V32, P295, DOI 10.1007/s10548-018-0685-0
   Jung TP, 2000, PSYCHOPHYSIOLOGY, V37, P163, DOI 10.1111/1469-8986.3720163
   Khanna A, 2015, NEUROSCI BIOBEHAV R, V49, P105, DOI 10.1016/j.neubiorev.2014.12.010
   Khanna A, 2014, PLOS ONE, V9, DOI 10.1371/journal.pone.0114163
   Koenig T, 2002, NEUROIMAGE, V16, P41, DOI 10.1006/nimg.2002.1070
   Lai MC, 2019, LANCET PSYCHIAT, V6, P819, DOI 10.1016/S2215-0366(19)30289-5
   LEHMANN D, 1987, ELECTROEN CLIN NEURO, V67, P271, DOI 10.1016/0013-4694(87)90025-3
   Leung MK, 2020, PROG MOL BIOL TRANSL, V173, P139, DOI 10.1016/bs.pmbts.2020.04.010
   Liu JY, 2020, BRAIN TOPOGR, V33, P438, DOI 10.1007/s10548-020-00777-2
   Loomes R, 2017, J AM ACAD CHILD PSY, V56, P466, DOI 10.1016/j.jaac.2017.03.013
   Michel CM, 2018, NEUROIMAGE, V180, P577, DOI 10.1016/j.neuroimage.2017.11.062
   Milz P, 2017, NEUROIMAGE, V162, P353, DOI 10.1016/j.neuroimage.2017.08.058
   Murray MM, 2008, BRAIN TOPOGR, V20, P249, DOI 10.1007/s10548-008-0054-5
   Kalburgi SN, 2020, FRONT HUM NEUROSCI, V14, DOI 10.3389/fnhum.2020.00288
   PASCUALMARQUI RD, 1995, IEEE T BIO-MED ENG, V42, P658, DOI 10.1109/10.391164
   Poulsen AT, 2018, BIORXIV, DOI [10.1101/289850, DOI 10.1101/289850]
   Ritvo RA, 2011, J AUTISM DEV DISORD, V41, P1076, DOI 10.1007/s10803-010-1133-5
   Takarae Y, 2022, DEVELOPMENTAL SCI, V25, DOI 10.1111/desc.13231
   Tarailis P, 2024, BRAIN TOPOGR, V37, P181, DOI 10.1007/s10548-023-00958-9
   Tomescu MI, 2018, DEV COGN NEUROS-NETH, V31, P58, DOI 10.1016/j.dcn.2018.04.011
   Vissers ME, 2012, NEUROSCI BIOBEHAV R, V36, P604, DOI 10.1016/j.neubiorev.2011.09.003
   Wang J, 2013, J NEURODEV DISORD, V5, DOI 10.1186/1866-1955-5-24
   Xu JP, 2018, FRONT NEUROSCI-SWITZ, V12, DOI 10.3389/fnins.2018.00234
   Zanesco AP, 2020, NEUROIMAGE, V211, DOI 10.1016/j.neuroimage.2020.116631
   Zeidan J, 2022, AUTISM RES, V15, P778, DOI 10.1002/aur.2696
NR 44
TC 2
Z9 2
U1 3
U2 16
PU PERGAMON-ELSEVIER SCIENCE LTD
PI OXFORD
PA THE BOULEVARD, LANGFORD LANE, KIDLINGTON, OXFORD OX5 1GB, ENGLAND
SN 0278-5846
EI 1878-4216
J9 PROG NEURO-PSYCHOPH
JI Prog. Neuro-Psychopharmacol. Biol. Psychiatry
PD APR 20
PY 2024
VL 131
AR 110958
DI 10.1016/j.pnpbp.2024.110958
EA FEB 2024
PG 11
WC Clinical Neurology; Neurosciences; Pharmacology & Pharmacy; Psychiatry
WE Science Citation Index Expanded (SCI-EXPANDED)
SC Neurosciences & Neurology; Pharmacology & Pharmacy; Psychiatry
GA JX4A5
UT WOS:001176434200001
PM 38309329
DA 2025-08-11
ER

PT J
AU Aman, MG
   Hollway, JA
   Veenstra-VanderWeele, J
   Handen, BL
   Sanders, KB
   Chan, J
   Macklin, E
   Arnold, LE
   Wong, T
   Newsom, C
   Adams, RH
   Marler, S
   Peleg, N
   Anagnostou, EA
AF Aman, Michael G.
   Hollway, Jill A.
   Veenstra-VanderWeele, Jeremy
   Handen, Benjamin L.
   Sanders, Kevin B.
   Chan, James
   Macklin, Eric
   Arnold, L. Eugene
   Wong, Taylor
   Newsom, Cassandra
   Adams, Rianne Hastie
   Marler, Sarah
   Peleg, Naomi
   Anagnostou, Evdokia A.
TI Effects of Metformin on Spatial and Verbal Memory in Children with ASD
   and Overweight Associated with Atypical Antipsychotic Use
SO JOURNAL OF CHILD AND ADOLESCENT PSYCHOPHARMACOLOGY
LA English
DT Article
DE metformin; autism spectrum disorder; overweight; atypical antipsychotic;
   memory
ID COGNITIVE FUNCTION; RISPERIDONE; AUTISM; SPECTRUM; THERAPY; INSULIN;
   BRAIN
AB Objectives: Studies in humans and rodents suggest that metformin, a medicine typically used to treat type 2 diabetes, may have beneficial effects on memory. We sought to determine whether metformin improved spatial or verbal memory in children with autism spectrum disorder (ASD) and overweight associated with atypical antipsychotic use. Methods: We studied the effects of metformin (Riomet((R))) concentrate on spatial and verbal memory in 51 youth with ASD, ages 6 through 17 years, who were taking atypical antipsychotic medications, had gained significant weight, and were enrolled in a trial of metformin for weight management. Phase 1 was a 16-week, randomized, double-blind, placebo-controlled, parallel-group comparison of metformin (500-850mg given twice a day) versus placebo. During Phase 2, all participants took open-label metformin from week 17 through week 32. We assessed spatial and verbal memory using the Neuropsychological Assessment 2nd Edition (NEPSY-II) and a modified children's verbal learning task. Results: No measures differed between participants randomized to metformin versus placebo, at either 16 or 32 weeks, after adjustment for multiple comparisons. Sixteen-week change in memory for spatial location on the NEPSY-II was nominally better among participants randomized to placebo. However, patterns of treatment response across all measures revealed no systematic differences in performance, suggesting that metformin had no effect on spatial or verbal memory in these children. Conclusions: Although further study is needed to support these null effects, the overall impression is that metformin does not affect memory in overweight youth with ASD who were taking atypical antipsychotic medications.
C1 [Aman, Michael G.; Hollway, Jill A.; Arnold, L. Eugene; Wong, Taylor] Ohio State Univ, Nisonger Ctr, McCampbell Hall 1581 Dodd Dr, Columbus, OH 43210 USA.
   [Veenstra-VanderWeele, Jeremy] Columbia Univ, New York, NY USA.
   [Veenstra-VanderWeele, Jeremy] New York Psychiat Inst, New York, NY USA.
   [Handen, Benjamin L.] Univ Pittsburgh, Western Psychiat Inst & Clin, Med Ctr, 3811 Ohara St, Pittsburgh, PA 15213 USA.
   [Sanders, Kevin B.; Newsom, Cassandra; Marler, Sarah] Vanderbilt Univ, 221 Kirkland Hall, Nashville, TN 37235 USA.
   [Chan, James; Macklin, Eric] Massachusetts Gen Hosp, Ctr Biostat, Boston, MA 02114 USA.
   [Chan, James; Macklin, Eric] Harvard Med Sch, Dept Med, Boston, MA USA.
   [Adams, Rianne Hastie; Peleg, Naomi; Anagnostou, Evdokia A.] Univ Toronto, Bloorview Res Inst, Holland Bloorview Kids Rehabil Hosp, Toronto, ON, Canada.
C3 University System of Ohio; Ohio State University; Columbia University;
   New York State Psychiatry Institute; Pennsylvania Commonwealth System of
   Higher Education (PCSHE); University of Pittsburgh; Western Psychiatric
   Institute & Clinic of UPMC; Vanderbilt University; Harvard University;
   Harvard University Medical Affiliates; Massachusetts General Hospital;
   Harvard University; Harvard Medical School; University of Toronto;
   Holland Bloorview Kids Rehabilitation Hospital
RP Aman, MG (corresponding author), Ohio State Univ, Nisonger Ctr, McCampbell Hall 1581 Dodd Dr, Columbus, OH 43210 USA.
EM aman.1@osu.edu
RI ; Macklin, Eric/E-2955-2013; Veenstra-VanderWeele, Jeremy/K-1935-2015;
   Handen, Benjamin/GRY-0095-2022
OI Newsom, Cassandra/0000-0002-3706-2059; Marler,
   Sarah/0009-0003-8663-357X; 
FU HRSA of the U.S. Department of Health and Human Services (HHS) [UA3
   MC11054]
FX This project was funded by the HRSA of the U.S. Department of Health and
   Human Services (HHS) under co-operative agreement grant no. UA3
   MC11054-Autism Intervention Research Network on Physical Health. Ranbaxy
   Laboratories Ltd. donated both metformin and placebo for the purposes of
   this study. This work was conducted through the Autism Speaks Autism
   Treatment Network serving as the Autism Intervention Research Network on
   Physical Health.
CR Aman MG, 2008, J CHILD ADOL PSYCHOP, V18, P227, DOI 10.1089/cap.2007.0133
   Anagnostou E, 2016, JAMA PSYCHIAT, V73, P928, DOI 10.1001/jamapsychiatry.2016.1232
   [Anonymous], 2000, DIAGN STAT MAN MENT
   Brooks BL, 2010, CHILD NEUROPSYCHOL, V16, P80, DOI 10.1080/09297040903146966
   Chen YM, 2009, P NATL ACAD SCI USA, V106, P3907, DOI 10.1073/pnas.0807991106
   Correia S, 2008, MED CHEM, V4, P358, DOI 10.2174/157340608784872299
   Davis JL, 2010, J PSYCHOEDUC ASSESS, V28, P175, DOI 10.1177/0734282909346716
   de la Monte Suzanne M, 2008, J Diabetes Sci Technol, V2, P1101
   Delis C., 1994, California verbal learning testchildren's version (CVLT-C)
   Guo M, 2014, CLIN EXP PHARMACOL P, V41, P650, DOI 10.1111/1440-1681.12265
   Gupta A, 2011, NEUROPHARMACOLOGY, V60, P910, DOI 10.1016/j.neuropharm.2011.01.033
   Hsu CC, 2011, J ALZHEIMERS DIS, V24, P485, DOI 10.3233/JAD-2011-101524
   Korkman M, 2007, NEPSY NEPSY II
   Lennox R, 2014, NEUROPHARMACOLOGY, V86, P22, DOI 10.1016/j.neuropharm.2014.06.026
   Liang K-Y., 2000, Sankhya B, V62, P134, DOI [DOI 10.2307/25053123, 10.2307/25053123]
   Lord C, 2000, J AUTISM DEV DISORD, V30, P205, DOI 10.1023/A:1005592401947
   Ma TC, 2007, NEUROSCI LETT, V411, P98, DOI 10.1016/j.neulet.2006.10.039
   Mullen E., 1989, MULLEN SCALES EARLY
   Pandina GJ, 2007, BIOL PSYCHIAT, V62, P226, DOI 10.1016/j.biopsych.2006.09.036
   Pintana H, 2012, LIFE SCI, V91, P409, DOI 10.1016/j.lfs.2012.08.017
   Roid GH., 2012, STANFORD BINET INTEL
   Rutter M., 2012, AUTISM DIAGNOSTIC OB
   Steen E, 2005, J ALZHEIMERS DIS, V7, P63, DOI 10.3233/jad-2005-7107
   Troost PW, 2006, J CHILD ADOL PSYCHOP, V16, P561, DOI 10.1089/cap.2006.16.561
   Venna VR, 2014, EUR J NEUROSCI, V39, P2129, DOI 10.1111/ejn.12556
   Wang J, 2012, CELL STEM CELL, V11, P23, DOI 10.1016/j.stem.2012.03.016
NR 26
TC 9
Z9 11
U1 2
U2 3
PU MARY ANN LIEBERT, INC
PI NEW ROCHELLE
PA 140 HUGUENOT STREET, 3RD FL, NEW ROCHELLE, NY 10801 USA
SN 1044-5463
EI 1557-8992
J9 J CHILD ADOL PSYCHOP
JI J. Child Adolesc. Psychopharmacol.
PD MAY
PY 2018
VL 28
IS 4
BP 266
EP 273
DI 10.1089/cap.2017.0072
EA APR 2018
PG 8
WC Pediatrics; Pharmacology & Pharmacy; Psychiatry
WE Science Citation Index Expanded (SCI-EXPANDED)
SC Pediatrics; Pharmacology & Pharmacy; Psychiatry
GA GF8CJ
UT WOS:000429343500001
PM 29620914
OA Green Submitted, Green Published
DA 2025-08-11
ER

PT J
AU Missig, G
   Mokler, EL
   Robbins, JO
   Alexander, AJ
   McDougle, CJ
   Carlezon, WA
AF Missig, Galen
   Mokler, Emery L.
   Robbins, James O.
   Alexander, Abigail J.
   McDougle, Christopher J.
   Carlezon, William A., Jr.
TI Perinatal Immune Activation Produces Persistent Sleep Alterations and
   Epileptiform Activity in Male Mice
SO NEUROPSYCHOPHARMACOLOGY
LA English
DT Article
ID AUTISM SPECTRUM DISORDERS; TOLL-LIKE RECEPTORS; EEG ABNORMALITIES;
   BRAIN-DEVELOPMENT; EPILEPSY; METAANALYSIS; RATS; SUSCEPTIBILITY;
   INFLAMMATION; INFECTION
AB Increasing evidence suggests a role for inflammation in neuropsychiatric conditions, including autism spectrum disorder (ASD). Previous work in rodents has established that immune activation during critical developmental periods can cause phenotypes that reproduce core features of ASD, including decreased social interaction, aberrant communication, and increased repetitive behavior. In humans, ASD is frequently associated with comorbid medical conditions including sleep disorders, motor hyperactivity, and seizures. Here we use a 'two-hit' immune-activation paradigm to determine whether perinatal immune activation can also produce these comorbid features in mice. In this paradigm, we treated timed-pregnant mice with polyinosinic: polycytidylic acid (Poly I:C), which simulates a viral infection, on gestational day 12.5 according to an established maternal immune activation regimen. A subset of the offspring also received a second 'hit' of lipopolysaccharide (LPS), which simulates a bacterial infection, on postnatal day 9. At 6 weeks of age, mice were implanted with wireless telemetry transmitters that enabled continuous measurements of electroencephalography (EEG), electromyography (EMG), locomotor activity, and subcutaneous temperature. Effects at 7 and 12 weeks of age were compared. Both prenatal Poly I: C and postnatal LPS produced changes in locomotor activity and temperature patterns, increases in slow-wave sleep, and shifts in EEG spectral power, several of which persisted at 12 weeks of age. Postnatal LPS also produced persistent increases in spontaneous bursts of epileptiform activity (spike-wave discharges) that occurred predominantly during sleep. Our findings demonstrate that early-life immune activation can lead to long-lasting physiologic perturbations that resemble medical comorbidities often seen in ASD and other neuropsychiatric conditions.
C1 [Missig, Galen; Mokler, Emery L.; Robbins, James O.; Alexander, Abigail J.; Carlezon, William A., Jr.] Harvard Med Sch, McLean Hosp, Basic Neurosci Div, Dept Psychiat, MRC 217,115 Mill St, Belmont, MA 02478 USA.
   [McDougle, Christopher J.] Harvard Med Sch, Massachusetts Gen Hosp, Dept Psychiat, Lurie Ctr Autism, Lexington, MA USA.
C3 Harvard University; Harvard University Medical Affiliates; McLean
   Hospital; Harvard University; Harvard University Medical Affiliates;
   Massachusetts General Hospital
RP Carlezon, WA (corresponding author), Harvard Med Sch, McLean Hosp, Basic Neurosci Div, Dept Psychiat, MRC 217,115 Mill St, Belmont, MA 02478 USA.
EM bcarlezon@mclean.harvard.edu
OI Missig, Galen/0000-0001-9026-9342; /0000-0002-4162-3947
FU Robert and Donna Landreth Family Fund; Nancy Lurie Marks Family
   Foundation; Teamsters Local 25 Autism Fund; Harvard Catalyst/The Harvard
   Clinical and Translational Science Center (National Center for Research
   Resources); Harvard Catalyst/The Harvard Clinical and Translational
   Science Center (National Center for Advancing Translational Sciences,
   National Institutes of Health) [UL1 TR001102]; Harvard University
FX This research was funded by awards from the Robert and Donna Landreth
   Family Fund, the Nancy Lurie Marks Family Foundation, and the Teamsters
   Local 25 Autism Fund. The authors have no disclosures relevant to this
   research. Statistical analyses were conducted with support from Harvard
   Catalyst/The Harvard Clinical and Translational Science Center (National
   Center for Research Resources and the National Center for Advancing
   Translational Sciences, National Institutes of Health Award UL1
   TR001102) and financial contributions from Harvard University and its
   affiliated academic healthcare centers. The content of this report is
   solely the responsibility of the authors and does not necessarily
   represent the official views of Harvard Catalyst, Harvard University and
   its affiliated academic healthcare centers, or the National Institutes
   of Health. The authors declare no conflict of interest.
CR Angelakos CC, 2017, AUTISM RES, V10, P572, DOI 10.1002/aur.1707
   [Anonymous], MOL PSYCHIAT
   Barak B, 2014, FRONT NEUROSCI-SWITZ, V8, DOI 10.3389/fnins.2014.00272
   Bilbo SD, 2012, FRONT NEUROENDOCRIN, V33, P267, DOI 10.1016/j.yfrne.2012.08.006
   Buckley AW, 2016, CSH PERSPECT MED, V6, DOI 10.1101/cshperspect.a022749
   Canitano R, 2007, EUR CHILD ADOLES PSY, V16, P61, DOI 10.1007/s00787-006-0563-2
   Chez MG, 2006, EPILEPSY BEHAV, V8, P267, DOI 10.1016/j.yebeh.2005.11.001
   Cohen MX, 2017, TRENDS NEUROSCI, V40, P208, DOI 10.1016/j.tins.2017.02.004
   Custodio CS, 2017, MOL NEUROBIOL
   El Achkar CM, 2015, EPILEPSY BEHAV, V47, P183, DOI 10.1016/j.yebeh.2014.12.022
   Ellens DJ, 2009, EPILEPSY RES, V85, P53, DOI 10.1016/j.eplepsyres.2009.01.007
   Estes ML, 2016, SCIENCE, V353, P772, DOI 10.1126/science.aag3194
   Franken P, 1999, SLEEP, V22, P155
   Galic MA, 2008, J NEUROSCI, V28, P6904, DOI 10.1523/JNEUROSCI.1901-08.2008
   Gupta S, 2014, NAT COMMUN, V5, DOI 10.1038/ncomms6748
   Jensen O, 2010, FRONT HUM NEUROSCI, V4, DOI 10.3389/fnhum.2010.00186
   Jeste SS, 2011, CURR OPIN NEUROL, V24, P132, DOI 10.1097/WCO.0b013e3283446450
   Jiang HY, 2016, BRAIN BEHAV IMMUN, V58, P165, DOI 10.1016/j.bbi.2016.06.005
   Kawai T, 2010, NAT IMMUNOL, V11, P373, DOI 10.1038/ni.1863
   KNUDSON AG, 1971, P NATL ACAD SCI USA, V68, P820, DOI 10.1073/pnas.68.4.820
   Krueger James M, 2011, Handb Clin Neurol, V98, P229, DOI 10.1016/B978-0-444-52006-7.00015-0
   Krueger JM, 2008, CURR PHARM DESIGN, V14, P3408, DOI 10.2174/138161208786549281
   Kuzniewicz MW, 2014, J PEDIATR-US, V164, P20, DOI 10.1016/j.jpeds.2013.09.021
   Lezak KR, 2017, DIALOGUES CLIN NEURO, V19, P181
   Machado CJ, 2015, BIOL PSYCHIAT, V77, P823, DOI 10.1016/j.biopsych.2014.07.035
   Malkova NV, 2012, BRAIN BEHAV IMMUN, V26, P607, DOI 10.1016/j.bbi.2012.01.011
   Masi A, 2015, MOL PSYCHIATR, V20, P440, DOI 10.1038/mp.2014.59
   McDougle CJ, 2015, BRAIN RES, V1617, P72, DOI 10.1016/j.brainres.2014.09.048
   Miller AH, 2017, NEUROPSYCHOPHARMACOL, V42, P1, DOI 10.1038/npp.2016.229
   Missig G, 2016, NEUROPSYCHOPHARMACOL, V41, pS474
   Mochizuki T, 2004, J NEUROSCI, V24, P6291, DOI 10.1523/JNEUROSCI.0586-04.2004
   Pearce PS, 2014, EPILEPSY BEHAV, V32, P121, DOI 10.1016/j.yebeh.2014.01.004
   Richdale AL, 2009, SLEEP MED REV, V13, P403, DOI 10.1016/j.smrv.2009.02.003
   Rojas DC, 2014, BIOMARK MED, V8, P353, DOI 10.2217/bmm.14.15
   Romero R, 2006, SEMIN FETAL NEONAT M, V11, P317, DOI 10.1016/j.siny.2006.05.001
   Seale AC, 2014, LANCET INFECT DIS, V14, P731, DOI 10.1016/S1473-3099(14)70804-7
   Semple BD, 2013, PROG NEUROBIOL, V106, P1, DOI 10.1016/j.pneurobio.2013.04.001
   Seong HS, 2008, AM J OBSTET GYNECOL, V199, DOI 10.1016/j.ajog.2008.06.040
   Smith SEP, 2007, J NEUROSCI, V27, P10695, DOI 10.1523/JNEUROSCI.2178-07.2007
   Stafstrom CE, 2015, EPILEPSY CURR, V15, P206, DOI 10.5698/1535-7511-15.4.206
   Thomas A M., 2017, Sleep, V40
   Wang J, 2013, J NEURODEV DISORD, V5, DOI 10.1186/1866-1955-5-24
   Wells AM, 2017, J NEUROSCI
   Werling DM, 2013, CURR OPIN NEUROL, V26, P146, DOI 10.1097/WCO.0b013e32835ee548
   Wu SQ, 2015, NEUROSCI BIOBEHAV R, V55, P322, DOI 10.1016/j.neubiorev.2015.05.004
   Yin P, 2013, BRAIN RES, V1519, P78, DOI 10.1016/j.brainres.2013.04.047
NR 46
TC 38
Z9 38
U1 0
U2 15
PU NATURE PUBLISHING GROUP
PI LONDON
PA MACMILLAN BUILDING, 4 CRINAN ST, LONDON N1 9XW, ENGLAND
SN 0893-133X
EI 1740-634X
J9 NEUROPSYCHOPHARMACOL
JI Neuropsychopharmacology
PD FEB
PY 2018
VL 43
IS 3
BP 482
EP 491
DI 10.1038/npp.2017.243
PG 10
WC Neurosciences; Pharmacology & Pharmacy; Psychiatry
WE Science Citation Index Expanded (SCI-EXPANDED)
SC Neurosciences & Neurology; Pharmacology & Pharmacy; Psychiatry
GA FS7EU
UT WOS:000419961500004
PM 28984294
OA Green Published, Bronze
DA 2025-08-11
ER

PT J
AU Gattegno, MP
   Wolff, M
   Ragonnet, P
   Pascaud, R
   de Fenoyl, C
   Adrien, JL
AF Gattegno, Marie Pilar
   Wolff, MArion
   Ragonnet, Pauline
   Pascaud, Raphaelle
   de Fenoyl, Camille
   Adrien, Jean-Louis
TI Pilot study of the professional inclusion in ordinary environment for
   people with autism spectrum disorders
SO ANNALES MEDICO-PSYCHOLOGIQUES
LA French
DT Article
DE Ability to work; Adult; Autism spectrum disorder; Coaching; Mental
   retardation; Professional autonomy; Professional environment;
   Prospective study
ID EMPLOYMENT; ADULTS
AB Objective. - Study concerned of job types of tasks analysis performed in firm by six adults with autism and in autonomy's degree with which they were these ones, while they were accompanied during all their professional activities by expert in autism coaches in the context of an Intervention-Development-Home-School-Firm-Supervision Program (IDHSFS). The objective is to research types of tasks in which adults were more or less autonomous in order to identify these ones needing specific interventions and guidance actions.
   Method. - Six adult participants and their coaches were observed by three psychologists on work places and during a type-day working. Each work task and the different coach actions were identified and analyzed. A rating scale permits on the one hand to code these tasks in three types: daily activities, preparation of products activities, and categorization activities and on the other hand to assess autonomy degrees determined by either absent, occasional or systematic coach interventions.
   Result. - In the daily tasks which were usual and repetitive, adults with autism were more autonomous than in other tasks, such as preparation of products and categorization in which there were more unknown and unpredictable actions and which implied some necessary verbal and non-verbal helps and interventions.
   Conclusion. - This study shows evidence that professional inclusion of adults with autism and mental retardation in an ordinary environment is possible when expert coaching may be essentially centered on work non-repetitive activities while daily functional usual and repetitive activities were performed by these adults in an autonomous way. (C) 2017 Elsevier Masson SAS. All right reserved.
C1 [Gattegno, Marie Pilar] Cabinet Psychol ESPAS IDDEES, 3 Rue Victoire Americaine, F-33000 Bordeaux, France.
   [Wolff, MArion; Ragonnet, Pauline] Univ Paris 05, Sorbonne Paris Cite, Fac Sci Fondamentales & Biomed, UMR Cognac C CNRS SSA 8257, 45 Rue St Peres, F-75006 Paris, France.
   [Gattegno, Marie Pilar; Adrien, Jean-Louis] Univ Paris 05, Sorbonne Paris Cite, Inst Psychol, LPPS,EA 4057,Equipe Psychopathol & Dev Austisme &, 71 Ave Edouard Vaillant, F-92100 Boulogne, France.
   [Pascaud, Raphaelle] Cabinet Psychol ESPAS IDDEES, 17 Rue Clavel, F-75019 Paris, France.
   [de Fenoyl, Camille] Cabinet Psychol ESPAS IDDEES, 97 Ave Charles de Gaulle, Neuilly Sur Seine, France.
C3 Universite Paris Cite; Universite Paris Cite
RP Adrien, JL (corresponding author), Univ Paris 05, Sorbonne Paris Cite, Inst Psychol, LPPS,EA 4057,Equipe Psychopathol & Dev Austisme &, 71 Ave Edouard Vaillant, F-92100 Boulogne, France.
CR ADRIEN JL, 1995, J AUTISM DEV DISORD, V25, P249, DOI 10.1007/BF02179287
   [Anonymous], REV QUEBEC PSYCHOL
   [Anonymous], LETT AUTISME FRANCE
   [Anonymous], PSYCHOMEDIA
   [Anonymous], LAUTISME LENFANT EVA
   [Anonymous], AUTISME PRATIQUES DI
   [Anonymous], P ERGO IHM INT 2012
   [Anonymous], EVOLUTION REGULATION
   [Anonymous], NOUVEL EC
   [Anonymous], J THER COGN COMPORTE
   [Anonymous], LAUTISME LADOLESCENE
   [Anonymous], 2012, AUT AUTR TROUBL ENV
   [Anonymous], LINTEGRATION SOCIALE
   [Anonymous], LANALYSE STAT DONNEE
   [Anonymous], SCOLARISER ELEVES AV
   [Anonymous], STRATEGIES ED LAUTIS
   [Anonymous], LAUTISME DELENFANCE
   [Anonymous], APPROCHE NEUROPSYCHO
   [Anonymous], LAUTISME LENFANT DEV
   [Anonymous], CAH ACTIF
   [Anonymous], APPROCHE NEUROPSYCHO
   [Anonymous], PSYCHOMEDIA
   [Anonymous], HANDICAPS REV SCI HU
   [Anonymous], AUT AUTR TROUBL ENV
   [Anonymous], LADULTE AVEC AUTISME
   [Anonymous], NOUV REV ADAPT SCOLA
   [Anonymous], INTERAMERICAN J PSYC
   [Anonymous], AUTISME COMPREDER AG
   [Anonymous], J THERAPIE COMPORTEM
   [Anonymous], APPROCHE NEUROPSYCHO
   [Anonymous], AUTISME PRATIQUES DI
   [Anonymous], REV FRANCOPHONE CLIN
   Cappe E, 2011, QUAL LIFE RES, V20, P1279, DOI 10.1007/s11136-011-9861-3
   Carter MJ, 2014, THER RECREAT J, V48, P275
   Cashin A, 2009, J CHILD ADOL PS NURS, V22, P189, DOI 10.1111/j.1744-6171.2009.00198.x
   García-Villamisar D, 2007, J INTELL DISABIL RES, V51, P142, DOI 10.1111/j.1365-2788.2006.00854.x
   Garcia-Villamisar D., 2002, J VOCAT REHABIL, V17, P309
   Gattegno M. P., 2004, Approche Neuropsychologique des Apprentissages chez lEnfant (ANAE), V74-75, P36
   Hendricks D, 2010, J VOCAT REHABIL, V32, P125, DOI 10.3233/JVR-2010-0502
   Murad A, 2014, ANN MED-PSYCHOL, V172, P577, DOI 10.1016/j.amp.2014.07.010
   Tardif C., 2010, Autisme et pratiques d'intervention. Theories, Methodes
   Wolff Marion, 2014, Journal Europeen des Systemes Automatises, V48, P261, DOI 10.3166/JESA.48.251-282
   Wolff M., 2005, Revue Qubcoise de Psychologie, V26, P183
   Wolff M., 2009, Revue Qubcoise de Psychologie, V30, P143
NR 44
TC 1
Z9 2
U1 0
U2 4
PU MASSON EDITEUR
PI MOULINEAUX CEDEX 9
PA 21 STREET CAMILLE DESMOULINS, ISSY, 92789 MOULINEAUX CEDEX 9, FRANCE
SN 0003-4487
EI 1769-6631
J9 ANN MED-PSYCHOL
JI Ann. Med.-Psychol.
PD SEP
PY 2017
VL 175
IS 7
BP 624
EP 629
DI 10.1016/j.amp.2016.06.009
PG 6
WC Pharmacology & Pharmacy; Psychiatry; Psychology; Psychology,
   Multidisciplinary
WE Science Citation Index Expanded (SCI-EXPANDED)
SC Pharmacology & Pharmacy; Psychiatry; Psychology
GA FK8ZO
UT WOS:000413800400006
DA 2025-08-11
ER

PT J
AU Kang, JN
   Song, JJ
   Casanova, MF
   Sokhadze, EM
   Li, XL
AF Kang, Jian-Nan
   Song, Jia-Jia
   Casanova, Manuel F.
   Sokhadze, Estate M.
   Li, Xiao-Li
TI Effects of repetitive transcranial magnetic stimulation on children with
   low-function autism
SO CNS NEUROSCIENCE & THERAPEUTICS
LA English
DT Article
DE autism spectrum disorder; coherence; electroencephalography;
   neuromodulation; peak alpha frequency; rTMS
ID SPECTRUM DISORDERS; ELECTROENCEPHALOGRAM COHERENCE; MINICOLUMNAR
   PATHOLOGY; BRAIN MATURATION; ALPHA; OSCILLATIONS; MODULATION; FREQUENCY;
   MODEL; RTMS
AB Background Autism spectrum disorder (ASD) is a very complex neurodevelopmental disorder, characterized by social difficulties and stereotypical or repetitive behavior. Some previous studies using low-frequency repetitive transcranial magnetic stimulation (rTMS) have proven of benefit in ASD children. Methods In this study, 32 children (26 males and six females) with low-function autism were enrolled, 16 children (three females and 13 males; mean +/- SD age: 7.8 +/- 2.1 years) received rTMS treatment twice every week, while the remaining 16 children (three females and 13 males; mean +/- SD age: 7.2 +/- 1.6 years) served as waitlist group. This study investigated the effects of rTMS on brain activity and behavioral response in the autistic children. Results Peak alpha frequency (PAF) is an electroencephalographic measure of cognitive preparedness and might be a neural marker of cognitive function for the autism. Coherence is one way to assess the brain functional connectivity of ASD children, which has proven abnormal in previous studies. The results showed significant increases in the PAF at the frontal region, the left temporal region, the right temporal region and the occipital region and a significant increase of alpha coherence between the central region and the right temporal region. Autism Behavior Checklist (ABC) scores were also compared before and after receiving rTMS with positive effects shown on behavior. Conclusion These findings supported our hypothesis by demonstration of positive effects of combined rTMS neurotherapy in active treatment group as compared to the waitlist group, as the rTMS group showed significant improvements in behavioral and functional outcomes as compared to the waitlist group.
C1 [Kang, Jian-Nan; Song, Jia-Jia] Hebei Univ, Coll Elect & Informat Engn, Baoding, Peoples R China.
   [Casanova, Manuel F.; Sokhadze, Estate M.] Univ South Carolina, Greenville Hlth Syst, Sch Med Greenville Campus, Dept Biomed Sci, Greenville, SC USA.
   [Li, Xiao-Li] Beijing Normal Univ, State Key Lab Cognit Neurosci & Learning, Beijing, Peoples R China.
   [Li, Xiao-Li] Beijing Normal Univ, IDG McGovern Inst Brain Res, Beijing, Peoples R China.
C3 Hebei University; Greenville Health System; Beijing Normal University;
   Beijing Normal University
RP Li, XL (corresponding author), Beijing Normal Univ, State Key Lab Cognit Neurosci & Learning, Beijing, Peoples R China.; Li, XL (corresponding author), Beijing Normal Univ, IDG McGovern Inst Brain Res, Beijing, Peoples R China.
EM xiaoli@bnu.edu.cn
RI Li, Xiaoli/GYQ-7384-2022; Li, Xiaoli/B-6565-2016; Sokhadze,
   Estate/AAH-9589-2020; Casanova, Manuel/G-8861-2016
OI Li, Xiaoli/0000-0003-1359-5130; 
CR Angelakis E, 2004, CLIN NEUROPHYSIOL, V115, P887, DOI 10.1016/j.clinph.2003.11.034
   [Anonymous], 2013, DIAGNOSTIC STAT MANU
   Barbey AK, 2013, CORTEX, V49, P1195, DOI 10.1016/j.cortex.2012.05.022
   Ben-Ari Y, 2012, NEUROSCIENTIST, V18, P467, DOI 10.1177/1073858412438697
   Barahona-Corrêa JB, 2018, FRONT INTEGR NEUROSC, V12, DOI 10.3389/fnint.2018.00027
   Bosl W, 2011, BMC MED, V9, DOI 10.1186/1741-7015-9-18
   Cantero JL, 1999, NEUROSCI LETT, V271, P167, DOI 10.1016/S0304-3940(99)00565-0
   Carson AM, 2014, AUTISM RES, V7, P334, DOI 10.1002/aur.1367
   Casanova MF, 2008, MED HYPOTHESES, V70, P73, DOI 10.1016/j.mehy.2007.04.025
   Casanova MF, 2007, AUTISM, V11, P557, DOI 10.1177/1362361307083261
   Casanova MF, 2007, BRAIN PATHOL, V17, P422, DOI 10.1111/j.1750-3639.2007.00100.x
   Casanova MF, 2006, BRAIN RES REV, V51, P72, DOI 10.1016/j.brainresrev.2005.10.002
   Casanova MF, 2013, ACTA NEUROPATHOL COM, V1, DOI 10.1186/2051-5960-1-67
   Casanova MF, 2012, TRANSL NEUROSCI, V3, P170, DOI 10.2478/s13380-012-0022-0
   Casanova MF, 2014, FRONT HUM NEUROSCI, V8, DOI 10.3389/fnhum.2014.00851
   Casanova MF, 2004, ANN NEUROL, V56, P453, DOI 10.1002/ana.20196
   Casanova MF, 2002, J CHILD NEUROL, V17, P692, DOI 10.1177/088307380201700908
   Casanova MF, 2002, J CHILD NEUROL, V17, P142, DOI 10.1177/088307380201700211
   Casanova MF, 2003, NEUROSCIENTIST, V9, P496, DOI 10.1177/1073858403253552
   Casanova MF, 2002, NEUROLOGY, V58, P428, DOI 10.1212/WNL.58.3.428
   Chen KL, 2011, J AUTISM DEV DISORD, V41, P1658, DOI 10.1007/s10803-011-1201-5
   Coghlan S, 2012, NEUROSCI BIOBEHAV R, V36, P2044, DOI 10.1016/j.neubiorev.2012.07.005
   Courchesne E, 2011, BRAIN RES, V1380, P138, DOI 10.1016/j.brainres.2010.09.101
   Dickinson A, 2018, EUR J NEUROSCI, V47, P643, DOI 10.1111/ejn.13645
   Duffy FH, 2012, BMC MED, V10, DOI 10.1186/1741-7015-10-64
   Eaves RC, 2006, PSYCHOL SCHOOLS, V43, P129, DOI 10.1002/pits.20122
   Edgar JC, 2015, J AUTISM DEV DISORD, V45, P795, DOI 10.1007/s10803-014-2236-1
   Farzan F, 2012, ANN NY ACAD SCI, V1265, P25, DOI 10.1111/j.1749-6632.2012.06543.x
   Feng J, 2019, BRAIN BEHAV, V9, DOI 10.1002/brb3.1206
   Fox PT, 2004, HUM BRAIN MAPP, V22, P1, DOI 10.1002/hbm.20006
   Frye RE, 2016, FRONT NEUROSCI-SWITZ, V10, DOI 10.3389/fnins.2016.00192
   Gepner B, 2009, NEUROSCI BIOBEHAV R, V33, P1227, DOI 10.1016/j.neubiorev.2009.06.006
   Geschwind DH, 2007, CURR OPIN NEUROBIOL, V17, P103, DOI 10.1016/j.conb.2007.01.009
   Grandy TH, 2013, NEUROIMAGE, V79, P10, DOI 10.1016/j.neuroimage.2013.04.059
   Huang ZJ, 2009, J PHYSIOL-LONDON, V587, P1881, DOI 10.1113/jphysiol.2008.168211
   Just MA, 2007, CEREB CORTEX, V17, P951, DOI 10.1093/cercor/bhl006
   Klimesch W, 1999, BRAIN RES REV, V29, P169, DOI 10.1016/S0165-0173(98)00056-3
   Kocsis RN, 2013, INT J OFFENDER THER, V57, P1546, DOI 10.1177/0306624X13511040
   Maeda F, 2000, CLIN NEUROPHYSIOL, V111, P800, DOI 10.1016/S1388-2457(99)00323-5
   Mayberg HS, 2003, BRIT MED BULL, V65, P193, DOI 10.1093/bmb/65.1.193
   Mori K, 2013, BRAIN DEV-JPN, V35, P139, DOI 10.1016/j.braindev.2012.09.016
   Ning LP, 2019, BRAIN STIMUL, V12, P129, DOI 10.1016/j.brs.2018.10.004
   Oberman LM, 2016, AUTISM RES, V9, P184, DOI 10.1002/aur.1567
   Oberman LM, 2015, J AUTISM DEV DISORD, V45, P524, DOI 10.1007/s10803-013-1960-2
   Pascual-Leone A, 2000, CURR OPIN NEUROBIOL, V10, P232, DOI 10.1016/S0959-4388(00)00081-7
   PASCUALLEONE A, 1994, BRAIN, V117, P847, DOI 10.1093/brain/117.4.847
   Righi G, 2014, PLOS ONE, V9, DOI 10.1371/journal.pone.0105176
   Rubenstein JLR, 2003, GENES BRAIN BEHAV, V2, P255, DOI 10.1034/j.1601-183X.2003.00037.x
   Schwartz S, 2017, PEDIATR NEUROL, V67, P7, DOI 10.1016/j.pediatrneurol.2016.10.018
   Sokhadze EM, 2014, APPL PSYCHOPHYS BIOF, V39, P237, DOI 10.1007/s10484-014-9264-7
   Sokhadze EM, 2014, FRONT SYST NEUROSCI, V8, DOI 10.3389/fnsys.2014.00134
   Somsen RJM, 1997, BIOL PSYCHOL, V44, P187, DOI 10.1016/S0301-0511(96)05218-0
   Thorpe SG, 2016, CLIN NEUROPHYSIOL, V127, P254, DOI 10.1016/j.clinph.2015.03.004
   Trottier G, 1999, J PSYCHIATR NEUROSCI, V24, P103
   Wang JR, 2018, PEERJ, V6, DOI 10.7717/peerj.4906
   Wang J, 2013, J NEURODEV DISORD, V5, DOI 10.1186/1866-1955-5-24
   Weng SJ, 2010, BRAIN RES, V1313, P202, DOI 10.1016/j.brainres.2009.11.057
   Zablotsky Benjamin, 2015, Natl Health Stat Report, P1
NR 58
TC 26
Z9 33
U1 2
U2 36
PU WILEY
PI HOBOKEN
PA 111 RIVER ST, HOBOKEN 07030-5774, NJ USA
SN 1755-5930
EI 1755-5949
J9 CNS NEUROSCI THER
JI CNS Neurosci. Ther.
PD NOV
PY 2019
VL 25
IS 11
BP 1254
EP 1261
DI 10.1111/cns.13150
PG 8
WC Neurosciences; Pharmacology & Pharmacy
WE Science Citation Index Expanded (SCI-EXPANDED)
SC Neurosciences & Neurology; Pharmacology & Pharmacy
GA JK2HY
UT WOS:000494669300006
PM 31228356
OA Green Published, gold
DA 2025-08-11
ER

PT J
AU Yui, K
   Kawasaki, Y
   Yamada, H
   Ogawa, S
AF Yui, Kunio
   Kawasaki, Yohei
   Yamada, Hiroshi
   Ogawa, Shintaro
TI Oxidative Stress and Nitric Oxide in Autism Spectrum Disorder and Other
   Neuropsychiatric Disorders
SO CNS & NEUROLOGICAL DISORDERS-DRUG TARGETS
LA English
DT Article
DE Arachidonic acid; neuroprotective effects; neurotoxic effects; nitric
   oxide; oxidative stress; polyunsaturated fatty acids; therapeutic
   potential
ID POLYUNSATURATED FATTY-ACIDS; ARACHIDONIC-ACID; DOUBLE-BLIND; BIPOLAR
   DISORDER; SODIUM-NITROPRUSSIDE; DOCOSAHEXAENOIC ACID; SYNTHASE ISOFORMS;
   LOCUS-COERULEUS; DOWN-REGULATION; SCHIZOPHRENIA
AB The etiology of autism spectrum disorder (ASD) remains unclear; however, the toxic environmental exposure to oxidative stress has been suggested to play an important role in its pathogenesis. A loss of balance between oxidative stress and antioxidant capacity produces an excess of reactive nitrogen species (RNS) such as nitric oxide (NO). Polyunsaturated fatty acids (PUFAs), particularly arachidonic acid, docosahexaenoic acid and eicosapentaenoic acid, are closely related to NO and NO synthase. In the pathophysiology of ASD, NO is related to the activity of primary PUFAs. NO modulates short-and long-term synaptic plasticity and plays essential roles in the regulation of a wide range of physiological processes including neurotransmission. NO affects the function of reactive oxygen species (ROS) in the local cellular milieu, in which biological antioxidants are present. NO plays a double role in the organism showing both neuroprotective and neurotoxic effects. Redox imbalance leads to the activation of the neurotoxic pathway, suggesting crossroads for the neurotoxic or neuroprotective effects of NO. Furthermore, the dual role of NO could depend on the adaptive functions of the antioxidant capacity and oxidative stress-related ROS/RNS as the disease progresses. Increased concentrations of arachidonic acid promote neuronal survival, and the dysregulation of the NO system plays an important role in the pathophysiology of bipolar disorder and recurrent depressive disorders. Therefore, the NO system could provide useful drug targets for these diseases. NO and NO donors also show therapeutic potential for Alzheimer's disease and schizophrenia with refractory symptoms and cognitive dysfunction.
C1 [Yui, Kunio] Ashiya Univ, Res Inst Pervas Dev Disorders, 13-22 Rokurokusocho, Ashiya, Hyogo 6598511, Japan.
   [Yui, Kunio] Dokkyo Med Univ, Dept Pediat, Sch Med, 880 Kitakobayashi, Mibu, Tochigi 3210293, Japan.
   [Kawasaki, Yohei; Yamada, Hiroshi] Univ Shizuoka, Sch Pharmaceut Sci, Dept Drug Evaluat & Informat, 52-1 Yada, Shizuoka 4228526, Japan.
   [Ogawa, Shintaro] Natl Ctr Neurol & Psychiat, Natl Inst Neurosci, Dept Mental Disorder Res, 4-1-1 Ogawahigashi, Kodaira, Tokyo 1878502, Japan.
C3 Dokkyo Medical University; University of Shizuoka; National Center for
   Neurology & Psychiatry - Japan
RP Yui, K (corresponding author), Ashiya Univ, Res Inst Pervas Dev Disorders, 13-22 Rokurokusocho, Ashiya, Hyogo 6598511, Japan.
EM yui16@bell.ocn.ne.jp
OI Kawasaki, Yohei/0000-0002-7474-7647; Yui, Kunio/0000-0002-3714-2956
FU Ministry of Education, Culture, Sports, Science and Technology, Japan; 
   [21200017]
FX This work was supported by a Grant-in-Aid for Scientific Research on
   Innovative Areas (Grant No 21200017) (2009-2012) and a Grant-in-Aid for
   Scientific Research C (2014-2017) from the Ministry of Education,
   Culture, Sports, Science and Technology, Japan.
CR Akpinar A, 2013, PROG NEURO-PSYCHOPH, V46, P120, DOI 10.1016/j.pnpbp.2013.07.003
   [Anonymous], AUTISM RES
   [Anonymous], OXID MED CELL LONGEV
   [Anonymous], AFR J PLANT SCI
   Arandarcikaite O, 2015, NEUROSCI LETT, V586, P65, DOI 10.1016/j.neulet.2014.09.012
   Baker PRS, 2005, J BIOL CHEM, V280, P42464, DOI 10.1074/jbc.M504212200
   Baron-Cohen S, 2011, PLOS BIOL, V9, DOI 10.1371/journal.pbio.1001081
   Bazinet RP, 2014, NAT REV NEUROSCI, V15, P771, DOI 10.1038/nrn3820
   Beheydt LL, 2015, FRONT PSYCHIATRY, V5, DOI 10.3389/fpsyt.2014.00196
   Bernstein HG, 2011, CNS NEUROL DISORD-DR, V10, P792, DOI 10.2174/187152711798072392
   Betteridge DJ, 2000, METABOLISM, V49, P3, DOI 10.1016/S0026-0495(00)80077-3
   Bielau H, 2012, BRAIN RES, V1459, P91, DOI 10.1016/j.brainres.2012.04.022
   Birrell MA, 2015, THORAX, V70, P740, DOI 10.1136/thoraxjnl-2014-206592
   Bloodsworth A, 2000, ARTERIOSCL THROM VAS, V20, P1707, DOI 10.1161/01.ATV.20.7.1707
   Bossy-Wetzel E, 2003, CELL DEATH DIFFER, V10, P757, DOI 10.1038/sj.cdd.4401244
   Breard M, 2007, FREE RADICAL RES, V41, P413, DOI 10.1080/10715760601105681
   Brigandi SA, 2015, INT J MOL SCI, V16, P10061, DOI 10.3390/ijms160510061
   Calabrese V, 2007, NAT REV NEUROSCI, V8, P766, DOI 10.1038/nrn2214
   Cantoni O, 2008, METHOD ENZYMOL, V440, P243, DOI 10.1016/S0076-6879(07)00815-4
   Carrel D, 2015, BIOL PSYCHIAT, V77, P969, DOI 10.1016/j.biopsych.2014.10.016
   Chakroborty S, 2015, J NEUROSCI, V35, P6893, DOI 10.1523/JNEUROSCI.4002-14.2015
   Chalimoniuk Malgorzata, 2012, Postepy Biochem, V58, P204
   Chauhan A, 2004, LIFE SCI, V75, P2539, DOI 10.1016/j.lfs.2004.04.038
   Chegaev K, 2015, BIOORGAN MED CHEM, V23, P4688, DOI 10.1016/j.bmc.2015.05.050
   Chen Y, 2012, J MED CHEM, V55, P4309, DOI 10.1021/jm300106z
   Cheng QL, 2011, FEBS LETT, V585, P328, DOI 10.1016/j.febslet.2010.12.008
   Cobb CA, 2015, NEUROBIOL DIS, V84, P4, DOI 10.1016/j.nbd.2015.04.020
   Colvin SM, 2014, FRONT GENET, V5, DOI 10.3389/fgene.2014.00239
   Contestabile A, 2004, NEUROCHEM INT, V45, P903, DOI 10.1016/j.neuint.2004.03.021
   Crupi R, 2013, CURR MED CHEM, V20, P2953, DOI 10.2174/09298673113209990140
   Danfors T, 2005, J CLIN PSYCHOPHARM, V25, P485, DOI 10.1097/01.jcp.0000177667.35016.e9
   de Lima TM, 2006, FEBS LETT, V580, P3287, DOI 10.1016/j.febslet.2006.04.091
   Ebrahimi-Fakhari D, 2015, CURR OPIN NEUROL, V28, P91, DOI 10.1097/WCO.0000000000000186
   El-Ansary AK, 2011, LIPIDS HEALTH DIS, V10, DOI 10.1186/1476-511X-10-63
   Feelisch M, 1998, N-S ARCH PHARMACOL, V358, P113, DOI 10.1007/PL00005231
   Fontoura PC, 2012, PSYCHOSOM MED, V74, P873, DOI 10.1097/PSY.0b013e3182689460
   Fossier P, 1999, NEUROSCIENCE, V93, P597, DOI 10.1016/S0306-4522(99)00165-7
   Frye RE, 2013, TRANSL PSYCHIAT, V3, DOI 10.1038/tp.2013.14
   Frye RE, 2010, NEUROTHERAPEUTICS, V7, P241, DOI 10.1016/j.nurt.2010.05.004
   Fubini B, 2003, FREE RADICAL BIO MED, V34, P1507, DOI 10.1016/S0891-5849(03)00149-7
   Galecki P, 2011, J AFFECT DISORDERS, V129, P175, DOI 10.1016/j.jad.2010.09.005
   Gharami K, 2015, NEUROCHEM INT, V89, P51, DOI 10.1016/j.neuint.2015.08.014
   Ghezzo A, 2013, PLOS ONE, V8, DOI 10.1371/journal.pone.0066418
   Godínez-Rubí M, 2013, OXID MED CELL LONGEV, V2013, DOI 10.1155/2013/297357
   Gonzalez-Liencres C, 2014, BMC PSYCHIATRY, V14, DOI 10.1186/s12888-014-0268-x
   Grande I, 2016, LANCET, V387, P1561, DOI 10.1016/S0140-6736(15)00241-X
   Hallak JEC, 2013, JAMA PSYCHIAT, V70, P668, DOI 10.1001/jamapsychiatry.2013.1292
   Holowka D, 2014, BBA-MOL CELL BIOL L, V1841, P1210, DOI 10.1016/j.bbalip.2014.04.006
   Jaffrey SR, 2001, NAT CELL BIOL, V3, P193, DOI 10.1038/35055104
   Joca SR, 2015, CNS NEUROL DISORD-DR, V14, P1001, DOI 10.2174/1871527314666150909114804
   Kanu A, 2011, AM J PHYSIOL-HEART C, V301, pH2482, DOI 10.1152/ajpheart.00628.2011
   Karolewicz B, 2004, J NEUROCHEM, V91, P1057, DOI 10.1111/j.1471-4159.2004.02792.x
   Kim IK, 2013, FREE RADICAL RES, V47, P836, DOI 10.3109/10715762.2013.833330
   Kim YK, 2006, PROG NEURO-PSYCHOPH, V30, P1091, DOI 10.1016/j.pnpbp.2006.04.008
   Kittel-Schneider S, 2015, J PSYCHOPHARMACOL, V29, P31, DOI 10.1177/0269881114555251
   Klaiman C, 2013, J CHILD ADOL PSYCHOP, V23, P320, DOI 10.1089/cap.2012.0127
   Klejbor I, 2004, FOLIA HISTOCHEM CYTO, V42, P83
   Krass M, 2011, BEHAV BRAIN RES, V218, P57, DOI 10.1016/j.bbr.2010.11.027
   Krischel V, 1998, J INVEST DERMATOL, V111, P286, DOI 10.1046/j.1523-1747.1998.00268.x
   Kurlak LO, 1999, ARCH DIS CHILD-FETAL, V80, pF148, DOI 10.1136/fn.80.2.F148
   Lazzaro M, 2014, J NEUROINFLAMM, V11, DOI 10.1186/s12974-014-0164-9
   Leadholm AKK, 2014, J AFFECT DISORDERS, V156, P119, DOI 10.1016/j.jad.2013.12.003
   Lee BH, 2008, SCHIZOPHR RES, V104, P36, DOI 10.1016/j.schres.2008.06.005
   Li DP, 2014, NEUROSCI LETT, V567, P57, DOI 10.1016/j.neulet.2014.03.036
   Liddie S, 2013, CURR PHARM DESIGN, V19, P7092, DOI 10.2174/138161281940131209144527
   Lin AL, 2013, J CEREBR BLOOD F MET, V33, P1412, DOI 10.1038/jcbfm.2013.82
   Lu YF, 2010, ANAT REC, V293, P1954, DOI 10.1002/ar.21222
   Lüth HJ, 2001, BRAIN RES, V913, P57, DOI 10.1016/S0006-8993(01)02758-5
   Maia-de-Oliveira JP, 2015, J CLIN PSYCHOPHARM, V35, P83, DOI 10.1097/JCP.0000000000000258
   Meguid NA, 2011, BIOL TRACE ELEM RES, V143, P58, DOI 10.1007/s12011-010-8840-9
   Minutolo G, 2012, EXPERT OPIN PHARMACO, V13, P1989, DOI 10.1517/14656566.2012.713346
   Nakano Y, 2010, HUM PSYCHOPHARM CLIN, V25, P139, DOI 10.1002/hup.1102
   Nasyrova RF, 2015, FRONT PHYSIOL, V6, DOI 10.3389/fphys.2015.00139
   Obulesu M, 2011, ACTA NEUROL SCAND, V124, P295, DOI 10.1111/j.1600-0404.2010.01483.x
   Oliveira J, 2015, ACTA PSYCHIAT SCAND, V132, P218, DOI 10.1111/acps.12433
   Özen A, 2013, ANAT HISTOL EMBRYOL, V42, P384, DOI 10.1111/ahe.12027
   Palomba L, 2004, FREE RADICAL BIO MED, V36, P319, DOI 10.1016/j.freeradbiomed.2003.10.026
   Palombo L, 2010, J NEUROSCI RES, V88, P2459, DOI 10.1002/jnr.22413
   Parellada M, 2012, J PSYCHIATR RES, V46, P394, DOI 10.1016/j.jpsychires.2011.10.004
   Persichini T, 2014, FREE RADICAL BIO MED, V74, P14, DOI 10.1016/j.freeradbiomed.2014.06.009
   Pham H, 2015, PEDIATR RES, V77, P563, DOI 10.1038/pr.2015.4
   Pierce GL, 2008, J PHYSIOL-LONDON, V586, P2673, DOI 10.1113/jphysiol.2008.154229
   Pitsikas N, 2015, EUR J PHARMACOL, V766, P106, DOI 10.1016/j.ejphar.2015.09.045
   Ramirez J, 2004, SCHIZOPHR RES, V68, P357, DOI 10.1016/s0920-9964(03)00070-7
   Ranjbar A, 2014, RES DEV DISABIL, V35, P2751, DOI 10.1016/j.ridd.2014.07.010
   Rowan MJ, 2004, EXP GERONTOL, V39, P1661, DOI 10.1016/j.exger.2004.06.020
   Sharma S, 2015, CLIN EXP OPHTHALMOL, V43, P429, DOI 10.1111/ceo.12506
   Shiva S, 2006, NAT CHEM BIOL, V2, P486, DOI 10.1038/nchembio813
   Signorello MG, 2009, BBA-MOL CELL BIOL L, V1791, P1084, DOI 10.1016/j.bbalip.2009.07.003
   Sögüt S, 2003, CLIN CHIM ACTA, V331, P111, DOI 10.1016/S0009-8981(03)00119-0
   Sousa JB, 2015, PLOS ONE, V10, DOI 10.1371/journal.pone.0129224
   Straub VA, 2007, J NEUROPHYSIOL, V97, P1088, DOI 10.1152/jn.01048.2006
   Sweeten TL, 2004, BIOL PSYCHIAT, V55, P434, DOI 10.1016/j.biopsych.2003.09.001
   Talarowska M, 2012, NEUROSCI LETT, V510, P127, DOI 10.1016/j.neulet.2012.01.018
   Tamiji J, 2010, NEUROSIGNALS, V18, P98, DOI 10.1159/000323189
   Taylor B, 2013, BMJ OPEN, V3, DOI 10.1136/bmjopen-2013-003219
   Thogersen J, 2009, J PHYS CHEM A, V113, P10488, DOI 10.1021/jp906354c
   Vancassel S, 2001, PROSTAG LEUKOTR ESS, V65, P1, DOI 10.1054/plef.2001.0281
   Vrablik TL, 2013, MOL REPROD DEV, V80, P244, DOI 10.1002/mrd.22167
   Warner DS, 2004, J EXP BIOL, V207, P3221, DOI 10.1242/jeb.01022
   Weber H, 2014, EUR NEUROPSYCHOPHARM, V24, P65, DOI 10.1016/j.euroneuro.2013.09.005
   Wegener G, 2010, PHARMACEUTICALS, V3, P273, DOI 10.3390/ph3010273
   Yui K, 2016, NEUROSCI LETT, V610, P223, DOI 10.1016/j.neulet.2015.11.006
   Yui K, 2012, J CLIN PSYCHOPHARM, V32, P200, DOI 10.1097/JCP.0b013e3182485791
NR 104
TC 66
Z9 67
U1 1
U2 15
PU BENTHAM SCIENCE PUBL
PI BUSUM
PA PO BOX 294, BUSUM, 1400 AG, NETHERLANDS
SN 1871-5273
EI 1996-3181
J9 CNS NEUROL DISORD-DR
JI CNS Neurol. Disord.-Drug Targets
PY 2016
VL 15
IS 5
BP 587
EP 596
DI 10.2174/1871527315666160413121751
PG 10
WC Neurosciences; Pharmacology & Pharmacy
WE Science Citation Index Expanded (SCI-EXPANDED)
SC Neurosciences & Neurology; Pharmacology & Pharmacy
GA DS2EU
UT WOS:000380566300009
PM 27071787
DA 2025-08-11
ER

PT J
AU Korade, Z
   Folkes, OM
   Harrison, FE
AF Korade, Z.
   Folkes, O. M.
   Harrison, F. E.
TI Behavioral and serotonergic response changes in the Dhcr7-HET mouse
   model of Smith-Lemli-Opitz syndrome
SO PHARMACOLOGY BIOCHEMISTRY AND BEHAVIOR
LA English
DT Article
DE Cholesterol; Behavior; Serotonin; Smith-Lemli-Opitz syndrome; Autism;
   Pharmacological testing
ID AUTISM SPECTRUM DISORDERS; SEROTONIN(1A) RECEPTOR; REDUCTASE GENE;
   CHOLESTEROL; ABNORMALITIES; MUTATIONS; MICE; PATHOGENESIS; PHENOTYPE;
   RELEVANT
AB Smith-Lemli-Opitz syndrome (SLOS) is a developmental disorder resulting from mutations to the Dhcr7 gene, which is required for cholesterol synthesis. Patients with SLOS typically exhibit a number of severe behavioral deficits and many are diagnosed with autistic spectrum disorder. Although the molecular pathophysiology underlying behavioral changes in SLOS and autism spectrum disorders is poorly understood, there is evidence for the involvement of the serotonergic system in SLOS and autism in general. Behavioral testing was undertaken to ascertain the basal behavioral differences between Dhcr7-heterozygous (HET) and wildtype control mice and explore the utility of a Dhcr7-HET mouse line in the development of new treatments for this disorder. Dhcr7-HET mice did not differ from wild-type control mice on basic measures of locomotor activity, anxiety and neuromuscular ability. However, female Dhcr7-HET mice at 6 months of age or older were significantly more likely to win on the social dominance tube test against an unfamiliar mouse. Pharmacological testing, using the 5-HT2A agonist 1-(2,5-dimethoxy-4-iodophenyl)-2-aminopropane (DOI), showed increased head-twitch response in Dhcr7-HET mice, which was apparent from 6 months of age. No differences were found between the genotypes in testing for 5-HT1A agonist 8-OH-DPAT-induced hypothermia. These data indicate an underlying dysfunction of the 5-HT2A receptors in Dhcr7-HET mice that warrants further investigation to establish how this may relate to behavioral disturbances in human patients carrying Dhcr7 mutations. (C) 2013 Elsevier Inc. All rights reserved.
C1 [Folkes, O. M.; Harrison, F. E.] Vanderbilt Univ, Med Ctr, Div Diabet Endocrinol & Metab, Nashville, TN USA.
   [Korade, Z.] Vanderbilt Univ, Med Ctr, Dept Psychiat, Nashville, TN USA.
   [Korade, Z.; Harrison, F. E.] Vanderbilt Kennedy Ctr Res Human Dev, Nashville, TN USA.
C3 Vanderbilt University; Vanderbilt University; Vanderbilt University
RP Harrison, FE (corresponding author), 7465 MRB 4,2213 Garland Ave, Nashville, TN 37232 USA.
EM Fiona.Harrison@Vanderbilt.edu
RI Korade, Zeljka/AIE-2127-2022
OI Korade, Zeljka/0000-0002-8690-4507; Folkes,
   Oakleigh/0000-0001-9664-5783; Harrison, Fiona/0000-0003-1121-0647
FU Vanderbilt Kennedy Center; Division of Diabetes, Endocrinology and
   Metabolism, of Vanderbilt University; NICHD [P30 HD15052]
FX The authors are grateful for funding from the Vanderbilt Kennedy Center
   and the Division of Diabetes, Endocrinology and Metabolism, of
   Vanderbilt University, and NICHD grant P30 HD15052 to the Vanderbilt
   Kennedy Center for Research on Human Development. We are grateful to Dr.
   Jeremy Veenstra-VanderWeele for advice about pharmacological testing. We
   wish to thank Refayat Ahsen for help with pharmacological testing.
CR Correa-Cerro LS, 2006, HUM MOL GENET, V15, P839, DOI 10.1093/hmg/ddl003
   Craig WY, 2007, PRENATAL DIAG, V27, P409, DOI 10.1002/pd.1699
   Crawley JN, 2007, BRAIN PATHOL, V17, P448, DOI 10.1111/j.1750-3639.2007.00096.x
   Espejo EF, 1997, BEHAV BRAIN RES, V87, P233, DOI 10.1016/S0166-4328(97)02286-9
   Fitzky BU, 2001, J CLIN INVEST, V108, P905, DOI 10.1172/JCI200112103
   Fitzky BU, 1998, P NATL ACAD SCI USA, V95, P8181, DOI 10.1073/pnas.95.14.8181
   Fombonne E, 2002, MOL PSYCHIATR, V7, pS4, DOI 10.1038/sj.mp.4001162
   Gould GG, 2011, J NEUROCHEM, V116, P291, DOI 10.1111/j.1471-4159.2010.07104.x
   Harrison FE, 2009, BEHAV BRAIN RES, V198, P247, DOI 10.1016/j.bbr.2008.10.015
   Harrison FE, 2008, J NEUROCHEM, V106, P1198, DOI 10.1111/j.1471-4159.2008.05469.x
   Hoyer D, 2002, PHARMACOL BIOCHEM BE, V71, P533, DOI 10.1016/S0091-3057(01)00746-8
   Korade Z, 2013, J INHERIT METAB DIS, V36, P113, DOI 10.1007/s10545-012-9504-z
   Korade Z, 2010, J LIPID RES, V51, P3259, DOI 10.1194/jlr.M009365
   Lijam N, 1997, CELL, V90, P895, DOI 10.1016/S0092-8674(00)80354-2
   Moy SS, 2009, GENES BRAIN BEHAV, V8, P129, DOI 10.1111/j.1601-183X.2008.00452.x
   Oberlander TF, 2012, J ADOLESCENT HEALTH, V51, pS9, DOI 10.1016/j.jadohealth.2012.04.009
   Porter FD, 2008, EUR J HUM GENET, V16, P535, DOI 10.1038/ejhg.2008.10
   Raote I, 2007, FRONT NEUROSCI, P105
   Saxena R, 2012, BBA-BIOMEMBRANES, V1818, P2936, DOI 10.1016/j.bbamem.2012.07.032
   Schaefer TL, 2009, NEUROSCIENCE, V164, P1431, DOI 10.1016/j.neuroscience.2009.09.059
   Sengupta D, 2012, J PHYS CHEM B, V116, P12991, DOI 10.1021/jp309888u
   Shan JF, 2012, PLOS COMPUT BIOL, V8, DOI 10.1371/journal.pcbi.1002473
   Sikora DM, 2006, AM J MED GENET A, V140A, P1511, DOI 10.1002/ajmg.a.31294
   Sutcliffe JS, 2005, AM J HUM GENET, V77, P265, DOI 10.1086/432648
   Tierney E, 2000, MENT RETARD DEV D R, V6, P131, DOI 10.1002/1098-2779(2000)6:2<131::AID-MRDD7>3.0.CO;2-R
   Tierney E, 2001, AM J MED GENET, V98, P191, DOI 10.1002/1096-8628(20010115)98:2<191::AID-AJMG1030>3.0.CO;2-M
   Tierney E, 2006, AM J MED GENET B, V141B, P666, DOI 10.1002/ajmg.b.30368
   TINT GS, 1995, J LIPID RES, V36, P89
   Tulenko TN, 2006, J LIPID RES, V47, P134, DOI 10.1194/jlr.M500306-JLR200
   Veenstra-VanderWeele J, 2012, P NATL ACAD SCI USA, V109, P5469, DOI 10.1073/pnas.1112345109
   Waage-Baudet H, 2005, DEV NEUROSCI-BASEL, V27, P378, DOI 10.1159/000088453
   Waage-Baudet H, 2003, INT J DEV NEUROSCI, V21, P451, DOI 10.1016/j.ijdevneu.2003.09.002
   Wassif CA, 1998, AM J HUM GENET, V63, P55, DOI 10.1086/301936
   Wassif CA, 2001, HUM MOL GENET, V10, P555, DOI 10.1093/hmg/10.6.555
   Waterham HR, 1998, AM J HUM GENET, V63, P329, DOI 10.1086/301982
   Xu LB, 2012, NEUROBIOL DIS, V45, P923, DOI 10.1016/j.nbd.2011.12.011
   Xu LB, 2011, J LIPID RES, V52, P1222, DOI 10.1194/jlr.M014498
NR 37
TC 12
Z9 12
U1 0
U2 9
PU PERGAMON-ELSEVIER SCIENCE LTD
PI OXFORD
PA THE BOULEVARD, LANGFORD LANE, KIDLINGTON, OXFORD OX5 1GB, ENGLAND
SN 0091-3057
J9 PHARMACOL BIOCHEM BE
JI Pharmacol. Biochem. Behav.
PD MAY
PY 2013
VL 106
BP 101
EP 108
DI 10.1016/j.pbb.2013.03.007
PG 8
WC Behavioral Sciences; Neurosciences; Pharmacology & Pharmacy
WE Science Citation Index Expanded (SCI-EXPANDED)
SC Behavioral Sciences; Neurosciences & Neurology; Pharmacology & Pharmacy
GA 154AB
UT WOS:000319642800012
PM 23541496
DA 2025-08-11
ER

PT J
AU Kurahashi, H
   Kunisawa, K
   Tanaka, KF
   Kubota, H
   Hasegawa, M
   Miyachi, M
   Moriya, Y
   Hasegawa, Y
   Nagai, T
   Saito, K
   Nabeshima, T
   Mouri, A
AF Kurahashi, Hitomi
   Kunisawa, Kazuo
   Tanaka, Kenji F.
   Kubota, Hisayoshi
   Hasegawa, Masaya
   Miyachi, Mai
   Moriya, Yuka
   Hasegawa, Yoichi
   Nagai, Taku
   Saito, Kuniaki
   Nabeshima, Toshitaka
   Mouri, Akihiro
TI Autism spectrum disorder-like behaviors induced by hyper-glutamatergic
   NMDA receptor signaling through hypo-serotonergic 5-HT1A
   receptor signaling in the prefrontal cortex in mice exposed to prenatal
   valproic acid
SO NEUROPSYCHOPHARMACOLOGY
LA English
DT Article
ID PLACEBO-CONTROLLED TRIAL; SODIUM VALPROATE; DOUBLE-BLIND; MOUSE;
   CHILDREN; MODEL; STIMULATION; MANAGEMENT; BUSPIRONE; MEMANTINE
AB Autism spectrum disorder (ASD) is a neurodevelopmental disorder characterized by repetitive behaviors, social deficits, and cognitive impairments. Maternal use of valproic acid (VPA) during pregnancy is associated with an increased risk of ASD in offspring. The prevailing pathophysiological hypothesis for ASD involves excitation/inhibition (E/I) imbalances and serotonergic dysfunction. Here, we investigated the association between glutamatergic-serotonergic neuronal interactions and ASD-like behaviors in mice exposed to prenatal VPA. Prenatal VPA exposure induced excessive repetitive self-grooming behavior and impaired social behavior and object recognition memory in young adult period. Prenatal VPA mice showed hyper-glutamatergic function (increase in basal extracellular glutamate levels and CaMKII phosphorylation) and hypo-serotonergic function (decrease in 5-hydroxyindoleacetic acid and stimulation-induced serotonin [5-HT] release, but an increase in 5-HT transporter expression) in the prefrontal cortex. Treatment with a low-affinity NMDA receptor antagonist (memantine), a selective 5-HT reuptake inhibitor (fluoxetine), and a 5-HT1A receptor agonist (tandospirone) attenuated both the increase in CaMKII phosphorylation and ASD-like behavior of prenatal VPA mice. Opto-genetic activation of the serotonergic neuronal system attenuated impairments in social behavior and object recognition memory in prenatal VPA mice. WAY-100635-a 5-HT1A receptor antagonist-antagonized the effect of fluoxetine on impaired social behavior and object recognition memory. These results suggest that E/I imbalance and ASD-like behavior are associated with hypo-serotonergic receptor signaling through 5-HT1A receptors in prenatal VPA mice.
C1 [Kurahashi, Hitomi; Kunisawa, Kazuo; Kubota, Hisayoshi; Hasegawa, Masaya; Mouri, Akihiro] Fujita Hlth Univ, Dept Regulatory Sci Evaluat & Dev Pharmaceut & Dev, Grad Sch Hlth Sci, Toyoake, Aichi, Japan.
   [Kunisawa, Kazuo; Kubota, Hisayoshi; Nagai, Taku; Nabeshima, Toshitaka; Mouri, Akihiro] Fujita Hlth Univ, Int Ctr Brain Sci ICBS, Toyoake, Aichi, Japan.
   [Tanaka, Kenji F.] Keio Univ, Sch Med, Inst Adv Med Res, Div Brain Sci, Tokyo, Japan.
   [Miyachi, Mai; Moriya, Yuka; Hasegawa, Yoichi] Meijo Univ, Fac Pharm, Div Pharmaceut Sci, Nagoya, Aichi, Japan.
   [Saito, Kuniaki] Fujita Hlth Univ, Grad Sch Hlth Sci, Dept Dis Control & Prevent, Toyoake, Aichi, Japan.
   [Saito, Kuniaki; Nabeshima, Toshitaka] Fujita Hlth Univ, Lab Hlth & Med Sci Innovat HMSI, Grad Sch Hlth Sci, Toyoake, Aichi, Japan.
   [Saito, Kuniaki; Nabeshima, Toshitaka; Mouri, Akihiro] Japanese Drug Org Appropriate Use & Res, Toyoake, Aichi, Japan.
C3 Fujita Health University; Fujita Health University; Keio University;
   Meijo University; Fujita Health University; Fujita Health University
RP Mouri, A (corresponding author), Fujita Hlth Univ, Dept Regulatory Sci Evaluat & Dev Pharmaceut & Dev, Grad Sch Hlth Sci, Toyoake, Aichi, Japan.; Mouri, A (corresponding author), Fujita Hlth Univ, Int Ctr Brain Sci ICBS, Toyoake, Aichi, Japan.; Mouri, A (corresponding author), Japanese Drug Org Appropriate Use & Res, Toyoake, Aichi, Japan.
EM mouri@fujita-hu.ac.jp
RI ; Nagai, Taku/I-7507-2014
OI Tanaka, Kenji/0000-0003-2511-0057; Nagai, Taku/0000-0001-5050-7748
FU MEXT | Japan Society for the Promotion of Science (JSPS) [17H04252,
   20K07931, 20K16679, 22K07606, 23H02843]; Japan Society for the Promotion
   of Science [JPMJFR215H]; Japan Science and Technology Agency (JST)
   FOREST Program; Education and Research Facility of Animal Models for
   Human Diseases at Fujita Health University; Smoking Research Foundation;
   Takeda Science Foundation
FX We thank our lab members for their helpful supporting and discussions.
   This work was supported by Grants-in-Aid for Scientific Research from
   the Japan Society for the Promotion of Science (17H04252, 20K07931,
   20K16679, 22K07606, and 23H02843) and by the Japan Science and
   Technology Agency (JST) FOREST Program (JPMJFR215H). In addition, this
   work was supported by a grant from the Education and Research Facility
   of Animal Models for Human Diseases at Fujita Health University, a
   research grant from the Smoking Research Foundation, and the Takeda
   Science Foundation.
CR Amodio DM, 2006, NAT REV NEUROSCI, V7, P268, DOI 10.1038/nrn1884
   Association AP, 2013, DIAGNOSTIC STAT MANU
   BAGDY G, 1992, EUR J PHARMACOL, V229, P9, DOI 10.1016/0014-2999(92)90279-D
   Brignell A., 2022, COCHRANE DB SYST REV, V8
   Brown MS, 2013, AUTISM RES, V6, P1, DOI 10.1002/aur.1260
   Buitelaar JK, 1998, J CLIN PSYCHIAT, V59, P56, DOI 10.4088/JCP.v59n0203
   Cai J, 2016, NEUROREPORT, V27, P272, DOI 10.1097/WNR.0000000000000532
   Celada P, 2013, FRONT INTEGR NEUROSC, V7, DOI 10.3389/fnint.2013.00025
   Ceranoglu TA, 2019, J CHILD ADOL PSYCHOP, V29, P28, DOI 10.1089/cap.2018.0021
   CHAPMAN JB, 1984, PSYCHOPHARMACOLOGY, V83, P390, DOI 10.1007/BF00428553
   Choi CS, 2016, SCI REP-UK, V6, DOI 10.1038/srep36250
   Christensen Deborah L, 2016, MMWR Surveill Summ, V65, P1, DOI [10.15585/mmwr.ss6513a1, 10.15585/mmwr.ss6503a1]
   Christensen Jakob, 2013, JAMA, V309, P1696, DOI 10.1001/jama.2013.2270
   CHRISTIANSON AL, 1994, DEV MED CHILD NEUROL, V36, P361
   Courchesne E, 2011, JAMA-J AM MED ASSOC, V306, P2001, DOI 10.1001/jama.2011.1638
   Danysz W, 2000, NEUROTOX RES, V2, P85, DOI 10.1007/BF03033787
   Day M, 2002, J NEUROPHYSIOL, V87, P2490, DOI 10.1152/jn.00843.2001
   Ellegood J, 2015, AUTISM RES, V8, P545, DOI 10.1002/aur.1469
   Ellegood Jacob, 2012, Front Psychiatry, V3, P37, DOI 10.3389/fpsyt.2012.00037
   Fame RM, 2011, TRENDS NEUROSCI, V34, P41, DOI 10.1016/j.tins.2010.10.002
   Fernandez F, 2007, NAT NEUROSCI, V10, P411, DOI 10.1038/nn1860
   Graf M, 2003, BEHAV BRAIN RES, V142, P175, DOI 10.1016/S0166-4328(02)00404-7
   Green RM, 2019, CURR PSYCHIAT REP, V21, DOI 10.1007/s11920-019-1006-3
   Gutknecht L, 2008, J NEURAL TRANSM, V115, P1127, DOI 10.1007/s00702-008-0096-6
   Harada M, 2011, J AUTISM DEV DISORD, V41, P447, DOI 10.1007/s10803-010-1065-0
   Hollander E, 2012, AM J PSYCHIAT, V169, P292, DOI 10.1176/appi.ajp.2011.10050764
   Hudmon A, 2002, BIOCHEM J, V364, P593, DOI 10.1042/BJ20020228
   Hutsler JJ, 2010, BRAIN RES, V1309, P83, DOI 10.1016/j.brainres.2009.09.120
   Kataoka S, 2013, INT J NEUROPSYCHOPH, V16, P91, DOI 10.1017/S1461145711001714
   Kehrer C, 2008, FRONT MOL NEUROSCI, V1, DOI 10.3389/neuro.02/006.2008
   Kim YS, 2011, AM J PSYCHIAT, V168, P904, DOI 10.1176/appi.ajp.2011.10101532
   Kiser D, 2012, NEUROSCI BIOBEHAV R, V36, P786, DOI 10.1016/j.neubiorev.2011.12.009
   Matsuyama S, 1996, BRAIN RES, V728, P175, DOI 10.1016/0006-8993(96)00395-2
   Le Merre P, 2021, NEURON, V109, P1925, DOI 10.1016/j.neuron.2021.03.035
   Moldrich RX, 2013, BEHAV BRAIN RES, V257, P253, DOI 10.1016/j.bbr.2013.09.049
   Murphy CM, 2016, NEUROPSYCH DIS TREAT, V12, P1669, DOI 10.2147/NDT.S65455
   Narboux-Nême N, 2008, NEUROPHARMACOLOGY, V55, P994, DOI 10.1016/j.neuropharm.2008.08.020
   PEROUTKA SJ, 1979, MOL PHARMACOL, V16, P687
   Purcell AE, 2001, NEUROLOGY, V57, P1618, DOI 10.1212/WNL.57.9.1618
   Robertson CE, 2016, CURR BIOL, V26, P80, DOI 10.1016/j.cub.2015.11.019
   Rongo C, 1999, NATURE, V402, P195, DOI 10.1038/46065
   Roullet FI, 2010, NEUROSCIENCE, V170, P514, DOI 10.1016/j.neuroscience.2010.06.069
   Rubenstein J L R, 2003, Genes Brain Behav, V2, P255
   Saitow F, 2020, NEUROPHARMACOLOGY, V165, DOI 10.1016/j.neuropharm.2019.107931
   SAXENA PR, 1995, PHARMACOL THERAPEUT, V66, P339, DOI 10.1016/0163-7258(94)00005-N
   Shamabadi A, 2024, EXPERT OPIN EMERG DR, V29, P45, DOI 10.1080/14728214.2024.2313650
   Sohal VS, 2019, MOL PSYCHIATR, V24, P1248, DOI 10.1038/s41380-019-0426-0
   Soorya LV, 2021, J CHILD ADOL PSYCHOP, V31, P475, DOI 10.1089/cap.2021.0010
   Sui L, 2012, BRAIN RES BULL, V87, P556, DOI 10.1016/j.brainresbull.2012.01.011
   Tamada K, 2010, PLOS ONE, V5, DOI 10.1371/journal.pone.0015126
   Tingley WG, 1997, J BIOL CHEM, V272, P5157, DOI 10.1074/jbc.272.8.5157
   Ueta Y, 2013, FRONT NEURAL CIRCUIT, V7, DOI 10.3389/fncir.2013.00164
   Vajda FJ, 2004, J CLIN NEUROSCI, V11, P854, DOI 10.1016/j.jocn.2004.05.003
   van Elst LT, 2014, MOL PSYCHIATR, V19, P1314, DOI 10.1038/mp.2014.62
   Wagner GC, 2006, J AUTISM DEV DISORD, V36, P779, DOI 10.1007/s10803-006-0117-y
   Walther DJ, 2003, SCIENCE, V299, P76, DOI 10.1126/science.1078197
   Werling DM, 2013, CURR OPIN NEUROL, V26, P146, DOI 10.1097/WCO.0b013e32835ee548
   Williams G, 2001, DEV MED CHILD NEUROL, V43, P202, DOI 10.1017/S001216220100038X
   Williams K, 2010, COCHRANE DB SYST REV, DOI 10.1002/14651858.CD004677.pub2
   Woodward ND, 2017, BIOL PSYCHIAT-COGN N, V2, P76, DOI 10.1016/j.bpsc.2016.09.002
   Yonkers KA, 2009, GEN HOSP PSYCHIAT, V31, P403, DOI [10.1016/j.genhosppsych.2009.04.003, 10.1097/AOG.0b013e3181ba0632]
   Yuen EY, 2005, J BIOL CHEM, V280, P29420, DOI 10.1074/jbc.M504499200
NR 62
TC 3
Z9 4
U1 0
U2 6
PU SPRINGERNATURE
PI LONDON
PA CAMPUS, 4 CRINAN ST, LONDON, N1 9XW, ENGLAND
SN 0893-133X
EI 1740-634X
J9 NEUROPSYCHOPHARMACOL
JI Neuropsychopharmacology
PD APR
PY 2025
VL 50
IS 5
BP 739
EP 750
DI 10.1038/s41386-024-02004-z
EA OCT 2024
PG 12
WC Neurosciences; Pharmacology & Pharmacy; Psychiatry
WE Science Citation Index Expanded (SCI-EXPANDED)
SC Neurosciences & Neurology; Pharmacology & Pharmacy; Psychiatry
GA 0GG8Z
UT WOS:001338576600002
PM 39394255
OA hybrid
DA 2025-08-11
ER

PT J
AU Scanu, M
   Del Chierico, F
   Marsiglia, R
   Toto, F
   Guerrera, S
   Valeri, G
   Vicari, S
   Putignani, L
AF Scanu, Matteo
   Del Chierico, Federica
   Marsiglia, Riccardo
   Toto, Francesca
   Guerrera, Silvia
   Valeri, Giovanni
   Vicari, Stefano
   Putignani, Lorenza
TI Correction of Batch Effect in Gut Microbiota Profiling of ASD Cohorts
   from Different Geographical Origins
SO BIOMEDICINES
LA English
DT Article
DE machine learning; batch effect normalization; quantile regression;
   autism spectrum disorders (ASDs); gut microbiota; intestinal biomarkers
ID METABOLISM; EXPRESSION; CHILDREN
AB Background: To date, there have been numerous metataxonomic studies on gut microbiota (GM) profiling based on the analyses of data from public repositories. However, differences in study population and wet and dry pipelines have produced discordant results. Herein, we propose a biostatistical approach to remove these batch effects for the GM characterization in the case of autism spectrum disorders (ASDs). Methods: An original dataset of GM profiles from patients with ASD was ecologically characterized and compared with GM public digital profiles of age-matched neurotypical controls (NCs). Also, GM data from seven case-control studies on ASD were retrieved from the NCBI platform and exploited for analysis. Hence, on each dataset, conditional quantile regression (CQR) was performed to reduce the batch effects originating from both technical and geographical confounders affecting the GM-related data. This method was further applied to the whole dataset matrix, obtained by merging all datasets. The ASD GM markers were identified by the random forest (RF) model. Results: We observed a different GM profile in patients with ASD compared with NC subjects. Moreover, a significant reduction of technical- and geographical-dependent batch effects in all datasets was achieved. We identified Bacteroides_H, Faecalibacterium, Gemmiger_A_73129, Blautia_A_141781, Bifidobacterium_388775, and Phocaeicola_A_858004 as robust GM bacterial biomarkers of ASD. Finally, our validation approach provided evidence of the validity of the QCR method, showing high values of accuracy, specificity, sensitivity, and AUC-ROC. Conclusions: Herein, we proposed an updated biostatistical approach to reduce the technical and geographical batch effects that may negatively affect the description of bacterial composition in microbiota studies.
C1 [Scanu, Matteo; Del Chierico, Federica; Marsiglia, Riccardo; Toto, Francesca] Bambino Gesu Pediat Hosp, Unit Microbiome, Immunol Rheumatol & Infect Dis Res Area, IRCCS, I-00165 Rome, Italy.
   [Guerrera, Silvia; Valeri, Giovanni; Vicari, Stefano] Bambino Gesu Pediat Hosp, IRCCS, Child & Adolescent Neuropsychiat Unit, I-00165 Rome, Italy.
   [Vicari, Stefano] Univ Cattolica Sacro Cuore, Life Sci & Publ Hlth Dept, I-00168 Rome, Italy.
   [Putignani, Lorenza] Bambino Gesu Pediat Hosp, Unit Microbiol & Diagnost Immunol, Unit Microbiom & Immunol, Rheumatol & Infect Dis Res Area,Unit Human Microbi, I-00165 Rome, Italy.
C3 IRCCS Bambino Gesu; IRCCS Bambino Gesu; Catholic University of the
   Sacred Heart; IRCCS Policlinico Gemelli; IRCCS Bambino Gesu
RP Del Chierico, F (corresponding author), Bambino Gesu Pediat Hosp, Unit Microbiome, Immunol Rheumatol & Infect Dis Res Area, IRCCS, I-00165 Rome, Italy.
EM matteo.scanu@opbg.net; federica.delchierico@opbg.net;
   riccardo.marsiglia@opbg.net; francesca.toto@opbg.net;
   silvia.guerrera@opbg.net; giovanni.valeri@opbg.net;
   stefano.vicari@opbg.net; lorenza.putignani@opbg.net
RI Del Chierico, Federica/J-4373-2016; Putignani, Lorenza/K-3409-2016;
   Scanu, Matteo/AFR-2067-2022; Valeri, Giovanni/AAR-9425-2021; Marsiglia,
   Riccardo/ABE-7882-2021; putignani, lorenza/K-3409-2016; Vicari,
   Stefano/J-3008-2012
OI Del Chierico, Federica/0000-0002-4204-4736; , Riccardo
   Marsiglia/0000-0002-1047-4862; putignani, lorenza/0000-0003-0134-2830;
   Scanu, Matteo/0000-0001-6266-2884
FU Italian Ministry of Health with "Current Research funds"; Italian
   Ministry of Health with "Current Research funds
FX This work was supported by the Italian Ministry of Health with "Current
   Research funds".
CR Andreo-Martínez P, 2022, J AUTISM DEV DISORD, V52, P1374, DOI 10.1007/s10803-021-05002-y
   Arrieta MC, 2014, FRONT IMMUNOL, V5, DOI 10.3389/fimmu.2014.00427
   Breiman L, 2001, MACH LEARN, V45, P5, DOI 10.1023/A:1010933404324
   Callahan BJ, 2016, NAT METHODS, V13, P581, DOI [10.1038/nmeth.3869, 10.1038/NMETH.3869]
   Carmel J, 2023, NPJ BIOFILMS MICROBI, V9, DOI 10.1038/s41522-023-00469-2
   Chen ZL, 2021, FRONT PSYCHIATRY, V12, DOI 10.3389/fpsyt.2021.789864
   Chiappori F, 2022, NUTRIENTS, V14, DOI 10.3390/nu14071340
   Coretti L, 2018, FRONT MICROBIOL, V9, DOI 10.3389/fmicb.2018.03146
   Dai ZW, 2018, MICROBIOME, V6, DOI 10.1186/s40168-018-0451-2
   Duvallet C, 2017, NAT COMMUN, V8, DOI 10.1038/s41467-017-01973-8
   Emanuele E, 2010, NEUROSCI LETT, V471, P162, DOI 10.1016/j.neulet.2010.01.033
   Estaki Mehrbod, 2020, Curr Protoc Bioinformatics, V70, pe100, DOI 10.1002/cpbi.100
   Ha S, 2021, NUTRIENTS, V13, DOI 10.3390/nu13103300
   He JQ, 2023, SCI REP-UK, V13, DOI 10.1038/s41598-023-46566-2
   Johnson WE, 2007, BIOSTATISTICS, V8, P118, DOI 10.1093/biostatistics/kxj037
   Jyonouchi H, 2001, J NEUROIMMUNOL, V120, P170, DOI 10.1016/S0165-5728(01)00421-0
   Korsunsky I, 2019, NAT METHODS, V16, P1289, DOI 10.1038/s41592-019-0619-0
   Korteniemi J, 2023, ACTA PSYCHIAT SCAND, V148, P242, DOI 10.1111/acps.13587
   Leek JT, 2007, PLOS GENET, V3, P1724, DOI 10.1371/journal.pgen.0030161
   Leek JT, 2012, BIOINFORMATICS, V28, P882, DOI 10.1093/bioinformatics/bts034
   Leek JT, 2010, NAT REV GENET, V11, P733, DOI 10.1038/nrg2825
   Ling WD, 2022, NAT COMMUN, V13, DOI 10.1038/s41467-022-33071-9
   Liu FT, 2019, TRANSL PSYCHIAT, V9, DOI 10.1038/s41398-019-0389-6
   Mallick H, 2021, PLOS COMPUT BIOL, V17, DOI 10.1371/journal.pcbi.1009442
   Manor O, 2020, NAT COMMUN, V11, DOI 10.1038/s41467-020-18871-1
   McDonald D, 2024, NAT BIOTECHNOL, V42, P715, DOI 10.1038/s41587-023-01845-1
   Milani C, 2017, MICROBIOL MOL BIOL R, V81, DOI 10.1128/MMBR.00036-17
   Miquel S, 2014, GUT MICROBES, V5, P146, DOI 10.4161/gmic.27651
   Molania R, 2023, NAT BIOTECHNOL, V41, P82, DOI 10.1038/s41587-022-01440-w
   Petrosino JF, 2018, GENOME MED, V10, DOI 10.1186/s13073-018-0525-6
   Pietrucci D, 2022, BIOMEDICINES, V10, DOI 10.3390/biomedicines10082028
   Ritchie ME, 2015, NUCLEIC ACIDS RES, V43, DOI 10.1093/nar/gkv007
   Sarkar A, 2016, TRENDS NEUROSCI, V39, P763, DOI 10.1016/j.tins.2016.09.002
   Schloss PD, 2018, MBIO, V9, DOI 10.1128/mBio.00525-18
   Segata N, 2011, GENOME BIOL, V12, DOI 10.1186/gb-2011-12-6-r60
   Senghor B., 2018, Hum Microb J, V7-8, P1, DOI DOI 10.1016/J.HUMIC.2018.01.001
   Shin JH, 2016, J PHYSIOL ANTHROPOL, V35, DOI 10.1186/s40101-016-0121-7
   Sinha R, 2015, GENOME BIOL, V16, DOI 10.1186/s13059-015-0841-8
   Strati F, 2017, MICROBIOME, V5, DOI 10.1186/s40168-017-0242-1
   Tian PJ, 2022, BRAIN BEHAV IMMUN, V100, P233, DOI 10.1016/j.bbi.2021.11.023
   Turroni F, 2018, TRENDS MICROBIOL, V26, P339, DOI 10.1016/j.tim.2017.10.001
   Vernocchi P, 2022, FRONT MICROBIOL, V13, DOI 10.3389/fmicb.2022.871086
   Wang MB, 2019, MSYSTEMS, V4, DOI 10.1128/mSystems.00321-18
   Xiao LW, 2022, NAT COMPUT SCI, V2, P307, DOI 10.1038/s43588-022-00247-8
   Xu MY, 2019, FRONT PSYCHIATRY, V10, DOI 10.3389/fpsyt.2019.00473
   Yang L, 2022, MICROBIOME, V10, DOI 10.1186/s40168-022-01320-0
   Yu J, 2017, GUT, V66, P70, DOI 10.1136/gutjnl-2015-309800
   Zhang JG, 2024, ADV SCI, V11, DOI 10.1002/advs.202310068
   Zhao Rui-Hao, 2019, Zhongguo Dang Dai Er Ke Za Zhi, V21, P663
   Zou R, 2020, AUTISM RES, V13, P1614, DOI 10.1002/aur.2358
NR 50
TC 0
Z9 0
U1 3
U2 4
PU MDPI
PI BASEL
PA ST ALBAN-ANLAGE 66, CH-4052 BASEL, SWITZERLAND
EI 2227-9059
J9 BIOMEDICINES
JI Biomedicines
PD OCT
PY 2024
VL 12
IS 10
AR 2350
DI 10.3390/biomedicines12102350
PG 19
WC Biochemistry & Molecular Biology; Medicine, Research & Experimental;
   Pharmacology & Pharmacy
WE Science Citation Index Expanded (SCI-EXPANDED)
SC Biochemistry & Molecular Biology; Research & Experimental Medicine;
   Pharmacology & Pharmacy
GA K2Z3F
UT WOS:001342605900001
PM 39457661
OA gold
DA 2025-08-11
ER

PT J
AU Simpson, D
   Gharehgazlou, A
   Da Silva, T
   Labrie-Cleary, C
   Wilson, AA
   Meyer, JH
   Mizrahi, R
   Rusjan, PM
AF Simpson, Dominic
   Gharehgazlou, Avideh
   Da Silva, Tania
   Labrie-Cleary, Charlotte
   Wilson, Alan A.
   Meyer, Jeffrey H.
   Mizrahi, Romina
   Rusjan, Pablo M.
TI In vivo imaging translocator protein (TSPO) in autism spectrum disorder
SO NEUROPSYCHOPHARMACOLOGY
LA English
DT Article
ID DORSOLATERAL PREFRONTAL CORTEX; FETAL VALPROATE SYNDROME; ANXIETY-LIKE
   BEHAVIOR; 18 KDA; MICROGLIAL ACTIVATION; 1ST-EPISODE PSYCHOSIS; IMMUNE
   DYSREGULATION; BINDING-AFFINITY; HUMAN BRAIN; NEUROINFLAMMATION
AB Converging evidence points to the significant involvement of the immune system in autism spectrum disorders (ASD). Positron emission tomography (PET) can quantify translocator protein 18 kDa (TSPO), a marker with increased expression mainly in microglia and, to some extent astroglia during neuropsychiatric diseases with inflammation. This preliminary analysis explored, for the first time, whether TSPO binding was altered in male and female participants with ASD in vivo using full kinetic quantification. Thirteen individuals with ASD (IQ > 70 [n = 12], IQ = 62 [n = 1]), 5 F, 25 +/- 5 years) were scanned with [F-18]FEPPA PET. Data from 13 typically developing control participants with matching age and TSPO rs6971 polymorphism (9 F, age 24 +/- 5 years) were chosen from previous studies for comparison. The two tissue compartment model (2TCM) was used to determine the total volume of distribution ([F-18]FEPPA V-T) in four previously identified regions of interest (ROI): prefrontal, temporal, cerebellar, and anterior cingulate cortices. We observe no significant difference in [F-18]FEPPA V-T relative to controls (F-(1,F-26)= 1.74, p = 0.20). However, 2 ASD participants with higher V-T had concurrent major depressive episodes (MDE), which has been consistently reported during MDE. After excluding those 2 ASD participants, in a post-hoc analysis, our results show lower [F-18]FEPPA V-T in ASD participants compared to controls (F-(1,F-24)= 6.62, p = 0.02). This preliminary analysis provides evidence suggesting an atypical neuroimmune state in ASD.
C1 [Simpson, Dominic; Meyer, Jeffrey H.] Univ Toronto, Dept Pharmacol & Toxicol, Toronto, ON, Canada.
   [Simpson, Dominic; Wilson, Alan A.; Meyer, Jeffrey H.] Ctr Addict & Mental Hlth, Res Imaging Ctr, Toronto, ON, Canada.
   [Gharehgazlou, Avideh] Holland Bloorview Kids Rehabil Hosp, Bloorview Res Inst, Toronto, ON, Canada.
   [Gharehgazlou, Avideh] Univ Toronto, Fac Med, Inst Med Sci, Toronto, ON, Canada.
   [Da Silva, Tania] Univ Toronto, Temerty Fac Med, Toronto, ON, Canada.
   [Labrie-Cleary, Charlotte; Mizrahi, Romina; Rusjan, Pablo M.] Douglas Mental Hlth Univ Inst, Montreal, PQ, Canada.
   [Meyer, Jeffrey H.] Univ Toronto, Dept Psychiat, Toronto, ON, Canada.
   [Mizrahi, Romina; Rusjan, Pablo M.] McGill Univ, Dept Psychiat, Montreal, PQ, Canada.
C3 University of Toronto; University of Toronto; Centre for Addiction &
   Mental Health - Canada; University of Toronto; Holland Bloorview Kids
   Rehabilitation Hospital; University of Toronto; University of Toronto;
   University of Toronto; McGill University
RP Rusjan, PM (corresponding author), Douglas Mental Hlth Univ Inst, Montreal, PQ, Canada.; Rusjan, PM (corresponding author), McGill Univ, Dept Psychiat, Montreal, PQ, Canada.
EM pablo.rusjan@mcgill.ca
RI ; Gharehgazlou, Avideh/KLC-9122-2024; Mizrahi, Romina/H-9530-2013
OI Mizrahi, Romina/0000-0001-6667-7928; Meyer, Jeffrey/0000-0003-4684-5052;
   Rusjan, Pablo/0000-0003-0075-2918
FU Canadian Institutes of Health Research (CIHR) [MOP-142376]
FX This work was supported by the Operating Grant from the Canadian
   Institutes of Health Research (CIHR MOP-142376).
CR Adorjan I, 2017, BRAIN, V140, P2028, DOI 10.1093/brain/awx131
   Asadabadi M, 2013, PSYCHOPHARMACOLOGY, V225, P51, DOI 10.1007/s00213-012-2796-8
   Ashwood P, 2008, J NEUROIMMUNOL, V204, P149, DOI 10.1016/j.jneuroim.2008.07.006
   Association AP, 2013, DIAGNOSTIC STAT MANU
   August SM, 2012, SCHIZOPHR RES, V134, P76, DOI 10.1016/j.schres.2011.10.015
   Becker EBE, 2013, INT REV NEUROBIOL, V113, P1, DOI 10.1016/B978-0-12-418700-9.00001-0
   Berroterán-Infante N, 2018, ACS MED CHEM LETT, V9, P177, DOI 10.1021/acsmedchemlett.7b00367
   Betlazar C, 2018, INT J MOL SCI, V19, DOI 10.3390/ijms19092707
   Bölte S, 2012, J AUTISM DEV DISORD, V42, P1998, DOI 10.1007/s10803-011-1424-5
   CARSON RE, 1993, J CEREBR BLOOD F MET, V13, P24, DOI 10.1038/jcbfm.1993.6
   Chauveau F, 2008, EUR J NUCL MED MOL I, V35, P2304, DOI 10.1007/s00259-008-0908-9
   Cohen J., 1988, Statistical power analysis for the behavioral sciences, V2nd ed., DOI 10.4324/9780203771587
   Collste K, 2017, MOL PSYCHIATR, V22, P850, DOI 10.1038/mp.2016.247
   Cosenza-Nashat M, 2009, NEUROPATH APPL NEURO, V35, P306, DOI 10.1111/j.1365-2990.2008.01006.x
   Croonenberghs J, 2002, PSYCHOL MED, V32, P1457, DOI 10.1017/S0033291702006037
   Cumming P, 2011, SYNAPSE, V65, P892, DOI 10.1002/syn.20916
   Da Silva T, 2019, JAMA PSYCHIAT, V76, P1305, DOI 10.1001/jamapsychiatry.2019.2516
   Daniels AM, 2014, AUTISM, V18, P583, DOI 10.1177/1362361313480277
   Danovich L, 2008, EUR NEUROPSYCHOPHARM, V18, P24, DOI 10.1016/j.euroneuro.2007.04.005
   De Rubeis S, 2014, NATURE, V515, P209, DOI 10.1038/nature13772
   Edmonson C, 2014, MOL AUTISM, V5, DOI 10.1186/2040-2392-5-3
   Fiorentino M, 2016, MOL AUTISM, V7, DOI 10.1186/s13229-016-0110-z
   Gibbon M, 1995, STRUCTURED CLIN INTE
   Hafizi S, 2017, NEUROPSYCHOPHARMACOL, V42, P2474, DOI 10.1038/npp.2017.111
   Hafizi S, 2017, AM J PSYCHIAT, V174, P118, DOI 10.1176/appi.ajp.2016.16020171
   Hallmayer J, 2011, ARCH GEN PSYCHIAT, V68, P1095, DOI 10.1001/archgenpsychiatry.2011.76
   Harrison P.L., 2015, ADAPTIVE BEHAV ASSES, V3rd
   Hines CS, 2013, J NUCL MED, V54, P64, DOI 10.2967/jnumed.112.106872
   Hormozdiari F, 2015, GENOME RES, V25, P142, DOI 10.1101/gr.178855.114
   Ishizuka K, 2017, TRANSL PSYCHIAT, V7, DOI 10.1038/tp.2017.173
   Kenk M, 2015, SCHIZOPHRENIA BULL, V41, P85, DOI 10.1093/schbul/sbu157
   Kogan MD, 2018, PEDIATRICS, V142, DOI 10.1542/peds.2017-4161
   LAHIRI DK, 1991, NUCLEIC ACIDS RES, V19, P5444, DOI 10.1093/nar/19.19.5444
   Lai MC, 2015, J AM ACAD CHILD PSY, V54, P11, DOI 10.1016/j.jaac.2014.10.003
   Lam KSL, 2007, J AUTISM DEV DISORD, V37, P855, DOI 10.1007/s10803-006-0213-z
   Lee AS, 2017, BRAIN BEHAV IMMUN, V62, P193, DOI 10.1016/j.bbi.2017.01.019
   Li L, 2017, NEUROPHARMACOLOGY, V125, P117, DOI 10.1016/j.neuropharm.2017.06.023
   Lord C, 2000, J AUTISM DEV DISORD, V30, P205, DOI 10.1023/A:1005592401947
   Lord C, 2018, LANCET, V392, P508, DOI 10.1016/S0140-6736(18)31129-2
   Martín A, 2010, J CEREBR BLOOD F MET, V30, P230, DOI 10.1038/jcbfm.2009.205
   McAllister AK, 2012, DEV NEUROBIOL, V72, P1269, DOI 10.1002/dneu.22054
   McCrimmon AW, 2013, J PSYCHOEDUC ASSESS, V31, P337, DOI 10.1177/0734282912467756
   McDougle CJ, 2015, BRAIN RES, V1617, P72, DOI 10.1016/j.brainres.2014.09.048
   Menassa DA, 2017, BRAIN PATHOL, V27, P437, DOI 10.1111/bpa.12415
   Meyer JH, 2020, LANCET PSYCHIAT, V7, P1064, DOI 10.1016/S2215-0366(20)30255-8
   Mizrahi R, 2012, J CEREBR BLOOD F MET, V32, P968, DOI 10.1038/jcbfm.2012.46
   Morgan JT, 2014, PLOS ONE, V9, DOI 10.1371/journal.pone.0110356
   Morgan JT, 2012, BRAIN RES, V1456, P72, DOI 10.1016/j.brainres.2012.03.036
   Morgan JT, 2010, BIOL PSYCHIAT, V68, P368, DOI 10.1016/j.biopsych.2010.05.024
   Notter T, 2018, MOL PSYCHIATR, V23, P323, DOI 10.1038/mp.2016.248
   Ofner M., 2018, The prevalence of autism spectrum disorder (ASD) among 5-17 year olds in seven provinces and territories in Canada in 2015. A national ASD surveillance system (NASS) report
   Park HR, 2016, EXP NEUROBIOL, V25, P1, DOI 10.5607/en.2016.25.1.1
   Patel AB, 2016, P NATL ACAD SCI USA, V113, pE7049, DOI 10.1073/pnas.1604992113
   Plavén-Sigray P, 2018, BIOL PSYCHIAT, V84, P433, DOI 10.1016/j.biopsych.2018.02.1171
   Rathitharan G, 2021, ADDICT BIOL, V26, DOI 10.1111/adb.12876
   Richards EM, 2018, EJNMMI RES, V8, DOI 10.1186/s13550-018-0401-9
   Ronald A, 2011, AM J MED GENET B, V156B, P255, DOI 10.1002/ajmg.b.31159
   Rossignol DA, 2012, MOL PSYCHIATR, V17, P389, DOI 10.1038/mp.2011.165
   Roth R. M., 2005, BRIEF A BEHAV RATING, DOI DOI 10.1037/T86244-000
   Rudie JD, 2013, NEUROIMAGE-CLIN, V2, P79, DOI 10.1016/j.nicl.2012.11.006
   Rusjan P, 2006, PSYCHIAT RES-NEUROIM, V147, P79, DOI 10.1016/j.pscychresns.2006.01.011
   Rusjan P, 2020, BRIT J PHARMACOL, V177, P3464, DOI 10.1111/bph.15067
   Rusjan PM, 2013, J CEREBR BLOOD F MET, V33, P407, DOI 10.1038/jcbfm.2012.180
   Rusjan PM, 2011, J CEREBR BLOOD F MET, V31, P1807, DOI 10.1038/jcbfm.2011.55
   Sawada A, 2014, PAIN, V155, P1762, DOI 10.1016/j.pain.2014.05.031
   Setiawan E, 2018, LANCET PSYCHIAT, V5, P339, DOI 10.1016/S2215-0366(18)30048-8
   Setiawan E, 2015, JAMA PSYCHIAT, V72, P268, DOI 10.1001/jamapsychiatry.2014.2427
   Sheehan DV, 1998, J CLIN PSYCHIAT, V59, P22, DOI 10.4088/JCP.09m05305whi
   Suzuki K, 2013, JAMA PSYCHIAT, V70, P49, DOI 10.1001/jamapsychiatry.2013.272
   Tetreault NA, 2012, J AUTISM DEV DISORD, V42, P2569, DOI 10.1007/s10803-012-1513-0
   Tuisku J, 2019, EUR J NUCL MED MOL I, V46, P2329, DOI 10.1007/s00259-019-04403-7
   Vargas DL, 2005, ANN NEUROL, V57, P67, DOI 10.1002/ana.20315
   Venneti S, 2008, J NEUROPATH EXP NEUR, V67, P1001, DOI 10.1097/NEN.0b013e318188b204
   Wechsler D., 2008, WAIS-R manual, V4
   Williams G, 2001, DEV MED CHILD NEUROL, V43, P202, DOI 10.1017/S001216220100038X
   Williams PG, 1997, DEV MED CHILD NEUROL, V39, P632
   Wohleb ES, 2011, J NEUROSCI, V31, P6277, DOI 10.1523/JNEUROSCI.0450-11.2011
   Woodbury-Smith MR, 2005, J AUTISM DEV DISORD, V35, P331, DOI 10.1007/s10803-005-3300-7
   Xu GF, 2019, JAMA PEDIATR, V173, P153, DOI 10.1001/jamapediatrics.2018.4208
   Zürcher NR, 2021, MOL PSYCHIATR, V26, P1659, DOI 10.1038/s41380-020-0682-z
NR 80
TC 15
Z9 15
U1 1
U2 4
PU SPRINGERNATURE
PI LONDON
PA CAMPUS, 4 CRINAN ST, LONDON, N1 9XW, ENGLAND
SN 0893-133X
EI 1740-634X
J9 NEUROPSYCHOPHARMACOL
JI Neuropsychopharmacology
PD JUN
PY 2022
VL 47
IS 7
BP 1421
EP 1427
DI 10.1038/s41386-022-01306-4
EA APR 2022
PG 7
WC Neurosciences; Pharmacology & Pharmacy; Psychiatry
WE Science Citation Index Expanded (SCI-EXPANDED); Social Science Citation Index (SSCI)
SC Neurosciences & Neurology; Pharmacology & Pharmacy; Psychiatry
GA 1I9TP
UT WOS:000779030600001
PM 35383319
OA Bronze, Green Published
DA 2025-08-11
ER

PT J
AU Alaerts, K
   Steyaert, J
   Vanaudenaerde, B
   Wenderoth, N
   Bernaerts, S
AF Alaerts, Kaat
   Steyaert, Jean
   Vanaudenaerde, Bart
   Wenderoth, Nicole
   Bernaerts, Sylvie
TI Changes in endogenous oxytocin levels after intranasal oxytocin
   treatment in adult men with autism: An exploratory study with long-term
   follow-up
SO EUROPEAN NEUROPSYCHOPHARMACOLOGY
LA English
DT Article
DE Oxytocin; Autism spectrum disorder; Endogenous salivary levels;
   Intranasal administration; Social responsiveness; Repetitive behavior
AB Intranasal administration of the neuropeptide oxytocin (OT) is increasingly explored as a potential treatment for targeting the core symptoms of autism spectrum disorder (ASD). Previously, interactions of exogenously administered OT with its endogenous production have been demonstrated following single-dose administrations. However, the impact of repeated, long-term OT use on endogenous salivary OT levels is unknown. In this double-blind, randomized, placebo-controlled study with between-subject design, 34 adult men with ASD were either assigned to a four-week treatment of once-daily intranasal OT administrations (24 IU) or placebo. Salivary OT samples were obtained before and after the treatment period as well as at two follow-up sessions, four weeks and one year after cessation of the treatment. Receiving OT intranasally but not placebo reliably increased endogenous salivary levels of OT immediately post-treatment and at the follow-up session four weeks post treatment, indicating an interaction between exogenously administered OT and its endogenous production. Notably, increases in salivary OT at the four-week follow-up session were most pronounced in individuals with larger behavioral improvements in ASD social symptoms. These results suggest that OT's positive effects on social behaviors may lead to a self-perpetuating elevation of OT levels through a feed-forward triggering of its own release. Together, the current investigation provides initial evidence that repeated intranasal administration of OT can induce long-lasting changes in endogenous salivary OT levels, presumably through a positive spiral of OT release. (c) 2020 Elsevier B.V. and ECNP. All rights reserved.
C1 [Alaerts, Kaat; Bernaerts, Sylvie] Univ Leuven, Dept Rehabil Sci, Grp Biomed Sci, Neurorehabil Res Grp,KU Leuven, Tervuursevest 101, B-3001 Heverlee, Belgium.
   [Steyaert, Jean] Univ Leuven, Dept Neurosci, KU Leuven, Grp Biomed Sci,Psychiat Res Grp, Heverlee, Belgium.
   [Vanaudenaerde, Bart] Univ Leuven, KU Leuven, Dept Chron Dis Metab & Ageing, Grp Biomed Sci,Pneumol Res Grp, Heverlee, Belgium.
   [Wenderoth, Nicole] Swiss Fed Inst Technol, Neural Control Movement Lab, Dept Hlth Sci & Technol, Zurich, Switzerland.
   [Alaerts, Kaat; Steyaert, Jean; Bernaerts, Sylvie] Katholieke Univ Leuven, Leuven Autism Res Consortium, Leuven, Belgium.
C3 KU Leuven; KU Leuven; KU Leuven; Swiss Federal Institutes of Technology
   Domain; ETH Zurich; KU Leuven
RP Alaerts, K (corresponding author), Univ Leuven, Dept Rehabil Sci, Grp Biomed Sci, Neurorehabil Res Grp,KU Leuven, Tervuursevest 101, B-3001 Heverlee, Belgium.
EM kaat.alaerts@kuleuven.be
RI ; Wenderoth, Nicole/D-7262-2015; Bernaerts, Sylvie/N-2204-2018; Alaerts,
   Kaat/JAX-3332-2023; Steyaert, Jean/B-5326-2015; Bernaerts,
   Sylvie/GXG-7677-2022
OI Alaerts, Kaat/0000-0001-8665-6374; Wenderoth,
   Nicole/0000-0002-3246-9386; Bernaerts, Sylvie/0000-0003-4933-8283;
   Vanaudenaerde, Bart/0000-0001-6435-6901; Steyaert,
   Jean/0000-0003-2512-4694; 
FU Research Foundation Flanders [KAN 1506716N, KAN 1521313N, G079017N,
   G.0401.12]; Branco Weiss fellowship of the Society in Science - ETH
   Zurich; Marguerite-Marie Delacroix foundation
FX Funding for this study was provided by grants from the Research
   Foundation Flanders ([KAN 1506716N, KAN 1521313N, G079017N and
   G.0401.12] and the Branco Weiss fellowship of the Society in Science
   -ETH Zurich granted to KA. SB is supported by the Marguerite-Marie
   Delacroix foundation. The funding sources had no further role in study
   design; in the collection, analysis and interpretation of data; in the
   writing of the report; and in the decision to submit the paper for
   publication.
CR Alaerts K, 2019, BIOL PSYCHIAT-COGN N, V4, P655, DOI 10.1016/j.bpsc.2019.01.008
   Anagnostou E, 2012, MOL AUTISM, V3, DOI 10.1186/2040-2392-3-16
   Bakermans-Kranenburg MJ, 2013, TRANSL PSYCHIAT, V3, DOI 10.1038/tp.2013.34
   Bartz JA, 2011, TRENDS COGN SCI, V15, P301, DOI 10.1016/j.tics.2011.05.002
   Bernaerts S, 2020, MOL AUTISM, V11, DOI 10.1186/s13229-020-0313-1
   De Dreu CKW, 2012, PSYCHONEUROENDOCRINO, V37, P871, DOI 10.1016/j.psyneuen.2011.10.003
   Feldman R, 2007, PSYCHOL SCI, V18, P965, DOI 10.1111/j.1467-9280.2007.02010.x
   Gordon I, 2008, PSYCHOPHYSIOLOGY, V45, P349, DOI 10.1111/j.1469-8986.2008.00649.x
   Green LA, 2001, BIOL PSYCHIAT, V50, P609, DOI 10.1016/S0006-3223(01)01139-8
   Guastella AJ, 2015, J CHILD PSYCHOL PSYC, V56, P444, DOI 10.1111/jcpp.12305
   Jacobson JD, 2014, PSYCHONEUROENDOCRINO, V40, P159, DOI 10.1016/j.psyneuen.2013.11.014
   Jansen LMC, 2006, J AUTISM DEV DISORD, V36, P891, DOI 10.1007/s10803-006-0124-z
   Jurek B, 2018, PHYSIOL REV, V98, P1805, DOI 10.1152/physrev.00031.2017
   Kosaka H, 2016, TRANSL PSYCHIAT, V6, DOI 10.1038/tp.2016.152
   Leng G, 2016, BIOL PSYCHIAT, V79, P243, DOI 10.1016/j.biopsych.2015.05.003
   Martin J, 2018, J NEUROENDOCRINOL, V30, DOI 10.1111/jne.12596
   Martins DA, 2020, NAT COMMUN, V11, DOI 10.1038/s41467-020-14845-5
   Miller M, 2013, AUTISM RES, V6, P91, DOI 10.1002/aur.1270
   Ooi YP, 2017, PHARMACOPSYCHIATRY, V50, DOI 10.1055/s-0042-109400
   Parker KJ, 2017, P NATL ACAD SCI USA, V114, P8119, DOI 10.1073/pnas.1705521114
   Quintana DS, 2018, THER DELIV, V9, P515, DOI 10.4155/tde-2018-0002
   van IJzendoorn MH, 2012, FRONT NEUROSCI-SWITZ, V6, DOI 10.3389/fnins.2012.00174
   Watanabe T, 2015, BRAIN, V138, DOI 10.1093/brain/awv249
   Yamasue H, 2018, MOL PSYCHIAT
   Yatawara C., 2015, MOL PSYCHIAT
   Zhang HF, 2016, NEUROSCI BULL, V32, P423, DOI 10.1007/s12264-016-0046-5
NR 26
TC 16
Z9 16
U1 2
U2 7
PU ELSEVIER
PI AMSTERDAM
PA RADARWEG 29, 1043 NX AMSTERDAM, NETHERLANDS
SN 0924-977X
EI 1873-7862
J9 EUR NEUROPSYCHOPHARM
JI Eur. Neuropsychopharmacol.
PD FEB
PY 2021
VL 43
BP 147
EP 152
DI 10.1016/j.euroneuro.2020.11.014
EA JAN 2021
PG 6
WC Clinical Neurology; Neurosciences; Pharmacology & Pharmacy; Psychiatry
WE Science Citation Index Expanded (SCI-EXPANDED); Social Science Citation Index (SSCI)
SC Neurosciences & Neurology; Pharmacology & Pharmacy; Psychiatry
GA QD2NR
UT WOS:000615362300015
PM 33309460
OA Green Accepted
DA 2025-08-11
ER

PT J
AU Habib, MZ
   Elnahas, EM
   Aboul-Ela, YM
   Ebeid, MA
   Tarek, M
   Sadek, DR
   Negm, EA
   Abdelhakam, DA
   Aboul-Fotouh, S
AF Habib, Mohamed Z.
   Elnahas, Esraa M.
   Aboul-Ela, Yasmin M.
   Ebeid, Mai A.
   Tarek, Marwa
   Sadek, Doaa R.
   Negm, Eman A.
   Abdelhakam, Dina A.
   Aboul-Fotouh, Sawsan
TI Risperidone impedes glutamate excitotoxicity in a valproic acid rat
   model of autism: Role of ADAR2 in AMPA GluA2 RNA editing
SO EUROPEAN JOURNAL OF PHARMACOLOGY
LA English
DT Article
DE Autism spectrum disorder; Valproic acid; Risperidone; ADAR2; AMPA
   receptor; Glutamate excitotoxicity
ID ANIMAL-MODEL; EXPRESSION; GLUR2; DEATH; DISORDER; CHILDREN; NEURONS;
   SYSTEM; BCL-2; MICE
AB Several reports indicate a plausible role of calcium (Ca2+) permeable AMPA glutamate receptors (with RNA hypo-editing at the GluA2 Q/R site) and the subsequent excitotoxicity-mediated neuronal death in the patho-genesis of a wide array of neurological disorders including autism spectrum disorder (ASD). This study was designed to examine the effects of chronic risperidone treatment on the expression of adenosine deaminase acting on RNA 2 (Adar2), the status of AMPA glutamate receptor GluA2 editing, and its effects on oxidative/ nitrosative stress and excitotoxicity-mediated neuronal death in the prenatal valproic acid (VPA) rat model of ASD. Prenatal VPA exposure was associated with autistic-like behaviors accompanied by an increase in the apoptotic marker "caspase-3" and a decrease in the antiapoptotic marker "BCL2" alongside a reduction in the Adar2 relative gene expression and an increase in GluA2 Q:R ratio in the hippocampus and the prefrontal cortex. Risperidone, at doses of 1 and 3 mg, improved the VPA-induced behavioral deficits and enhanced the Adar2 relative gene expression and the subsequent GluA2 subunit editing. This was reflected on the cellular level where risperidone impeded VPA-induced oxidative/nitrosative stress and neurodegenerative changes. In conclusion, the present study confirms a possible role for Adar2 downregulation and the subsequent hypo-editing of the GluA2 subunit in the pathophysiology of the prenatal VPA rat model of autism and highlights the favorable effect of risperidone on reversing the RNA editing machinery deficits, giving insights into a new possible mechanism of risperidone in autism.
C1 [Habib, Mohamed Z.; Elnahas, Esraa M.; Aboul-Ela, Yasmin M.; Ebeid, Mai A.; Aboul-Fotouh, Sawsan] Ain Shams Univ, Fac Med, Clin Pharmacol Dept, Cairo, Egypt.
   [Tarek, Marwa] Ain Shams Univ, Fac Med, Med Biochem & Mol Biol Dept, Cairo, Egypt.
   [Sadek, Doaa R.; Negm, Eman A.] Ain Shams Univ, Fac Med, Histol Dept, Cairo, Egypt.
   [Abdelhakam, Dina A.] Ain Shams Univ, Fac Med, Clin Pathol Dept, Cairo, Egypt.
   [Aboul-Fotouh, Sawsan] Ain Shams Univ, Fac Med, Clin Pharmacol Unit, Cairo, Egypt.
   [Habib, Mohamed Z.] Ain Shams Univ, Fac Med, Clin Pharmacol Dept, Cairo 11566, Egypt.
C3 Egyptian Knowledge Bank (EKB); Ain Shams University; Egyptian Knowledge
   Bank (EKB); Ain Shams University; Egyptian Knowledge Bank (EKB); Ain
   Shams University; Egyptian Knowledge Bank (EKB); Ain Shams University;
   Egyptian Knowledge Bank (EKB); Ain Shams University; Egyptian Knowledge
   Bank (EKB); Ain Shams University
RP Habib, MZ (corresponding author), Ain Shams Univ, Fac Med, Clin Pharmacol Dept, Cairo 11566, Egypt.
EM Mohamed.habib@med.asu.edu.eg
RI Negm, Eman/IVH-5503-2023; HABIB, MOHAMED/AAN-9490-2020; Elnahas,
   Esraa/NXY-0616-2025
OI Elnahas, Esraa M./0000-0002-9605-1309; Aboul-Ela,
   Yasmin/0000-0002-8108-5426; Habib, Mohamed
   Zaki-Eldin/0000-0001-7161-8121
CR AKBARIAN S, 1995, BRAIN RES, V699, P297, DOI 10.1016/0006-8993(95)00922-D
   Al-Amin MM, 2018, FRONT NEUROSCI-SWITZ, V12, DOI 10.3389/fnins.2018.00384
   Al-Amin MM, 2015, BEHAV BRAIN RES, V286, P112, DOI 10.1016/j.bbr.2015.02.041
   Araghi-Niknam M, 2003, CELL MOL NEUROBIOL, V23, P945, DOI 10.1023/B:CEMN.0000005322.27203.73
   Bambini V, 2014, NEUROSCI LETT, V583, P176, DOI 10.1016/j.neulet.2014.09.039
   Bjorklund G, 2020, MOL NEUROBIOL, V57, P2314, DOI 10.1007/s12035-019-01742-2
   Bonini D, 2015, RNA BIOL, V12, P43, DOI 10.1080/15476286.2015.1008365
   BRADFORD MM, 1976, ANAL BIOCHEM, V72, P248, DOI 10.1016/0003-2697(76)90527-3
   Brakoulias V, 2019, EXPERT OPIN PHARMACO, V20, P47, DOI 10.1080/14656566.2018.1540590
   Bristow G.C., 2021, bioRxiv, DOI DOI 10.1101/2021.02.02.429408
   Burns CM, 1997, NATURE, V387, P303, DOI 10.1038/387303a0
   Carter MJ, 2014, THER RECREAT J, V48, P275
   Danesi C, 2019, FRONT SYNAPTIC NEURO, V11, DOI 10.3389/fnsyn.2019.00002
   Deacon RMJ, 2006, NAT PROTOC, V1, P122, DOI 10.1038/nprot.2006.20
   Eftekharian MM, 2019, J MOL NEUROSCI, V69, P588, DOI 10.1007/s12031-019-01387-9
   Elesawy RO, 2022, BIOMED PHARMACOTHER, V150, DOI 10.1016/j.biopha.2022.112960
   Elnahas EM, 2022, PROG NEURO-PSYCHOPH, V116, DOI 10.1016/j.pnpbp.2022.110522
   Elnahas EM, 2021, PROG NEURO-PSYCHOPH, V108, DOI 10.1016/j.pnpbp.2020.110185
   Fatemi SH, 2001, J AUTISM DEV DISORD, V31, P529, DOI 10.1023/A:1013234708757
   Gannon MA, 2015, PHARMACOL BIOCHEM BE, V130, P90, DOI 10.1016/j.pbb.2015.01.007
   Habib MZ, 2022, EUR J PHARMACOL, V927, DOI 10.1016/j.ejphar.2022.175046
   Hideyama T, 2010, J NEUROSCI, V30, P11917, DOI 10.1523/JNEUROSCI.2021-10.2010
   Horder J, 2018, TRANSL PSYCHIAT, V8, DOI 10.1038/s41398-018-0155-1
   Kawahara Y, 2003, J NEUROCHEM, V85, P680, DOI 10.1046/j.1471-4159.2003.01703.x
   Kerr DM, 2013, BEHAV BRAIN RES, V249, P124, DOI 10.1016/j.bbr.2013.04.043
   Konen LM, 2020, MOL BRAIN, V13, DOI 10.1186/s13041-020-0545-1
   Kwak S, 2005, J MOL MED, V83, P110, DOI 10.1007/s00109-004-0599-z
   Lee SC, 2010, MOL NEURODEGENER, V5, DOI 10.1186/1750-1326-5-54
   Liu SH, 2004, NEURON, V43, P43, DOI 10.1016/j.neuron.2004.06.017
   Livak KJ, 2001, METHODS, V25, P402, DOI 10.1006/meth.2001.1262
   Mabunga DFN, 2015, EXP NEUROBIOL, V24, P285, DOI 10.5607/en.2015.24.4.285
   Mano-Sousa BJ, 2021, CURR NEUROPHARMACOL, V19, P538, DOI 10.2174/1570159X18666200529151741
   McDougle CJ, 2008, J CLIN PSYCHIAT, V69, P15
   Mehra S, 2022, J MOL NEUROSCI, V72, P1259, DOI 10.1007/s12031-022-02033-7
   Mishra A, 2022, ACS CHEM NEUROSCI, V13, P2942, DOI 10.1021/acschemneuro.2c00270
   Nicolini C, 2018, EXP NEUROL, V299, P217, DOI 10.1016/j.expneurol.2017.04.017
   Nisar S, 2022, MOL PSYCHIATR, V27, P2380, DOI 10.1038/s41380-022-01506-w
   Olexová L, 2016, NEUROSCI LETT, V629, P9, DOI 10.1016/j.neulet.2016.06.035
   PAXINOS G, 1986, RAT BRAIN STEREOTAXI
   Peng PL, 2006, NEURON, V49, P719, DOI 10.1016/j.neuron.2006.01.025
   Ramanathan Subhadra, 2004, BMC Med Genet, V5, P10, DOI 10.1186/1471-2350-5-10
   Rueda CB, 2016, BBA-BIOENERGETICS, V1857, P1158, DOI 10.1016/j.bbabio.2016.04.003
   Schiavi S, 2022, FRONT PSYCHIATRY, V13, DOI 10.3389/fpsyt.2022.851679
   Schneider T, 2005, NEUROPSYCHOPHARMACOL, V30, P80, DOI 10.1038/sj.npp.1300518
   Scott Lesley J, 2007, Paediatr Drugs, V9, P343
   Sodhi MSK, 2005, MOL PHARMACOL, V68, P711, DOI 10.1124/mol.105.014134
   Takashima K, 2022, NEUROTOX RES, V40, P2278, DOI 10.1007/s12640-022-00574-8
   Tartaglione AM, 2019, NEUROPHARMACOLOGY, V159, DOI 10.1016/j.neuropharm.2018.12.024
   Uzunova G, 2014, CURR NEUROPHARMACOL, V12, P71, DOI 10.2174/1570159X113116660046
   Wan HD, 2020, AUTOPHAGY, V16, P531, DOI 10.1080/15548627.2019.1630224
   Wang G, 2012, NEURAL PLAST, V2012, DOI 10.1155/2012/825364
   Wang XN, 2021, NEUROCHEM RES, V46, P1794, DOI 10.1007/s11064-021-03326-w
   Wei HG, 2014, INT J DEV NEUROSCI, V36, P13, DOI 10.1016/j.ijdevneu.2014.04.004
   Wright A, 2012, FRONT MOL NEUROSCI, V5, DOI 10.3389/fnmol.2012.00034
   Zohny SM, 2023, NEUROTHERAPEUTICS, V20, P464, DOI 10.1007/s13311-023-01360-w
NR 55
TC 7
Z9 7
U1 1
U2 3
PU ELSEVIER
PI AMSTERDAM
PA RADARWEG 29, 1043 NX AMSTERDAM, NETHERLANDS
SN 0014-2999
EI 1879-0712
J9 EUR J PHARMACOL
JI Eur. J. Pharmacol.
PD SEP 15
PY 2023
VL 955
AR 175916
DI 10.1016/j.ejphar.2023.175916
EA JUL 2023
PG 13
WC Pharmacology & Pharmacy
WE Science Citation Index Expanded (SCI-EXPANDED)
SC Pharmacology & Pharmacy
GA P2LF7
UT WOS:001048999300001
PM 37460052
DA 2025-08-11
ER

PT J
AU Saleem, K
   Khan, MSG
   Firdous, A
   Naseer, I
   Rashid, A
   Saleem, S
   Naseer, A
AF Saleem, Khadija
   Khan, Muhammad Sikander Ghayas
   Firdous, Aayeshah
   Naseer, Iqra
   Rashid, Amna
   Saleem, Sadia
   Naseer, Alia
TI Diagnostic Evaluation of Autism Spectrum Disorders, A Health
   Professional Survey
SO JOURNAL OF PHARMACEUTICAL RESEARCH INTERNATIONAL
LA English
DT Article
DE Diagnostic tools; diagnostic practices; autism spectrum disorders
ID CHILDREN
AB Background: Since the prevalence and awareness AutismSpectrum Disorders ( ASD) is growing day by day, it is crucial to correctly allocate diagnosis of ASD. According to the guidelines, there should be a multi-agency strategy group for diagnosis of ASD.
   Aim: To find out the diagnostic practices of ASD among different Health Professionals.
   Place and Duration of Study: Riphah International University, Lahore campus. The study was conducted from October 2017 till March 2018.
   Methodology: Data was collected from 116 professionals which included Speech-Language Pathologists, Pediatricians, Psychiatrists, Psychologists and Occupational Therapists by using questionnaire. A cross-sectional survey was carried out by using the technique of convenient sampling. Researcher collected the data from Riphah International University in person and some professionals were sent questionnaires online.
   Results: Majority of professionals provide diagnostic service i.e. 84.4% as a part of multidisciplinary team whereas 15.6% are sole practitioners for giving diagnosis; 51.1% collaborate with other professionals to make a consensus diagnosis and the most frequently used tool by professionals for diagnosing ASD is Childhood Autism Rating Scale CARS (76.7%) and Diagnostic and Statistical Manual of Mental Disorders V/IV (DSM V OR IV) criteria (67.8%).
   Conclusion: The professionals in the current study are using multidisciplinary approach for diagnosing ASD and a small number are sole practitioners. The most frequently used tool for diagnosing ASD are CARS and DSM V OR IV criteria. However, very few practitioners use the diagnostic tool Autism Diagnostic Observation Schedule ADOS and Autism Diagnostic Interview-Revised ADI-R. The professionals who provide diagnosis of ASD are Speech and language Pathologists, Psychologists, pediatricians, psychiatrists and Occupational therapists.
C1 [Saleem, Khadija; Khan, Muhammad Sikander Ghayas; Rashid, Amna; Saleem, Sadia; Naseer, Alia] Univ Lahore, Dept Hlth Profess Technol, 1 Km Def Rd, Lahore, Pakistan.
   [Firdous, Aayeshah] Rashid Latif Med Coll, Dept Allied Hlth Sci, 35 Km Ferozpur Rd, Lahore, Pakistan.
   [Naseer, Iqra] Pakistan Soc Rehabil Disabled PSRD, Coll Rehabil Sci, 111 Ferozepur Rd, Lahore, Pakistan.
C3 University of Lahore
RP Saleem, K (corresponding author), Univ Lahore, Dept Hlth Profess Technol, 1 Km Def Rd, Lahore, Pakistan.
EM khadeejahsaleem@gmail.com
RI Saleem, Sadia/B-3624-2017
CR Asokan S., 2016, J INDIAN SPEECH LANG, V30, P7
   Association AS -L -H, AUTISM
   Boland J, 2015, ASSESSMENTS USED IND
   Christensen DL, 2016, J DEV BEHAV PEDIATR, V37, P1, DOI 10.1097/DBP.0000000000000235
   Excellence NNIfHaC, 2011, AUTISM SPECTRUM DISO
   Felderhoff JW, 2008, SURVEY ASSESSMENT ME
   Gillon G, 2017, FOLIA PHONIATR LOGO, V69, P8, DOI 10.1159/000479063
   Hausman-Kedem M, 2018, J PSYCHOPATHOL BEHAV, V40, P367, DOI 10.1007/s10862-018-9642-1
   Hawlader M, 2018, AUSTIN J PUBLIC HLTH, V5, P1065
   Khouri JM, 2018, J PAEDIATR CHILD H, V54, P11, DOI 10.1111/jpc.13734
   Martinez M, 2018, J AUTISM DEV DISORD, V48, P2368, DOI 10.1007/s10803-018-3493-1
   Muhle RA, 2018, JAMA PSYCHIAT, V75, P514, DOI 10.1001/jamapsychiatry.2017.4685
   National Academies of Sciences E Medicine, 2015, MENTAL DISORDERS DIS
   Ozonoff S, 2005, J CLIN CHILD ADOLESC, V34, P523, DOI 10.1207/s15374424jccp3403_8
   Povey C, 2018, J HLTH VISITING, V6, P74
   Randall M, 2016, J PAEDIATR CHILD H, V52, P11, DOI 10.1111/jpc.13029
   Reynolds A, 2012, PEDIATRICS, V130, pS154, DOI 10.1542/peds.2012-0900M
   Rogers CL, 2016, AUTISM, V20, P820, DOI 10.1177/1362361315611109
   Rutherford M, 2018, J AUTISM DEV DISORD, V48, P1579, DOI 10.1007/s10803-017-3415-7
   Self Trisha L, 2010, J Allied Health, V39, P165
   Sidjaja FF, 2017, INT J DISABIL DEV ED, V64, P33, DOI 10.1080/1034912X.2016.1162768
   Sidrak S, 2014, J PAEDIATR CHILD H, V50, P356, DOI 10.1111/jpc.12483
   Skellern C, 2005, J PAEDIATR CHILD H, V41, P413, DOI 10.1111/j.1440-1754.2005.00667.x
NR 23
TC 0
Z9 0
U1 1
U2 14
PU SCIENCEDOMAIN INT
PI GURGAON
PA SCIENCEDOMAIN INT, GURGAON, 00000, INDIA
SN 2456-9119
J9 J PHARM RES INT
JI J. Pharm. Res. Int.
PY 2021
VL 33
IS 46B
BP 357
EP 364
AR 75378
DI 10.9734/JPRI/2021/v33i46B32949
PG 8
WC Pharmacology & Pharmacy
WE Emerging Sources Citation Index (ESCI)
SC Pharmacology & Pharmacy
GA WM5RV
UT WOS:000711143300030
OA gold
DA 2025-08-11
ER

PT J
AU Duan, XJ
   Chen, H
   He, CC
   Long, ZL
   Guo, XN
   Zhou, YY
   Uddin, LQ
   Chen, HF
AF Duan, Xujun
   Chen, Heng
   He, Changchun
   Long, Zhiliang
   Guo, Xiaonan
   Zhou, Yuanyue
   Uddin, Lucina Q.
   Chen, Huafu
TI Resting-state functional under-connectivity within and between
   large-scale cortical networks across three low-frequency bands in
   adolescents with autism
SO PROGRESS IN NEURO-PSYCHOPHARMACOLOGY & BIOLOGICAL PSYCHIATRY
LA English
DT Article
DE Autism spectrum disorder; Resting-state functional magnetic resonance
   imaging; Intrinsic connectivity networks; Frequency
ID DEFAULT MODE NETWORK; SPECTRUM DISORDER; WORKING-MEMORY; THALAMOCORTICAL
   CONNECTIVITY; SENTENCE COMPREHENSION; COGNITIVE CONTROL; BRAIN NETWORK;
   MOTOR CORTEX; ATTENTION; CHILDREN
AB Although evidence is accumulating that autism spectrum disorder (ASD) is associated with disruption of functional connections between and within brain networks, it remains largely unknown whether these abnormalities are related to specific frequency bands. To address this question, network contingency analysis was performed on brain functional connectomes obtained from 213 adolescent participants across nine sites in the Autism Brain Imaging Data Exchange (ABIDE) multisite sample, to determine the disrupted connections between and within seven major cortical networks in adolescents with ASD at Slow-5, Slow-4 and Slow-3 frequency bands and further assess whether the aberrant intra-and inter-network connectivity varied as a function of ASD symptoms. Overall under-connectivity within and between large-scale intrinsic networks in ASD was revealed across the three frequency bands. Specifically, decreased connectivity strength within the default mode network (DMN), between DMN and visual network (VN), ventral attention network (VAN), and between dorsal attention network (DAN) and VAN was observed in the lower frequency band (slow-5, slow-4), while decreased connectivity between limbic network (LN) and frontal-parietal network (FPN) was observed in the higher frequency band (slow3). Furthermore, weaker connectivity within and between specific networks correlated with poorer communication and social interaction skills in the slow-5 band, uniquely. These results demonstrate intrinsic underconnectivity within and between multiple brain networks within predefined frequency bands in ASD, suggesting that frequency-related properties underlie abnormal brain network organization in the disorder.
C1 [Duan, Xujun; Chen, Heng; He, Changchun; Long, Zhiliang; Guo, Xiaonan; Chen, Huafu] Univ Elect Sci & Technol China, Ctr Informat BioMed, Sch Life Sci & Technol, Minist Educ,Key Lab NeuroInformat, Chengdu 610054, Sichuan, Peoples R China.
   [Zhou, Yuanyue] Zhejiang Univ, Sch Med, Hangzhou Peoples Hosp 7, Mental Hlth Ctr, Hangzhou, Zhejiang, Peoples R China.
   [Uddin, Lucina Q.] Univ Miami, Dept Psychol, POB 248185, Coral Gables, FL 33124 USA.
C3 University of Electronic Science & Technology of China; Zhejiang
   University; University of Miami
RP Duan, XJ; Chen, HF (corresponding author), Univ Elect Sci & Technol China, Ctr Informat BioMed, Sch Life Sci & Technol, Minist Educ,Key Lab NeuroInformat, Chengdu 610054, Sichuan, Peoples R China.
EM duanxujun@uestc.edu.cn; chenhf@uestc.edu.cn
RI ; Uddin, Lucina/AAE-7168-2019; He, ChangChun/NNG-8964-2025
OI Guo, Xiaonan/0000-0003-1400-4478; 
FU National Natural Science Foundation of China [61533006, 61673089];
   Fundamental Research Funds for the Central Universities [ZYGX2016J187,
   ZYGX2015J141]; National High Technology Research and Development Program
   of China (863 Program) [2015AA020505]; National Institute of Mental
   Health [R01MH107549]; NARSAD Young Investigator Grant
FX This work was supported by the National Natural Science Foundation of
   China (Nos. 61533006 and 61673089), the Fundamental Research Funds for
   the Central Universities (Nos. ZYGX2016J187 and ZYGX2015J141), the
   National High Technology Research and Development Program of China (863
   Program) (No. 2015AA020505), and R01MH107549 from the National Institute
   of Mental Health and a NARSAD Young Investigator Grant to LQU.
CR Abbott AE, 2016, CEREB CORTEX, V26, P4034, DOI 10.1093/cercor/bhv191
   Abrams DA, 2013, P NATL ACAD SCI USA, V110, P12060, DOI 10.1073/pnas.1302982110
   Alaerts K, 2014, SOC COGN AFFECT NEUR, V9, P1589, DOI 10.1093/scan/nst156
   [Anonymous], 2015, Journal of Vision, DOI DOI 10.1167/15.12.1209
   Assaf M, 2010, NEUROIMAGE, V53, P247, DOI 10.1016/j.neuroimage.2010.05.067
   Barendse EM, 2013, J NEURODEV DISORD, V5, DOI 10.1186/1866-1955-5-14
   Behzadi Y, 2007, NEUROIMAGE, V37, P90, DOI 10.1016/j.neuroimage.2007.04.042
   Bird G, 2006, NEUROIMAGE, V31, P1614, DOI 10.1016/j.neuroimage.2006.02.037
   BISWAL B, 1995, MAGNET RESON MED, V34, P537, DOI 10.1002/mrm.1910340409
   Burrows CA, 2016, DEVELOPMENTAL SCI, V19, P564, DOI 10.1111/desc.12400
   Buzsáki G, 2004, SCIENCE, V304, P1926, DOI 10.1126/science.1099745
   Carper RA, 2015, J AM ACAD CHILD PSY, V54, P859, DOI 10.1016/j.jaac.2015.07.007
   Carter MJ, 2014, THER RECREAT J, V48, P275
   Chen CP, 2015, NEUROIMAGE-CLIN, V8, P238, DOI 10.1016/j.nicl.2015.04.002
   Chen H, 2016, PROG NEURO-PSYCHOPH, V64, P1, DOI 10.1016/j.pnpbp.2015.06.014
   Cheng W, 2015, BRAIN, V138, P1382, DOI 10.1093/brain/awv051
   Chien HY, 2015, AUTISM RES, V8, P427, DOI 10.1002/aur.1457
   Corbetta M, 2002, NAT REV NEUROSCI, V3, P201, DOI 10.1038/nrn755
   Delmonte S, 2013, FRONT HUM NEUROSCI, V7, DOI 10.3389/fnhum.2013.00430
   Di Martino A, 2014, MOL PSYCHIATR, V19, P659, DOI 10.1038/mp.2013.78
   Di Martino A, 2008, BIOL PSYCHIAT, V64, P607, DOI 10.1016/j.biopsych.2008.03.008
   Di Martino A, 2013, BIOL PSYCHIAT, V74, P623, DOI 10.1016/j.biopsych.2013.02.011
   Ebisch SJH, 2011, HUM BRAIN MAPP, V32, P1013, DOI 10.1002/hbm.21085
   Farrant K, 2016, DEVELOPMENTAL SCI, V19, P550, DOI 10.1111/desc.12359
   Fox MD, 2006, P NATL ACAD SCI USA, V103, P10046, DOI 10.1073/pnas.0604187103
   Freedman D., 1983, J Bus Econ Stat, V1, P292, DOI [10.2307/1391660, DOI 10.2307/1391660]
   Greicius MD, 2003, P NATL ACAD SCI USA, V100, P253, DOI 10.1073/pnas.0135058100
   Greicius MD, 2009, CEREB CORTEX, V19, P72, DOI 10.1093/cercor/bhn059
   Han Y, 2011, NEUROIMAGE, V55, P287, DOI 10.1016/j.neuroimage.2010.11.059
   Hoffmann E, 2016, J NEURAL TRANSM, V123, P937, DOI 10.1007/s00702-016-1544-3
   Hoptman MJ, 2010, SCHIZOPHR RES, V117, P13, DOI 10.1016/j.schres.2009.09.030
   Itahashi T, 2014, PLOS ONE, V9, DOI 10.1371/journal.pone.0094115
   Jung M, 2014, MOL AUTISM, V5, DOI 10.1186/2040-2392-5-35
   Just MA, 2004, BRAIN, V127, P1811, DOI 10.1093/brain/awh199
   Just MA, 2007, CEREB CORTEX, V17, P951, DOI 10.1093/cercor/bhl006
   Just MA, 2012, NEUROSCI BIOBEHAV R, V36, P1292, DOI 10.1016/j.neubiorev.2012.02.007
   Kana RK, 2007, BIOL PSYCHIAT, V62, P198, DOI 10.1016/j.biopsych.2006.08.004
   Kana RK, 2006, BRAIN, V129, P2484, DOI 10.1093/brain/awl164
   Kana RK, 2015, MOL AUTISM, V6, DOI 10.1186/s13229-015-0052-x
   Kana RK, 2009, SOC NEUROSCI-UK, V4, P135, DOI 10.1080/17470910802198510
   Keehn B, 2016, DEV COGN NEUROS-NETH, V17, P46, DOI 10.1016/j.dcn.2015.12.002
   Keehn B, 2013, HUM BRAIN MAPP, V34, P2524, DOI 10.1002/hbm.22084
   Kenet T, 2012, NEUROIMAGE, V61, P1226, DOI 10.1016/j.neuroimage.2012.03.010
   Khan S, 2013, P NATL ACAD SCI USA, V110, P3107, DOI 10.1073/pnas.1214533110
   Kim SY, 2015, PSYCHIAT INVEST, V12, P37, DOI 10.4306/pi.2015.12.1.37
   Kleinhans NM, 2008, BRAIN, V131, P1000, DOI 10.1093/brain/awm334
   Koshino H, 2005, NEUROIMAGE, V24, P810, DOI 10.1016/j.neuroimage.2004.09.028
   Koshino H, 2008, CEREB CORTEX, V18, P289, DOI 10.1093/cercor/bhm054
   Lord C, 2000, J AUTISM DEV DISORD, V30, P205, DOI 10.1023/A:1005592401947
   Lynch CJ, 2013, BIOL PSYCHIAT, V74, P212, DOI 10.1016/j.biopsych.2012.12.013
   Malhi GS, 2013, MOL PSYCHIATR, V18, P1247, DOI 10.1038/mp.2013.22
   Maximo JO, 2013, FRONT HUM NEUROSCI, V7, DOI 10.3389/fnhum.2013.00605
   Moseley RL, 2015, NEUROIMAGE-CLIN, V9, P140, DOI 10.1016/j.nicl.2015.07.015
   Mostofsky SH, 2009, BRAIN, V132, P2413, DOI 10.1093/brain/awp088
   Muschelli J, 2014, NEUROIMAGE, V96, P22, DOI 10.1016/j.neuroimage.2014.03.028
   Nair A, 2015, HUM BRAIN MAPP, V36, P4497, DOI 10.1002/hbm.22938
   Nair A, 2013, BRAIN, V136, P1942, DOI 10.1093/brain/awt079
   Nebel MB, 2016, BIOL PSYCHIAT, V79, P633, DOI 10.1016/j.biopsych.2015.08.029
   Oosterwijk S, 2012, NEUROIMAGE, V62, P2110, DOI 10.1016/j.neuroimage.2012.05.079
   Power JD, 2012, NEUROIMAGE, V59, P2142, DOI 10.1016/j.neuroimage.2011.10.018
   Pryweller JR, 2014, NEUROIMAGE-CLIN, V6, P379, DOI 10.1016/j.nicl.2014.09.018
   Rausch A, 2016, MOL AUTISM, V7, DOI 10.1186/s13229-015-0060-x
   Redcay E, 2013, FRONT HUM NEUROSCI, V7, DOI 10.3389/fnhum.2013.00573
   Rudie JD, 2013, NEUROIMAGE-CLIN, V2, P79, DOI 10.1016/j.nicl.2012.11.006
   Schipul SE, 2011, FRONT SYST NEUROSCI, V5, DOI 10.3389/fnsys.2011.00010
   Schneider K, 2013, SOC COGN AFFECT NEUR, V8, P702, DOI 10.1093/scan/nss051
   Siegel M, 2012, NAT REV NEUROSCI, V13, P121, DOI 10.1038/nrn3137
   Solomon M, 2014, BIOL PSYCHIAT, V76, P412, DOI 10.1016/j.biopsych.2013.08.036
   Solomon M, 2009, NEUROPSYCHOLOGIA, V47, P2515, DOI 10.1016/j.neuropsychologia.2009.04.019
   Song XW, 2011, PLOS ONE, V6, DOI 10.1371/journal.pone.0025031
   Sripada C, 2014, HUM BRAIN MAPP, V35, P4693, DOI 10.1002/hbm.22504
   Uddin Lucina Q, 2013, Front Hum Neurosci, V7, P458, DOI 10.3389/fnhum.2013.00458
   Uddin LQ, 2013, JAMA PSYCHIAT, V70, P869, DOI 10.1001/jamapsychiatry.2013.104
   Urbain C, 2016, HUM BRAIN MAPP, V37, P153, DOI 10.1002/hbm.23021
   Verly M, 2014, HUM BRAIN MAPP, V35, P3602, DOI 10.1002/hbm.22424
   von dem Hagen EAH, 2013, SOC COGN AFFECT NEUR, V8, P694, DOI 10.1093/scan/nss053
   Weng SJ, 2010, BRAIN RES, V1313, P202, DOI 10.1016/j.brainres.2009.11.057
   Wu CWW, 2008, NEUROIMAGE, V42, P1047, DOI 10.1016/j.neuroimage.2008.05.035
   Yeo BTT, 2011, J NEUROPHYSIOL, V106, P1125, DOI 10.1152/jn.00338.2011
   Yerys BE, 2015, NEUROIMAGE-CLIN, V9, P223, DOI 10.1016/j.nicl.2015.07.018
   Zuo XN, 2010, NEUROIMAGE, V49, P1432, DOI 10.1016/j.neuroimage.2009.09.037
NR 81
TC 43
Z9 51
U1 1
U2 39
PU PERGAMON-ELSEVIER SCIENCE LTD
PI OXFORD
PA THE BOULEVARD, LANGFORD LANE, KIDLINGTON, OXFORD OX5 1GB, ENGLAND
SN 0278-5846
EI 1878-4216
J9 PROG NEURO-PSYCHOPH
JI Prog. Neuro-Psychopharmacol. Biol. Psychiatry
PD OCT 3
PY 2017
VL 79
BP 434
EP 441
DI 10.1016/j.pnpbp.2017.07.027
PN B
PG 8
WC Clinical Neurology; Neurosciences; Pharmacology & Pharmacy; Psychiatry
WE Science Citation Index Expanded (SCI-EXPANDED)
SC Neurosciences & Neurology; Pharmacology & Pharmacy; Psychiatry
GA FK0BR
UT WOS:000413145700041
PM 28779909
DA 2025-08-11
ER

PT J
AU Schuetze, M
   Park, MTM
   Cho, IYK
   MacMaster, FP
   Chakravarty, MM
   Bray, SL
AF Schuetze, Manuela
   Park, Min Tae M.
   Cho, Ivy Y. K.
   MacMaster, Frank P.
   Chakravarty, M. Mallar
   Bray, Signe L.
TI Morphological Alterations in the Thalamus, Striatum, and Pallidum in
   Autism Spectrum Disorder
SO NEUROPSYCHOPHARMACOLOGY
LA English
DT Article
ID HIGH-FUNCTIONING AUTISM; BASAL GANGLIA; BRAIN VOLUME; CORTEX; MRI;
   ABNORMALITIES; ORGANIZATION; CONNECTIVITY; PREVALENCE; SEVERITY
AB Autism spectrum disorder (ASD) is a common neurodevelopmental disorder with cognitive, motor, and emotional symptoms. The thalamus and basal ganglia form circuits with the cortex supporting all three of these behavioral domains. Abnormalities in the structure of subcortical regions may suggest atypical development of these networks, with implications for understanding the neural basis of ASD symptoms. Findings from previous volumetric studies have been inconsistent. Here, using advanced surface-based methodology, we investigated localized differences in shape and surface area in the basal ganglia and thalamus in ASD, using T1-weighted anatomical images from the Autism Brain Imaging Data Exchange (373 male participants aged 7-35 years with ASD and 384 typically developing). We modeled effects of diagnosis, age, and their interaction on volume, shape, and surface area. In participants with ASD, we found expanded surface area in the right posterior thalamus corresponding to the pulvinar nucleus, and a more concave shape in the left mediodorsal nucleus. The shape of both caudal putamen and pallidum showed a relatively steeper increase in concavity with age in ASD. Within ASD participants, restricted, repetitive behaviors were positively associated with surface area in bilateral globus pallidus. We found no differences in overall volume, suggesting that surface-based approaches have greater sensitivity to detect localized differences in subcortical structure. This work adds to a growing body of literature implicating corticobasal ganglia-thalamic circuits in the pathophysiology of ASD. These circuits subserve a range of cognitive, emotional, and motor functions, and may have a broad role in the complex symptom profile in ASD.
C1 [Schuetze, Manuela; Cho, Ivy Y. K.; MacMaster, Frank P.; Bray, Signe L.] Univ Calgary, Child & Adolescent Imaging Res CAIR Program, Calgary, AB, Canada.
   [Schuetze, Manuela; Cho, Ivy Y. K.; MacMaster, Frank P.; Bray, Signe L.] Univ Calgary, Alberta Childrens Hosp, Res Inst, Calgary, AB, Canada.
   [Schuetze, Manuela] Univ Calgary, Hotchkiss Brain Inst, Calgary, AB, Canada.
   [Park, Min Tae M.; Chakravarty, M. Mallar] Douglas Mental Hlth Univ Inst, Cerebral Imaging Ctr, Montreal, PQ, Canada.
   [Park, Min Tae M.] Western Univ, Schulich Sch Med & Dent, London, ON, Canada.
   [MacMaster, Frank P.] Univ Calgary, Dept Psychiat, Calgary, AB, Canada.
   [MacMaster, Frank P.; Bray, Signe L.] Univ Calgary, Dept Pediat, Calgary, AB, Canada.
   [MacMaster, Frank P.] Hotchkiss Brain Inst, Mathison Ctr Mental Hlth Res & Educ, Calgary, AB, Canada.
   [MacMaster, Frank P.] Alberta Hlth Serv, Strateg Clin Network Addict & Mental Hlth, Calgary, AB, Canada.
   [Chakravarty, M. Mallar] McGill Univ, Dept Psychiat, Montreal, PQ, Canada.
   [Chakravarty, M. Mallar] McGill Univ, Dept Biomed Engn, Montreal, PQ, Canada.
   [Bray, Signe L.] Univ Calgary, Dept Radiol, Calgary, AB, Canada.
C3 University of Calgary; Alberta Childrens Hospital; University of
   Calgary; University Calgary Hospital; University of Calgary; Western
   University (University of Western Ontario); University of Calgary;
   University of Calgary; Alberta Health Services (AHS); University of
   Calgary; McGill University; McGill University; University of Calgary
RP Schuetze, M (corresponding author), Univ Calgary, Dept Neurosci, Alberta Childrens Hosp, 4th Floor,C4-100-07,2888 Shaganappi Trail NW, Calgary, AB T3B 6A8, Canada.
EM manuschuetze@gmail.com
OI Park, Min Tae/0000-0002-4268-7432; MacMaster, Frank/0000-0002-7159-7583;
   Schuetze, Manuela/0000-0002-3672-388X
FU Sinneave Family Foundation; Alberta Children's Hospital Foundation;
   University of Calgary seed grant; SickKids Foundation; CIHR-IHDCYH New
   Investigator Award; Alberta Children's Hospital Research Institute for
   Child and Maternal Health; Fonds de recherches sante Quebec; Canadian
   Institutes of Health Research; National Science and Engineering Research
   Council of Canada; Weston Brain Institute; Michael J Fox Foundation for
   Parkinson's Research; Alzheimer's Society of Canada; Brain Canada
FX We acknowledge all of the research sites who contributed to the ABIDE
   database for making this resource publicly available. We also
   acknowledge all of the families who volunteered their time. This work
   was funded by the Sinneave Family Foundation, the Alberta Children's
   Hospital Foundation, a University of Calgary seed grant and a SickKids
   Foundation, and CIHR-IHDCYH New Investigator Award (to SLB). MS was
   funded by the Alberta Children's Hospital Research Institute for Child
   and Maternal Health. MMC is receiving salary support from the Fonds de
   recherches sante Quebec and research funding from the Canadian
   Institutes of Health Research, National Science and Engineering Research
   Council of Canada, Weston Brain Institute, Michael J Fox Foundation for
   Parkinson's Research, Alzheimer's Society of Canada, and Brain Canada.
CR ALEXANDER GE, 1986, ANNU REV NEUROSCI, V9, P357, DOI 10.1146/annurev.ne.09.030186.002041
   Allen G, 2001, FRONT BIOSCI-LANDMRK, V6, pD105, DOI 10.2741/allen
   Arcaro MJ, 2015, J NEUROSCI, V35, P9848, DOI 10.1523/JNEUROSCI.1575-14.2015
   Ballmaier M, 2008, SCHIZOPHR RES, V106, P140, DOI 10.1016/j.schres.2008.08.025
   Bechara A, 2000, CEREB CORTEX, V10, P295, DOI 10.1093/cercor/10.3.295
   Behrens TEJ, 2003, NAT NEUROSCI, V6, P750, DOI 10.1038/nn1075
   Belmonte MK, 2004, J NEUROSCI, V24, P9228, DOI 10.1523/JNEUROSCI.3340-04.2004
   Bonelli Raphael M, 2007, Dialogues Clin Neurosci, V9, P141
   Borghammer P, 2010, EUR J NEUROL, V17, P314, DOI 10.1111/j.1468-1331.2009.02807.x
   Campbell DB, 2007, ANN NEUROL, V62, P243, DOI 10.1002/ana.21180
   Carter MJ, 2014, THER RECREAT J, V48, P275
   Chakravarty MM, 2015, HUM BRAIN MAPP, V36, P1458, DOI 10.1002/hbm.22715
   Chakravarty MM, 2013, HUM BRAIN MAPP, V34, P2635, DOI 10.1002/hbm.22092
   Chakravarty MM, 2006, NEUROIMAGE, V30, P359, DOI 10.1016/j.neuroimage.2005.09.041
   Chukoskie L, 2013, INT REV NEUROBIOL, V113, P207, DOI 10.1016/B978-0-12-418700-9.00007-1
   Collins DL, 2010, NEUROIMAGE, V52, P1355, DOI 10.1016/j.neuroimage.2010.04.193
   Di Martino A, 2014, MOL PSYCHIATR, V19, P659, DOI 10.1038/mp.2013.78
   Ellegood J, 2015, MOL PSYCHIATR, V20, P118, DOI [10.1038/mp.2014.98, 10.1038/mp.2014.168]
   Eskildsen SF, 2012, NEUROIMAGE, V59, P2362, DOI 10.1016/j.neuroimage.2011.09.012
   FOSSE VM, 1989, J NEUROSCI, V9, P426
   Frey S, 2011, NEUROIMAGE, V55, P1435, DOI 10.1016/j.neuroimage.2011.01.040
   Fuccillo MV, 2016, FRONT NEUROSCI-SWITZ, V10, DOI 10.3389/fnins.2016.00027
   Genovese CR, 2002, NEUROIMAGE, V15, P870, DOI 10.1006/nimg.2001.1037
   Geurts HM, 2009, TRENDS COGN SCI, V13, P74, DOI 10.1016/j.tics.2008.11.006
   Giedd JN, 1996, CEREB CORTEX, V6, P551, DOI 10.1093/cercor/6.4.551
   Gotham K, 2009, J AUTISM DEV DISORD, V39, P693, DOI 10.1007/s10803-008-0674-3
   Graybiel AM, 2008, ANNU REV NEUROSCI, V31, P359, DOI 10.1146/annurev.neuro.29.051605.112851
   Grazioplene RG, 2015, HUM BRAIN MAPP, V36, P1407, DOI 10.1002/hbm.22710
   Gunaydin LA, 2016, ANNU REV PHYSIOL, V78, P327, DOI 10.1146/annurev-physiol-021115-105355
   Haar S, 2016, CEREB CORTEX, V26, P1440, DOI 10.1093/cercor/bhu242
   Haber SN, 2003, J CHEM NEUROANAT, V26, P317, DOI 10.1016/j.jchemneu.2003.10.003
   HAZRATI LN, 1992, BRAIN RES, V592, P213, DOI 10.1016/0006-8993(92)91679-9
   Hillis AE, 2014, BRAIN, V137, P981, DOI 10.1093/brain/awt317
   HIRAI T, 1989, BRAIN RES REV, V14, P1, DOI 10.1016/0165-0173(89)90007-6
   Ho BC, 2011, ARCH GEN PSYCHIAT, V68, P128, DOI 10.1001/archgenpsychiatry.2010.199
   Hollander E, 2005, BIOL PSYCHIAT, V58, P226, DOI 10.1016/j.biopsych.2005.03.040
   Holmes CJ, 1998, J COMPUT ASSIST TOMO, V22, P324, DOI 10.1097/00004728-199803000-00032
   Hus V, 2014, J AUTISM DEV DISORD, V44, P1996, DOI 10.1007/s10803-014-2080-3
   Jansiewicz EM, 2006, J AUTISM DEV DISORD, V36, P613, DOI 10.1007/s10803-006-0109-y
   Kohls G, 2013, SOC COGN AFFECT NEUR, V8, P565, DOI 10.1093/scan/nss033
   Krumm N, 2014, TRENDS NEUROSCI, V37, P95, DOI 10.1016/j.tins.2013.11.005
   Langen M, 2007, BIOL PSYCHIAT, V62, P262, DOI 10.1016/j.biopsych.2006.09.040
   Langen M, 2014, BIOL PSYCHIAT, V76, P405, DOI 10.1016/j.biopsych.2013.08.013
   Lerch JP, 2008, NEUROIMAGE, V39, P32, DOI 10.1016/j.neuroimage.2007.08.033
   Lin HY, 2015, MOL AUTISM, V6, DOI 10.1186/s13229-015-0022-3
   Lord C., 1999, ADOS. Autism diagnostic observation schedule. Manual
   LORENSEN WE, 1987, COMPUTER GRAPHICS, V21, P163, DOI [DOI 10.1145/37401.37422, DOI 10.1145/37402.37422]
   McAlonan GM, 2008, J CHILD PSYCHOL PSYC, V49, P1287, DOI 10.1111/j.1469-7610.2008.01933.x
   McDaniel MA, 2005, INTELLIGENCE, V33, P337, DOI 10.1016/j.intell.2004.11.005
   McFadden K, 2013, FRONT HUM NEUROSCI, V7, DOI 10.3389/fnhum.2013.00671
   Ming X, 2007, BRAIN DEV-JPN, V29, P565, DOI 10.1016/j.braindev.2007.03.002
   Nair A, 2014, HUM BRAIN MAPP, V35, P4035, DOI 10.1002/hbm.22456
   Nair A, 2013, BRAIN, V136, P1942, DOI 10.1093/brain/awt079
   Navari S, 2009, PSYCHOL MED, V39, P1763, DOI 10.1017/S0033291709005315
   Nomi JS, 2015, NEUROPSYCHOLOGIA, V71, P201, DOI 10.1016/j.neuropsychologia.2015.03.029
   O'Roak BJ, 2012, NATURE, V485, P246, DOI 10.1038/nature10989
   Peñagarikano O, 2011, CELL, V147, P235, DOI 10.1016/j.cell.2011.08.040
   Qiu AQ, 2010, J AM ACAD CHILD PSY, V49, P539, DOI 10.1016/j.jaac.2010.02.012
   Raznahan A, 2014, P NATL ACAD SCI USA, V111, P1592, DOI 10.1073/pnas.1316911111
   Rutter M., AUTISM DIAGNOSTIC IN
   Schumann CM, 2007, HIPPOCAMPUS, V17, P486, DOI 10.1002/hipo.20282
   Shaw P, 2014, J AM ACAD CHILD PSY, V53, P780, DOI 10.1016/j.jaac.2014.05.003
   Smith JM, 2012, NEUROIMAGE-CLIN, V1, P66, DOI 10.1016/j.nicl.2012.09.002
   Wei HG, 2014, INT J DEV NEUROSCI, V36, P13, DOI 10.1016/j.ijdevneu.2014.04.004
   Yeargin-Allsopp M, 2003, JAMA-J AM MED ASSOC, V289, P49, DOI 10.1001/jama.289.1.49
NR 65
TC 113
Z9 124
U1 1
U2 35
PU SPRINGERNATURE
PI LONDON
PA CAMPUS, 4 CRINAN ST, LONDON, N1 9XW, ENGLAND
SN 0893-133X
EI 1740-634X
J9 NEUROPSYCHOPHARMACOL
JI Neuropsychopharmacology
PD OCT
PY 2016
VL 41
IS 11
BP 2627
EP 2637
DI 10.1038/npp.2016.64
PG 11
WC Neurosciences; Pharmacology & Pharmacy; Psychiatry
WE Science Citation Index Expanded (SCI-EXPANDED); Social Science Citation Index (SSCI)
SC Neurosciences & Neurology; Pharmacology & Pharmacy; Psychiatry
GA DV4NI
UT WOS:000382901900002
PM 27125303
OA hybrid, Green Published
DA 2025-08-11
ER

PT J
AU Teng, BL
   Nonneman, RJ
   Agster, KL
   Nikolova, VD
   Davis, TT
   Riddick, NV
   Baker, LK
   Pedersen, CA
   Jarstfer, MB
   Moy, SS
AF Teng, Brian L.
   Nonneman, Randal J.
   Agster, Kara L.
   Nikolova, Viktoriya D.
   Davis, Tamara T.
   Riddick, Natallia V.
   Baker, Lorinda K.
   Pedersen, Cort A.
   Jarstfer, Michael B.
   Moy, Sheryl S.
TI Prosocial effects of oxytocin in two mouse models of autism spectrum
   disorders
SO NEUROPHARMACOLOGY
LA English
DT Article
DE Oxytocin; Autism models; Drug discovery; Repetitive behavior;
   Sociability; Stereotypy
ID SOCIAL APPROACH; VENTROMEDIAL HYPOTHALAMUS; REPETITIVE BEHAVIORS;
   INTRANASAL OXYTOCIN; VENTRAL SUBICULUM; OVARIAN-STEROIDS; PENILE
   ERECTION; MESSENGER-RNA; MALE RATS; RECEPTORS
AB Clinical evidence suggests that oxytocin treatment improves social deficits and repetitive behavior in autism spectrum disorders (ASDs). However, the neuropeptide has a short plasma half-life and poor ability to penetrate the blood brain barrier. In order to facilitate the development of more bioavailable oxytocinergic compounds as therapeutics to treat core ASD symptoms, small animal models must be validated for preclinical screens. This study examined the preclinical utility of two inbred mouse strains, BALB/cByJ and C58/J, that exhibit phenotypes relevant to core ASD symptoms. Mice from both strains were intra-peritoneally administered oxytocin, using either acute or sub-chronic regimens. Acute oxytocin did not increase sociability in BALB/cByJ; however, sub-chronic oxytocin had significant prosocial effects in both BALB/cByJ and C58/J. Increased sociability was observed 24 h following the final oxytocin dose in BALB/cByJ, while prosocial effects of oxytocin emerged 1-2 weeks post-treatment in C58/J. Furthermore, acute oxytocin decreased motor stereotypy in C58/J and did not induce hypoactivity or anxiolytic-like effects in an open field test. This study demonstrates that oxytocin administration can attenuate social deficits and repetitive behavior in mouse models of ASD, dependent on dose regimen and genotype. These findings provide validation of the BALB/cByJ and C58/J models as useful platforms for screening novel drugs for intervention in ASDs and for elucidating the mechanisms contributing to the prosocial effects of oxytocin. (C) 2013 Elsevier Ltd. All rights reserved.
C1 [Teng, Brian L.; Nonneman, Randal J.; Agster, Kara L.; Nikolova, Viktoriya D.; Davis, Tamara T.; Riddick, Natallia V.; Baker, Lorinda K.; Pedersen, Cort A.; Jarstfer, Michael B.; Moy, Sheryl S.] Univ N Carolina, Sch Med, Carolina Inst Dev Disabil, Chapel Hill, NC 27599 USA.
   [Agster, Kara L.; Nikolova, Viktoriya D.; Riddick, Natallia V.; Pedersen, Cort A.; Moy, Sheryl S.] Univ N Carolina, Sch Med, Dept Psychiat, Chapel Hill, NC 27599 USA.
   [Nonneman, Randal J.] Univ N Carolina, Sch Med, Dept Genet, Chapel Hill, NC 27599 USA.
   [Teng, Brian L.; Davis, Tamara T.; Jarstfer, Michael B.] Univ N Carolina, UNC Eshelman Sch Pharm, Chapel Hill, NC 27599 USA.
C3 University of North Carolina; University of North Carolina Chapel Hill;
   University of North Carolina School of Medicine; University of North
   Carolina; University of North Carolina Chapel Hill; University of North
   Carolina School of Medicine; University of North Carolina; University of
   North Carolina Chapel Hill; University of North Carolina School of
   Medicine; University of North Carolina; University of North Carolina
   Chapel Hill
RP Teng, BL (corresponding author), Univ N Carolina, UNC Eshelman Sch Pharm, Div Chem Biol & Med Chem, 308 Beard Hall,Campus Box 7568, Chapel Hill, NC 27599 USA.
EM brianlteng@unc.edu
OI Baker, Lorinda/0000-0002-4541-5109; Teng, Brian/0000-0002-3721-6732;
   Jarstfer, Michael/0000-0003-4428-4626
FU Department of Defense [AR1002312P1, AR1002312P2, AR1002312P3]; National
   Institute of Child Health & Human Development [P30 HD03110]; Autism
   Speaks Translational Postdoctoral Fellowship [7952]
FX Support for these studies was provided by the Department of Defense
   (AR1002312P1, AR1002312P2, and AR1002312P3) and the National Institute
   of Child Health & Human Development (P30 HD03110). Brian L. Teng was
   funded by an Autism Speaks Translational Postdoctoral Fellowship
   (#7952).
CR Anagnostou E, 2012, MOL AUTISM, V3, DOI 10.1186/2040-2392-3-16
   Andari E, 2010, P NATL ACAD SCI USA, V107, P4389, DOI 10.1073/pnas.0910249107
   ARLETTI R, 1987, LIFE SCI, V41, P1725, DOI 10.1016/0024-3205(87)90600-X
   Armstrong WE, 2002, MICROSC RES TECHNIQ, V56, P73, DOI 10.1002/jemt.10019
   Baio Jon, 2012, Morbidity and Mortality Weekly Report, V61, P1
   BALE TL, 1995, J NEUROSCI, V15, P5058
   Bowen MT, 2011, PLOS ONE, V6, DOI 10.1371/journal.pone.0027237
   Brodkin ES, 2004, BRAIN RES, V1002, P151, DOI 10.1016/j.brainres.2003.12.013
   Brussaard AB, 1996, J PHYSIOL-LONDON, V497, P495, DOI 10.1113/jphysiol.1996.sp021783
   Busnardo C, 2012, ENDOCRINOLOGY, V153, P2323, DOI 10.1210/en.2011-2079
   Carrasco M, 2012, PEDIATRICS, V129, pE1301, DOI 10.1542/peds.2011-3285
   Chadman KK, 2011, PHARMACOL BIOCHEM BE, V97, P586, DOI 10.1016/j.pbb.2010.09.012
   Chini B, 2007, BIOCHEM SOC T, V35, P737, DOI 10.1042/BST0350737
   COIRINI H, 1992, NEUROENDOCRINOLOGY, V55, P269, DOI 10.1159/000126125
   Cushing BS, 2000, HORM BEHAV, V37, P49, DOI 10.1006/hbeh.1999.1558
   DEKLOET ER, 1986, NEUROENDOCRINOLOGY, V44, P415, DOI 10.1159/000124680
   Eaton JL, 2012, DEV PSYCHOBIOL, V54, P92, DOI 10.1002/dev.20566
   Elsabbagh M, 2012, AUTISM RES, V5, P160, DOI 10.1002/aur.239
   Feifel D, 2010, BIOL PSYCHIAT, V68, P678, DOI 10.1016/j.biopsych.2010.04.039
   Fiorino DF, 1999, PSYCHOPHARMACOLOGY, V142, P200, DOI 10.1007/s002130050880
   Gould GG, 2011, J NEUROCHEM, V116, P291, DOI 10.1111/j.1471-4159.2010.07104.x
   Grauer SM, 2009, J PHARMACOL EXP THER, V331, P574, DOI 10.1124/jpet.109.155994
   Guastella AJ, 2010, BIOL PSYCHIAT, V67, P692, DOI 10.1016/j.biopsych.2009.09.020
   Higashida H, 2012, NEUROCHEM INT, V61, P828, DOI 10.1016/j.neuint.2012.01.030
   Hollander E, 2003, NEUROPSYCHOPHARMACOL, V28, P193, DOI 10.1038/sj.npp.1300021
   Hollander E, 2007, BIOL PSYCHIAT, V61, P498, DOI 10.1016/j.biopsych.2006.05.030
   Insel TR, 2010, NEURON, V65, P768, DOI 10.1016/j.neuron.2010.03.005
   INSEL TR, 1995, BEHAV NEUROSCI, V109, P782, DOI 10.1037/0735-7044.109.4.782
   Israel JM, 2000, J PHYSIOL-LONDON, V524, P457, DOI 10.1111/j.1469-7793.2000.t01-2-00457.x
   Jacome LF, 2011, BRAIN RES BULL, V84, P12, DOI 10.1016/j.brainresbull.2010.10.010
   Johns JM, 1998, DEV NEUROSCI-BASEL, V20, P525, DOI 10.1159/000017353
   Jorgensen H, 2003, J NEUROENDOCRINOL, V15, P242, DOI 10.1046/j.1365-2826.2003.00978.x
   Kang YS, 2000, ARCH PHARM RES, V23, P391, DOI 10.1007/BF02975453
   Kikusui T, 2011, PLOS ONE, V6, DOI 10.1371/journal.pone.0017721
   Kim DH, 1998, J PHARMACOL TOXICOL, V39, P71, DOI 10.1016/S1056-8719(97)00105-6
   KOVACS GL, 1985, PSYCHOPHARMACOLOGY, V86, P377, DOI 10.1007/BF00432233
   Labrie V, 2008, PSYCHOPHARMACOLOGY, V200, P217, DOI 10.1007/s00213-008-1196-6
   LUNDEBERG T, 1994, NEUROSCI LETT, V170, P153, DOI 10.1016/0304-3940(94)90262-3
   McDougle CJ, 2005, AM J PSYCHIAT, V162, P1142, DOI 10.1176/appi.ajp.162.6.1142
   McPheeters ML, 2011, PEDIATRICS, V127, pE1312, DOI 10.1542/peds.2011-0427
   Melis MR, 2009, EUR J NEUROSCI, V30, P1349, DOI 10.1111/j.1460-9568.2009.06912.x
   Meyer-Lindenberg A, 2011, NAT REV NEUROSCI, V12, P524, DOI 10.1038/nrn3044
   MILLER FD, 1989, P NATL ACAD SCI USA, V86, P2468, DOI 10.1073/pnas.86.7.2468
   Morin V, 2008, J PHARM PHARM SCI, V11, P12
   Moy SS, 2008, BEHAV BRAIN RES, V191, P118, DOI 10.1016/j.bbr.2008.03.015
   Moy SS, 2007, BEHAV BRAIN RES, V176, P4, DOI 10.1016/j.bbr.2006.07.030
   Moy SS, 2004, GENES BRAIN BEHAV, V3, P287, DOI 10.1111/j.1601-1848.2004.00076.x
   Moy SS, 2002, PSYCHOPHARMACOLOGY, V161, P255, DOI 10.1007/s00213-002-1017-2
   Nadler JJ, 2004, GENES BRAIN BEHAV, V3, P303, DOI 10.1111/j.1601-183X.2004.00071.x
   Nazeer A, 2012, PEDIATR CLIN N AM, V59, P19, DOI 10.1016/j.pcl.2011.10.007
   Ninan I, 2011, J NEUROCHEM, V119, P324, DOI 10.1111/j.1471-4159.2011.07430.x
   Pampillo M, 2001, ENDOCRINE, V15, P309, DOI 10.1385/ENDO:15:3:309
   Panksepp JB, 2007, PLOS ONE, V2, DOI 10.1371/journal.pone.0000351
   Patisaul HB, 2003, J NEUROENDOCRINOL, V15, P787, DOI 10.1046/j.1365-2826.2003.01061.x
   Pedersen CA, 2011, SCHIZOPHR RES, V132, P50, DOI 10.1016/j.schres.2011.07.027
   Ring RH, 2006, PSYCHOPHARMACOLOGY, V185, P218, DOI 10.1007/s00213-005-0293-z
   Rosenfeld AJ, 2011, SCHIZOPHRENIA BULL, V37, P1077, DOI 10.1093/schbul/sbq015
   Ryan BC, 2010, BEHAV BRAIN RES, V208, P178, DOI 10.1016/j.bbr.2009.11.031
   Sala M, 2011, BIOL PSYCHIAT, V69, P875, DOI 10.1016/j.biopsych.2010.12.022
   Sankoorikal GMV, 2006, BIOL PSYCHIAT, V59, P415, DOI 10.1016/j.biopsych.2005.07.026
   SAYDOFF JA, 1991, J PHARMACOL EXP THER, V257, P95
   Schorscher-Petcu A, 2010, J NEUROSCI, V30, P8274, DOI 10.1523/JNEUROSCI.1594-10.2010
   Silverman JL, 2013, NEUROPHARMACOLOGY, V64, P268, DOI 10.1016/j.neuropharm.2012.07.013
   Silverman JL, 2012, SCI TRANSL MED, V4, DOI 10.1126/scitranslmed.3003501
   Stachnik JM, 2007, ANN PHARMACOTHER, V41, P626, DOI 10.1345/aph.1H527
   Striepens N, 2011, FRONT NEUROENDOCRIN, V32, P426, DOI 10.1016/j.yfrne.2011.07.001
   Succu S, 2011, NEUROPHARMACOLOGY, V61, P181, DOI 10.1016/j.neuropharm.2011.03.026
   Theodosis DT, 2006, MOL CELL NEUROSCI, V31, P785, DOI 10.1016/j.mcn.2006.01.006
   Theodosis DT, 2002, FRONT NEUROENDOCRIN, V23, P101, DOI 10.1006/frne.2001.0226
   Thompson MR, 2007, NEUROSCIENCE, V146, P509, DOI 10.1016/j.neuroscience.2007.02.032
   UVNASMOBERG K, 1994, PHARMACOL BIOCHEM BE, V49, P101, DOI 10.1016/0091-3057(94)90462-6
   Yamakage M, 2002, CAN J ANAESTH, V49, P62, DOI 10.1007/BF03020420
   Yamamoto Y, 2004, NEUROSCIENCE, V125, P947, DOI 10.1016/j.neuroscience.2004.02.028
   Yoshida M, 2009, J NEUROSCI, V29, P2259, DOI 10.1523/JNEUROSCI.5593-08.2009
NR 74
TC 84
Z9 90
U1 0
U2 65
PU PERGAMON-ELSEVIER SCIENCE LTD
PI OXFORD
PA THE BOULEVARD, LANGFORD LANE, KIDLINGTON, OXFORD OX5 1GB, ENGLAND
SN 0028-3908
EI 1873-7064
J9 NEUROPHARMACOLOGY
JI Neuropharmacology
PD SEP
PY 2013
VL 72
BP 187
EP 196
DI 10.1016/j.neuropharm.2013.04.038
PG 10
WC Neurosciences; Pharmacology & Pharmacy
WE Science Citation Index Expanded (SCI-EXPANDED)
SC Neurosciences & Neurology; Pharmacology & Pharmacy
GA 185CC
UT WOS:000321941800021
PM 23643748
OA Green Published, Green Accepted
DA 2025-08-11
ER

PT J
AU London, EB
   Zimmerman-Bier, BL
   Yoo, JH
   Gaffney, JW
AF London, Eric B.
   Zimmerman-Bier, Barbie L.
   Yoo, J. Helen
   Gaffney, Joseph W.
TI High-Dose Propranolol for Severe and Chronic Aggression in Autism
   Spectrum Disorder
SO JOURNAL OF CLINICAL PSYCHOPHARMACOLOGY
LA English
DT Article
DE propranolol; aggression; autism; irritability; challenging behavior
ID SELF-INJURIOUS-BEHAVIOR; INTELLECTUAL DISABILITIES; RUPP AUTISM;
   CHILDREN; PEOPLE; ADOLESCENTS; EXPENDITURES; RISPERIDONE; BLOCKERS;
   NETWORK
AB BackgroundDespite the use of behavioral interventions and psychotropic medications, many individuals with autism spectrum disorder (ASD) who engage in severe aggression remain refractory to conventional treatment. Propranolol, a beta-blocker, has accumulated much anecdotal evidence as a promising option. However, well-designed studies are rare, and the apprehension about cardiovascular side effects from large doses continues to exist.PurposeThe aims of this study were (1) to demonstrate the feasibility of treating aggression with high-dose propranolol using telehealth study visits and (2) to document cardiac safety.MethodsThis study utilized a randomized, double-blind, placebo-controlled, crossover design. Dosing was titrated up in a flexible but stepwise fashion until therapeutic response was obtained or up to 200 mg tid. Following washout, those who were assigned propranolol were crossed over to placebo and vice versa. Six participants between the ages 12-19 participated. The primary outcome measures were the final Clinical Global Impression Improvement Scale (CGI-I) and the Aberrant Behavior Checklist-Community Irritability (ABC-C/I) scores at 200 mg tid.ResultsThe CGI-I indicated a 50% reduction in symptoms in the propranolol phase, while the ABC-I indicated a 37% reduction in comparison to placebo. The effect sizes (r) for the CGI-I and the ABC-C/I were large, -0.74 and -0.64, respectively. The average blood pressure was 122/68 during the placebo phase and 109/72 during the propranolol phase. All Holter monitor exams were unremarkable.ConclusionThese results suggest that propranolol is an effective option in decreasing aggression in individuals with ASD. As this was a small study, a larger clinical trial is needed.
C1 [London, Eric B.; Yoo, J. Helen] New York State Inst Basic Res, Dept Psychol, 1050 Forest Hill Rd, Staten Isl, NY 10314 USA.
   [Zimmerman-Bier, Barbie L.; Gaffney, Joseph W.] Rutgers State Univ, Robert Wood Johnson Med Sch, New Brunswick, NJ USA.
   [Zimmerman-Bier, Barbie L.; Gaffney, Joseph W.] Rutgers State Univ, Childrens Hlth Inst, New Brunswick, NJ USA.
C3 Rutgers University System; Rutgers University New Brunswick; Rutgers
   University Biomedical & Health Sciences; Rutgers University System;
   Rutgers University New Brunswick
RP London, EB (corresponding author), New York State Inst Basic Res, Dept Psychol, 1050 Forest Hill Rd, Staten Isl, NY 10314 USA.
EM naarlondon@gmail.com; zimmerba@rwjms.rutgers.edu; jhelenyoo@gmail.com;
   gaffnejw@rwjms.rutgers.edu
RI ; Yoo, Jiyeon/GOV-7096-2022
OI Yoo, Jiyeon/0000-0002-9794-853X; London, Eric/0000-0001-5352-1043; 
FU New Jersey Governor's Council for Medical Research and Treatment of
   Autism, New Jersey Department of Health Grant [CAUT17APL025]; New York
   State Office for People with Developmental Disabilities
FX This study was funded by the New Jersey Governor's Council for Medical
   Research and Treatment of Autism, New Jersey Department of Health Grant
   # CAUT17APL025, and supported in part by the New York State Office for
   People with Developmental Disabilities. The authors have no relevant
   financial or nonfinancial interests to disclose.
CR Adler BA, 2015, AUTISM, V19, P102, DOI 10.1177/1362361314524641
   AMAN MG, 1995, AM J MENT RETARD, V100, P283
   Arnold LE, 2003, J AM ACAD CHILD PSY, V42, P1443, DOI 10.1097/00004583-200312000-00011
   Bachmann CJ, 2013, RES DEV DISABIL, V34, P2551, DOI 10.1016/j.ridd.2013.05.028
   Bobo WV, 2013, JAMA PSYCHIAT, V70, P1067, DOI 10.1001/jamapsychiatry.2013.2053
   Carroll D, 2014, CHILD ADOL PSYCH CL, V23, P57, DOI 10.1016/j.chc.2013.08.002
   Cidav Z, 2013, J AUTISM DEV DISORD, V43, P924, DOI 10.1007/s10803-012-1637-2
   Correll CU, 2009, JAMA-J AM MED ASSOC, V302, P1765, DOI 10.1001/jama.2009.1549
   DAWSON AK, 1984, J PHARMACOL EXP THER, V229, P91
   Devilbiss DM, 2011, J NEUROPHYSIOL, V105, P69, DOI 10.1152/jn.00445.2010
   Fish R, 2005, J INTELLECT DISABILI, V9, P93, DOI 10.1177/1744629505049726
   Fleminger S, 2006, COCHRANE DB SYST REV, DOI 10.1002/14651858.CD003299.pub2
   Guy W, 1976, Ecdeu assessment manual for psychopharmacology, revised, P218
   Haruvi-Lamdan N, 2020, AUTISM, V24, P884, DOI 10.1177/1362361320912143
   Hawkins S, 2005, J APPL RES INTELLECT, V18, P19, DOI 10.1111/j.1468-3148.2004.00207.x
   Hurlemann R, 2010, PSYCHOL MED, V40, P1839, DOI 10.1017/S0033291709992376
   JENKINS SC, 1987, MAYO CLIN PROC, V62, P204, DOI 10.1016/S0025-6196(12)62444-6
   Kanne SM, 2011, J AUTISM DEV DISORD, V41, P926, DOI 10.1007/s10803-010-1118-4
   Laverty C, 2023, J INTELL DISABIL RES, V67, P295, DOI 10.1111/jir.13004
   Laverty C, 2020, MOL AUTISM, V11, DOI 10.1186/s13229-019-0307-z
   Lecavalier L, 2006, J INTELL DISABIL RES, V50, P172, DOI 10.1111/j.1365-2788.2005.00732.x
   London EB, 2020, J CLIN PSYCHOPHARM, V40, P122, DOI 10.1097/JCP.0000000000001175
   Mandell DS, 2008, J AUTISM DEV DISORD, V38, P1059, DOI 10.1007/s10803-007-0481-2
   Mandell DS, 2008, PEDIATRICS, V121, pE441, DOI 10.1542/peds.2007-0984
   Mandell DS, 2006, J AUTISM DEV DISORD, V36, P475, DOI 10.1007/s10803-006-0088-z
   Matson JL, 2014, RES DEV DISABIL, V35, P3386, DOI 10.1016/j.ridd.2014.08.025
   McDougle CJ, 2000, CHILD ADOL PSYCH CL, V9, P201
   Myrbakk E, 2008, RES DEV DISABIL, V29, P316, DOI 10.1016/j.ridd.2007.06.002
   Orsolini L, 2016, EXPERT OPIN DRUG SAF, V15, P1329, DOI 10.1080/14740338.2016.1201475
   RATEY JJ, 1987, J CLIN PSYCHOPHARM, V7, P35
   Ruedrich S, 1999, MENT RETARD DEV D R, V5, P290, DOI 10.1002/(SICI)1098-2779(1999)5:4<290::AID-MRDD6>3.0.CO;2-6
   Rumball F, 2021, RES DEV DISABIL, V110, DOI 10.1016/j.ridd.2020.103848
   Sagar-Ouriaghli I, 2018, J PSYCHOPHARMACOL, V32, P641, DOI 10.1177/0269881118756245
   Santos SL, 2021, BIOL PSYCHIAT, V89, P1150, DOI 10.1016/j.biopsych.2021.01.005
   Scahill L, 2012, J AM ACAD CHILD PSY, V51, P136, DOI 10.1016/j.jaac.2011.11.010
   Silver JM, 1999, J NEUROPSYCH CLIN N, V11, P328, DOI 10.1176/jnp.11.3.328
   Van Schalkwyk GI, 2015, J AUTISM DEV DISORD, V45, P3061, DOI 10.1007/s10803-015-2471-0
   Wang DW, 2010, FRONT PHARMACOL, V1, DOI 10.3389/fphar.2010.00144
   Ward F, 2013, RES DEV DISABIL, V34, P4293, DOI 10.1016/j.ridd.2013.08.015
   WILLIAMS DT, 1982, J AM ACAD CHILD PSY, V21, P129, DOI 10.1016/S0002-7138(09)60911-0
NR 40
TC 1
Z9 1
U1 1
U2 5
PU LIPPINCOTT WILLIAMS & WILKINS
PI PHILADELPHIA
PA TWO COMMERCE SQ, 2001 MARKET ST, PHILADELPHIA, PA 19103 USA
SN 0271-0749
EI 1533-712X
J9 J CLIN PSYCHOPHARM
JI J. Clin. Psychopharmacol.
PD SEP-OCT
PY 2024
VL 44
IS 5
BP 462
EP 467
DI 10.1097/JCP.0000000000001895
PG 6
WC Pharmacology & Pharmacy; Psychiatry
WE Science Citation Index Expanded (SCI-EXPANDED)
SC Pharmacology & Pharmacy; Psychiatry
GA E1E9M
UT WOS:001300519400011
PM 39174017
OA hybrid, Green Published
DA 2025-08-11
ER

PT J
AU Rahdar, M
   Davoudi, S
   Dehghan, S
   Javan, M
   Hosseinmardi, N
   Behzadi, G
   Janahmadi, M
AF Rahdar, Mona
   Davoudi, Shima
   Dehghan, Samaneh
   Javan, Mohammad
   Hosseinmardi, Narges
   Behzadi, Gila
   Janahmadi, Mahyar
TI Reversal of electrophysiological and behavioral deficits mediated by
   5-HT7 receptor upregulation following LP-211 treatment in an
   autistic-like rat model induced by prenatal valproic acid exposure
SO NEUROPHARMACOLOGY
LA English
DT Article
DE Autism; Neuronal excitability; Upregulation of 5-HT7Rs; Valproic acid;
   CA1 pyramidal neurons; Whole-cell patch-clamp
ID SPECTRUM DISORDER; SEROTONIN; CHANNELS; HYPERPOLARIZATION; EXCITABILITY;
   BRAIN; STIMULATION; ACTIVATION; MEMORY; MOUSE
AB Autism spectrum disorder (ASD) is a neurodevelopmental disorder characterized by alterations and imbalances in multiple brain neurochemical systems, particularly the serotonergic neurotransmission. This includes changes in serotonin (5-HT) levels, aberrations in 5-HT transporter activity, and decreased synthesis and expression of 5HT receptors (5-HT7Rs). The exact role of the brain 5-HT system in the development of ASD remains unclear, with conflicting evidence on its involvement. Recently, we have reported research has shown a significant decrease in serotonergic neurons originating from the raphe nuclei and projecting to the CA1 region of the dorsal hippocampus in autistic-like rats. Additionally, we have shown that chronic activation of 5-HT7Rs reverses the effects of autism induction on synaptic plasticity. However, the functional significance of 5-HT7Rs at the cellular level is still not fully understood. This study presents new evidence indicating an upregulation of 5-HT7R in the CA1 subregion of the hippocampus following the induction of autism. The present account also demonstrates that activation of 5-HT7R with its agonist LP-211 can reverse electrophysiological abnormalities in hippocampal pyramidal neurons in a rat model of autism induced by prenatal exposure to VPA. Additionally, in vivo administration of LP-211 resulted in improvements in motor coordination, novel object recognition, and a reduction in stereotypic behaviors in autistic-like offspring. The findings suggest that dysregulated expression of 5-HT7Rs may play a role in the pathophysiology of ASD, and that agonists like LP-211 could potentially be explored as a pharmacological treatment for autism spectrum disorder.
C1 [Rahdar, Mona; Hosseinmardi, Narges; Behzadi, Gila] Shahid Beheshti Univ Med Sci, Sch Med, Dept Physiol, Tehran, Iran.
   [Davoudi, Shima] Shahid Beheshti Univ Med Sci, Neurophysiol Res Ctr, Sch Med, Tehran, Iran.
   [Dehghan, Samaneh] Iran Univ Med Sci, Stem Cell & Regenerat Med Res Ctr, Tehran, Iran.
   [Javan, Mohammad] Tarbiat Modares Univ, Fac Med Sci, Dept Physiol, Tehran, Iran.
   [Janahmadi, Mahyar] Shahid Beheshti Univ Med Sci, Neurosci Res Ctr, Tehran, Iran.
   [Janahmadi, Mahyar] Shahid Beheshti Univ Med Sci, Sch Med, Dep Physiol, Tehran, Iran.
C3 Shahid Beheshti University Medical Sciences; Shahid Beheshti University
   Medical Sciences; Iran University of Medical Sciences; Tarbiat Modares
   University; Shahid Beheshti University Medical Sciences; Shahid Beheshti
   University Medical Sciences
RP Janahmadi, M (corresponding author), Shahid Beheshti Univ Med Sci, Neurosci Res Ctr, Sch Med, Dept Physiol, Tehran, Iran.
EM Janahmadi@sbmu.ac.ir
RI Janahmadi, Mahyar/AAU-6425-2021; Javan, Mohammad/HLH-6142-2023; Javan,
   Mohammad/C-6758-2008; Behzadi, Gila/AAX-2631-2021; Hosseinmardi,
   Narges/V-5835-2019; Rahdar, Mona/AAT-1735-2021; Dehghan,
   Samaneh/S-9047-2019
OI Javan, Mohammad/0000-0003-2045-6171; 
FU The "Iran National Science Foundation" (INSF) [4001322]; Shahid Beheshti
   University of Medical Sciences, Tehran, Iran [43005119]
FX This work was supported by the " Iran National Science Foundation "
   (INSF) (http:// www.insf.org; grant No. 4001322) , and in part by Shahid
   Beheshti University of Medical Sciences (grant No. 43005119) , Tehran,
   Iran.
CR Abi-Dargham A, 2023, WORLD PSYCHIATRY, V22, P236, DOI 10.1002/wps.21078
   Al Sagheer T, 2018, INT J NEUROPSYCHOPH, V21, P871, DOI 10.1093/ijnp/pyy043
   Amodeo Dionisio A, 2014, Front Synaptic Neurosci, V6, P17, DOI 10.3389/fnsyn.2014.00017
   Anderson GM, 2002, MOL PSYCHIATR, V7, P831, DOI 10.1038/sj.mp.4001099
   Andersson M, 2021, MOL PSYCHIATR, V26, P1647, DOI 10.1038/s41380-020-00868-3
   Andrade R, 1998, ANN NY ACAD SCI, V861, P190, DOI 10.1111/j.1749-6632.1998.tb10191.x
   Bacon WL, 2000, J PHARMACOL EXP THER, V294, P672
   Banker SM, 2021, TRENDS NEUROSCI, V44, P793, DOI 10.1016/j.tins.2021.08.005
   Bender RA, 2008, PROG NEUROBIOL, V86, P129, DOI 10.1016/j.pneurobio.2008.09.007
   Bickmeyer U, 2002, EUR J NEUROSCI, V16, P209, DOI 10.1046/j.1460-9568.2002.02072.x
   Biel M, 2009, PHYSIOL REV, V89, P847, DOI 10.1152/physrev.00029.2008
   Bonaventure P, 2002, J PHARMACOL EXP THER, V302, P240, DOI 10.1124/jpet.302.1.240
   Borreca A, 2023, SCI REP-UK, V13, DOI 10.1038/s41598-023-27991-9
   Bougeard C, 2021, FRONT PSYCHIATRY, V12, DOI 10.3389/fpsyt.2021.744709
   Bozdagi O, 2010, MOL AUTISM, V1, DOI 10.1186/2040-2392-1-15
   Caldwell-Harris CL, 2021, FRONT PSYCHIATRY, V12, DOI 10.3389/fpsyt.2021.657774
   Cao HW, 2022, EUR J MED RES, V27, DOI 10.1186/s40001-022-00838-1
   Cellot G, 2014, FRONT PEDIATR, V2, DOI 10.3389/fped.2014.00070
   Chakraborti B, 2020, FRONT NEUROSCI-SWITZ, V13, DOI 10.3389/fnins.2019.01375
   Chang XL, 2019, FRONT MOL NEUROSCI, V12, DOI 10.3389/fnmol.2019.00141
   Cheng PP, 2021, INT J DEV NEUROSCI, V81, P479, DOI 10.1002/jdn.10123
   Choi CS, 2016, SCI REP-UK, V6, DOI 10.1038/srep36250
   Christensen J, 2013, JAMA-J AM MED ASSOC, V309, P1696, DOI 10.1001/jama.2013.2270
   Ciranna L, 2006, CURR NEUROPHARMACOL, V4, P101, DOI 10.2174/157015906776359540
   Ciranna L, 2014, FRONT CELL NEUROSCI, V8, DOI 10.3389/fncel.2014.00250
   Costa L, 2021, EUR J NEUROSCI, V54, P4124, DOI 10.1111/ejn.15246
   Costa L, 2018, FRONT MOL NEUROSCI, V11, DOI 10.3389/fnmol.2018.00353
   Costa L, 2015, FRONT BEHAV NEUROSCI, V9, DOI 10.3389/fnbeh.2015.00065
   Costa L, 2012, BIOL PSYCHIAT, V72, P924, DOI 10.1016/j.biopsych.2012.06.008
   Coutinho AM, 2004, MOL PSYCHIATR, V9, P264, DOI 10.1038/sj.mp.4001409
   Dai Y., 2018, Neonatal oxytocin treatment ameliorates autistic-like behaviors and oxytocin deficiency in valproic acid-induced rat model of autism, V12, P1
   De Filippis B, 2015, FRONT BEHAV NEUROSCI, V9, DOI 10.3389/fnbeh.2015.00086
   De Filippis B, 2014, NEUROPSYCHOPHARMACOL, V39, P2506, DOI 10.1038/npp.2014.105
   Deckmann I, 2018, NEUROIMMUNOMODULAT, V25, P285, DOI 10.1159/000492113
   Edalatmanesh MA, 2013, BRAIN RES, V1526, P15, DOI 10.1016/j.brainres.2013.06.024
   Elgamal MA, 2023, FRONT PHARMACOL, V14, DOI 10.3389/fphar.2023.1113966
   ENNACEUR A, 1988, BEHAV BRAIN RES, V31, P47, DOI 10.1016/0166-4328(88)90157-X
   Eriksson TM, 2012, NEUROPHARMACOLOGY, V63, P1150, DOI 10.1016/j.neuropharm.2012.06.061
   Favre MR, 2013, FRONT BEHAV NEUROSCI, V7, DOI 10.3389/fnbeh.2013.00088
   Fukuyama K, 2023, INT J MOL SCI, V24, DOI 10.3390/ijms24032070
   Gu N, 2005, J PHYSIOL-LONDON, V566, P689, DOI 10.1113/jphysiol.2005.086835
   Gustafson EL, 1996, BRIT J PHARMACOL, V117, P657, DOI 10.1111/j.1476-5381.1996.tb15241.x
   Hajisoltani R, 2019, BRAIN RES, V1708, P188, DOI 10.1016/j.brainres.2018.12.011
   HANLEY HG, 1977, ARCH GEN PSYCHIAT, V34, P521
   Hannon J, 2008, BEHAV BRAIN RES, V195, P198, DOI 10.1016/j.bbr.2008.03.020
   Hauser SR, 2015, FRONT NEUROSCI-SWITZ, V8, DOI 10.3389/fnins.2014.00448
   Hedlund PB, 2009, PSYCHOPHARMACOLOGY, V206, P345, DOI 10.1007/s00213-009-1626-0
   Hill A.Presmanes., 2015, Epidemiology of Autism Spectrum Disorders, P13, DOI [DOI 10.1007/978-3-319-16321-5_2, 10.1007/978-3-319-16321-52, DOI 10.1007/978-3-319-16321-52]
   Jang S, 2023, EXP MOL MED, V55, P1806, DOI 10.1038/s12276-023-01052-7
   Jiang SC, 2022, MOL MED REP, V25, DOI 10.3892/mmr.2022.12670
   Kaufmann WE, 2017, PEDIATRICS, V139, pS194, DOI [10.1542/peds.2016-159F, 10.1542/peds.2016-1159F]
   Kelley A. E., 2001, Current Protocols in Neuroscience, V8, DOI DOI 10.1002/0471142301.NS0808-04
   Khodaverdi M, 2021, NEUROBIOL LEARN MEM, V183, DOI 10.1016/j.nlm.2021.107462
   Kim JW, 2014, PLOS ONE, V9, DOI 10.1371/journal.pone.0104927
   Kim UJ, 2022, INT J MOL SCI, V23, DOI 10.3390/ijms232416099
   Kolevzon A, 2006, J CLIN PSYCHIAT, V67, P407, DOI 10.4088/JCP.v67n0311
   Kusek M, 2015, J PHYSIOL PHARMACOL, V66, P301
   Lacivita E, 2020, EUR J MED CHEM, V199, DOI 10.1016/j.ejmech.2020.112395
   Lacivita E, 2017, J MED CHEM, V60, P9114, DOI 10.1021/acs.jmedchem.7b00965
   Laplante P, 2002, DEV BRAIN RES, V139, P199, DOI 10.1016/S0165-3806(02)00550-3
   Lee A, 2022, INT J MOL SCI, V23, DOI 10.3390/ijms23126515
   Lee HY, 2011, NEURON, V72, P630, DOI 10.1016/j.neuron.2011.09.033
   Lee J, 2021, MOLECULES, V26, DOI 10.3390/molecules26113348
   Li Q, 2022, JAMA PEDIATR, V176, P943, DOI 10.1001/jamapediatrics.2022.1846
   Lin MCA, 2018, P NATL ACAD SCI USA, V115, pE3559, DOI 10.1073/pnas.1717082115
   Lopez-Rojas J, 2022, NEURON, V110, P1559, DOI 10.1016/j.neuron.2022.01.028
   Lugo JN, 2014, FRONT MOL NEUROSCI, V7, DOI 10.3389/fnmol.2014.00027
   Luhach K, 2021, AUTISM RES, V14, P2270, DOI 10.1002/aur.2597
   Magee JC, 1998, J NEUROSCI, V18, P7613
   Marshall CR, 2008, AM J HUM GENET, V82, P477, DOI 10.1016/j.ajhg.2007.12.009
   McFarlane HG, 2008, GENES BRAIN BEHAV, V7, P152, DOI 10.1111/j.1601-183X.2007.00330.x
   McKiernan EC, 2017, PEERJ, V5, DOI 10.7717/peerj.3836
   Muller CL, 2016, NEUROSCIENCE, V321, P24, DOI 10.1016/j.neuroscience.2015.11.010
   Mundorf A, 2021, FRONT SYST NEUROSCI, V15, DOI 10.3389/fnsys.2021.733898
   Napoletani G, 2021, J NEUROPATH EXP NEUR, V80, P265, DOI 10.1093/jnen/nlaa158
   Nichols DE, 2008, CHEM REV, V108, P1614, DOI 10.1021/cr078224o
   Nicolini C, 2018, EXP NEUROL, V299, P217, DOI 10.1016/j.expneurol.2017.04.017
   Nikiforuk A, 2013, PLOS ONE, V8, DOI 10.1371/journal.pone.0066695
   O'Connor R, 2021, BEHAV BRAIN RES, V399, DOI 10.1016/j.bbr.2020.113020
   Olsen RK, 2012, FRONT HUM NEUROSCI, V6, DOI 10.3389/fnhum.2012.00146
   Poolos NP, 2002, NAT NEUROSCI, V5, P767, DOI 10.1038/nn891
   Pragnya B, 2014, BEHAV BRAIN RES, V270, P86, DOI 10.1016/j.bbr.2014.04.045
   Prut L, 2003, EUR J PHARMACOL, V463, P3, DOI 10.1016/S0014-2999(03)01272-X
   Rahdar M, 2022, BRAIN RES, V1792, DOI 10.1016/j.brainres.2022.148013
   Rasalam AD, 2005, DEV MED CHILD NEUROL, V47, P551, DOI 10.1017/S0012162205001076
   Richards R, 2020, NEUROIMAGE-CLIN, V26, DOI 10.1016/j.nicl.2020.102207
   Roberts AJ, 2012, HIPPOCAMPUS, V22, P762, DOI 10.1002/hipo.20938
   Robinson RB, 2003, ANNU REV PHYSIOL, V65, P453, DOI 10.1146/annurev.physiol.65.092101.142734
   Rodnyy AY, 2021, NEUROCHEM J+, V15, P42, DOI 10.1134/S1819712421010098
   Rodnyy AY, 2024, REV NEUROSCIENCE, V35, P1, DOI 10.1515/revneuro-2023-0055
   Rubin RD, 2014, FRONT HUM NEUROSCI, V8, DOI 10.3389/fnhum.2014.00742
   Santoro B, 2003, TRENDS NEUROSCI, V26, P550, DOI 10.1016/j.tins.2003.08.003
   Saxena R, 2020, PROG MOL BIOL TRANSL, V173, P35, DOI 10.1016/bs.pmbts.2020.05.002
   SCHAIN RJ, 1961, J PEDIATR-US, V58, P315, DOI 10.1016/S0022-3476(61)80261-8
   Scheggi S, 2020, MOL AUTISM, V11, DOI 10.1186/s13229-020-00358-x
   Schmidt SD, 2022, NEUROSCIENCE, V497, P171, DOI 10.1016/j.neuroscience.2022.06.016
   Schmitz D, 1998, MOL NEUROBIOL, V17, P59, DOI 10.1007/BF02802024
   Schneider T, 2005, NEUROPSYCHOPHARMACOL, V30, P80, DOI 10.1038/sj.npp.1300518
   SEGAL M, 1975, BRAIN RES, V94, P115, DOI 10.1016/0006-8993(75)90881-1
   Seiffe A, 2022, SCI REP-UK, V12, DOI 10.1038/s41598-022-11269-7
   Shah MM, 2010, TRENDS NEUROSCI, V33, P307, DOI 10.1016/j.tins.2010.03.002
   Sharghi S., 2023, Evaluating the Effect of R-Baclofen and LP-211 on Autistic Behavior of the BTBR and Fmr1 -KO Mouse Models, P1
   Shin M, 2007, J BIOL CHEM, V282, P33168, DOI 10.1074/jbc.M703736200
   Sierra C, 2021, FRONT BEHAV NEUROSCI, V15, DOI 10.3389/fnbeh.2021.772734
   Siwiec M, 2020, NEUROPHARMACOLOGY, V177, DOI 10.1016/j.neuropharm.2020.108248
   Sowa J.E., 2017, Acta Neurobiol. Exp., V77
   Sungur AÖ, 2018, FRONT BEHAV NEUROSCI, V12, DOI 10.3389/fnbeh.2018.00025
   Taleb A, 2021, BIOMED PHARMACOTHER, V137, DOI 10.1016/j.biopha.2021.111322
   Tejano A.C., 2020, Pharm. Sci. Asia, V47, P329
   Tokarski K, 2003, BRAIN RES, V993, P230, DOI 10.1016/j.brainres.2003.09.015
   Tokarski K, 2011, J PHYSIOL PHARMACOL, V62, P535
   Tsay D, 2007, NEURON, V56, P1076, DOI 10.1016/j.neuron.2007.11.015
   Valenti D, 2017, NEUROPHARMACOLOGY, V121, P79, DOI 10.1016/j.neuropharm.2017.04.024
   van Putten M, 2019, FASEB J, V33, P8110, DOI 10.1096/fj.201802488R
   Verma V, 2019, OPEN BIOL, V9, DOI 10.1098/rsob.180265
   Xu QF, 2020, J CLIN NEUROSCI, V78, P327, DOI 10.1016/j.jocn.2020.03.049
   Yang ZY, 2012, EUR J PHARMACOL, V685, P52, DOI 10.1016/j.ejphar.2012.04.011
   Zappala C, 2023, NEUROTOXICOLOGY, V97, P89, DOI 10.1016/j.neuro.2023.05.009
   Zeidan J, 2022, AUTISM RES, V15, P778, DOI 10.1002/aur.2696
   Zhao H, 2019, TRANSL PSYCHIAT, V9, DOI 10.1038/s41398-019-0608-1
NR 120
TC 2
Z9 2
U1 1
U2 2
PU PERGAMON-ELSEVIER SCIENCE LTD
PI OXFORD
PA THE BOULEVARD, LANGFORD LANE, KIDLINGTON, OXFORD OX5 1GB, ENGLAND
SN 0028-3908
EI 1873-7064
J9 NEUROPHARMACOLOGY
JI Neuropharmacology
PD OCT 1
PY 2024
VL 257
AR 110057
DI 10.1016/j.neuropharm.2024.110057
EA JUL 2024
PG 19
WC Neurosciences; Pharmacology & Pharmacy
WE Science Citation Index Expanded (SCI-EXPANDED)
SC Neurosciences & Neurology; Pharmacology & Pharmacy
GA YC2V2
UT WOS:001266231700001
PM 38964596
DA 2025-08-11
ER

PT J
AU Buzzelli, V
   Carbone, E
   Manduca, A
   Schiavi, S
   Feo, A
   Perederiy, JV
   Ambert, KH
   Hausman, M
   Trezza, V
AF Buzzelli, Valeria
   Carbone, Emilia
   Manduca, Antonia
   Schiavi, Sara
   Feo, Alessandro
   Perederiy, Julia V. V.
   Ambert, Kyle H. H.
   Hausman, Marvin
   Trezza, Viviana
TI Psilocybin mitigates the cognitive deficits observed in a rat model of
   Fragile X syndrome
SO PSYCHOPHARMACOLOGY
LA English
DT Article
DE Psilocybin; Fragile X syndrome; Rat; Novel object recognition;
   Microdoses
ID AUTISM SPECTRUM DISORDER; FMR1 KNOCKOUT MICE; TREMOR/ATAXIA SYNDROME;
   PSYCHEDELIC DRUGS; DENDRITIC SPINES; DOUBLE-BLIND; MOUSE MODEL;
   SEROTONIN; MECHANISMS; LSD
AB RationaleFragile X syndrome (FXS) is the most common form of inherited intellectual disability (ID) and the leading monogenic cause of autism spectrum disorder (ASD). Serotonergic neurotransmission has a key role in the modulation of neuronal activity during development, and therefore, it has been hypothesized to be involved in ASD and co-occurring conditions including FXS. As serotonin is involved in synaptic remodeling and maturation, serotonergic insufficiency during childhood may have a compounding effect on brain patterning in neurodevelopmental disorders, manifesting as behavioral and emotional symptoms. Thus, compounds that stimulate serotonergic signaling such as psilocybin may offer promise as effective early interventions for developmental disorders such as ASD and FXS. ObjectivesThe aim of the present study was to test whether different protocols of psilocybin administration mitigate cognitive deficits displayed by the recently validated Fmr1-(& UDelta;)exon 8 rat model of ASD, which is also a model of FXS. ResultsOur results revealed that systemic and oral administration of psilocybin microdoses normalizes the aberrant cognitive performance displayed by adolescent Fmr1-(& UDelta;)exon 8 rats in the short-term version of the novel object recognition test-a measure of exploratory behavior, perception, and recognition. ConclusionsThese data support the hypothesis that serotonin-modulating drugs such as psilocybin may be useful to ameliorate ASD-related cognitive deficits. Overall, this study provides evidence of the beneficial effects of different schedules of psilocybin treatment in mitigating the short-term cognitive deficit observed in a rat model of FXS.
C1 [Buzzelli, Valeria; Carbone, Emilia; Manduca, Antonia; Schiavi, Sara; Feo, Alessandro; Trezza, Viviana] Univ Roma Tre, Dept Sci, Sect Biomed Sci & Technol, Viale G Marconi 446, I-00146 Rome, Italy.
   [Manduca, Antonia] IRCSS Fdn Santa Lucia, Neuroendocrinol Metab & Neuropharmacol Unit, Rome, Italy.
   [Perederiy, Julia V. V.; Ambert, Kyle H. H.; Hausman, Marvin] Nova Mentis Life Sci Corp, Vancouver, BC, Canada.
C3 Roma Tre University; Italfarmaco; IRCCS Santa Lucia
RP Trezza, V (corresponding author), Univ Roma Tre, Dept Sci, Sect Biomed Sci & Technol, Viale G Marconi 446, I-00146 Rome, Italy.
EM viviana.trezza@uniroma3.it
RI Manduca, Antonia/Z-3737-2019
OI Trezza, viviana/0000-0002-3922-6045; Carbone, Emilia/0000-0001-9095-2838
FU NOVA MENTIS Life Science Corp.; PRIN 2017 grant [2017SXEXT5]; MIUR;
   Regione Lazio "Gruppi di ricerca 2020 [PROT. A0375-2020-36550]
FX The study was funded by NOVA MENTIS Life Science Corp., by PRIN 2017
   grant (2017SXEXT5) by MIUR (Viviana Trezza), and by Regione Lazio
   "Gruppi di ricerca 2020" grant # PROT. A0375-2020-36550 (Viviana
   Trezza).
CR Bagni C, 2019, NEURON, V101, P1070, DOI 10.1016/j.neuron.2019.02.041
   Bardoni Barbara, 2006, Expert Reviews in Molecular Medicine, V8, P1, DOI 10.1017/S1462399406010751
   Belouin SJ, 2018, NEUROPHARMACOLOGY, V142, P7, DOI 10.1016/j.neuropharm.2018.02.018
   Boccuto L, 2013, MOL AUTISM, V4, DOI 10.1186/2040-2392-4-16
   Borsoi M, 2019, FRONT BEHAV NEUROSCI, V13, DOI 10.3389/fnbeh.2019.00023
   Buchborn T, 2014, J PSYCHOPHARMACOL, V28, P545, DOI 10.1177/0269881114531666
   Calder AE, 2023, NEUROPSYCHOPHARMACOL, V48, P104, DOI 10.1038/s41386-022-01389-z
   Cameron LP, 2018, ACS CHEM NEUROSCI, V9, P1582, DOI 10.1021/acschemneuro.8b00134
   Chugani DC, 2004, MENT RETARD DEV D R, V10, P112, DOI 10.1002/mrdd.20021
   Chugani DC, 2002, MOL PSYCHIATR, V7, pS16, DOI 10.1038/sj.mp.4001167
   Chugani DC, 1998, SYNAPSE, V28, P33, DOI 10.1002/(SICI)1098-2396(199801)28:1<33::AID-SYN5>3.0.CO;2-D
   Costa L, 2018, FRONT MOL NEUROSCI, V11, DOI 10.3389/fnmol.2018.00353
   Costa L, 2015, FRONT BEHAV NEUROSCI, V9, DOI 10.3389/fnbeh.2015.00065
   Crispino M, 2020, INT J MOL SCI, V21, DOI 10.3390/ijms21020505
   Darnell JC, 2013, NAT NEUROSCI, V16, P1530, DOI 10.1038/nn.3379
   Davis AK, 2021, JAMA PSYCHIAT, V78, P481, DOI 10.1001/jamapsychiatry.2020.3285
   Davis JK, 2017, TRENDS GENET, V33, P703, DOI 10.1016/j.tig.2017.07.008
   De Gregorio D, 2021, J NEUROSCI, V41, P891, DOI 10.1523/JNEUROSCI.1659-20.2020
   Ding Q, 2014, BEHAV BRAIN RES, V271, P72, DOI 10.1016/j.bbr.2014.05.046
   Fadiman J., 2011, PSYCHEDELIC EXPLORER
   Forstmann M, 2020, P NATL ACAD SCI USA, V117, P2338, DOI 10.1073/pnas.1918477117
   Gill H, 2020, EXPERT REV NEUROTHER, V20, P1263, DOI 10.1080/14737175.2020.1826931
   Golden CEM, 2019, CEREB CORTEX, V29, P2228, DOI 10.1093/cercor/bhz029
   Hagerman RJ, 2017, NAT REV DIS PRIMERS, V3, DOI 10.1038/nrdp.2017.65
   Hagerman RJ, 2016, NAT REV NEUROL, V12, P403, DOI 10.1038/nrneurol.2016.82
   Hagerman RJ, 2009, PEDIATRICS, V123, P378, DOI 10.1542/peds.2008-0317
   Hanson AC, 2014, INTRACTABLE RARE DIS, V3, P110, DOI 10.5582/irdr.2014.01027
   Harris SW, 2008, AM J MENT RETARD, V113, P427, DOI 10.1352/2008.113:427-438
   Hasler F, 2004, PSYCHOPHARMACOLOGY, V172, P145, DOI 10.1007/s00213-003-1640-6
   Hernandez RN, 2009, AM J MED GENET A, V149A, P1125, DOI 10.1002/ajmg.a.32848
   Hessl D, 2008, J AUTISM DEV DISORD, V38, P184, DOI 10.1007/s10803-007-0365-5
   Hibicke M, 2020, ACS CHEM NEUROSCI, V11, P864, DOI 10.1021/acschemneuro.9b00493
   Higgins GA, 2021, FRONT PHARMACOL, V12, DOI 10.3389/fphar.2021.640241
   Hollocks MJ, 2019, PSYCHOL MED, V49, P559, DOI 10.1017/S0033291718002283
   Horsley RR, 2018, BEHAV PHARMACOL, V29, P530, DOI 10.1097/FBP.0000000000000394
   Kaertner LS, 2021, SCI REP-UK, V11, DOI 10.1038/s41598-021-81446-7
   Kilkenny C, 2010, PLOS BIOL, V8, DOI 10.1371/journal.pbio.1000412
   King MK, 2013, GENES BRAIN BEHAV, V12, P723, DOI 10.1111/gbb.12071
   Kuypers KPC, 2020, THER ADV PSYCHOPHARM, V10, DOI 10.1177/2045125320950567
   Kuypers KPC, 2019, J PSYCHOPHARMACOL, V33, P1039, DOI 10.1177/0269881119857204
   Lai MC, 2014, LANCET, V383, P896, DOI [10.1016/S0140-6736(13)61539-1, 10.1016/S0140-6736(09)61376-3]
   LAUNAY JM, 1988, NEUROPSYCHOBIOLOGY, V20, P1, DOI 10.1159/000118465
   Lea T, 2020, INT J DRUG POLICY, V75, DOI 10.1016/j.drugpo.2019.11.008
   Lesch KP, 2012, NEURON, V76, P175, DOI 10.1016/j.neuron.2012.09.013
   Lowe H, 2021, MOLECULES, V26, DOI 10.3390/molecules26102948
   Manduca A, 2017, J NEUROSCI, V37, P6851, DOI 10.1523/JNEUROSCI.3516-16.2017
   Markopoulos A, 2022, FRONT PHARMACOL, V12, DOI 10.3389/fphar.2021.749068
   Martin DA, 2014, NEUROPHARMACOLOGY, V83, P1, DOI 10.1016/j.neuropharm.2014.03.013
   Melancia F, 2018, BRIT J PHARMACOL, V175, P3699, DOI 10.1111/bph.14435
   Melancia F, 2018, BEHAV BRAIN RES, V350, P149, DOI 10.1016/j.bbr.2018.04.042
   Mollinedo-Gajate I, 2020, BIORXIV
   Muller CL, 2016, NEUROSCIENCE, V321, P24, DOI 10.1016/j.neuroscience.2015.11.010
   Nutt D, 2020, CELL, V181, P24, DOI 10.1016/j.cell.2020.03.020
   Ona G, 2020, NEUROSCI BIOBEHAV R, V119, P194, DOI 10.1016/j.neubiorev.2020.09.035
   Passie T, 2002, ADDICT BIOL, V7, P357, DOI 10.1080/1355621021000005937
   Passie T, 2008, CNS NEUROSCI THER, V14, P295, DOI 10.1111/j.1755-5949.2008.00059.x
   Pokorny T, 2017, INT J NEUROPSYCHOPH, V20, P747, DOI 10.1093/ijnp/pyx047
   Preller KH, 2016, P NATL ACAD SCI USA, V113, P5119, DOI 10.1073/pnas.1524187113
   Rambousek L, 2014, FRONT BEHAV NEUROSCI, V8, DOI 10.3389/fnbeh.2014.00180
   Ross S, 2016, J PSYCHOPHARMACOL, V30, P1165, DOI 10.1177/0269881116675512
   Rucker JJH, 2018, NEUROPHARMACOLOGY, V142, P200, DOI 10.1016/j.neuropharm.2017.12.040
   Sakashita Y, 2015, BIOL PHARM BULL, V38, P134, DOI 10.1248/bpb.b14-00315
   Schiavi S, 2023, NEUROPSYCHOPHARMACOL, V48, P897, DOI 10.1038/s41386-022-01454-7
   Schiavi S, 2022, NUTR NEUROSCI, V25, P898, DOI 10.1080/1028415X.2020.1819107
   Schiavi S, 2019, FRONT CELL NEUROSCI, V13, DOI 10.3389/fncel.2019.00479
   Schill Y, 2020, COMMUN BIOL, V3, DOI 10.1038/s42003-020-0791-x
   Servadio M, 2018, EUR NEUROPSYCHOPHARM, V28, P85, DOI 10.1016/j.euroneuro.2017.11.014
   Shao LX, 2021, NEURON, V109, P2535, DOI 10.1016/j.neuron.2021.06.008
   Smigielski L, 2019, NEUROIMAGE, V196, P207, DOI 10.1016/j.neuroimage.2019.04.009
   Speranza L, 2017, J NEUROCHEM, V141, P647, DOI 10.1111/jnc.13962
   Takumi T, 2020, NEUROSCI BIOBEHAV R, V110, P60, DOI 10.1016/j.neubiorev.2019.04.012
   Tartaglione AM, 2019, NEUROPHARMACOLOGY, V159, DOI 10.1016/j.neuropharm.2018.12.024
   Tian YL, 2017, FRONT MOL NEUROSCI, V10, DOI 10.3389/fnmol.2017.00269
   Till SM, 2015, HUM MOL GENET, V24, P5977, DOI 10.1093/hmg/ddv299
   Tyls F, 2016, BEHAV PHARMACOL, V27, P309, DOI 10.1097/FBP.0000000000000198
   Ventura R, 2004, BEHAV PHARMACOL, V15, P433, DOI 10.1097/00008877-200409000-00018
   Vollenweider FX, 2007, NEUROPSYCHOPHARMACOL, V32, P1876, DOI 10.1038/sj.npp.1301324
   Vollenweider FX, 2010, NAT REV NEUROSCI, V11, P642, DOI 10.1038/nrn2884
   White SW, 2018, CURR PSYCHIAT REP, V20, DOI 10.1007/s11920-018-0949-0
   Wirth A, 2017, PROG NEUROBIOL, V151, P35, DOI 10.1016/j.pneurobio.2016.03.007
   Zafarullah M, 2019, METHODS MOL BIOL, V1942, P173, DOI 10.1007/978-1-4939-9080-1_15
   Zhang GL, 2015, FRONT PHARMACOL, V6, DOI 10.3389/fphar.2015.00225
NR 82
TC 13
Z9 14
U1 0
U2 6
PU SPRINGER
PI NEW YORK
PA ONE NEW YORK PLAZA, SUITE 4600, NEW YORK, NY, UNITED STATES
SN 0033-3158
EI 1432-2072
J9 PSYCHOPHARMACOLOGY
JI Psychopharmacology
PD JAN
PY 2023
VL 240
IS 1
BP 137
EP 147
DI 10.1007/s00213-022-06286-3
EA DEC 2022
PG 11
WC Neurosciences; Pharmacology & Pharmacy; Psychiatry
WE Science Citation Index Expanded (SCI-EXPANDED)
SC Neurosciences & Neurology; Pharmacology & Pharmacy; Psychiatry
GA 7Q6WL
UT WOS:000894353800001
PM 36469097
DA 2025-08-11
ER

PT J
AU Sanderson, JL
   Freund, RK
   Castano, AM
   Benke, TA
   'Acqua, MLD
AF Sanderson, Jennifer L.
   Freund, Ronald K.
   Castano, Anna M.
   Benke, Timothy A.
   'Acqua, Mark L. Dell
TI The CaV1.2 G406R mutation decreases synaptic inhibition and alters
   L-type Ca<SUP>2+</SUP> channel-dependent LTP at hippocampal synapses in
   a mouse model of Timothy Syndrome
SO NEUROPHARMACOLOGY
LA English
DT Article
DE L-type calcium channel; Timothy syndrome; Autism; Excitation;
   Inhibition; Synaptic plasticity
ID LONG-TERM DEPRESSION; AUTISM SPECTRUM DISORDERS; ELEMENT-BINDING
   PROTEIN; CALCIUM-CHANNELS; CREB PHOSPHORYLATION; GABAERGIC SYNAPSES;
   CA(V)1.2; PLASTICITY; GABA; GENE
AB Genetic alterations in autism spectrum disorders (ASD) frequently disrupt balance between synaptic excitation and inhibition and alter plasticity in the hippocampal CA1 region. Individuals with Timothy Syndrome (TS), a genetic disorder caused by CaV1.2 L-type Ca2+ channel (LTCC) gain-of function mutations, such as G406R, exhibit social deficits, repetitive behaviors, and cognitive impairments characteristic of ASD that are phenocopied in TS2-neo mice expressing G406R. Here, we characterized hippocampal CA1 synaptic function in male TS2-neo mice and found basal excitatory transmission was slightly increased and inhibitory transmission strongly decreased. We also found distinct impacts on two LTCC-dependent forms of long-term potentiation (LTP) synaptic plasticity that were not readily consistent with LTCC gain-of-function. LTP induced by high-frequency stimulation (HFS) was strongly impaired in TS2-neo mice, suggesting decreased LTCC function. Yet, CaV1.2 expression, basal phosphorylation, and current density were similar for WT and TS2-neo. However, this HFS-LTP also required GABAA receptor activity, and thus may be impaired in TS2-neo due to decreased inhibitory transmission. In contrast, LTP induced in WT mice by prolonged theta-train (PTT) stimulation in the presence of a beta-adrenergic receptor agonist to increase CaV1.2 phosphorylation was partially induced in TS2-neo mice by PTT stimulation alone, consistent with increased LTCC function. Overall, our findings provide insights regarding how altered CaV1.2 channel function disrupts basal transmission and plasticity that could be relevant for neurobehavioral alterations in ASD.
C1 [Sanderson, Jennifer L.; Freund, Ronald K.; Castano, Anna M.; Benke, Timothy A.; 'Acqua, Mark L. Dell] Univ Colorado Sch Med, Dept Pharmacol, Anschutz Med Campus, 12800 E 19th Ave, Mail Stop 8303, Aurora, CO 80045 USA.
   [Benke, Timothy A.] Univ Colorado Sch Med, 12800 E 19th Ave, Mail Stop 8303, Aurora, CO 80045 USA.
C3 University of Colorado System; University of Colorado Anschutz Medical
   Campus; University of Colorado System; University of Colorado Anschutz
   Medical Campus
RP 'Acqua, MLD (corresponding author), Univ Colorado Sch Med, Dept Pharmacol, Anschutz Med Campus, 12800 E 19th Ave, Mail Stop 8303, Aurora, CO 80045 USA.
EM mark.dellacqua@cuanschutz.edu
RI ; Sanderson, Jennifer/M-8686-2013
OI Benke, Timothy/0000-0002-6969-5061; 
FU NIH [R01NS040701, R01MH123700]; University of Colorado Clinical and
   Translational Science Institute; Ponzio Family Chair in Neurology
   Research (Children's Hospital Colorado Foundation); Center for
   Neuroscience
FX We thank William Catterall (University of Washington) for generously
   providing the anti-Ca V 1.2- P -S1928 antibody. This work was supported
   by NIH grants R01NS040701 and R01MH123700 to M.L.D., pilot grant funding
   from the University of Colorado Clinical and Translational Science
   Institute and Center for Neuroscience to M.L.D. and T.A.B., and the
   Ponzio Family Chair in Neurology Research (Children's Hospital Colorado
   Foundation) to T.A.B. The contents are the author's sole responsibility
   and do not necessarily represent official NIH views.
CR Bader PL, 2011, P NATL ACAD SCI USA, V108, P15432, DOI 10.1073/pnas.1112667108
   Barrett CF, 2008, P NATL ACAD SCI USA, V105, P2157, DOI 10.1073/pnas.0710501105
   Belfield JL, 2006, J BIOL CHEM, V281, P27724, DOI 10.1074/jbc.M601485200
   Ben-Ari Y, 2014, NEUROSCIENCE, V279, P187, DOI 10.1016/j.neuroscience.2014.08.001
   Ben-Ari Y, 2002, NAT REV NEUROSCI, V3, P728, DOI 10.1038/nrn920
   Ben-Ari Y, 2007, PHYSIOL REV, V87, P1215, DOI 10.1152/physrev.00017.2006
   Bernard PB, 2015, EPILEPSY BEHAV, V44, P78, DOI 10.1016/j.yebeh.2015.01.006
   Bernard PB, 2014, NEUROPHARMACOLOGY, V84, P1, DOI 10.1016/j.neuropharm.2014.04.011
   Bett Glenna Cl, 2012, N Am J Med Sci (Boston), V5, P135
   Bhat S, 2012, PROG NEUROBIOL, V99, P1, DOI 10.1016/j.pneurobio.2012.06.001
   Birey F, 2022, CELL STEM CELL, V29, P248, DOI 10.1016/j.stem.2021.11.011
   Bozdagi O, 2010, MOL AUTISM, V1, DOI 10.1186/2040-2392-1-15
   Brooks-Kayal A, 2010, BRAIN DEV-JPN, V32, P731, DOI 10.1016/j.braindev.2010.04.010
   Caillard O, 1999, J NEUROSCI, V19, P7568, DOI 10.1523/JNEUROSCI.19-17-07568.1999
   Campiglio M, 2018, P NATL ACAD SCI USA, V115, P1376, DOI 10.1073/pnas.1715997115
   Catterall WA, 2011, CSH PERSPECT BIOL, V3, DOI 10.1101/cshperspect.a003947
   Chao HT, 2010, NATURE, V468, P263, DOI 10.1038/nature09582
   Cheng EP, 2011, CIRC RES, V109, P255, DOI 10.1161/CIRCRESAHA.111.248252
   Choong XY, 2015, FRONT BEHAV NEUROSCI, V9, DOI [10.3339/fnbeh.2015.00263, 10.3389/fnbeh.2015.00268]
   Collingridge GL, 2010, NAT REV NEUROSCI, V11, P459, DOI 10.1038/nrn2867
   Deisseroth K, 1996, NEURON, V16, P89, DOI 10.1016/S0896-6273(00)80026-4
   DeJongh KS, 1996, BIOCHEMISTRY-US, V35, P10392, DOI 10.1021/bi953023c
   Di Biase V, 2011, J NEUROSCI, V31, P13682, DOI 10.1523/JNEUROSCI.2300-11.2011
   Di Biase V, 2008, J NEUROSCI, V28, P13845, DOI 10.1523/JNEUROSCI.3213-08.2008
   Dick IE, 2016, NAT COMMUN, V7, DOI 10.1038/ncomms10370
   Dittmer PJ, 2019, P NATL ACAD SCI USA, V116, P13611, DOI 10.1073/pnas.1902461116
   Dittmer PJ, 2017, CELL REP, V19, P321, DOI 10.1016/j.celrep.2017.03.056
   Dittmer PJ, 2014, CELL REP, V7, P1410, DOI 10.1016/j.celrep.2014.04.039
   Dixon RE, 2012, P NATL ACAD SCI USA, V109, P1749, DOI 10.1073/pnas.1116731109
   Dolmetsch Ricardo, 2003, Sci STKE, V2003, pPE4
   Erxleben C, 2006, P NATL ACAD SCI USA, V103, P3932, DOI 10.1073/pnas.0511322103
   Garcia JD, 2021, CELL REP, V37, DOI 10.1016/j.celrep.2021.110142
   Gillberg C, 2000, ACTA PSYCHIAT SCAND, V102, P321, DOI 10.1034/j.1600-0447.2000.102005321.x
   Gogolla N, 2009, J NEURODEV DISORD, V1, P172, DOI 10.1007/s11689-009-9023-x
   Graef IA, 1999, NATURE, V401, P703, DOI 10.1038/44378
   Greer PL, 2008, NEURON, V59, P846, DOI 10.1016/j.neuron.2008.09.002
   GROVER LM, 1990, NATURE, V347, P477, DOI 10.1038/347477a0
   Guzikowski NJ, 2022, CELL REP, V40, DOI 10.1016/j.celrep.2022.111172
   Han WY, 2021, TRENDS NEUROSCI, V44, P152, DOI 10.1016/j.tins.2020.10.011
   Hansen KB, 2021, PHARMACOL REV, V73, P298, DOI 10.1124/pharmrev.120.000131
   Hiester BG, 2017, CELL REP, V21, P2134, DOI 10.1016/j.celrep.2017.10.105
   Horigane S, 2020, FEBS OPEN BIO, V10, P1436, DOI 10.1002/2211-5463.12924
   Hu HL, 2007, CELL, V131, P160, DOI 10.1016/j.cell.2007.09.017
   Huganir RL, 2013, NEURON, V80, P704, DOI 10.1016/j.neuron.2013.10.025
   Kamijo S, 2018, J NEUROSCI, V38, P5551, DOI 10.1523/JNEUROSCI.2357-17.2018
   Kang HJ, 2001, CELL, V106, P771, DOI 10.1016/S0092-8674(01)00497-4
   Krey JF, 2013, NAT NEUROSCI, V16, P201, DOI 10.1038/nn.3307
   Langwieser N, 2010, J NEUROSCI, V30, P8367, DOI 10.1523/JNEUROSCI.4164-08.2010
   Lewine JD, 1999, PEDIATRICS, V104, P405, DOI 10.1542/peds.104.3.405
   Li BX, 2016, SCIENCE, V351, P863, DOI 10.1126/science.aad3647
   Li HM, 2012, NAT STRUCT MOL BIOL, V19, P337, DOI 10.1038/nsmb.2238
   Limpitikul WB, 2016, SCI REP-UK, V6, DOI 10.1038/srep27235
   Liu CH, 2011, DEV NEUROSCI-BASEL, V33, P404, DOI 10.1159/000329422
   Loomes R, 2017, J AM ACAD CHILD PSY, V56, P466, DOI 10.1016/j.jaac.2017.03.013
   Lu ATH, 2012, MOL AUTISM, V3, DOI 10.1186/2040-2392-3-18
   Ma H, 2014, CELL, V159, P281, DOI 10.1016/j.cell.2014.09.019
   Malenka RC, 2004, NEURON, V44, P5, DOI 10.1016/j.neuron.2004.09.012
   McLean HA, 1996, J PHYSIOL-LONDON, V496, P471, DOI 10.1113/jphysiol.1996.sp021699
   Mermelstein PG, 2000, J NEUROSCI, V20, P266, DOI 10.1523/JNEUROSCI.20-01-00266.2000
   Moosmang S, 2005, J NEUROSCI, V25, P9883, DOI 10.1523/JNEUROSCI.1531-05.2005
   Murphy JG, 2019, MOL BIOL CELL, V30, P1743, DOI 10.1091/mbc.E19-01-0060
   Murphy JG, 2014, CELL REP, V7, P1577, DOI 10.1016/j.celrep.2014.04.027
   Navedo MF, 2010, CIRC RES, V106, P748, DOI 10.1161/CIRCRESAHA.109.213363
   Nie FY, 2015, AM J MED GENET B, V168, P637, DOI 10.1002/ajmg.b.32348
   Obermair GJ, 2004, EUR J NEUROSCI, V19, P2109, DOI 10.1111/j.0953-816X.2004.03272.x
   Oh WC, 2019, BRAIN RES, V1707, P18, DOI 10.1016/j.brainres.2018.11.014
   Oliveria SF, 2007, NEURON, V55, P261, DOI 10.1016/j.neuron.2007.06.032
   Oliveria SF, 2012, J NEUROSCI, V32, P15328, DOI 10.1523/JNEUROSCI.2302-12.2012
   Park CY, 2010, SCIENCE, V330, P101, DOI 10.1126/science.1191027
   Patriarchi T, 2016, EMBO J, V35, P1330, DOI 10.15252/embj.201593409
   Peng YR, 2010, J NEUROSCI, V30, P16220, DOI 10.1523/JNEUROSCI.3085-10.2010
   Pinggera A, 2016, J PHYSIOL-LONDON, V594, P5839, DOI 10.1113/JP270672
   Pinggera A, 2015, BIOL PSYCHIAT, V77, P816, DOI 10.1016/j.biopsych.2014.11.020
   Pizzarelli R, 2011, NEURAL PLAST, V2011, DOI 10.1155/2011/297153
   Polster E, 2018, J NEUROSCI, V38, P9215, DOI 10.1523/JNEUROSCI.0695-18.2018
   Purkey AM, 2020, FRONT SYNAPTIC NEURO, V12, DOI 10.3389/fnsyn.2020.00008
   Qian H, 2017, SCI SIGNAL, V10, DOI 10.1126/scisignal.aaf9659
   Qian H, 2012, J NEUROPHYSIOL, V107, P2703, DOI 10.1152/jn.00374.2011
   Quadrato G, 2014, J NEUROSCI, V34, P8630, DOI 10.1523/JNEUROSCI.0047-14.2014
   Rajgor D, 2020, CELL REP, V31, DOI 10.1016/j.celrep.2020.107785
   Sanderson JL, 2021, CELL REP, V37, DOI 10.1016/j.celrep.2021.109786
   Sanderson JL, 2016, NEURON, V89, P1000, DOI 10.1016/j.neuron.2016.01.043
   Sanderson JL, 2012, J NEUROSCI, V32, P15036, DOI 10.1523/JNEUROSCI.3326-12.2012
   Servili E, 2020, PROG NEUROBIOL, V191, DOI 10.1016/j.pneurobio.2020.101820
   Silverman JL, 2010, NAT REV NEUROSCI, V11, P490, DOI 10.1038/nrn2851
   Singh B, 2006, J NEUROSCI, V26, P7189, DOI 10.1523/JNEUROSCI.5474-05.2006
   Smith KR, 2010, CURR OPIN NEUROBIOL, V20, P550, DOI 10.1016/j.conb.2010.06.001
   Smoller JW, 2013, LANCET, V381, P1371, DOI 10.1016/S0140-6736(12)62129-1
   Splawski I, 2004, CELL, V119, P19, DOI 10.1016/j.cell.2004.09.011
   Tabuchi K, 2007, SCIENCE, V318, P71, DOI 10.1126/science.1146221
   Turrigiano G, 2012, CSH PERSPECT BIOL, V4, DOI 10.1101/cshperspect.a005736
   Wang YJ, 2010, SCIENCE, V330, P105, DOI 10.1126/science.1191086
   Wheeler DG, 2012, CELL, V149, P1112, DOI 10.1016/j.cell.2012.03.041
   Wheeler DG, 2008, J CELL BIOL, V183, P849, DOI 10.1083/jcb.200805048
   Wheless James W, 2002, Semin Pediatr Neurol, V9, P218, DOI 10.1053/spen.2002.35504
   Wild AR, 2019, CELL REP, V26, P3537, DOI 10.1016/j.celrep.2019.03.005
   Wu GY, 2001, P NATL ACAD SCI USA, V98, P2808, DOI 10.1073/pnas.051634198
   Yazawa M, 2011, NATURE, V471, P230, DOI 10.1038/nature09855
   Zhang C, 2010, NEURON, V66, P403, DOI 10.1016/j.neuron.2010.04.008
   Zhang MX, 2013, J BIOL CHEM, V288, P17918, DOI 10.1074/jbc.M112.449462
   Zhou Y, 2016, NEURON, V89, P147, DOI 10.1016/j.neuron.2015.11.023
   Zucca S, 2010, J NEUROSCI, V30, P6776, DOI 10.1523/JNEUROSCI.5405-09.2010
NR 102
TC 7
Z9 7
U1 0
U2 10
PU PERGAMON-ELSEVIER SCIENCE LTD
PI OXFORD
PA THE BOULEVARD, LANGFORD LANE, KIDLINGTON, OXFORD OX5 1GB, ENGLAND
SN 0028-3908
EI 1873-7064
J9 NEUROPHARMACOLOGY
JI Neuropharmacology
PD DEC 1
PY 2022
VL 220
AR 109271
DI 10.1016/j.neuropharm.2022.109271
EA SEP 2022
PG 12
WC Neurosciences; Pharmacology & Pharmacy
WE Science Citation Index Expanded (SCI-EXPANDED)
SC Neurosciences & Neurology; Pharmacology & Pharmacy
GA 5S9LF
UT WOS:000875501300002
PM 36162529
OA hybrid, Green Accepted
DA 2025-08-11
ER

PT J
AU Ameis, SH
   Daskalakis, ZJ
   Blumberger, DM
   Desarkar, P
   Drmic, I
   Mabbott, DJ
   Lai, MC
   Croarkin, PE
   Szatmari, P
AF Ameis, Stephanie H.
   Daskalakis, Zafiris J.
   Blumberger, Daniel M.
   Desarkar, Pushpal
   Drmic, Irene
   Mabbott, Donald J.
   Lai, Meng-Chuan
   Croarkin, Paul E.
   Szatmari, Peter
TI Repetitive Transcranial Magnetic Stimulation for the Treatment of
   Executive Function Deficits in Autism Spectrum Disorder: Clinical Trial
   Approach
SO JOURNAL OF CHILD AND ADOLESCENT PSYCHOPHARMACOLOGY
LA English
DT Article
DE Asperger's disorder; autistic disorder; repetitive transcranial magnetic
   stimulation; executive function deficits; treatment
ID DORSOLATERAL PREFRONTAL CORTEX; MAJOR DEPRESSIVE DISORDER; CORTICAL
   INHIBITION; YOUNG-ADULTS; DOUBLE-BLIND; RTMS; SCHIZOPHRENIA; GUIDELINES;
   TASK; CONNECTIVITY
AB Objective: Executive function (EF) deficits in patients with autism spectrum disorder (ASD) are ubiquitous and understudied. Further, there are no effective, neuroscience-based treatments to address this impairing feature of ASD. Repetitive transcranial magnetic stimulation (rTMS) has demonstrated promise in addressing EF deficits in adult neuropsychiatric disorders. This article will outline the design of a novel randomized-controlled trial of bilateral, 20 Hz, rTMS applied to the dorsolateral prefrontal cortex (DLPFC) for treatment of EF deficits in ASD that is currently ongoing. We describe prior therapeutic rTMS research for ASD and prior rTMS trials targeting EFs in adult neuropsychiatric disorders. A neurophysiological rationale for rTMS treatment of EF deficits in ASD is presented.
   Methods: An ongoing protocol will enroll participants aged 16-35 with ASD and no intellectual disability. Psychotropic medications will be continued during the 4-week trial of active 20 Hz versus sham rTMS applied to the DLPFC. Twenty, active treatment sessions consisting of 25 stimulation trains at a 90% motor threshold will be administered. The primary outcome measure is the Cambridge Neuropsychological Test Automated Battery (CANTAB) spatial working memory task. At present, recruitment, enrollment, and treatment within the described clinical trial are ongoing.
   Conclusions: EF deficits are common and impairing symptoms of ASD. There are no evidence-based treatments for EF deficits in ASD. The protocol described here will provide important preliminary data on the feasibility and efficacy of 20 Hz rTMS to DLPFC for EF deficits in ASD.
C1 [Ameis, Stephanie H.; Lai, Meng-Chuan; Szatmari, Peter] Hosp Sick Children, Ctr Brain & Mental Hlth, Toronto, ON, Canada.
   [Ameis, Stephanie H.; Lai, Meng-Chuan; Szatmari, Peter] Univ Toronto, Ctr Addict & Mental Hlth, Campbell Family Mental Hlth Res Inst, Margaret & Wallace McCain Ctr Child Youth & Famil, 80 Workman Way,5224, Toronto, ON M6J 1H4, Canada.
   [Ameis, Stephanie H.; Daskalakis, Zafiris J.; Blumberger, Daniel M.; Desarkar, Pushpal; Lai, Meng-Chuan; Szatmari, Peter] Univ Toronto, Dept Psychiat, Fac Med, Toronto, ON, Canada.
   [Daskalakis, Zafiris J.; Blumberger, Daniel M.; Desarkar, Pushpal] Ctr Addict & Mental Hlth, Campbell Family Mental Hlth Res Inst, Temerty Ctr Therapeut Brain Intervent, Toronto, ON, Canada.
   [Drmic, Irene] Hosp Sick Children, Ctr Appl Genom, Genet & Genome Biol & Autism Res Unit, Toronto, ON, Canada.
   [Mabbott, Donald J.] Hosp Sick Children, Program Neurosci, Toronto, ON, Canada.
   [Mabbott, Donald J.] Hosp Sick Children, Mental Hlth Res Inst, Toronto, ON, Canada.
   [Mabbott, Donald J.] Univ Toronto, Fac Grad Studies, Dept Psychol, Toronto, ON, Canada.
   [Croarkin, Paul E.] Mayo Clin, Dept Psychiat & Psychol, Div Child & Adolescent Psychiat, Rochester, MN USA.
C3 University of Toronto; Hospital for Sick Children (SickKids); University
   of Toronto; Centre for Addiction & Mental Health - Canada; University of
   Toronto; University of Toronto; Centre for Addiction & Mental Health -
   Canada; University of Toronto; Hospital for Sick Children (SickKids);
   University of Toronto; Hospital for Sick Children (SickKids); University
   of Toronto; Hospital for Sick Children (SickKids); University of
   Toronto; Mayo Clinic
RP Ameis, SH (corresponding author), Univ Toronto, Ctr Addict & Mental Hlth, Campbell Family Mental Hlth Res Inst, Margaret & Wallace McCain Ctr Child Youth & Famil, 80 Workman Way,5224, Toronto, ON M6J 1H4, Canada.
EM stephanie.ameis@camh.ca
RI Ameis, Stephanie/AEC-1647-2022; Ameis, Stephanie/Q-4822-2018; Croarkin,
   Paul/I-3310-2014; Daskalakis, Zafiris J./LTC-4902-2024; Lai,
   Meng-Chuan/K-7407-2016
OI Ameis, Stephanie/0000-0002-7282-6077; Croarkin,
   Paul/0000-0001-6843-6503; Lai, Meng-Chuan/0000-0002-9593-5508
FU Innovation Fund from the Alternate Funding Plan of the Academic Health
   Sciences Centres of Ontario; University of Toronto; Faculty of Medicine
   Dean's Fund; Ontario Mental Health Foundation
FX The current project is supported by the Innovation Fund from the
   Alternate Funding Plan of the Academic Health Sciences Centres of
   Ontario, The University of Toronto, Faculty of Medicine Dean's Fund, and
   the Ontario Mental Health Foundation.
CR Ameis SH, 2013, J CLIN PSYCHIAT, V74, P1022, DOI 10.4088/JCP.13ac08691
   [Anonymous], PREV AUT SPECTR DIS
   BARKER AT, 1985, LANCET, V1, P1106
   Barr MS, 2013, BIOL PSYCHIAT, V73, P510, DOI 10.1016/j.biopsych.2012.08.020
   Barr MS, 2011, PLOS ONE, V6, DOI 10.1371/journal.pone.0022627
   Barr MS, 2009, NEUROPSYCHOPHARMACOL, V34, P2359, DOI 10.1038/npp.2009.79
   Baruth Joshua M, 2010, J Neurother, V14, P179
   Benson N, 2010, PSYCHOL ASSESSMENT, V22, P121, DOI 10.1037/a0017767
   Bezzola L, 2011, J NEUROSCI, V31, P12444, DOI 10.1523/JNEUROSCI.1996-11.2011
   Brunoni AR, 2014, BRAIN COGNITION, V86, P1, DOI 10.1016/j.bandc.2014.01.008
   Casanova MF, 2014, FRONT HUM NEUROSCI, V8, DOI 10.3389/fnhum.2014.00851
   Casanova MF, 2003, NEUROSCIENTIST, V9, P496, DOI 10.1177/1073858403253552
   Chen SF, 2016, PSYCHOL MED, V46, P1625, DOI 10.1017/S0033291715002238
   COHEN LG, 1990, ELECTROEN CLIN NEURO, V75, P350, DOI 10.1016/0013-4694(90)90113-X
   Croarkin PE, 2011, INT REV PSYCHIATR, V23, P445, DOI 10.3109/09540261.2011.623688
   Daskalakis ZJ, 2006, EXP BRAIN RES, V174, P403, DOI 10.1007/s00221-006-0472-0
   Eack SM, 2013, J AUTISM DEV DISORD, V43, P2233, DOI 10.1007/s10803-013-1774-2
   Enticott PG, 2014, BRAIN STIMUL, V7, P206, DOI 10.1016/j.brs.2013.10.004
   Enticott PG, 2012, BRAIN STIMUL, V5, P30, DOI 10.1016/j.brs.2011.02.001
   Enticott PG, 2010, DEV MED CHILD NEUROL, V52, pe179, DOI 10.1111/j.1469-8749.2010.03665.x
   Falkai P, 2013, EUR ARCH PSY CLIN N, V263, P469, DOI 10.1007/s00406-012-0383-y
   Farzan F, 2012, ANN NY ACAD SCI, V1265, P25, DOI 10.1111/j.1749-6632.2012.06543.x
   Fatemi SH, 2009, CEREBELLUM, V8, P64, DOI 10.1007/s12311-008-0075-3
   Fatemi SH, 2009, J AUTISM DEV DISORD, V39, P223, DOI 10.1007/s10803-008-0646-7
   Fecteau S, 2011, EUR J NEUROSCI, V34, P158, DOI 10.1111/j.1460-9568.2011.07726.x
   Gilotty L, 2002, CHILD NEUROPSYCHOL, V8, P241, DOI 10.1076/chin.8.4.241.13504
   Goldstein G, 2002, ARCH CLIN NEUROPSYCH, V17, P461, DOI 10.1016/S0887-6177(01)00129-9
   Guse B, 2010, J NEURAL TRANSM, V117, P105, DOI 10.1007/s00702-009-0333-7
   Harada M, 2011, J AUTISM DEV DISORD, V41, P447, DOI 10.1007/s10803-010-1065-0
   Hoffman RE, 2003, ARCH GEN PSYCHIAT, V60, P49, DOI 10.1001/archpsyc.60.1.49
   Howlin P, 2012, CAN J PSYCHIAT, V57, P275, DOI 10.1177/070674371205700502
   Huang ML, 2012, AUST NZ J PSYCHIAT, V46, P257, DOI 10.1177/0004867411433216
   Just MA, 2007, CEREB CORTEX, V17, P951, DOI 10.1093/cercor/bhl006
   Koshino H, 2005, NEUROIMAGE, V24, P810, DOI 10.1016/j.neuroimage.2004.09.028
   Krings T, 1998, ELECTROMYOGR MOTOR C, V109, P85, DOI 10.1016/S0924-980X(97)00078-7
   Lazoff T, 2010, CAN J PSYCHIAT, V55, P715, DOI 10.1177/070674371005501105
   Lewis DA, 2005, NAT REV NEUROSCI, V6, P312, DOI 10.1038/nrn1648
   Lord C, 2000, J AUTISM DEV DISORD, V30, P205, DOI 10.1023/A:1005592401947
   Luna B, 2007, BIOL PSYCHIAT, V61, P474, DOI 10.1016/j.biopsych.2006.02.030
   Milev RV, 2016, CAN J PSYCHIAT, V61, P561, DOI 10.1177/0706743716660033
   Mori T, 2012, BRAIN DEV-JPN, V34, P648, DOI 10.1016/j.braindev.2011.10.007
   Oberman LM, 2015, J AUTISM DEV DISORD, V45, P524, DOI 10.1007/s10803-013-1960-2
   Owen AM, 2005, HUM BRAIN MAPP, V25, P46, DOI 10.1002/hbm.20131
   Ozonoff S, 2004, J AUTISM DEV DISORD, V34, P139, DOI 10.1023/B:JADD.0000022605.81989.cc
   Pajonk FG, 2010, ARCH GEN PSYCHIAT, V67, P133, DOI 10.1001/archgenpsychiatry.2009.193
   Pellicano E, 2012, AUTISM RES TREATMENT, V2012, DOI 10.1155/2012/146132
   Rogasch NC, 2014, SCHIZOPHRENIA BULL, V40, P685, DOI 10.1093/schbul/sbt078
   Rosenthal M, 2013, NEUROPSYCHOLOGY, V27, P13, DOI 10.1037/a0031299
   Rossi S, 2009, CLIN NEUROPHYSIOL, V120, P2008, DOI 10.1016/j.clinph.2009.08.016
   Rothwell JC, 1997, J NEUROSCI METH, V74, P113, DOI 10.1016/S0165-0270(97)02242-5
   Rusjan PM, 2010, HUM BRAIN MAPP, V31, P1643, DOI 10.1002/hbm.20964
   RUTTER M, 1989, J CHILD PSYCHOL PSYC, V30, P23, DOI 10.1111/j.1469-7610.1989.tb00768.x
   SCHNEIDER SG, 1987, J ABNORM CHILD PSYCH, V15, P29, DOI 10.1007/BF00916464
   Schulz KF, 2002, LANCET, V359, P614, DOI 10.1016/S0140-6736(02)07750-4
   Seltzer MM, 2004, MENT RETARD DEV D R, V10, P234, DOI 10.1002/mrdd.20038
   Shattuck PT, 2011, ARCH PEDIAT ADOL MED, V165, P141, DOI 10.1001/archpediatrics.2010.279
   Sokhadze E, 2010, APPL PSYCHOPHYS BIOF, V35, P147, DOI 10.1007/s10484-009-9121-2
   Sokhadze EM, 2014, APPL PSYCHOPHYS BIOF, V39, P237, DOI 10.1007/s10484-014-9264-7
   Sokhadze EM, 2014, FRONT SYST NEUROSCI, V8, DOI 10.3389/fnsys.2014.00134
   Sokhadze EM, 2012, APPL PSYCHOPHYS BIOF, V37, P91, DOI 10.1007/s10484-012-9182-5
   Sokhadze EM, 2009, J AUTISM DEV DISORD, V39, P619, DOI 10.1007/s10803-008-0662-7
   SPARROW SS, 1985, J PEDIATR PSYCHOL, V10, P215, DOI 10.1093/jpepsy/10.2.215
   SZATMARI P, 1989, J AUTISM DEV DISORD, V19, P213, DOI 10.1007/BF02211842
   Taylor J., 2012, Petroleum systems analysis of the Niobrara Formation in the southern Powder River Basin, Wyoming, P1
   Taylor JL, 2011, J AUTISM DEV DISORD, V41, P566, DOI 10.1007/s10803-010-1070-3
   Vanderhasselt MA, 2006, EXP BRAIN RES, V172, P561, DOI 10.1007/s00221-006-0540-5
   Vanderhasselt MA, 2006, EXP BRAIN RES, V169, P279, DOI 10.1007/s00221-005-0344-z
   Vanderhasselt MA, 2007, BRAIN RES, V1137, P111, DOI 10.1016/j.brainres.2006.12.050
   Wall Christopher A, 2013, Front Psychiatry, V4, P165, DOI 10.3389/fpsyt.2013.00165
   Wassermann EM, 1998, NEUROSCI LETT, V250, P141, DOI 10.1016/S0304-3940(98)00437-6
   Wassermann EM, 1998, EVOKED POTENTIAL, V108, P1, DOI 10.1016/S0168-5597(97)00096-8
NR 71
TC 23
Z9 26
U1 5
U2 43
PU MARY ANN LIEBERT, INC
PI NEW ROCHELLE
PA 140 HUGUENOT STREET, 3RD FL, NEW ROCHELLE, NY 10801 USA
SN 1044-5463
EI 1557-8992
J9 J CHILD ADOL PSYCHOP
JI J. Child Adolesc. Psychopharmacol.
PD JUN
PY 2017
VL 27
IS 5
BP 413
EP 421
DI 10.1089/cap.2016.0146
PG 9
WC Pediatrics; Pharmacology & Pharmacy; Psychiatry
WE Science Citation Index Expanded (SCI-EXPANDED)
SC Pediatrics; Pharmacology & Pharmacy; Psychiatry
GA EX5YY
UT WOS:000403320200004
PM 28346865
OA Green Published
DA 2025-08-11
ER

PT J
AU Esvap, E
   Ulgen, KO
AF Esvap, Elif
   Ulgen, Kutlu O.
TI Neuroinflammation, Energy and Sphingolipid Metabolism Biomarkers Are
   Revealed by Metabolic Modeling of Autistic Brains
SO BIOMEDICINES
LA English
DT Article
DE autism spectrum disorder; genome-scale metabolic modeling;
   neuroinflammation; oxidative stress; mitochondrial dysfunction;
   sphingolipid
ID ESSENTIAL FATTY-ACIDS; OXIDATIVE STRESS; ANTIOXIDANT ENZYMES;
   GLUCOSE-METABOLISM; PREFRONTAL CORTEX; CHILDREN; MITOCHONDRIAL;
   INFLAMMATION; ABNORMALITIES; TOMOGRAPHY
AB Autism spectrum disorders (ASD) are a heterogeneous group of neurodevelopmental disorders generally characterized by repetitive behaviors and difficulties in communication and social behavior. Despite its heterogeneous nature, several metabolic dysregulations are prevalent in individuals with ASD. This work aims to understand ASD brain metabolism by constructing an ASD-specific prefrontal cortex genome-scale metabolic model (GEM) using transcriptomics data to decipher novel neuroinflammatory biomarkers. The healthy and ASD-specific models are compared via uniform sampling to identify ASD-exclusive metabolic features. Noticeably, the results of our simulations and those found in the literature are comparable, supporting the accuracy of our reconstructed ASD model. We identified that several oxidative stress, mitochondrial dysfunction, and inflammatory markers are elevated in ASD. While oxidative phosphorylation fluxes were similar for healthy and ASD-specific models, and the fluxes through the pathway were nearly undisturbed, the tricarboxylic acid (TCA) fluxes indicated disruptions in the pathway. Similarly, the secretions of mitochondrial dysfunction markers such as pyruvate are found to be higher, as well as the activities of oxidative stress marker enzymes like alanine and aspartate aminotransferases (ALT and AST) and glutathione-disulfide reductase (GSR). We also detected abnormalities in the sphingolipid metabolism, which has been implicated in many inflammatory and immune processes, but its relationship with ASD has not been thoroughly explored in the existing literature. We suggest that important sphingolipid metabolites, such as sphingosine-1-phosphate (S1P), ceramide, and glucosylceramide, may be promising biomarkers for the diagnosis of ASD and provide an opportunity for the adoption of early intervention for young children.
C1 [Esvap, Elif; Ulgen, Kutlu O.] Bogazici Univ, Dept Chem Engn, TR-34342 Istanbul, Turkiye.
C3 Bogazici University
RP Ulgen, KO (corresponding author), Bogazici Univ, Dept Chem Engn, TR-34342 Istanbul, Turkiye.
EM ulgenk@boun.edu.tr
RI ; Esvap, Elif/AAR-4483-2020; Ulgen, Kutlu/AAF-3350-2020
OI Ulgen, Kutlu/0000-0003-3668-3467; ESVAP, ELIF/0000-0002-7915-2618
FU Bogazici University [19761]
FX This work was supported by the Bogazici University Research Funds
   Project No: 19761.
CR Abraham JR, 2019, SCI REP-UK, V9, DOI 10.1038/s41598-019-49533-y
   Agren R, 2014, MOL SYST BIOL, V10, DOI 10.1002/msb.145122
   Al-Gadani Y, 2009, CLIN BIOCHEM, V42, P1032, DOI 10.1016/j.clinbiochem.2009.03.011
   Altun H, 2018, PSYCHIAT CLIN PSYCH, V28, P408, DOI 10.1080/24750573.2018.1470360
   Amaral DG, 2008, TRENDS NEUROSCI, V31, P137, DOI 10.1016/j.tins.2007.12.005
   [Anonymous], 2022, GUROBI OPTIMIZATION
   Arana L, 2010, LIPIDS HEALTH DIS, V9, DOI 10.1186/1476-511X-9-15
   Attwell D, 2001, J CEREBR BLOOD F MET, V21, P1133, DOI 10.1097/00004647-200110000-00001
   Bak LK, 2006, J NEUROCHEM, V98, P641, DOI 10.1111/j.1471-4159.2006.03913.x
   Bartke N, 2009, J LIPID RES, V50, pS91, DOI 10.1194/jlr.R800080-JLR200
   Bell JG, 2004, PROSTAG LEUKOTR ESS, V71, P201, DOI 10.1016/j.plefa.2004.03.008
   Bjorklund G, 2020, MOL NEUROBIOL, V57, P2314, DOI 10.1007/s12035-019-01742-2
   Blais EM, 2017, NAT COMMUN, V8, DOI 10.1038/ncomms14250
   Brigandi SA, 2015, INT J MOL SCI, V16, P10061, DOI 10.3390/ijms160510061
   Brodowicz J, 2018, NEUROTOX RES, V33, P474, DOI 10.1007/s12640-017-9798-6
   Brunk E, 2018, NAT BIOTECHNOL, V36, P272, DOI 10.1038/nbt.4072
   Carlisi CO, 2017, BIOL PSYCHIAT, V82, P83, DOI 10.1016/j.biopsych.2016.10.006
   Chauhan A, 2011, J NEUROCHEM, V117, P209, DOI 10.1111/j.1471-4159.2011.07189.x
   Chow Maggie L., 2012, Frontiers in Genetics, V3, P11, DOI 10.3389/fgene.2012.00011
   Chow ML, 2012, PLOS GENET, V8, DOI 10.1371/journal.pgen.1002592
   Chow ML, 2011, BMC GENOMICS, V12, DOI 10.1186/1471-2164-12-449
   Courchesne E, 2005, CURR OPIN NEUROBIOL, V15, P225, DOI 10.1016/j.conb.2005.03.001
   Courchesne E, 2011, JAMA-J AM MED ASSOC, V306, P2001, DOI 10.1001/jama.2011.1638
   Denton RM, 2009, BBA-BIOENERGETICS, V1787, P1309, DOI 10.1016/j.bbabio.2009.01.005
   DEVOLDER A, 1987, BRAIN DEV-JPN, V9, P581, DOI 10.1016/S0387-7604(87)80089-X
   Di Gennaro A, 2014, EXPERT OPIN THER TAR, V18, P79, DOI 10.1517/14728222.2013.843671
   El-Ansary A, 2012, LIPIDS HEALTH DIS, V11, DOI 10.1186/1476-511X-11-160
   Fang WT, 2010, CAN J PHYSIOL PHARM, V88, P576, DOI [10.1139/Y10-028, 10.1139/y10-028]
   Filipek PA, 2004, J AUTISM DEV DISORD, V34, P615, DOI 10.1007/s10803-004-5283-1
   Ford TC, 2016, FRONT MOL NEUROSCI, V9, DOI 10.3389/fnmol.2016.00014
   Fourrier C, 2017, J NEUROINFLAMM, V14, DOI 10.1186/s12974-017-0939-x
   Frye RE, 2021, TRANSL PSYCHIAT, V11, DOI 10.1038/s41398-021-01647-6
   Gezginci-Oktayoglu S, 2016, INT IMMUNOPHARMACOL, V36, P142, DOI 10.1016/j.intimp.2016.04.021
   Ghezzo A, 2013, PLOS ONE, V8, DOI 10.1371/journal.pone.0066418
   Ginsberg MR, 2012, PLOS ONE, V7, DOI 10.1371/journal.pone.0044736
   Gu CD, 2019, GENOME BIOL, V20, DOI 10.1186/s13059-019-1730-3
   Gu F, 2013, TRANSL PSYCHIAT, V3, DOI 10.1038/tp.2013.68
   Gu F, 2013, FREE RADICAL BIO MED, V65, P488, DOI 10.1016/j.freeradbiomed.2013.07.021
   Hannun YA, 2018, NAT REV MOL CELL BIO, V19, P175, DOI 10.1038/nrm.2017.107
   Hayek J, 2017, OXID MED CELL LONGEV, V2017, DOI 10.1155/2017/5694058
   He Y, 2019, SCI REP-UK, V9, DOI 10.1038/s41598-019-48160-x
   Heirendt L, 2019, NAT PROTOC, V14, P639, DOI 10.1038/s41596-018-0098-2
   HEROLD S, 1988, PSYCHOL MED, V18, P823, DOI 10.1017/S0033291700009752
   Hladky SB, 2014, FLUIDS BARRIERS CNS, V11, DOI 10.1186/2045-8118-11-26
   HOGSTAD S, 1988, NEUROCHEM RES, V13, P383, DOI 10.1007/BF00972489
   Hughes JE, 2008, CIRC RES, V102, P950, DOI 10.1161/CIRCRESAHA.107.170779
   Jeitner TM, 2014, METAB BRAIN DIS, V29, P983, DOI 10.1007/s11011-013-9439-6
   Kondolot M, 2016, ENVIRON TOXICOL PHAR, V43, P149, DOI 10.1016/j.etap.2016.03.006
   Lewis JE, 2021, NAT COMMUN, V12, DOI 10.1038/s41467-021-22989-1
   Liao XL, 2020, MOL BRAIN, V13, DOI 10.1186/s13041-020-00634-0
   Likhitweerawong N, 2021, METAB BRAIN DIS, V36, P1641, DOI 10.1007/s11011-021-00788-3
   Lord C, 2018, LANCET, V392, P508, DOI 10.1016/S0140-6736(18)31129-2
   Mahalaxmi I, 2021, MOL NEUROBIOL, V58, P5303, DOI 10.1007/s12035-021-02492-w
   Mardinoglu A, 2014, NAT COMMUN, V5, DOI 10.1038/ncomms4083
   Matta SM, 2019, BRAIN BEHAV IMMUN, V79, P75, DOI 10.1016/j.bbi.2019.04.037
   Meguid NA, 2011, BIOL TRACE ELEM RES, V143, P58, DOI 10.1007/s12011-010-8840-9
   Moolamalla STR, 2020, COMPUT BIOL MED, V125, DOI 10.1016/j.compbiomed.2020.103994
   Morgan JT, 2010, BIOL PSYCHIAT, V68, P368, DOI 10.1016/j.biopsych.2010.05.024
   Napoli E, 2014, PEDIATRICS, V133, pE1405, DOI 10.1542/peds.2013-1545
   OBRIEN JS, 1965, J LIPID RES, V6, P537
   Orozco JS, 2019, TRANSL PSYCHIAT, V9, DOI 10.1038/s41398-019-0578-3
   Orr SK, 2013, J NEUROCHEM, V127, P378, DOI 10.1111/jnc.12392
   Pardo C.A., 2008, P INT M AUTISM RES
   Park D.I., 2020, GENOMICS TRANSCRIPTO, V173
   PERRY TL, 1978, BIOL PSYCHIAT, V13, P575
   Qasem H, 2018, METAB BRAIN DIS, V33, P1141, DOI 10.1007/s11011-018-0206-6
   Qasem H, 2016, LIPIDS HEALTH DIS, V15, DOI 10.1186/s12944-016-0298-0
   Rangel-Huerta OD, 2019, METABOLOMICS, V15, DOI 10.1007/s11306-019-1562-x
   Ranjbar A, 2014, RES DEV DISABIL, V35, P2751, DOI 10.1016/j.ridd.2014.07.010
   Ricciotti E, 2011, ARTERIOSCL THROM VAS, V31, P986, DOI 10.1161/ATVBAHA.110.207449
   Robinson JL, 2020, SCI SIGNAL, V13, DOI 10.1126/scisignal.aaz1482
   Rose S, 2012, TRANSL PSYCHIAT, V2, DOI 10.1038/tp.2012.61
   Rose S, 2018, MOL DIAGN THER, V22, P571, DOI 10.1007/s40291-018-0352-x
   Rose S, 2017, FASEB J, V31, P904, DOI 10.1096/fj.201601004R
   Rossignol DA, 2012, MOL PSYCHIATR, V17, P389, DOI 10.1038/mp.2011.165
   Rossignol DA, 2012, MOL PSYCHIATR, V17, P290, DOI 10.1038/mp.2010.136
   Saleem TH, 2020, NEUROPSYCH DIS TREAT, V16, P325, DOI 10.2147/NDT.S246681
   Shahjadi S., 2017, J DHAKA MED COLL, V26, P43, DOI DOI 10.3329/JDMC.V26I1.34000
   Shirayama Y, 2024, J AUTISM DEV DISORD, V54, P193, DOI 10.1007/s10803-022-05778-7
   Siniscalco D, 2018, PHARMACEUTICALS-BASE, V11, DOI 10.3390/ph11020056
   Snider AJ, 2010, BIOCHIMIE, V92, P707, DOI 10.1016/j.biochi.2010.02.008
   Sögüt S, 2003, CLIN CHIM ACTA, V331, P111, DOI 10.1016/S0009-8981(03)00119-0
   Sreeramkumar V, 2012, IMMUNOL CELL BIOL, V90, P579, DOI 10.1038/icb.2011.75
   Tesei A, 2017, EUR CHILD ADOLES PSY, V26, P1011, DOI 10.1007/s00787-016-0932-4
   Thorngren-Jerneck K, 2001, PEDIATR RES, V49, P495, DOI 10.1203/00006450-200104000-00010
   Torchiano M., 2016, Effsize-a package for efficient effect size computation, DOI 10.5281/ZENODO.1480624
   Tostes Márcia Helena Fávero de Souza, 2013, Trends Psychiatry Psychother., V35, P76
   Ureña-Guerrero ME, 2003, NEUROCHEM INT, V42, P269, DOI 10.1016/S0197-0186(02)00131-6
   van Rooij D, 2018, AM J PSYCHIAT, V175, P359, DOI 10.1176/appi.ajp.2017.17010100
   Wang H, 2016, J PSYCHIATR NEUROSCI, V41, P27, DOI 10.1503/jpn.140009
   Wang H, 2018, PLOS COMPUT BIOL, V14, DOI 10.1371/journal.pcbi.1006541
   Yehia L, 2019, AM J HUM GENET, V105, P813, DOI 10.1016/j.ajhg.2019.09.004
   Yorbik O, 2002, PROSTAG LEUKOTR ESS, V67, P341, DOI 10.1054/plef.2002.0439
   Young AMH, 2016, MOL AUTISM, V7, DOI 10.1186/s13229-016-0068-x
   Yu QH, 2020, MOL PSYCHIATR, V25, P2952, DOI 10.1038/s41380-018-0200-8
   Zeidan J, 2022, AUTISM RES, V15, P778, DOI 10.1002/aur.2696
   Zoroglu SS, 2004, EUR ARCH PSY CLIN N, V254, P143, DOI 10.1007/s00406-004-0456-7
NR 97
TC 11
Z9 12
U1 1
U2 13
PU MDPI
PI BASEL
PA ST ALBAN-ANLAGE 66, CH-4052 BASEL, SWITZERLAND
EI 2227-9059
J9 BIOMEDICINES
JI Biomedicines
PD FEB
PY 2023
VL 11
IS 2
AR 583
DI 10.3390/biomedicines11020583
PG 17
WC Biochemistry & Molecular Biology; Medicine, Research & Experimental;
   Pharmacology & Pharmacy
WE Science Citation Index Expanded (SCI-EXPANDED)
SC Biochemistry & Molecular Biology; Research & Experimental Medicine;
   Pharmacology & Pharmacy
GA 9H5GO
UT WOS:000938861300001
PM 36831124
OA Green Published, gold
DA 2025-08-11
ER

PT J
AU Ahmad, SF
   Ansari, MA
   Nadeem, A
   Bakheet, SA
   AL-Ayadhi, LY
   Attia, SM
AF Ahmad, Sheikh F.
   Ansari, Mushtaq A.
   Nadeem, Ahmed
   Bakheet, Saleh A.
   AL-Ayadhi, Laila Y.
   Attia, Sabry M.
TI Elevated IL-16 expression is associated with development of immune
   dysfunction in children with autism
SO PSYCHOPHARMACOLOGY
LA English
DT Article
DE Typically developing controls; Autism spectrum disorder; Peripheral
   blood mononuclear cells; Interleukin-16; Cytokines
ID PERIPHERAL-BLOOD; UP-REGULATION; MOUSE MODEL; BRAIN; INTERLEUKIN-16;
   DYSREGULATION; CYTOKINE; ACTIVATION; MICROGLIA; SYSTEM
AB Autism spectrum disorder (ASD) is a neurodevelopmental disorder characterized by impairments in communication skills and social behaviors. Several studies have suggested that neuroimmune dysfunction plays a significant role in the pathogenesis of ASD; however, its exact etiology is unknown. Interleukin-16 (IL-16), a chemoattractant, is associated with various inflammatory processes. However, its role in children with ASD is unclear. This study aimed to investigate whether IL-16 expression is associated with immune dysfunction in children with ASD. We examined IL-16 expression in CD4(+), CD8(+), CD14(+), CCR3(+), and CXCR7(+) cells in typically developing (TD) controls and children with ASD using flow cytometry in peripheral blood mononuclear cells (PBMCs). We also investigated the expression of IL-1(+)IL-16(+), IL-6(+)IL-16(+), and TNF-+IL-16(+) in TD controls and children with ASD. We further explored IL-16 mRNA and protein expression using RT-PCR and western blotting. CD4(+)IL-16(+), CD8(+)IL-16(+), CD14(+)IL-16(+), CCR3(+)IL-16(+), and CXCR7(+)IL-16(+) cells increased significantly in children with ASD compared with TD controls. We also showed that expression of IL-1(+)IL-16(+), IL-6(+)IL-16(+), and TNF-+IL-16(+) was elevated in children with ASD compared with TD controls. Moreover, IL-16 mRNA and protein expression was significantly induced in children with ASD compared with TD controls. These results suggest that IL-16 expression could play an essential role in immune alteration in children with ASD.
C1 [Ahmad, Sheikh F.; Ansari, Mushtaq A.; Nadeem, Ahmed; Bakheet, Saleh A.; Attia, Sabry M.] King Saud Univ, Dept Pharmacol & Toxicol, Coll Pharm, Riyadh, Saudi Arabia.
   [Ahmad, Sheikh F.] King Saud Univ, Coll Pharm, Riyadh 11451, Saudi Arabia.
   [AL-Ayadhi, Laila Y.] King Saud Univ, Coll Med, Autism Res & Treatment Ctr, AL Amodi Autism Res Chair,Dept Physiol, Riyadh, Saudi Arabia.
   [Attia, Sabry M.] Al Azhar Univ, Dept Pharmacol & Toxicol, Coll Pharm, Cairo, Egypt.
C3 King Saud University; King Saud University; King Saud University;
   Egyptian Knowledge Bank (EKB); Al Azhar University
RP Ahmad, SF (corresponding author), King Saud Univ, Dept Pharmacol & Toxicol, Coll Pharm, Riyadh, Saudi Arabia.; Ahmad, SF (corresponding author), King Saud Univ, Coll Pharm, Riyadh 11451, Saudi Arabia.
EM s_fayazahmad@yahoo.com
RI Attia, Sabry/GRO-6742-2022; AL-Ayadhi, Laila/E-7132-2014; Bakheet,
   Saleh/AEC-8869-2022; Ansari, Mushtaq/GQH-7773-2022; Ansari, Mushtaq
   Ahmad/GQH-7773-2022; NADEEM, AHMED/AFO-7618-2022; Ahmad,
   Sheikh/R-5853-2017; Fayaz Ahmad, Sheikh/R-5853-2017
OI AL-Ayadhi, Laila/0000-0003-3269-0416; Bakheet,
   Saleh/0000-0003-2008-6377; NADEEM, AHMED/0000-0003-2038-8367; Ansari,
   Mushtaq Ahmad/0000-0002-3556-5939; Fayaz Ahmad,
   Sheikh/0000-0002-8282-3726
FU Deanship of Scientific Research at King Saud University [RGP-120]
FX The Deanship of Scientific Research at King Saud University funded this
   work through the research group project No. RGP-120.
CR Ahearne CE, 2017, DEV NEUROSCI-BASEL, V39, P59, DOI 10.1159/000471508
   Ahmad SF, 2018, PROG NEURO-PSYCHOPH, V81, P211, DOI 10.1016/j.pnpbp.2017.10.001
   Ahmad SF, 2017, PROG NEURO-PSYCHOPH, V79, P472, DOI 10.1016/j.pnpbp.2017.08.002
   Ahmad SF, 2017, MOL IMMUNOL, V82, P57, DOI 10.1016/j.molimm.2016.12.019
   Ahmad SF, 2017, MOL NEUROBIOL, V54, P4390, DOI 10.1007/s12035-016-9977-0
   [Anonymous], 2015, Dep't of Transp. v. Ass'n of Am. R.Rs.
   Ashwood P, 2006, J NEUROIMMUNOL, V173, P126, DOI 10.1016/j.jneuroim.2005.12.007
   Ashwood P, 2011, BRAIN BEHAV IMMUN, V25, P840, DOI 10.1016/j.bbi.2010.09.002
   Ashwood P, 2011, BRAIN BEHAV IMMUN, V25, P40, DOI 10.1016/j.bbi.2010.08.003
   Ashwood P, 2008, J NEUROIMMUNOL, V204, P149, DOI 10.1016/j.jneuroim.2008.07.006
   Bajetto A, 2001, FRONT NEUROENDOCRIN, V22, P147, DOI 10.1006/frne.2001.0214
   BERMAN JS, 1985, CELL IMMUNOL, V95, P105, DOI 10.1016/0008-8749(85)90299-0
   Bilbo SD, 2012, FRONT NEUROENDOCRIN, V33, P267, DOI 10.1016/j.yfrne.2012.08.006
   Cabanlit M, 2007, ANN NY ACAD SCI, V1107, P92, DOI 10.1196/annals.1381.010
   Careaga M, 2017, BIOL PSYCHIAT, V81, P434, DOI 10.1016/j.biopsych.2015.08.036
   Chen YC, 2007, BRIT J PHARMACOL, V150, P298, DOI 10.1038/sj.bjp.0706987
   Choi JE, 2014, J CHILD ADOL PSYCHOP, V24, P586, DOI 10.1089/cap.2013.0108
   Croq F, 2010, GLIA, V58, P1649, DOI 10.1002/glia.21036
   Cruikshank W, 2008, CRIT REV IMMUNOL, V28, P467, DOI 10.1615/critrevimmunol.v28.i6.10
   Cruikshank WW, 2000, J LEUKOCYTE BIOL, V67, P757, DOI 10.1002/jlb.67.6.757
   Deverman BE, 2009, NEURON, V64, P61, DOI 10.1016/j.neuron.2009.09.002
   Djukic M, 2006, BRAIN, V129, P2394, DOI 10.1093/brain/awl206
   Efteltharian MM, 2018, CYTOKINE, V108, P120, DOI 10.1016/j.cyto.2018.03.034
   Estes ML, 2015, NAT REV NEUROSCI, V16, P469, DOI 10.1038/nrn3978
   Glass WG, 2006, J INTERF CYTOK RES, V26, P511, DOI 10.1089/jir.2006.26.511
   Hsiao EY, 2013, INT REV NEUROBIOL, V113, P269, DOI 10.1016/B978-0-12-418700-9.00009-5
   Jones KL, 2017, MOL PSYCHIATR, V22, P273, DOI 10.1038/mp.2016.77
   Jyonouchi H, 2014, J NEUROINFLAMM, V11, DOI 10.1186/s12974-014-0187-2
   Jyonouchi H, 2011, J NEUROIMMUNOL, V238, P73, DOI 10.1016/j.jneuroim.2011.07.001
   Klimiuk PA, 1999, J IMMUNOL, V162, P4293
   Li XH, 2009, J NEUROIMMUNOL, V207, P111, DOI 10.1016/j.jneuroim.2008.12.002
   Li YN, 2015, STEM CELL TRANSL MED, V4, P1122, DOI 10.5966/sctm.2015-0074
   Luo QS, 2014, GENET TEST MOL BIOMA, V18, P711, DOI 10.1089/gtmb.2014.0170
   Mathy NL, 2000, IMMUNOLOGY, V100, P63, DOI 10.1046/j.1365-2567.2000.00997.x
   Mélik-Parsadaniantz S, 2008, J NEUROIMMUNOL, V198, P62, DOI 10.1016/j.jneuroim.2008.04.022
   Meltzer A, 2017, NEUROPSYCHOPHARMACOL, V42, P284, DOI 10.1038/npp.2016.158
   Mueller CA, 2006, J NEUROSURG-SPINE, V4, P233, DOI 10.3171/spi.2006.4.3.233
   Nadeem A, 2019, PROG NEURO-PSYCHOPH, V88, P352, DOI 10.1016/j.pnpbp.2018.08.020
   Nadeem A, 2018, BRAIN BEHAV IMMUN, V67, P335, DOI 10.1016/j.bbi.2017.09.010
   Noriega DB, 2014, EUR J PEDIATR, V173, P33, DOI 10.1007/s00431-013-2183-4
   Noster R, 2014, SCI TRANSL MED, V6, DOI 10.1126/scitranslmed.3008706
   Onore C, 2012, BRAIN BEHAV IMMUN, V26, P383, DOI 10.1016/j.bbi.2011.08.007
   Panaro MA, 2008, IMMUNOPHARM IMMUNOT, V30, P729, DOI 10.1080/08923970802278557 
   Rodriguez M, 2007, NEUROBIOL DIS, V28, P316, DOI 10.1016/j.nbd.2007.07.024
   Schönemeier B, 2008, J COMP NEUROL, V510, P207, DOI 10.1002/cne.21780
   Schopler E., 1986, CHILDHOOD AUTISM RAT
   Schwab JM, 2001, INT J DEV NEUROSCI, V19, P93, DOI 10.1016/S0736-5748(00)00063-0
   Skundric DS, 2005, J NEUROSCI RES, V79, P680, DOI 10.1002/jnr.20377
   Skundric DS, 2015, J NEUROINFLAMM, V12, DOI 10.1186/s12974-015-0292-x
   Vargas DL, 2005, ANN NEUROL, V57, P67, DOI 10.1002/ana.20315
   Xu NG, 2015, MEDIAT INFLAMM, V2015, DOI 10.1155/2015/531518
   Zhang Z, 2008, NEUROPATH APPL NEURO, V34, P330, DOI 10.1111/j.1365-2990.2007.00893.x
NR 52
TC 21
Z9 21
U1 0
U2 6
PU SPRINGER
PI NEW YORK
PA ONE NEW YORK PLAZA, SUITE 4600, NEW YORK, NY, UNITED STATES
SN 0033-3158
EI 1432-2072
J9 PSYCHOPHARMACOLOGY
JI Psychopharmacology
PD FEB
PY 2019
VL 236
IS 2
BP 831
EP 838
DI 10.1007/s00213-018-5120-4
PG 8
WC Neurosciences; Pharmacology & Pharmacy; Psychiatry
WE Science Citation Index Expanded (SCI-EXPANDED); Social Science Citation Index (SSCI)
SC Neurosciences & Neurology; Pharmacology & Pharmacy; Psychiatry
GA HN8VZ
UT WOS:000460476500026
PM 30456538
DA 2025-08-11
ER

PT J
AU Gray, HL
   Jimenez, C
   Pang, TT
   Kim, E
   Shaffer-Hudkins, E
   Agazzi, H
   Rosado, A
   Klinger, A
   Young, C
   Kandil, J
   Won, S
   Perez, A
   Sayre, WD
   Waters, KA
   Miltenberger, RG
   Stern, M
AF Gray, Heewon L.
   Jimenez, Claudia
   Pang, Tiantian
   Kim, Eunsook
   Shaffer-Hudkins, Emily
   Agazzi, Heather
   Rosado, Alanis
   Klinger, Ankeeta
   Young, Carissa
   Kandil, Jana
   Won, Samuel
   Perez, Amanda
   Sayre, William D.
   Waters, Karah A.
   Miltenberger, Raymond G.
   Stern, Marilyn
TI Recruitment feasibility and dietary and behavioral patterns in toddlers
   with ASD: Preliminary results from the Autism Eats program
SO CONTEMPORARY CLINICAL TRIALS
LA English
DT Article
DE Autism spectrum disorder; Diet; Early childhood; Nutrition program;
   Family intervention
ID FOOD SELECTIVITY; GASTROINTESTINAL SYMPTOMS; SPECTRUM DISORDERS; FEEDING
   PROBLEMS; CHILDREN; QUALITY; VALIDATION; MANAGEMENT; VARIETY; RECALL
AB Background: Problematic mealtime behaviors and inadequate diet quality are pressing concerns for children with autism spectrum disorder (ASD). This study aimed to evaluate recruitment feasibility and baseline outcomes of the Autism Eats program for children under 3 years with ASD. Methods: Recruitment feasibility was assessed through reach and participation rates. The Healthy Eating Index (HEI-2015) scores were calculated from 3-day food records. Problematic mealtime behaviors were assessed with the Brief Autism Mealtime Behavior Inventory. Parental feeding practices were assessed using the Child Feeding Questionnaire. Anthropometric measurements of children and parents were taken. Weight-for-length percentiles were calculated based on the CDC growth charts. Descriptive statistics, one-sample t-tests, and Spearman's rho correlations were used for data analysis. Results: Of the contacted dyads, 74 % agreed to participate. All 51 enrolled dyads completed baseline survey (100 %), and 98 % completed 3-day food records and anthropometric measurements. Significantly higher problematic mealtime behaviors were observed, compared to the reference (e.g., Total score 55.7 vs. 32.5; p < .001). Children with ASD exhibited lower HEI-2015 scores than national data (e.g., Total score 59 vs. 62). A large proportion of the children (29 %) had a weight-for-length >= 95th percentile. Several significant associations were found among mealtime behaviors, diet quality, parental feeding practices, and weight status. Conclusion: Recruitment was highly feasible, and the findings suggest that early nutrition intervention may hold promise in addressing problematic mealtime behaviors and promoting healthier dietary habits in young children with ASD. Clinical Trial Registration: This trial has been registered at www.ClinicalTrials.gov (NCT05194345).
C1 [Gray, Heewon L.; Jimenez, Claudia; Klinger, Ankeeta; Waters, Karah A.] Univ S Florida, Coll Publ Hlth, 13201 Bruce B Downs Blvd,MDC56, Tampa, FL 33612 USA.
   [Pang, Tiantian] CareNu, Populat Hlth Analyt, Tampa, FL USA.
   [Kim, Eunsook] Univ S Florida, Coll Educ, Dept Educ & Psychol Studies, Tampa, FL 33612 USA.
   [Shaffer-Hudkins, Emily; Agazzi, Heather] Univ S Florida, Morsani Coll Med, Dept Pediat, Tampa, FL 33612 USA.
   [Rosado, Alanis; Young, Carissa; Sayre, William D.] Univ S Florida, Morsani Coll Med, Tampa, FL 33612 USA.
   [Kandil, Jana; Won, Samuel; Perez, Amanda] Univ S Florida, Biomed Sci, Tampa, FL 33612 USA.
   [Miltenberger, Raymond G.; Stern, Marilyn] Univ S Florida, Coll Behav & Community Sci, Dept Child & Family Studies, Tampa, FL 33612 USA.
C3 State University System of Florida; University of South Florida; State
   University System of Florida; University of South Florida; State
   University System of Florida; University of South Florida; State
   University System of Florida; University of South Florida; State
   University System of Florida; University of South Florida; State
   University System of Florida; University of South Florida
RP Gray, HL (corresponding author), Univ S Florida, Coll Publ Hlth, 13201 Bruce B Downs Blvd,MDC56, Tampa, FL 33612 USA.
EM hlgray@usf.edu
RI Gray, Heewon/JPX-1851-2023; Stern, Marilyn/AAJ-8944-2021
FU Eunice Kennedy Shriver National Institute of Child Health and Human
   Development [R21HD106182]
FX This work is supported by the Eunice Kennedy Shriver National Institute
   of Child Health and Human Development (R21HD106182, PI: Gray) .
CR [Anonymous], 2022, IBM SPSS Statistics for Windows (Version 28.0) [Computer software]
   [Anonymous], 2019, Autism spectrum disorders
   Bandini LG, 2017, J AUTISM DEV DISORD, V47, P439, DOI 10.1007/s10803-016-2963-6
   Berry RC, 2015, J ACAD NUTR DIET, V115, P1919, DOI 10.1016/j.jand.2015.05.016
   Birch LL, 1999, ANNU REV NUTR, V19, P41, DOI 10.1146/annurev.nutr.19.1.41
   Birch LL, 2000, AM J CLIN NUTR, V71, P1054
   Birch LL, 2001, APPETITE, V36, P201, DOI 10.1006/appe.2001.0398
   Buro AW, 2022, AUTISM, V26, P1436, DOI 10.1177/13623613211051150
   Buro AW, 2021, DISABIL HEALTH J, V14, DOI 10.1016/j.dhjo.2020.100981
   Castro K, 2019, J AUTISM DEV DISORD, V49, P2536, DOI 10.1007/s10803-019-04006-z
   Curtin C, 2015, J AUTISM DEV DISORD, V45, P3308, DOI 10.1007/s10803-015-2490-x
   Curtin C, 2020, PEDIATRICS, V145, pS126, DOI 10.1542/peds.2019-1895P
   Emond A, 2010, PEDIATRICS, V126, pE337, DOI 10.1542/peds.2009-2391
   Esler AN, 2023, J AUTISM DEV DISORD, V53, P1739, DOI 10.1007/s10803-022-05475-5
   Esposito M., 2023, Int. J. Environ. Res. Public Health, V20
   Esteban-Figuerola P, 2019, AUTISM, V23, P1079, DOI 10.1177/1362361318794179
   Evans EW, 2012, RES AUTISM SPECT DIS, V6, P399, DOI 10.1016/j.rasd.2011.06.014
   Gray H.L., 2022, Focus Autism Other Dev. Disabil., V38, P258
   Gray HL, 2022, CONTEMP CLIN TRIALS, V119, DOI 10.1016/j.cct.2022.106814
   Gray HL, 2018, NUTRIENTS, V10, DOI 10.3390/nu10121867
   Hager ER, 2010, PEDIATRICS, V126, pE26, DOI 10.1542/peds.2009-3146
   Harris HA, 2022, J NUTR, V152, P856, DOI 10.1093/jn/nxab413
   Hodges AK, 2023, BEHAV MODIF, V47, P936, DOI 10.1177/01454455221137328
   HODGSON JM, 1994, ECOL FOOD NUTR, V32, P137, DOI 10.1080/03670244.1994.9991395
   Koegel RL, 2012, J AUTISM DEV DISORD, V42, P1574, DOI 10.1007/s10803-011-1392-9
   Kral TVE, 2013, J PEDIATR NURS, V28, P548, DOI 10.1016/j.pedn.2013.01.008
   Kuczmarski RJ., 2000, VITAL HLTH STAT SERI, Viii-x, P1
   Li MX, 2022, BMJ OPEN, V12, DOI 10.1136/bmjopen-2022-065425
   LITTLE RJA, 1988, J AM STAT ASSOC, V83, P1198, DOI 10.2307/2290157
   Liu BY, 2021, BMJ-BRIT MED J, V372, DOI 10.1136/bmj.n365
   Lukens CT, 2008, J AUTISM DEV DISORD, V38, P342, DOI 10.1007/s10803-007-0401-5
   Maenner MJ, 2023, MMWR SURVEILL SUMM, V72, P1, DOI [10.15585/mmwr.ss7201a1, 10.15585/mmwr.ss7202a1]
   Miller J., 2013, ICAN: Infant, Child & Adolescent Nutrition, V5, P274
   Moher D, 2010, BMJ-BRIT MED J, V340, DOI [10.1136/bmj.c869, 10.1186/1741-7015-8-18, 10.1016/j.ijsu.2011.10.001, 10.1136/bmj.c332, 10.4103/0976-500X.72352, 10.1186/1745-6215-11-32, 10.1016/j.jclinepi.2010.02.005, 10.1016/j.jclinepi.2010.03.004, 10.1097/AOG.0b013e3181d9d421]
   Molina-López J, 2021, INT J EAT DISORDER, V54, P2155, DOI 10.1002/eat.23631
   Montaño Z, 2015, APPETITE, V87, P324, DOI 10.1016/j.appet.2014.12.219
   Montgomery C, 2005, BRIT J NUTR, V93, P671, DOI 10.1079/BJN20051405
   Paul R., 2015, Journal of Nutrition Education and Behavior, V47, pS91, DOI [10.1016/j.jneb.2015.04.240, 10.1016/j.jneb.2015.04.241]
   Powell L. H., 2021, Behavioral clinical trials for chronic diseases: Scientific foundations, P147, DOI [https://doi.org/10.1007/978-3-030-39330-47, DOI 10.1007/978-3-030-39330-47]
   Rodrigues JVS, 2023, NUTR REV, V81, P1034, DOI 10.1093/nutrit/nuac112
   Scaglioni S, 2018, NUTRIENTS, V10, DOI 10.3390/nu10060706
   Sharp WG, 2019, J PEDIATR-US, V211, P185, DOI 10.1016/j.jpeds.2019.03.046
   Sharp WG, 2013, J AUTISM DEV DISORD, V43, P2159, DOI 10.1007/s10803-013-1771-5
   Sharp WG, 2013, RES AUTISM SPECT DIS, V7, P56, DOI 10.1016/j.rasd.2012.07.001
   Sheldrick RC, 2017, J AM ACAD CHILD PSY, V56, P313, DOI 10.1016/j.jaac.2017.01.012
   Subar AF, 2012, J ACAD NUTR DIET, V112, P1134, DOI 10.1016/j.jand.2012.04.016
   U.S. Department of Agriculture, 2023, NHANES 2017-2018
   Van Arsdale W., 2020, Journal of Nutrition Education and Behavior, V52, pS87
   Ventura AK, 2008, INT J BEHAV NUTR PHY, V5, DOI 10.1186/1479-5868-5-15
   Ventura AK, 2013, CURR BIOL, V23, pR401, DOI 10.1016/j.cub.2013.02.037
   Webber A., 2018, Journal of Nutrition Education and Behavior, V50, pS27, DOI 10.1016/j.jneb.2018.04.071
   Zimmer MH, 2012, J AUTISM DEV DISORD, V42, P549, DOI 10.1007/s10803-011-1268-z
NR 52
TC 1
Z9 1
U1 2
U2 5
PU ELSEVIER SCIENCE INC
PI NEW YORK
PA STE 800, 230 PARK AVE, NEW YORK, NY 10169 USA
SN 1551-7144
EI 1559-2030
J9 CONTEMP CLIN TRIALS
JI Contemp. Clin. Trials
PD NOV
PY 2024
VL 146
AR 107688
DI 10.1016/j.cct.2024.107688
EA SEP 2024
PG 8
WC Medicine, Research & Experimental; Pharmacology & Pharmacy
WE Science Citation Index Expanded (SCI-EXPANDED)
SC Research & Experimental Medicine; Pharmacology & Pharmacy
GA G6O8K
UT WOS:001317817200001
PM 39270747
DA 2025-08-11
ER

PT J
AU Tobe, R
   Zhu, YJ
   Gleissl, T
   Rossomanno, S
   Veenstra-VanderWeele, J
   Smith, J
   Hollander, E
AF Tobe, Russell
   Zhu, Yajing
   Gleissl, Teresa
   Rossomanno, Simona
   Veenstra-VanderWeele, Jeremy
   Smith, Janice
   Hollander, Eric
TI Predictors of placebo response in three large clinical trials of the V1a
   receptor antagonist balovaptan in autism spectrum disorder
SO NEUROPSYCHOPHARMACOLOGY
LA English
DT Article
ID ANXIETY DISORDERS; ADAPTIVE-BEHAVIOR; CHILDREN; METAANALYSIS; NETWORK;
   ADULTS; MODEL
AB High rates of placebo response are increasingly implicated in failed autism spectrum disorder (ASD) clinical trials. Despite this, there are limited investigations of placebo response in ASD. We sought to identify baseline predictors of placebo response and quantify their influence on clinical scales of interest for three harmonized randomized clinical trials of balovaptan, a V1a receptor antagonist. We employed a two-step approach to identify predictors of placebo response on the Vineland-II two-domain composite (2DC) (primary outcome and a caregiver measure) and Clinical Global Impression (CGI) scale (secondary outcome and a clinician measure). The initial candidate predictor set of variables pertained to participant-level, site-specific, and protocol-related factors. Step 1 aimed to identify influential predictors of placebo response using Least Absolute Shrinkage and Selection Operator (LASSO) regression, while Step 2 quantified the influence of predictors via linear regression. Results were validated through statistical bootstrapping approaches with 500 replications of the analysis dataset. The pooled participant-level dataset included individuals with ASD aged 5 to 62 years (mean age 21 [SD 10]), among which 263 and 172 participants received placebo at Weeks 12 and 24, respectively. Although no influential predictors were identified for CGI, findings for Vineland-II 2DC are robust and informative. Decreased placebo response was predicted by higher baseline Vineland-II 2DC (i.e., more advanced adaptive function), longer trial duration, and European (vs United States) sites, while increased placebo response was predicted by commercial (vs academic) sites, attention deficit hyperactivity disorder and depression. Identification of these factors may be useful in anticipating and mitigating placebo response in drug development efforts in ASD and across developmental and psychiatric conditions.
C1 [Tobe, Russell] Nathan S Kline Inst Psychiat Res, Orangeburg, NY 10962 USA.
   [Zhu, Yajing; Smith, Janice] F Hoffmann La Roche Ltd, Welwyn Garden City, England.
   [Gleissl, Teresa; Rossomanno, Simona] F Hoffmann La Roche Ltd, Basel, Switzerland.
   [Veenstra-VanderWeele, Jeremy] Columbia Univ, Dept Psychiat, New York, NY USA.
   [Veenstra-VanderWeele, Jeremy] New York State Psychiat Inst & Hosp, New York, NY USA.
   [Hollander, Eric] Albert Einstein Coll Med, Dept Psychiat & Behav Sci, New York, NY USA.
C3 Nathan Kline Institute for Psychiatric Research; Roche Holding; Columbia
   University; New York State Psychiatry Institute; Yeshiva University
RP Tobe, R (corresponding author), Nathan S Kline Inst Psychiat Res, Orangeburg, NY 10962 USA.
EM russell.tobe@NKI.rfmh.org
RI ; Veenstra-VanderWeele, Jeremy/K-1935-2015
OI Tobe, Russell/0000-0002-7738-8344; hollander, eric/0000-0003-4196-0596;
   Rossomanno, Simona/0000-0002-8633-5009; 
FU Clare Davis of Articulate Science, UK
FX The authors would like to thank the participants and their families,
   site staff, and study investigators that contributed to the VANILLA,
   aV1ation, and V1aduct studies. F. Hoffmann-La Roche Ltd provided
   financial support for medical writing assistance from Clare Davis of
   Articulate Science, UK.
CR Aman MG, 2017, J CHILD ADOL PSYCHOP, V27, P403, DOI 10.1089/cap.2015.0146
   Anagnostou E, 2015, AUTISM, V19, P622, DOI 10.1177/1362361314542955
   Bangerter A, 2019, JMIR MENT HEALTH, V6, DOI 10.2196/11365
   Bolognani F, 2019, SCI TRANSL MED, V11, DOI 10.1126/scitranslmed.aat7838
   Brugha TS, 2015, INT J METH PSYCH RES, V24, P99, DOI 10.1002/mpr.1466
   Busner Joan, 2007, Psychiatry (Edgmont), V4, P28
   Castells X, 2022, INT J NEUROPSYCHOPH, V25, P26, DOI 10.1093/ijnp/pyab054
   Chatham CH, 2018, AUTISM RES, V11, P270, DOI 10.1002/aur.1874
   Chin YH, 2022, ECLINICALMEDICINE, V54, DOI 10.1016/j.eclinm.2022.101685
   Collins GS, 2015, J CLIN EPIDEMIOL, V68, P112, DOI [10.7326/M14-0698, 10.1186/s12916-014-0241-z, 10.1016/j.jclinepi.2014.11.010, 10.1038/bjc.2014.639, 10.1016/j.eururo.2014.11.025, 10.7326/M14-0697, 10.1111/eci.12376, 10.1002/bjs.9736, 10.1136/bmj.g7594]
   Dobson ET, 2016, J CHILD ADOL PSYCHOP, V26, P686, DOI 10.1089/cap.2015.0192
   Duarte GS, 2022, MEDRXIV
   Faraone SV, 2022, MOL PSYCHIATR, V27, P212, DOI 10.1038/s41380-021-01134-w
   FDA News, 2018, FDA NEWS
   Fraguas D, 2019, SCHIZOPHRENIA BULL, V45, P57, DOI 10.1093/schbul/sbx192
   Frisaldi E, 2017, PAIN THER, V6, P107, DOI 10.1007/s40122-017-0071-8
   Frye RE, 2019, ANN TRANSL MED, V7, DOI 10.21037/atm.2019.11.53
   Fu BQ, 2017, IMMUNITY, V47, P1100, DOI [10.1016/j.immuni.2017.11.018, 10.15585/mmwr.ss6904a1]
   Furukawa TA, 2016, LANCET PSYCHIAT, V3, P1059, DOI 10.1016/S2215-0366(16)30307-8
   Gromova M, 2020, BIOMARK INSIGHTS, V15, DOI 10.1177/1177271920974652
   Han MAT, 2019, CLIN GASTROENTEROL H, V17, P616, DOI 10.1016/j.cgh.2018.06.011
   Harrell FE, 2015, SPRINGER SER STAT, DOI 10.1007/978-3-319-19425-7
   Hodges H, 2020, TRANSL PEDIATR, V9, P55, DOI 10.21037/tp.2019.09.09
   Hollander E, 2022, JAMA PSYCHIAT, V79, P760, DOI 10.1001/jamapsychiatry.2022.1717
   Hughes RA, 2019, INT J EPIDEMIOL, V48, P1294, DOI 10.1093/ije/dyz032
   Jacob S, 2022, MOL AUTISM, V13, DOI 10.1186/s13229-022-00505-6
   Jacob S, 2022, LANCET PSYCHIAT, V9, P199, DOI 10.1016/S2215-0366(21)00429-6
   James G, 2013, SPRINGER TEXTS STAT, V103, P1, DOI [10.1007/978-1-4614-7138-7, 10.1007/978-1-4614-7138-7_1]
   Jensen AR, 2022, MOL DIAGN THER, V26, P483, DOI 10.1007/s40291-022-00600-7
   Jones BDM, 2021, BMJ OPEN, V11, DOI 10.1136/bmjopen-2020-041349
   Jones RM, 2017, AUTISM RES, V10, P1567, DOI 10.1002/aur.1798
   King BH, 2013, JAMA PEDIATR, V167, P1045, DOI 10.1001/jamapediatrics.2013.2698
   Klin Ami, 2018, Focus (Am Psychiatr Publ), V16, P135, DOI 10.1176/appi.focus.20170047
   Lin C, 2020, BMC MED, V18, DOI 10.1186/s12916-020-01787-4
   Malik-Soni N, 2022, PEDIATR RES, V91, P1028, DOI 10.1038/s41390-021-01465-y
   Masi A, 2015, TRANSL PSYCHIAT, V5, DOI 10.1038/tp.2015.143
   Masi A, 2017, NEUROSCI BULL, V33, P183, DOI 10.1007/s12264-017-0100-y
   McPartland JC, 2020, FRONT INTEGR NEUROSC, V14, DOI 10.3389/fnint.2020.00016
   Möricke E, 2016, J AUTISM DEV DISORD, V46, P164, DOI 10.1007/s10803-015-2562-y
   Pathak M, 2019, AUTISM, V23, P87, DOI 10.1177/1362361317733113
   Roji R, 2020, BMJ SUPPORT PALLIAT, V10, P385, DOI 10.1136/bmjspcare-2019-002163
   Rutherford BR, 2013, AM J PSYCHIAT, V170, P723, DOI 10.1176/appi.ajp.2012.12040474
   Salanti G, 2018, INT J EPIDEMIOL, V47, P1454, DOI 10.1093/ije/dyy076
   Siafis S, 2022, MOL AUTISM, V13, DOI 10.1186/s13229-022-00488-4
   Siafis S, 2020, MOL AUTISM, V11, DOI 10.1186/s13229-020-00372-z
   Stein DJ, 2006, J CLIN PSYCHIAT, V67, P1741, DOI 10.4088/JCP.v67n1111
   Thom RP, 2021, CURR PSYCHIAT REP, V23, DOI 10.1007/s11920-021-01292-2
   Tibshirani R, 1996, J ROY STAT SOC B, V58, P267, DOI 10.1111/j.2517-6161.1996.tb02080.x
   Weimer K, 2015, LANCET PSYCHIAT, V2, P246, DOI 10.1016/S2215-0366(14)00092-3
   Weimer K, 2015, GERONTOLOGY, V61, P97, DOI 10.1159/000365248
   Weimer K, 2013, PEDIATR RES, V74, P96, DOI 10.1038/pr.2013.66
   Whitlock Mark E, 2019, Innov Clin Neurosci, V16, P12
   Wilhelm M, 2016, J AM SOC HYPERTENS, V10, P917, DOI 10.1016/j.jash.2016.10.009
   Williams JB., 2012, EUR PSYCHIAT, V27, P1
   Yamasue H, 2020, MOL PSYCHIATR, V25, P1849, DOI 10.1038/s41380-018-0097-2
NR 55
TC 9
Z9 9
U1 0
U2 2
PU SPRINGERNATURE
PI LONDON
PA CAMPUS, 4 CRINAN ST, LONDON, N1 9XW, ENGLAND
SN 0893-133X
EI 1740-634X
J9 NEUROPSYCHOPHARMACOL
JI Neuropsychopharmacology
PD JUL
PY 2023
VL 48
IS 8
BP 1201
EP 1216
DI 10.1038/s41386-023-01573-9
EA APR 2023
PG 16
WC Neurosciences; Pharmacology & Pharmacy; Psychiatry
WE Science Citation Index Expanded (SCI-EXPANDED)
SC Neurosciences & Neurology; Pharmacology & Pharmacy; Psychiatry
GA J2LE9
UT WOS:000968128600001
PM 37045991
OA hybrid
DA 2025-08-11
ER

PT J
AU Molenhuis, RT
   Hutten, L
   Kas, MJH
AF Molenhuis, Remco T.
   Hutten, Lianda
   Kas, Martien J. H.
TI Histamine H3 receptor antagonism modulates autism-like hyperactivity but
   not repetitive behaviors in BTBR T+Itpr3tf/J inbred mice
SO PHARMACOLOGY BIOCHEMISTRY AND BEHAVIOR
LA English
DT Article
DE Repetitive behaviors; Autism spectrum disorders; Histamine H3 receptor;
   Behavioral pharmacology; BTBR T+Itpr3tf/J mice
ID H-3 RECEPTOR; SPECTRUM DISORDERS; NEUROBIOLOGY; EXPRESSION; PITOLISANT
AB Background: Autism spectrum disorders (ASDs) are a group of neurodevelopmental conditions defined by behavioral deficits in social communication and interactions, mental inflexibility and repetitive behaviors. Converging evidence from observational and preclinical studies suggest that excessive repetitive behaviors in people with ASD may be due to elevated histaminergic H3 receptor signaling in the striatum. We hypothesized that systemic administration of pharmacological histamine H3 receptor antagonists would attenuate the expression of repetitive behaviors in the BTBR T+Itpr3tf/J (BTBR) mouse inbred strain, an established mouse model presenting autism-like repetitive behaviors and novelty-induced hyperactivity. We further aimed to investigate whether agonism of the histamine H3 receptor would be sufficient to induce repetitive behaviors in the C57BL/6J control mouse strain.
   Methods: Different doses of H3 receptor agonists (i.e., (R)-a-methylhistamine and immethridine) and H3 receptor antagonists/inverse agonists (i.e., ciproxifan and pitolisant) were administered via intraperitoneal (i.p.) injection in male mice to characterize the acute effects of these compounds on ASD-related behavioral readouts.
   Results: The highly selective H3 receptor agonist immethridine significantly increased the time spent in stereotypic patterns in C57BL/6J mice, but this effect appeared to be driven by general sedative properties of the compound. High doses of pitolisant significantly decreased locomotor hyperactivity in novel environments in BTBR mice, without significant effects on repetitive behaviors.
   Conclusions: Based on our findings, we conclude that acute H3 receptor manipulation mainly affected general motor activity levels in novel environments. Small changes in stereotyped behaviors were observed but appeared to be driven by altered general activity levels.
C1 [Molenhuis, Remco T.; Hutten, Lianda; Kas, Martien J. H.] Univ Groningen, Groningen Inst Evolutionary Life Sci, Nijenborgh 7, NL-9747 AG Groningen, Netherlands.
C3 University of Groningen
RP Molenhuis, RT; Kas, MJH (corresponding author), Univ Groningen, Groningen Inst Evolutionary Life Sci, Nijenborgh 7, NL-9747 AG Groningen, Netherlands.
EM r.t.molenhuis@rug.nl; m.j.h.kas@rug.nl
RI Kas, Martien/G-8269-2018
OI Kas, Martien/0000-0002-4471-8618
FU FSE Postdoctoral Fellowship in Behavioral Neuroscience at the University
   of Groningen; Innovative Medicines Initiative 2 Joint Undertaking
   [777394]; European Union's Horizon 2020-Research and Innovation
   Framework Programme; EFPIA; AUTISM SPEAKS; Autistica; SFARI
FX RTM was supported by an FSE Postdoctoral Fellowship in Behavioral
   Neuroscience at the University of Groningen. The results leading to this
   publication have received funding from the Innovative Medicines
   Initiative 2 Joint Undertaking under grant agreement No 777394 for the
   project AIMS-2-TRIALS. This Joint Undertaking receives support from the
   European Union's Horizon 2020 -Research and Innovation Framework
   Programme and EFPIA and AUTISM SPEAKS, Autistica, SFARI. The views
   expressed are those of the authors and not necessarily those of the IMI
   2JU.
CR Angelakos CC, 2019, NEUROBIOL LEARN MEM, V165, DOI 10.1016/j.nlm.2019.02.010
   Association AP, 2013, DIAGNOSTIC STAT MANU
   Baronio D, 2015, PLOS ONE, V10, DOI 10.1371/journal.pone.0116363
   Bolam JP, 2016, NEUROPHARMACOLOGY, V106, P74, DOI 10.1016/j.neuropharm.2015.08.013
   Bonasera SJ, 2008, PSYCHOPHARMACOLOGY, V196, P591, DOI 10.1007/s00213-007-0994-6
   Boyd BA, 2012, J AUTISM DEV DISORD, V42, P1236, DOI 10.1007/s10803-011-1284-z
   Brabant C, 2016, EUR J PHARMACOL, V791, P552, DOI 10.1016/j.ejphar.2016.08.027
   Eissa N, 2020, BIOMOLECULES, V10, DOI 10.3390/biom10091251
   Eissa N, 2018, SCI REP-UK, V8, DOI 10.1038/s41598-018-31385-7
   Fox GB, 2002, PHARMACOL BIOCHEM BE, V72, P741, DOI 10.1016/S0091-3057(02)00745-1
   Fuccillo MV, 2016, FRONT NEUROSCI-SWITZ, V10, DOI 10.3389/fnins.2016.00027
   Haas HL, 2008, PHYSIOL REV, V88, P1183, DOI 10.1152/physrev.00043.2007
   Hollocks MJ, 2022, AUTISM, V26, P1229, DOI 10.1177/13623613211046160
   Hunnphreys JS, 2014, ARCH DIS CHILD, V99, P114, DOI 10.1136/archdischild-2013-304083
   Karvat G, 2014, NEUROPSYCHOPHARMACOL, V39, P831, DOI 10.1038/npp.2013.274
   Kas MJ, 2014, PSYCHOPHARMACOLOGY, V231, P1125, DOI 10.1007/s00213-013-3268-5
   Kilkenny C, 2010, PLOS BIOL, V8, DOI 10.1371/journal.pbio.1000412
   Kollb-Sielecka M, 2017, SLEEP MED, V33, P125, DOI 10.1016/j.sleep.2017.01.002
   Krementsov DN, 2013, PLOS ONE, V8, DOI [10.1371/journal.pone.0062743, 10.1371/journal.pone.0078886]
   Langen M, 2011, NEUROSCI BIOBEHAV R, V35, P356, DOI 10.1016/j.neubiorev.2010.02.005
   Langen M, 2011, NEUROSCI BIOBEHAV R, V35, P345, DOI 10.1016/j.neubiorev.2010.02.004
   Lazewska D, 2018, BIOORGAN MED CHEM, V26, P2573, DOI 10.1016/j.bmc.2018.04.023
   Leurs R, 2005, NAT REV DRUG DISCOV, V4, P107, DOI 10.1038/nrd1631
   Ligneau X, 1998, J PHARMACOL EXP THER, V287, P658
   Ligneau X, 2007, BIOCHEM PHARMACOL, V73, P1215, DOI 10.1016/j.bcp.2007.01.023
   Molenhuis RT, 2018, MOL AUTISM, V9, DOI 10.1186/s13229-018-0252-2
   Molenhuis RT, 2014, EUR NEUROPSYCHOPHARM, V24, P945, DOI 10.1016/j.euroneuro.2014.01.013
   Moy SS, 2008, BEHAV BRAIN RES, V188, P178, DOI 10.1016/j.bbr.2007.10.029
   Nieto-Alamilla G, 2016, MOL PHARMACOL, V90, P649, DOI 10.1124/mol.116.104752
   R Core Team, 2015, R LANG ENV STAT COMP
   Rapanelli M, 2017, TRANSL PSYCHIAT, V7, DOI 10.1038/tp.2016.290
   Rapanelli M, 2016, J BIOL CHEM, V291, P21042, DOI 10.1074/jbc.M116.731406
   Rothwell PE, 2014, CELL, V158, P198, DOI 10.1016/j.cell.2014.04.045
   Sadek B, 2016, BEHAV BRAIN RES, V312, P415, DOI 10.1016/j.bbr.2016.06.051
   Shi YR, 2017, ONCOTARGET, V8, P75038, DOI 10.18632/oncotarget.20500
   Troyb E, 2016, J AUTISM DEV DISORD, V46, P1282, DOI 10.1007/s10803-015-2668-2
   Varaschin RK, 2018, NEUROSCIENCE, V376, P188, DOI 10.1016/j.neuroscience.2018.01.027
   Wright C, 2017, TRANSL PSYCHIAT, V7, DOI 10.1038/tp.2017.87
NR 38
TC 6
Z9 7
U1 0
U2 2
PU PERGAMON-ELSEVIER SCIENCE LTD
PI OXFORD
PA THE BOULEVARD, LANGFORD LANE, KIDLINGTON, OXFORD OX5 1GB, ENGLAND
SN 0091-3057
EI 1873-5177
J9 PHARMACOL BIOCHEM BE
JI Pharmacol. Biochem. Behav.
PD JAN
PY 2022
VL 212
AR 173304
DI 10.1016/j.pbb.2021.173304
PG 7
WC Behavioral Sciences; Neurosciences; Pharmacology & Pharmacy
WE Science Citation Index Expanded (SCI-EXPANDED)
SC Behavioral Sciences; Neurosciences & Neurology; Pharmacology & Pharmacy
GA 1P9EP
UT WOS:000802305000004
PM 34856309
OA Green Published, hybrid
DA 2025-08-11
ER

PT J
AU Ahmad, SF
   Ansari, MA
   Nadeem, A
   Bakheet, SA
   AL-Ayadhi, LY
   Alotaibi, MR
   Alhoshani, AR
   Al-Hosaini, KA
   Attia, SM
AF Ahmad, Sheikh F.
   Ansari, Mushtaq A.
   Nadeem, Ahmed
   Bakheet, Saleh A.
   AL-Ayadhi, Laila Y.
   Alotaibi, Moureq R.
   Alhoshani, Ali R.
   Al-Hosaini, Khaled A.
   Attia, Sabry M.
TI Dysregulation of the expression of HLA-DR, costimulatory molecule, and
   chemokine receptors on immune cells in children with autism
SO INTERNATIONAL IMMUNOPHARMACOLOGY
LA English
DT Article
DE Autism spectrum disorder; Typically developing controls; HLA-DR;
   Peripheral blood mononuclear cells; Cytokines; Transcription factors
ID MULTIPLE-SCLEROSIS; UP-REGULATION; T-CELLS; BRAIN; ACTIVATION;
   DISORDERS; HLA-DR4; ASSOCIATION; CYTOKINES; FAMILIES
AB Autism spectrum disorder (ASD) is a heterogeneous disorder diagnosed based on the severity of abnormalities in social skills. Several studies have acknowledged the presence of abnormal immune functions among individuals diagnosed with ASD. HLA-DR (human leukocyte antigen-antigen D related) has been shown to play a significant role in several inflammatory and neurological disorders; however, the role of HLA-DR signaling in ASD has not yet been fully clarified. In this study, we investigated the role of HLA-DR signaling in children with ASD. Flow cytometric analysis, using peripheral blood mononuclear cells (PBMCs), revealed the numbers of CD4(+), CD8(+), CD28(+), CXCR4+, and CCR7(+) expressing HLA-DR cells in typically developing (TD) controls and children with ASD. We also determined the numbers of IFN-gamma(+), IL 21(+), and Foxp3(+) expressing HLA-DR cells in TD controls and in children with ASD using PBMCs. We observed mRNA and protein expression levels of HLA-DR by RT-PCR and western blotting analysis. Our results revealed that children with ASD had significantly increased numbers of HLA-DR(+)CD4(+), HLA-DR(+)CD8(+), CD28(+)HLA-DR+, HLA-DR(+)CXCR4(+), HLA-DR(+)CCR7(+) cells compared with TD controls. We found that children with ASD showed increased HLA-DR+IFN-gamma(+) and HLA-DR+IL-21(+) and decreased HLA-DR(+)Foxp3(+) expression levels compared with TD controls. Furthermore, children with ASD showed higher HLA-DR mRNA and protein expression levels compared with TD controls. These results indicated that HLA-DR could play an essential role in the immune abnormalities associated with ASD.
C1 [Ahmad, Sheikh F.; Ansari, Mushtaq A.; Nadeem, Ahmed; Bakheet, Saleh A.; Alotaibi, Moureq R.; Alhoshani, Ali R.; Al-Hosaini, Khaled A.; Attia, Sabry M.] King Saud Univ, Coll Pharm, Dept Pharmacol & Toxicol, Riyadh, Saudi Arabia.
   [AL-Ayadhi, Laila Y.] King Saud Univ, Coll Med, Autism Res & Treatment Ctr, AL Amodi Autism Res Chair,Dept Physiol, Riyadh, Saudi Arabia.
   [Attia, Sabry M.] Al Azhar Univ, Coll Pharm, Dept Pharmacol & Toxicol, Cairo, Egypt.
C3 King Saud University; King Saud University; Egyptian Knowledge Bank
   (EKB); Al Azhar University
RP Ahmad, SF (corresponding author), King Saud Univ, Coll Pharm, POB 2457, Riyadh 11451, Saudi Arabia.
EM fashaikh@ksu.edu.sa
RI Attia, Sabry/GRO-6742-2022; alhosaini, khaled/GZN-0420-2022; Ansari,
   Mushtaq Ahmad/GQH-7773-2022; Alhoshani, Ali/B-2675-2019; Alotaibi,
   Moureq/GYQ-9799-2022; Ahmad, Sheikh/R-5853-2017; Bakheet,
   Saleh/AEC-8869-2022; NADEEM, AHMED/AFO-7618-2022; AL-Ayadhi,
   Laila/E-7132-2014; Ansari, Mushtaq/GQH-7773-2022; Fayaz Ahmad,
   Sheikh/R-5853-2017
OI Ansari, Mushtaq Ahmad/0000-0002-3556-5939; Alhoshani,
   Ali/0000-0002-3450-283X; NADEEM, AHMED/0000-0003-2038-8367; Bakheet,
   Saleh/0000-0003-2008-6377; AL-Ayadhi, Laila/0000-0003-3269-0416; Fayaz
   Ahmad, Sheikh/0000-0002-8282-3726
FU Deanship of Scientific Research at the King Saud University [RGP-120]
FX The authors extend their appreciation to the Deanship of Scientific
   Research at the King Saud University for funding this work through the
   research group project No. RGP-120.
CR Ahmad SF, 2018, PROG NEURO-PSYCHOPH, V85, P98, DOI 10.1016/j.pnpbp.2018.04.011
   Ahmad SF, 2018, PROG NEURO-PSYCHOPH, V81, P211, DOI 10.1016/j.pnpbp.2017.10.001
   Ahmad SF, 2017, PROG NEURO-PSYCHOPH, V79, P472, DOI 10.1016/j.pnpbp.2017.08.002
   Ahmad SF, 2017, MOL IMMUNOL, V82, P57, DOI 10.1016/j.molimm.2016.12.019
   Ahmad SF, 2017, MOL NEUROBIOL, V54, P4390, DOI 10.1007/s12035-016-9977-0
   [Anonymous], 2015, Dep't of Transp. v. Ass'n of Am. R.Rs.
   Ashwood P, 2004, J CLIN IMMUNOL, V24, P664, DOI 10.1007/s10875-004-6241-6
   Ashwood P, 2011, J NEUROIMMUNOL, V232, P196, DOI 10.1016/j.jneuroim.2010.10.025
   Bagaeva LV, 2006, J IMMUNOL, V176, P7676, DOI 10.4049/jimmunol.176.12.7676
   Balashov KE, 1999, P NATL ACAD SCI USA, V96, P6873, DOI 10.1073/pnas.96.12.6873
   Boulanger LM, 2009, NEURON, V64, P93, DOI 10.1016/j.neuron.2009.09.001
   Chen YC, 2007, BRIT J PHARMACOL, V150, P298, DOI 10.1038/sj.bjp.0706987
   Cohen D, 2005, J AUTISM DEV DISORD, V35, P103, DOI 10.1007/s10803-004-1038-2
   Comi AM, 1999, J CHILD NEUROL, V14, P388, DOI 10.1177/088307389901400608
   Deverman BE, 2009, NEURON, V64, P61, DOI 10.1016/j.neuron.2009.09.002
   Enstrom AM, 2010, BRAIN BEHAV IMMUN, V24, P64, DOI 10.1016/j.bbi.2009.08.001
   Enstrom AM, 2009, CURR OPIN INVEST DR, V10, P463
   Ferrante P, 2003, BIOMED PHARMACOTHER, V57, P372, DOI 10.1016/S0753-3322(03)00099-4
   Filiano AJ, 2016, NATURE, V535, P425, DOI 10.1038/nature18626
   Garay Paula A, 2010, Front Synaptic Neurosci, V2, P136, DOI 10.3389/fnsyn.2010.00136
   Goines PE, 2011, MOL AUTISM, V2, DOI 10.1186/2040-2392-2-13
   Guerini FR, 2006, HUM IMMUNOL, V67, P108, DOI 10.1016/j.humimm.2006.02.033
   Hamza TH, 2010, NAT GENET, V42, P781, DOI 10.1038/ng.642
   Hsiao EY, 2013, CELL, V155, P1451, DOI 10.1016/j.cell.2013.11.024
   Hsiao EY, 2012, P NATL ACAD SCI USA, V109, P12776, DOI 10.1073/pnas.1202556109
   Johnson WG, 2009, ARCH PEDIAT ADOL MED, V163, P542, DOI 10.1001/archpediatrics.2009.74
   Korn T, 2007, NATURE, V448, P484, DOI 10.1038/nature05970
   Lee LC, 2006, PEDIATR NEUROL, V35, P303, DOI 10.1016/j.pediatrneurol.2006.06.006
   Levin L, 2004, HUM IMMUNOL, V65, P640, DOI 10.1016/j.humimm.2004.02.026
   Li XH, 2009, J NEUROIMMUNOL, V207, P111, DOI 10.1016/j.jneuroim.2008.12.002
   Meltzer A, 2017, NEUROPSYCHOPHARMACOL, V42, P284, DOI 10.1038/npp.2016.158
   Morgan JT, 2010, BIOL PSYCHIAT, V68, P368, DOI 10.1016/j.biopsych.2010.05.024
   Noster R, 2014, SCI TRANSL MED, V6, DOI 10.1126/scitranslmed.3008706
   Onore C, 2012, BRAIN BEHAV IMMUN, V26, P383, DOI 10.1016/j.bbi.2011.08.007
   Ouyang WJ, 2008, IMMUNITY, V28, P454, DOI 10.1016/j.immuni.2008.03.004
   Patterson PH, 2009, BEHAV BRAIN RES, V204, P313, DOI 10.1016/j.bbr.2008.12.016
   Sadeharju K, 2003, DIABETOLOGIA, V46, P1100, DOI 10.1007/s00125-003-1157-x
   Safari MR, 2017, GENE, V596, P119, DOI 10.1016/j.gene.2016.10.019
   Schönemeier B, 2008, J NEUROIMMUNOL, V198, P39, DOI 10.1016/j.jneuroim.2008.04.010
   Schopler E., 1986, CHILDHOOD AUTISM RAT
   Torres AR, 2006, HUM IMMUNOL, V67, P346, DOI 10.1016/j.humimm.2006.01.001
   Torres AR, 2002, HUM IMMUNOL, V63, P311, DOI 10.1016/S0198-8859(02)00374-9
   Tzartos JS, 2011, AM J PATHOL, V178, P794, DOI 10.1016/j.ajpath.2010.10.043
   Varga EA, 2009, GENET MED, V11, P111, DOI 10.1097/GIM.0b013e31818fd762
   Vargas DL, 2005, ANN NEUROL, V57, P67, DOI 10.1002/ana.20315
NR 45
TC 12
Z9 13
U1 0
U2 7
PU ELSEVIER SCIENCE BV
PI AMSTERDAM
PA PO BOX 211, 1000 AE AMSTERDAM, NETHERLANDS
SN 1567-5769
EI 1878-1705
J9 INT IMMUNOPHARMACOL
JI Int. Immunopharmacol.
PD DEC
PY 2018
VL 65
BP 360
EP 365
DI 10.1016/j.intimp.2018.10.027
PG 6
WC Immunology; Pharmacology & Pharmacy
WE Science Citation Index Expanded (SCI-EXPANDED); Social Science Citation Index (SSCI)
SC Immunology; Pharmacology & Pharmacy
GA HE0EV
UT WOS:000452940500040
PM 30380510
DA 2025-08-11
ER

PT J
AU Kim, KN
   Kwon, HJ
   Hong, YC
AF Kim, Kyoung-Nam
   Kwon, Ho-Jang
   Hong, Yun-Chul
TI Low-level lead exposure and autistic behaviors in school-age children
SO NEUROTOXICOLOGY
LA English
DT Article
DE Autism spectrum disorder; Autism Spectrum Screening Questionnaire; Lead;
   School age population; Social Responsiveness Scale
ID SOCIAL RESPONSIVENESS SCALE; BLOOD LEAD; RISK-FACTORS; SPECTRUM
   DISORDERS; PERINATAL FACTORS; OXIDATIVE STRESS; HEAVY-METALS; RAT-BRAIN;
   ASSOCIATION; TRAITS
AB Introduction: The association between lead exposure and autism spectrum disorder is inconclusive. We hypothesized an association between higher blood lead concentrations and more autistic behaviors, including impaired social interactions and communication, stereotypical behaviors, and restricted interests, among school-age children.
   Methods: Data from 2473 Korean children aged 7-8 years who had no prior history of developmental disorders were analyzed. Two follow-up surveys were conducted biennially until the children reached 11-12 years of age. Blood lead concentrations were measured at every survey, and autistic behaviors were evaluated at 11-12 years of age using the Autism Spectrum Screening Questionnaire (ASSQ) and Social Responsiveness Scale (SRS). The associations of blood lead concentration with ASSQ and SRS scores were analyzed using negative binomial, logistic, and linear regression models.
   Results: Blood lead concentrations at 7-8 years of age (geometric mean: 1.64 mu g/dL), but not at 9-10 and 11-12 years of age, were associated with more autistic behaviors at 11-12 years of age, according to the ASSQ(beta = 0.151; 95% confidence interval [CI]: 0.061, 0.242) and SRS (beta = 2.489; 95% CI: 1.378, 3.600). SRS subscale analysis also revealed associations between blood lead concentrations and social awareness, cognition, communication, motivation, and mannerisms.
   Conclusion: Even low blood lead concentrations at 7-8 years of age are associated with more autistic behaviors at 11-12 years of age, underscoring the need for continued efforts to reduce lead exposure. (C) 2016 Elsevier Inc. All rights reserved.
C1 [Kim, Kyoung-Nam; Hong, Yun-Chul] Seoul Natl Univ, Coll Med, Dept Prevent Med, 28 Yongon Dong, Seoul 110799, South Korea.
   [Kwon, Ho-Jang] Dankook Univ, Dept Prevent Med & Publ Hlth, Coll Med, Cheonan, South Korea.
   [Hong, Yun-Chul] Med Res Ctr, Inst Environm Med, Seoul, South Korea.
   [Hong, Yun-Chul] Seoul Natl Univ, Coll Med, Ctr Environm Hlth, Seoul 110799, South Korea.
C3 Seoul National University (SNU); Dankook University; Seoul National
   University (SNU)
RP Hong, YC (corresponding author), Seoul Natl Univ, Coll Med, Dept Prevent Med, 28 Yongon Dong, Seoul 110799, South Korea.
EM ychong1@snu.ac.kr
RI Hong, Yun-Chul/J-5725-2012
FU Korean Ministry of Environment
FX This research was supported by the Korean Ministry of Environment. We
   thank all participating children and their families, as well as the
   research workers and technicians.
CR Abadin H., 2007, Agency for Toxic Substances and Disease Registry (US), Atlanta (GA)
   Abdullah MM, 2012, J AUTISM DEV DISORD, V42, P929, DOI 10.1007/s10803-011-1318-6
   Adams JB, 2013, BIOL TRACE ELEM RES, V151, P171, DOI 10.1007/s12011-012-9551-1
   Al-Farsi YM, 2013, BIOL TRACE ELEM RES, V151, P181, DOI 10.1007/s12011-012-9553-z
   Al-Farsi Yahya M, 2012, Nutrition, V28, pe27, DOI 10.1016/j.nut.2012.01.007
   Albizzati A, 2012, MINERVA PEDIATR, V64, P27
   [Anonymous], 2018, Morbidity and Mortality Weekly Report. Surveillance Summaries (Washington, V70, P1, DOI [DOI 10.15585/MMWR.SS7011A1, DOI 10.15585/MMWR.SS6904A1]
   [Anonymous], PSYCHOL MED
   Baxter AJ., 2014, MED, P1, DOI [10.1017/S003329171400172X, DOI 10.1017/S003329171400172X]
   Bilder D, 2009, PEDIATRICS, V123, P1293, DOI 10.1542/peds.2008-0927
   Blaurock-Busch Eleonor, 2012, Maedica (Bucur), V7, P38
   Blaurock-Busch Eleonor, 2011, Maedica (Bucur), V6, P247
   Bölte S, 2008, AUTISM RES, V1, P354, DOI 10.1002/aur.49
   Braun JM, 2014, ENVIRON HEALTH PERSP, V122, P513, DOI 10.1289/ehp.1307261
   BRESSLER JP, 1991, BIOCHEM PHARMACOL, V41, P479, DOI 10.1016/0006-2952(91)90617-E
   Brookes PS, 2004, AM J PHYSIOL-CELL PH, V287, pC817, DOI 10.1152/ajpcell.00139.2004
   Canfield RL, 2003, NEW ENGL J MED, V348, P1517, DOI 10.1056/NEJMoa022848
   Cervantes PE, 2015, J AUTISM DEV DISORD, V45, P3961, DOI 10.1007/s10803-015-2553-z
   Ch'ng C, 2015, AUTISM RES, V8, P593, DOI 10.1002/aur.1475
   Chauhan Abha, 2006, Pathophysiology, V13, P171, DOI 10.1016/j.pathophys.2006.05.007
   Chiodo LM, 2004, NEUROTOXICOL TERATOL, V26, P359, DOI 10.1016/j.ntt.2004.01.010
   Clark KM, 2006, AMBUL PEDIATR, V6, P65, DOI 10.1016/j.ambp.2005.11.003
   Constantino JN, 2003, J AUTISM DEV DISORD, V33, P427, DOI 10.1023/A:1025014929212
   Cooper R, 2009, INT J EPIDEMIOL, V38, P235, DOI 10.1093/ije/dyn154
   De Palma G, 2012, J AUTISM DEV DISORD, V42, P342, DOI 10.1007/s10803-011-1245-6
   Eaton WW, 2001, J AUTISM DEV DISORD, V31, P279, DOI 10.1023/A:1010743203048
   Ehlers S, 1999, J AUTISM DEV DISORD, V29, P129, DOI 10.1023/A:1023040610384
   El-Ansary AK, 2011, CLIN BIOCHEM, V44, P1116, DOI 10.1016/j.clinbiochem.2011.06.982
   Glasson EJ, 2004, ARCH GEN PSYCHIAT, V61, P618, DOI 10.1001/archpsyc.61.6.618
   Hallmayer J, 2011, ARCH GEN PSYCHIAT, V68, P1095, DOI 10.1001/archgenpsychiatry.2011.76
   Holmes AS, 2003, INT J TOXICOL, V22, P277, DOI 10.1080/10915810305120
   HORNUNG RW, 1990, APPL OCCUP ENV HYG, V5, P46, DOI [DOI 10.1080/1047322X.1990.10389587, 10.1080/1047322X.1990.10389587]
   Huang PC, 2012, ENVIRON INT, V40, P88, DOI 10.1016/j.envint.2011.10.011
   Hwang YS, 2013, RES DEV DISABIL, V34, P2462, DOI 10.1016/j.ridd.2013.05.019
   Hyunsoo K., 2005, INT J DISABILITY DEV, V52, P59, DOI DOI 10.1080/10349120500071910
   Idring S, 2014, INT J EPIDEMIOL, V43, P107, DOI 10.1093/ije/dyt262
   James SJ, 2006, AM J MED GENET B, V141B, P947, DOI 10.1002/ajmg.b.30366
   Jones RL, 2009, PEDIATRICS, V123, pe376, DOI 10.1542/peds.2007-3608
   Kern JK, 2007, J TOXICOL ENV HEAL A, V70, P715, DOI 10.1080/15287390601188060
   Khalil N, 2009, NEUROPSYCHOLOGY, V23, P10, DOI 10.1037/a0013757
   Kim BN, 2009, BIOL PSYCHIAT, V66, P958, DOI 10.1016/j.biopsych.2009.07.034
   Kim Y, 2010, SCI TOTAL ENVIRON, V408, P5737, DOI 10.1016/j.scitotenv.2010.07.070
   Kim Y, 2009, NEUROTOXICOLOGY, V30, P564, DOI 10.1016/j.neuro.2009.03.012
   Kordas K, 2004, J NUTR, V134, P363, DOI 10.1093/jn/134.2.363
   Lanphear BP, 2000, PUBLIC HEALTH REP, V115, P521, DOI 10.1093/phr/115.6.521
   Larsson HJ, 2005, AM J EPIDEMIOL, V161, P916, DOI 10.1093/aje/kwi123
   Li XH, 2009, J NEUROIMMUNOL, V207, P111, DOI 10.1016/j.jneuroim.2008.12.002
   Liang F, 2010, ENVIRON SCI TECHNOL, V44, P4760, DOI 10.1021/es9039665
   MARKOVAC J, 1988, TOXICOL APPL PHARM, V96, P14, DOI 10.1016/0041-008X(88)90242-6
   Pardo CA, 2006, INT REV PSYCHIATR, V17, P485, DOI 10.1080/02646830500381930
   Posserud MB, 2009, J AUTISM DEV DISORD, V39, P126, DOI 10.1007/s10803-008-0609-z
   Priya MDL, 2011, BIOL TRACE ELEM RES, V142, P148, DOI 10.1007/s12011-010-8766-2
   Quig D, 1998, Altern Med Rev, V3, P262
   Reichenberg A, 2006, ARCH GEN PSYCHIAT, V63, P1026, DOI 10.1001/archpsyc.63.9.1026
   Reiersen AM, 2007, J CHILD PSYCHOL PSYC, V48, P464, DOI 10.1111/j.1469-7610.2006.01720.x
   Ris MD, 2004, J INT NEUROPSYCH SOC, V10, P261, DOI 10.1017/S1355617704102154
   Rossignol DA, 2012, MOL PSYCHIATR, V17, P290, DOI 10.1038/mp.2010.136
   Rothman K J, 1990, Epidemiology, V1, P43, DOI 10.1097/00001648-199001000-00010
   Sanders Talia, 2009, Reviews on Environmental Health, V24, P15
   Schultz ST, 2006, INT BREASTFEED J, V1, DOI 10.1186/1746-4358-1-16
   SILBERGELD EK, 1992, FASEB J, V6, P3201, DOI 10.1096/fasebj.6.13.1397842
   Sivertsen B, 2012, AUTISM, V16, P139, DOI 10.1177/1362361311404255
   소유경, 2002, [JOURNAL OF THE KOREAN NEUROPSYCHIATRIC ASSOCIATION, 신경정신의학], V41, P283
   Stewart WF, 2007, AM J IND MED, V50, P729, DOI 10.1002/ajim.20434
   Tian YF, 2011, NEUROTOX RES, V19, P1, DOI 10.1007/s12640-009-9126-x
   Velaga MK, 2014, J ENVIRON PATHOL TOX, V33, P323, DOI 10.1615/jenvironpatholtoxicoloncol.2014011656
   Wang HL, 2008, ENVIRON HEALTH PERSP, V116, P1401, DOI 10.1289/ehp.11400
   Wang L, 2015, BIOMED ENVIRON SCI, V28, P616, DOI 10.3967/bes2015.086
   Winneke G, 1996, ARCH TOX S, V18, P57
   Yorbik Ö, 2010, BIOL TRACE ELEM RES, V135, P10, DOI 10.1007/s12011-009-8494-7
   Zhang Y, 2013, FOOD CHEM TOXICOL, V57, P201, DOI [10.1016/j.fct.2013.03.020, 10.1016/j.fct.2013.03.0]
NR 71
TC 32
Z9 37
U1 0
U2 16
PU ELSEVIER
PI AMSTERDAM
PA RADARWEG 29, 1043 NX AMSTERDAM, NETHERLANDS
SN 0161-813X
EI 1872-9711
J9 NEUROTOXICOLOGY
JI Neurotoxicology
PD MAR
PY 2016
VL 53
BP 193
EP 200
DI 10.1016/j.neuro.2016.02.004
PG 8
WC Neurosciences; Pharmacology & Pharmacy; Toxicology
WE Science Citation Index Expanded (SCI-EXPANDED); Social Science Citation Index (SSCI)
SC Neurosciences & Neurology; Pharmacology & Pharmacy; Toxicology
GA DI3UK
UT WOS:000373423800023
PM 26877220
DA 2025-08-11
ER

PT J
AU Logan, SL
   Carpenter, L
   Leslie, RS
   Garrett-Mayer, E
   Hunt, KJ
   Charles, J
   Nicholas, JS
AF Logan, Sarah L.
   Carpenter, Laura
   Leslie, R. Scott
   Garrett-Mayer, Elizabeth
   Hunt, Kelly J.
   Charles, Jane
   Nicholas, Joyce S.
TI Aberrant Behaviors and Co-occurring Conditions as Predictors of
   Psychotropic Polypharmacy among Children with Autism Spectrum Disorders
SO JOURNAL OF CHILD AND ADOLESCENT PSYCHOPHARMACOLOGY
LA English
DT Article
ID MEDICATION USE; SURVEILLANCE; PREVALENCE; PATTERNS; IDENTIFICATION;
   ADHERENCE; YOUTH; AGE
AB Objectives: The purpose of this study was to identify rates and predictors of psychotropic medication polypharmacy among Medicaid-eligible children in South Carolina with autism spectrum disorder (ASD) from 2000 to 2008.
   Methods: Population-based surveillance data were linked with state Medicaid records to obtain a detailed demographic, behavioral, educational, clinical, and diagnostic data set for all Medicaid-eligible 8-year-old children (n=629) who were identified and diagnosed with ASD using standardized criteria. Polypharmacy was defined as having interclass psychotropic medication claims overlapping for >= 30 consecutive days at any time during the 2-year study period. Multivariable logistic regression was used to model predictors of any polypharmacy, and for the three most common combinations.
   Results: Overall, 60% (n=377) used any psychotropic medication, and 41% (n=153) of those had interclass polypharmacy. Common combinations were attention-deficit/hyperactivity disorder (ADHD) medications with an antidepressant (A/AD), antipsychotic (A/AP) or a mood stabilizer (A/MS). Black children had lower odds of any polypharmacy, as did those eligible for Medicaid because of income or being foster care versus those eligible because of disability. There were no significant associations between polypharmacy and social deficits in ASD for any combination, although children with communication deficits diagnostic of ASD had lower odds of any polypharmacy and A/AP polypharmacy. Children with argumentative, aggressive, hyperactive/impulsive, or self-injurious aberrant behaviors had higher odds of polypharmacy, as did children with diagnosed co-occurring ADHD, anxiety or mood disorders, or conduct/oppositional defiant disorder (ODD) in Medicaid records.
   Conclusions: Future research is warranted to investigate how child-level factors impact combination psychotropic medication prescribing practices and outcomes in ASD.
C1 [Logan, Sarah L.] Med Univ S Carolina, Dept Healthcare Leadership & Management, Charleston, SC 29425 USA.
   [Carpenter, Laura; Charles, Jane] Med Univ S Carolina, Div Dev & Behav Pediat, Dept Pediat, Charleston, SC 29425 USA.
   [Leslie, R. Scott] Univ Calif San Diego, Dept Family Prevent Med, San Diego, CA 92103 USA.
   [Garrett-Mayer, Elizabeth] Med Univ S Carolina, Hollings Canc Ctr, Dept Publ Hlth Sci, Charleston, SC 29425 USA.
   [Hunt, Kelly J.] Med Univ S Carolina, Dept Publ Hlth Sci, Charleston, SC 29425 USA.
   [Nicholas, Joyce S.] Centra Neurosci Inst, Lynchburg, VA USA.
C3 Medical University of South Carolina; Medical University of South
   Carolina; University of California System; University of California San
   Diego; Medical University of South Carolina; Medical University of South
   Carolina
RP Logan, SL (corresponding author), Med Univ S Carolina, Dept Healthcare Leadership & Management, 151B Rutledge Ave,Room 415, Charleston, SC 29425 USA.
EM logans@musc.edu
RI Carpenter, Laura/AHB-9499-2022; Logan, Sarah/AAU-3810-2021
OI Garrett-Mayer, Elizabeth/0000-0003-4709-0333; Hunt,
   Kelly/0000-0001-8999-3587; Carpenter, Laura/0000-0002-6448-9242
FU Centers for Disease Control (CDC) [CDC-RFA-DD06-601]
FX This work was supported by the Centers for Disease Control (CDC) Grant
   #CDC-RFA-DD06-601.
CR Aman MG, 2005, J CHILD ADOL PSYCHOP, V15, P116, DOI 10.1089/cap.2005.15.116
   [Anonymous], 2002, Morbidity and Mortality Weekly Report. Surveillance Summaries, V61, P1
   Bilder D, 2009, PEDIATRICS, V123, P1293, DOI 10.1542/peds.2008-0927
   Braun KVN, 2008, AUTISM RES, V1, P266, DOI 10.1002/aur.41
   Centers for Disease Control, 2009, MMWR-MORBID MORTAL W, V56, P1
   Charles JM, 2008, INT J PSYCHIAT MED, V38, P133, DOI 10.2190/PM.38.2.a
   Dawson Geraldine, 2010, Pediatrics, V125, pe17, DOI 10.1542/peds.2009-0958
   dosReis S, 2005, J CHILD ADOL PSYCHOP, V15, P68, DOI 10.1089/cap.2005.15.68
   dosReis S, 2011, PEDIATRICS, V128, pE1459, DOI 10.1542/peds.2010-2970
   Durkin MS, 2010, PLOS ONE, V5, DOI 10.1371/journal.pone.0011551
   Durkin MS, 2008, AM J EPIDEMIOL, V168, P1268, DOI 10.1093/aje/kwn250
   Erickson CA, 2007, PEDIATR ANN, V36, P575, DOI 10.3928/0090-4481-20070901-09
   Esbensen AJ, 2009, J AUTISM DEV DISORD, V39, P1339, DOI 10.1007/s10803-009-0750-3
   Johnson CP, 2007, PEDIATRICS, V120, P1183, DOI 10.1542/peds.2007-2361
   Kalkbrenner AE, 2010, EPIDEMIOLOGY, V21, P631, DOI 10.1097/EDE.0b013e3181e65d76
   Karve S, 2008, MED CARE, V46, P1125, DOI 10.1097/MLR.0b013e31817924d2
   King LB, 2008, 18 AEP, V18
   Levy SE, 2010, J DEV BEHAV PEDIATR, V31, P267, DOI 10.1097/DBP.0b013e3181d5d03b
   Logan SL, 2012, ANN EPIDEMIOL, V22, P1, DOI 10.1016/j.annepidem.2011.10.007
   Mandell DS, 2008, PEDIATRICS, V121, pE441, DOI 10.1542/peds.2007-0984
   Mandell DS, 2009, AM J PUBLIC HEALTH, V99, P493, DOI 10.2105/AJPH.2007.131243
   Martin A, 1999, J AM ACAD CHILD PSY, V38, P923, DOI 10.1097/00004583-199907000-00024
   Mittal VA, 2011, PSYCHIAT RES, V189, P158, DOI 10.1016/j.psychres.2011.06.006
   Montes G., 2009, Pediatrics, V124, pS407, DOI DOI 10.1542/PEDS.2009-1255L
   Moore TR, 2009, J AUTISM DEV DISORD, V39, P1173, DOI 10.1007/s10803-009-0729-0
   Myers SM, 2007, PEDIATRICS, V120, P1162, DOI 10.1542/peds.2007-2362
   Myers SM, 2007, EXPERT OPIN PHARMACO, V8, P1579, DOI 10.1517/14656566.8.11.1579
   Nicholas JS, 2008, ANN EPIDEMIOL, V18, P130, DOI 10.1016/j.annepidem.2007.10.013
   Nicholas JS, 2012, DISABIL HEALTH J, V5, P185, DOI 10.1016/j.dhjo.2012.03.004
   Nicholas JS, 2009, ANN EPIDEMIOL, V19, P808, DOI 10.1016/j.annepidem.2009.04.005
   Pinborough-Zimmerman J., 2009, MATERN CHILD HLTH J, V14, P392
   Powell K, 2010, J PEDIATR-US, V156, P420, DOI 10.1016/j.jpeds.2009.09.068
   Rice CE, 2007, PAEDIATR PERINAT EP, V21, P179, DOI 10.1111/j.1365-3016.2007.00801.x
   Riddle MA, 2001, J CHILD PSYCHOL PSYC, V42, P73, DOI 10.1017/S0021963001006576
   Rogers SJ, 2008, J CLIN CHILD ADOLESC, V37, P8, DOI 10.1080/15374410701817808
   Rosenberg RE, 2010, J AUTISM DEV DISORD, V40, P342, DOI 10.1007/s10803-009-0878-1
   Rubin DM, 2009, PEDIATRICS, V124, pE305, DOI 10.1542/peds.2008-3713
   Safer DJ, 2003, AM J PSYCHIAT, V160, P438, DOI 10.1176/appi.ajp.160.3.438
   Shattuck PT, 2007, MENT RETARD DEV D R, V13, P129, DOI 10.1002/mrdd.20143
   Shattuck PT, 2009, J AM ACAD CHILD PSY, V48, P474, DOI 10.1097/CHI.0b013e31819b3848
   Spencer D, 2013, PEDIATRICS, V132, P833, DOI 10.1542/peds.2012-3774
   Stevens J, 2009, J CHILD ADOL PSYCHOP, V19, P289, DOI 10.1089/cap.2008.0129
   Wiggins LD, 2009, AUTISM, V13, P357, DOI 10.1177/1362361309105662
   Yeargin-Allsopp M, 2003, JAMA-J AM MED ASSOC, V289, P49, DOI 10.1001/jama.289.1.49
   Yeargin-Allsopp M, 2008, PEDIATRICS, V121, P547, DOI 10.1542/peds.2007-1270
   Zito JM, 2003, ARCH PEDIAT ADOL MED, V157, P17, DOI 10.1001/archpedi.157.1.17
NR 46
TC 29
Z9 31
U1 0
U2 9
PU MARY ANN LIEBERT, INC
PI NEW ROCHELLE
PA 140 HUGUENOT STREET, 3RD FL, NEW ROCHELLE, NY 10801 USA
SN 1044-5463
EI 1557-8992
J9 J CHILD ADOL PSYCHOP
JI J. Child Adolesc. Psychopharmacol.
PD MAY 1
PY 2015
VL 25
IS 4
BP 323
EP 336
DI 10.1089/cap.2013.0119
PG 14
WC Pediatrics; Pharmacology & Pharmacy; Psychiatry
WE Science Citation Index Expanded (SCI-EXPANDED); Social Science Citation Index (SSCI)
SC Pediatrics; Pharmacology & Pharmacy; Psychiatry
GA CI1UT
UT WOS:000354531100007
PM 25919445
OA Green Published
DA 2025-08-11
ER

PT J
AU Beaud, L
   Quentel, JC
AF Beaud, L.
   Quentel, J. -C.
TI Parental experiences of autism and diagnosis issue. I. Early recognition
   and concerns
SO ANNALES MEDICO-PSYCHOLOGIQUES
LA French
DT Article
DE Autism; Concerns; Diagnosis; Identification; Parent
ID EARLY IDENTIFICATION; YOUNG-CHILDREN; AGE; DISTURBANCES; INFANTS
AB The purpose of the present study is to provide the current state of knowledge concerning the contribution of parental experiences in early identification and diagnostic patterns of children with autism spectrum disorder. As developmental disorder, professionals' diagnosis is necessarily informed by parental recognition of symptoms and their nature. Timing of initial symptom recognition and parents' initial concerns differ from timing of diagnosis. In addition, parental concerns are not confined to the specific symptoms of autism that professionals differ. We try to examine factors which determines whether early recognition and diagnosis of autistic disorder in children. (C) 2010 Elsevier Masson SAS. All rights reserved.
C1 [Beaud, L.; Quentel, J. -C.] Univ Europeenne Bretagne, Dept Sociol Langage, F-35043 Rennes, France.
C3 Universite de Bretagne Occidentale
RP Beaud, L (corresponding author), Univ Europeenne Bretagne, Dept Sociol Langage, Pl Recteur Henri Le Moal,CS 24307, F-35043 Rennes, France.
EM laurence.beaud@univ-rennes2.fr
CR [Anonymous], 2003, Diagnostic and statistical manual of mental disorders, V4th
   Baghdadli A, 2003, EUR CHILD ADOLES PSY, V12, P122, DOI 10.1007/s00787-003-0314-6
   BAGHDADLI A, 2004, DEVENIR, V2, P141
   Baron-Cohen S, 2000, J ROY SOC MED, V93, P521, DOI 10.1177/014107680009301007
   Beaud L., 2010, Neuropsychiatrie de lenfance et de ladolescence, V58, P168
   BURSZTEJN C, 2000, J PEDIAT PUERIC, V13, P478
   Chakrabarti S, 2009, INDIAN PEDIATR, V46, P412
   Charman T, 2005, J CHILD PSYCHOL PSYC, V46, P500, DOI 10.1111/j.1469-7610.2004.00377.x
   Chawarska K, 2007, J CHILD PSYCHOL PSYC, V48, P128, DOI 10.1111/j.1469-7610.2006.01685.x
   Coonrod EE, 2004, INFANT YOUNG CHILD, V17, P258, DOI 10.1097/00001163-200407000-00007
   Daley TC, 2004, SOC SCI MED, V58, P1323, DOI 10.1016/S0277-9536(03)00330-7
   FOMBONNE E, 2000, DEVENIR, V12, P49
   GOEB J, 2004, ANN MED-PSYCHOL, V162, P821, DOI DOI 10.1016/S0003-4487(04)00201-X
   Goin R.P., 2004, FOCUS AUTISM DEV DIS, V19, P5
   Golse B., 2003, ENFANCES PSY, V21, P99
   Gray DE, 2001, SOC SCI MED, V53, P1247, DOI 10.1016/S0277-9536(00)00424-X
   Hahaut V., 2002, Louvain Medicine, V121, P20
   Harrington JW, 2006, AUTISM, V10, P452, DOI 10.1177/1362361306066609
   Josse D., 1997, Brunet-Lezine Revise
   Kanner L, 1943, NERV CHILD, V2, P217
   Kuhn JC, 2006, AM J ORTHOPSYCHIAT, V76, P564, DOI 10.1037/0002-9432.76.4.564
   Lazartigues A, 2001, ANN MED-PSYCHOL, V159, P403, DOI 10.1016/S0003-4487(01)00065-8
   Lecavalier L, 2006, J INTELL DISABIL RES, V50, P172, DOI 10.1111/j.1365-2788.2005.00732.x
   Lord C, 2006, ARCH GEN PSYCHIAT, V63, P694, DOI 10.1001/archpsyc.63.6.694
   Matson JL, 2008, RES AUTISM SPECT DIS, V2, P75, DOI 10.1016/j.rasd.2007.03.002
   Mises R, 2002, Classification Francaise des troubles mentaux de l'Enfant et de l'Adolescent (CFTMEA) R-2000
   Moore V, 2003, AUTISM, V7, P47, DOI 10.1177/1362361303007001018
   Murray DS, 2009, LANG SPEECH HEAR SER, V40, P109, DOI 10.1044/0161-1461(2008/07-0089)
   Noterdaeme M, 2002, AUTISM, V6, P159, DOI 10.1177/1362361302006002003
   *OMS, 1995, INT CLASS DIS DIS CL
   Poirier A., 2008, THESIS U QUEBEC MONT
   QUENTEL JC, 2008, PARENT RESPONSABILIT
   Rapin I, 1999, EUR CHILD ADOLES PSY, V8, P214, DOI 10.1007/s007870050132
   ROGE R, 2001, ENFANCE, V54, P21
   Siklos S, 2007, RES DEV DISABIL, V28, P9, DOI 10.1016/j.ridd.2005.09.003
   Twyman KA, 2009, RES AUTISM SPECT DIS, V3, P489, DOI 10.1016/j.rasd.2008.10.002
   Veyssière A, 2010, PRAT PSYCHOL, V16, P239, DOI 10.1016/j.prps.2009.04.005
   Werner E, 2005, ARCH GEN PSYCHIAT, V62, P889, DOI 10.1001/archpsyc.62.8.889
   Wimpory DC, 2000, J AUTISM DEV DISORD, V30, P525, DOI 10.1023/A:1005683209438
   Young RL, 2003, AUTISM, V7, P125, DOI 10.1177/1362361303007002002
NR 40
TC 1
Z9 3
U1 0
U2 11
PU MASSON EDITEUR
PI MOULINEAUX CEDEX 9
PA 21 STREET CAMILLE DESMOULINS, ISSY, 92789 MOULINEAUX CEDEX 9, FRANCE
SN 0003-4487
EI 1769-6631
J9 ANN MED-PSYCHOL
JI Ann. Med.-Psychol.
PD FEB
PY 2011
VL 169
IS 1
BP 54
EP 62
DI 10.1016/j.amp.2010.11.008
PG 9
WC Pharmacology & Pharmacy; Psychiatry; Psychology; Psychology,
   Multidisciplinary
WE Science Citation Index Expanded (SCI-EXPANDED)
SC Pharmacology & Pharmacy; Psychiatry; Psychology
GA 725BC
UT WOS:000287619200014
DA 2025-08-11
ER

PT J
AU Moore, K
   Cadenhead, L
AF Moore, Katherine
   Cadenhead, Lindsey
TI Antipsychotics for Irritability in Autistic Youth
SO US PHARMACIST
LA English
DT Article
AB Although developmental and behavioral therapies are the primary treatments for autism spectrum disorder (ASD), psychotropic medications, in particular antipsychotic drugs, are sometimes employed to manage co-occurring conditions such as irritability. Risperidone and aripiprazole, which are FDA approved for the treatment of irritability in youth with ASD, have demonstrated efficacy, as supported by numerous reviews and studies. Off-label use of first-generation antipsychotics such as haloperidol and loxapine is less common because of the less favorable side-effect profiles of these agents; however, they may be considered when newer options are not suitable for the patient. Effective interprofessional psychotropic management in children with ASD involves careful medication selection and monitoring, family/caregiver education, and adherence strategies. Pharmacist involvement in all of these areas is essential.
C1 [Moore, Katherine] Univ Texas San Antonio, Coll Hlth Community & Policy, San Antonio, TX 78249 USA.
C3 University of Texas System; University of Texas at San Antonio (UTSA)
RP Moore, K (corresponding author), Univ Texas San Antonio, Coll Hlth Community & Policy, San Antonio, TX 78249 USA.
CR [Anonymous], 2023, INPEFA prescribing information
NR 1
TC 0
Z9 0
U1 0
U2 0
PU JOBSON PUBLISHING LLC
PI NEW YORK
PA 100 AVE OF THE AMERICAS, NEW YORK, NY 10013-1678 USA
SN 0148-4818
EI 2331-3501
J9 US PHARM
JI US Pharm.
PD JAN
PY 2025
VL 50
IS 1
PG 77
WC Pharmacology & Pharmacy
WE Emerging Sources Citation Index (ESCI)
SC Pharmacology & Pharmacy
GA Z5V0T
UT WOS:001439568100006
DA 2025-08-11
ER

PT J
AU Wong, NML
   Dipasquale, O
   Turkheimer, F
   Findon, JL
   Wichers, RH
   Dimitrov, M
   Murphy, CM
   Stoencheva, V
   Robertson, DM
   Murphy, DG
   Daly, E
   McAlonan, GM
AF Wong, Nichol M. L.
   Dipasquale, Ottavia
   Turkheimer, Federico
   Findon, James L.
   Wichers, Robert H.
   Dimitrov, Mihail
   Murphy, Clodagh M.
   Stoencheva, Vladimira
   Robertson, Dene M.
   Murphy, Declan G.
   Daly, Eileen
   McAlonan, Grainne M.
TI Differences in social brain function in autism spectrum disorder are
   linked to the serotonin transporter: A randomised placebo-controlled
   single-dose crossover trial
SO JOURNAL OF PSYCHOPHARMACOLOGY
LA English
DT Article
DE Autism; facial emotions; fMRI; PET; serotonin transporter
ID TRYPTOPHAN DEPLETION; RESPONSE-INHIBITION; ADULTS; CONNECTIVITY;
   ACTIVATION; CITALOPRAM; AMYGDALA; MRI; PET; NEUROTRANSMISSION
AB Background: Alterations in the serotonergic control of brain pathways responsible for facial emotion processing in people with autism spectrum disorder (ASD) may be a target for intervention. However, the molecular underpinnings of autistic-neurotypical serotonergic differences are challenging to access in vivo. Receptor-Enriched Analysis of functional Connectivity by Targets (REACT) has helped define molecular-enriched functional magnetic resonance imaging (fMRI) brain networks based on a priori information about the spatial distribution of neurochemical systems from available PET templates. Methods: We used REACT to estimate the dominant fMRI signal related to the serotonin (5-HT) transporter (SERT) distribution during processing of aversive facial emotion in adults with and without ASD. We first predicted a group difference in baseline (placebo) functioning of this system. We next used a single 20 mg oral dose of citalopram, a serotonin reuptake inhibitor, to test the hypothesis that network activity in people with and without ASD would respond differently to inhibition of SERT. To confirm the specificity of our findings, we also repeated the analysis with 5-HT1A, 5-HT1B, 5-HT2A and 5-HT4 receptor maps. Results: Using REACT with the SERT map, we found a baseline group difference in the SERT-enriched response to faces in the ventromedial prefrontal cortex. A single oral dose of citalopram 'shifted' the response in the ASD group towards the neurotypical baseline but did not alter response in the control group. Similar differences in SERT-enriched response were observed after controlling for other 5-HT maps. Conclusions: Our findings suggest that the SERT-enriched functional network is dynamically different in ASD during processing of socially relevant stimuli. Whether this acute neurobiological response to citalopram in ASD translates to a clinical target will be an important next step.
C1 [Wong, Nichol M. L.; Findon, James L.; Wichers, Robert H.; Dimitrov, Mihail; Murphy, Declan G.; Daly, Eileen; McAlonan, Grainne M.] Kings Coll London, Inst Psychiat Psychol & Neurosci, Dept Forens & Neurodev Sci, London, England.
   [Wong, Nichol M. L.; Findon, James L.; Wichers, Robert H.; Dimitrov, Mihail; Murphy, Declan G.; Daly, Eileen; McAlonan, Grainne M.] Kings Coll London, Sackler Inst Translat Neurodev, Inst Psychiat Psychol & Neurosci, London, England.
   [Wong, Nichol M. L.; Murphy, Declan G.; McAlonan, Grainne M.] South London & Maudsley NHS Fdn Trust, Biomed Res Ctr Mental Hlth, Inst Psychiat Psychol & Neurosci, London, England.
   [Wong, Nichol M. L.] Univ Hong Kong, Dept Psychol, Pokfulam, Hong Kong, Peoples R China.
   [Dipasquale, Ottavia; Turkheimer, Federico] Kings Coll London, Inst Psychiat Psychol & Neurosci, Dept Neuroimaging, London, England.
   [Findon, James L.] Kings Coll London, Inst Psychiat Psychol & Neurosci, Dept Psychol, London, England.
   [Wichers, Robert H.; Murphy, Clodagh M.; Stoencheva, Vladimira; Robertson, Dene M.] South London & Maudsley NHS Fdn Trust, Behav & Dev Psychiat Clin Acad Grp, Adult Autism & ADHD Serv, Behav Genet Clin, London, England.
   [Murphy, Declan G.; McAlonan, Grainne M.] Kings Coll London, MRC Ctr Neurodev Disorders, London, England.
C3 University of London; King's College London; University of London;
   King's College London; University of London; King's College London;
   South London & Maudsley NHS Trust; University of Hong Kong; University
   of London; King's College London; University of London; King's College
   London; South London & Maudsley NHS Trust; University of London; King's
   College London
RP Wong, NML (corresponding author), Univ Hong Kong, Dept Psychol, Pokfulam, Hong Kong, Peoples R China.
EM nichol.wong@hku.hk
RI Murphy, Declan/JQI-8340-2023; McAlonan, Grainne/G-1541-2011; daly,
   eileen/B-6716-2011; Turkheimer, Federico/B-9485-2012
OI McAlonan, Grainne/0000-0002-4466-2343; Wichers,
   Robert/0000-0002-6630-8038; Murphy, Declan/0000-0002-6664-7451;
   Dipasquale, Ottavia/0000-0002-2867-8222; Daly,
   Eileen/0000-0003-3625-3467; Turkheimer, Federico/0000-0002-3766-3815;
   Dimitrov, Mihail/0000-0002-0760-5905; Wong, Nichol M.
   L./0000-0003-0050-7736
FU Sackler Institute for Translational Neurodevelopment at King's College
   London; MRC Centre for Neurodevelopmental Disorders at King's College
   London; Innovative Medicines Initiative 2 Joint Undertaking [777394];
   European Union; EFPIA; AUTISM SPEAKS; Autistica; SFARI
FX The author(s) disclosed receipt of the following financial support for
   the research, authorship and/or publication of this article: Support has
   also been received from the Sackler Institute for Translational
   Neurodevelopment at King's College London, the MRC Centre for
   Neurodevelopmental Disorders at King's College London and the Innovative
   Medicines Initiative 2 Joint Undertaking (grant no. 777394) for the
   project AIMS-2-TRIALS. This Joint Undertaking receives support from the
   European Union's Horizon 2020 research and innovation programme and
   EFPIA and AUTISM SPEAKS, Autistica, SFARI.
CR American Psychiatric Association, 2022, Diagnostic and statistical manual of mental disorders, V5th ed., DOI [DOI 10.1176/APPI.BOOKS.9780890425596, 10.1176/appi.books.9780890425596]
   Andersson M, 2021, MOL PSYCHIATR, V26, P1647, DOI 10.1038/s41380-020-00868-3
   Ashwin C, 2007, NEUROPSYCHOLOGIA, V45, P2, DOI 10.1016/j.neuropsychologia.2006.04.014
   Baron-Cohen S, 2000, NEUROSCI BIOBEHAV R, V24, P355, DOI 10.1016/S0149-7634(00)00011-7
   Beliveau V, 2017, J NEUROSCI, V37, P120, DOI 10.1523/JNEUROSCI.2830-16.2016
   Chamberlain SR, 2006, SCIENCE, V311, P861, DOI 10.1126/science.1121218
   Ciranna L, 2006, CURR NEUROPHARMACOL, V4, P101, DOI 10.2174/157015906776359540
   Cremers HR, 2017, PLOS ONE, V12, DOI 10.1371/journal.pone.0184923
   Critchley HD, 2000, BRAIN, V123, P2203, DOI 10.1093/brain/123.11.2203
   Croen LA, 2011, ARCH GEN PSYCHIAT, V68, P1104, DOI 10.1001/archgenpsychiatry.2011.73
   Dalton KM, 2005, NAT NEUROSCI, V8, P519, DOI 10.1038/nn1421
   Daly E, 2014, BRAIN, V137, P2600, DOI 10.1093/brain/awu178
   Daly E, 2010, PSYCHOPHARMACOLOGY, V210, P499, DOI 10.1007/s00213-010-1850-7
   Daly EM, 2012, ARCH GEN PSYCHIAT, V69, P1003, DOI 10.1001/archgenpsychiatry.2012.513
   Day TC, 2020, AUTISM, V24, P297, DOI 10.1177/1362361319857375
   Del-Ben CM, 2005, NEUROPSYCHOPHARMACOL, V30, P1724, DOI 10.1038/sj.npp.1300728
   Desikan RS, 2006, NEUROIMAGE, V31, P968, DOI 10.1016/j.neuroimage.2006.01.021
   Deutsch SI, 2019, PROG NEURO-PSYCHOPH, V88, P401, DOI 10.1016/j.pnpbp.2018.05.009
   Dipasquale O, 2020, NEUROPSYCHOPHARMACOL, V45, P1482, DOI 10.1038/s41386-020-0724-x
   Dipasquale O, 2019, NEUROIMAGE, V195, P252, DOI 10.1016/j.neuroimage.2019.04.007
   Eickhoff SB, 2005, NEUROIMAGE, V25, P1325, DOI 10.1016/j.neuroimage.2004.12.034
   Garbarino VR, 2019, PHARMACOL RES, V140, P85, DOI 10.1016/j.phrs.2018.07.010
   Girgis RR, 2011, PSYCHIAT RES-NEUROIM, V194, P230, DOI 10.1016/j.pscychresns.2011.04.007
   Gobbini MI, 2007, NEUROPSYCHOLOGIA, V45, P32, DOI 10.1016/j.neuropsychologia.2006.04.015
   HAMILTON M, 1960, J NEUROL NEUROSUR PS, V23, P56, DOI 10.1136/jnnp.23.1.56
   HAMILTON M, 1959, BRIT J MED PSYCHOL, V32, P50, DOI 10.1111/j.2044-8341.1959.tb00467.x
   Hariri AR, 2002, NEUROIMAGE, V17, P317, DOI 10.1006/nimg.2002.1179
   Harmer CJ, 2003, PSYCHOPHARMACOLOGY, V167, P411, DOI 10.1007/s00213-003-1401-6
   Howes OD, 2018, J PSYCHOPHARMACOL, V32, P3, DOI 10.1177/0269881117741766
   Hranilovic D, 2007, J AUTISM DEV DISORD, V37, P1934, DOI 10.1007/s10803-006-0324-6
   HYTTEL J, 1994, INT CLIN PSYCHOPHARM, V9, P19, DOI 10.1097/00004850-199403001-00004
   Jackson ME, 2001, J NEUROSCI, V21, P676, DOI 10.1523/JNEUROSCI.21-02-00676.2001
   Jenkinson M, 2012, NEUROIMAGE, V62, P782, DOI 10.1016/j.neuroimage.2011.09.015
   Lai MC, 2014, LANCET, V383, P896, DOI [10.1016/S0140-6736(13)61539-1, 10.1016/S0140-6736(09)61376-3]
   Lombardo MV, 2019, MOL PSYCHIATR, V24, P1435, DOI 10.1038/s41380-018-0321-0
   LORD C, 1989, J AUTISM DEV DISORD, V19, P185, DOI 10.1007/BF02211841
   Mackey S, 2014, EUR J NEUROSCI, V40, P2777, DOI 10.1111/ejn.12654
   Makkonen I, 2008, DEV MED CHILD NEUROL, V50, P593, DOI 10.1111/j.1469-8749.2008.03027.x
   Moessnang C, 2020, MOL AUTISM, V11, DOI 10.1186/s13229-020-0317-x
   Muller CL, 2016, NEUROSCIENCE, V321, P24, DOI 10.1016/j.neuroscience.2015.11.010
   Murphy SE, 2006, PSYCHOPHARMACOLOGY, V187, P121, DOI 10.1007/s00213-006-0401-8
   Nakamura K, 2010, ARCH GEN PSYCHIAT, V67, P59, DOI 10.1001/archgenpsychiatry.2009.137
   Nickerson LD, 2017, FRONT NEUROSCI-SWITZ, V11, DOI 10.3389/fnins.2017.00115
   OAKLEY B, 2020, PSYCHOL MED
   Pinkham AE, 2008, SCHIZOPHR RES, V99, P164, DOI 10.1016/j.schres.2007.10.024
   Pourhamzeh M, 2022, CELL MOL NEUROBIOL, V42, P1671, DOI 10.1007/s10571-021-01064-9
   Power JD, 2012, NEUROIMAGE, V59, P2142, DOI 10.1016/j.neuroimage.2011.10.018
   Reddihough DS, 2019, JAMA-J AM MED ASSOC, V322, P1561, DOI 10.1001/jama.2019.14685
   Reiersen Angela M, 2008, Expert Rev Neurother, V8, P657, DOI 10.1586/14737175.8.4.657
   Riad M, 2001, J NEUROSCI, V21, P8378, DOI 10.1523/JNEUROSCI.21-21-08378.2001
   Sakurai T, 2008, AUTISM RES, V1, P251, DOI 10.1002/aur.30
   Sangkuhl K, 2011, PHARMACOGENET GENOM, V21, P769, DOI 10.1097/FPC.0b013e328346063f
   Schurz M, 2014, NEUROSCI BIOBEHAV R, V42, P9, DOI 10.1016/j.neubiorev.2014.01.009
   Selvaraj S, 2012, MOL PSYCHIATR, V17, P1254, DOI 10.1038/mp.2012.78
   Selvaraj S, 2018, NEUROPSYCHOPHARMACOL, V43, P655, DOI 10.1038/npp.2017.166
   Selvaraj S, 2015, BIOL PSYCHIAT, V78, P563, DOI 10.1016/j.biopsych.2014.04.011
   Smith SM, 2009, NEUROIMAGE, V44, P83, DOI 10.1016/j.neuroimage.2008.03.061
   Sutcliffe JS, 2005, AM J HUM GENET, V77, P265, DOI 10.1086/432648
   van Donkelaar EL, 2011, MOL PSYCHIATR, V16, P695, DOI 10.1038/mp.2011.9
   Wichers RH, 2019, TRANSL PSYCHIAT, V9, DOI 10.1038/s41398-019-0641-0
   Wicker B, 2008, SOC COGN AFFECT NEUR, V3, P135, DOI 10.1093/scan/nsn007
   Williams K., 2011, Evidence‐Based Child Health Cochrane Rev J, V6, P1044, DOI [10.1002/ebch.804, DOI 10.1002/EBCH.804]
   Winkler AM, 2014, NEUROIMAGE, V92, P381, DOI 10.1016/j.neuroimage.2014.01.060
   Wong NML, 2020, NEUROPSYCHOPHARMACOL, V45, P2248, DOI 10.1038/s41386-020-0693-0
   Wood JJ, 2010, CLIN PSYCHOL-SCI PR, V17, P281, DOI 10.1111/j.1468-2850.2010.01220.x
   YOUNG SN, 1989, PROG NEURO-PSYCHOPH, V13, P373, DOI 10.1016/0278-5846(89)90126-7
NR 66
TC 6
Z9 7
U1 1
U2 10
PU SAGE PUBLICATIONS LTD
PI LONDON
PA 1 OLIVERS YARD, 55 CITY ROAD, LONDON EC1Y 1SP, ENGLAND
SN 0269-8811
EI 1461-7285
J9 J PSYCHOPHARMACOL
JI J. Psychopharmacol.
PD JUN
PY 2022
VL 36
IS 6
BP 723
EP 731
AR 02698811221092509
DI 10.1177/02698811221092509
EA MAY 2022
PG 9
WC Clinical Neurology; Neurosciences; Pharmacology & Pharmacy; Psychiatry
WE Science Citation Index Expanded (SCI-EXPANDED)
SC Neurosciences & Neurology; Pharmacology & Pharmacy; Psychiatry
GA 1O2XR
UT WOS:000791387900001
PM 35491679
DA 2025-08-11
ER

PT J
AU Tachibana, M
   Kagitani-Shimono, K
   Mohri, I
   Yamamoto, T
   Sanefuji, W
   Nakamura, A
   Oishi, M
   Kimura, T
   Onaka, T
   Ozono, K
   Taniike, M
AF Tachibana, Masaya
   Kagitani-Shimono, Kuriko
   Mohri, Ikuko
   Yamamoto, Tomoka
   Sanefuji, Wakako
   Nakamura, Ayumi
   Oishi, Masako
   Kimura, Tadashi
   Onaka, Tatsushi
   Ozono, Keiichi
   Taniike, Masako
TI Long-Term Administration of Intranasal Oxytocin Is a Safe and Promising
   Therapy for Early Adolescent Boys with Autism Spectrum Disorders
SO JOURNAL OF CHILD AND ADOLESCENT PSYCHOPHARMACOLOGY
LA English
DT Article
AB Objective: Oxytocin (OT) has been a candidate for the treatment of autism spectrum disorders (ASD), and the impact of intranasally delivered OT on ASD has been investigated. However, most previous studies were conducted by single-dose administration to adults; and, therefore, the long-term effect of nasal OT on ASD patients and its effect on children remain to be clarified.
   Methods: We conducted a singled-armed, open-label study in which OT was administered intranasally over the long term to eight male youth with ASD (10-14 years of age; intelligence quotient [IQ] 20-101). The OT administration was performed in a stepwise increased dosage manner every 2 months (8, 16, 24 IU/dose). A placebo period (1-2 weeks) was inserted before each step. The outcome measures were Autism Diagnostic Observation Schedule - Generic (ADOS-G), Child Behavior Checklist (CBCL), and the Aberrant Behavior Checklist (ABC). In addition, side effects were monitored by measuring blood pressure and examining urine and blood samples.
   Results: Six of the eight participants showed improved scores on the communication and social interaction domains of the ADOS-G. However, regarding the T-scores of the CBCL and the scores of the ABC, we could not find any statistically significant improvement, although several subcategories showed a mild tendency for improvement. Caregivers of five of the eight participants reported certain positive effects of the OT therapy, especially on the quality of reciprocal communication. All participants showed excellent compliance and no side effects.
   Conclusions: Although our results on the efficacy of long-term nasal OT therapy still remain controversial, to the best of our knowledge, this is the first report documenting the safety of long-term nasal OT therapy for children with ASD. Even though our data are too preliminary to draw any definite conclusions about efficacy, they do suggest this therapy to be safe, promising, and worthy of a large-scale, double-blind placebo-controlled study.
C1 [Tachibana, Masaya; Kagitani-Shimono, Kuriko; Mohri, Ikuko; Yamamoto, Tomoka; Sanefuji, Wakako; Taniike, Masako] Osaka Univ, United Grad Sch Child Dev, Mol Res Ctr Childrens Mental Dev, Suita, Osaka 5650871, Japan.
   [Kagitani-Shimono, Kuriko; Mohri, Ikuko; Yamamoto, Tomoka; Sanefuji, Wakako; Taniike, Masako] Osaka Univ, United Grad Sch Child Dev, Div Dev Sci, Dept Child Dev, Suita, Osaka 5650871, Japan.
   [Tachibana, Masaya; Kagitani-Shimono, Kuriko; Mohri, Ikuko; Ozono, Keiichi; Taniike, Masako] Osaka Univ, Grad Sch Med, Dept Pediat, Suita, Osaka 5650871, Japan.
   [Kimura, Tadashi] Osaka Univ, Grad Sch Med, Dept Obstet & Gynecol, Suita, Osaka 5650871, Japan.
   [Nakamura, Ayumi; Oishi, Masako] Osaka Univ Hosp, Dept Pharm, Suita, Osaka, Japan.
   [Onaka, Tatsushi] Jichi Med Univ, Dept Physiol, Shimotsuke, Tochigi, Japan.
C3 University of Osaka; University of Osaka; University of Osaka;
   University of Osaka; University of Osaka; Jichi Medical University
RP Taniike, M (corresponding author), Osaka Univ, United Grad Sch Child Dev, Mol Res Ctr Childrens Mental Dev, 2-2 Yamadaoka, Suita, Osaka 5650871, Japan.
EM masako@kokoro.med.osaka-u.ac.jp
RI ; Tachibana, Masaya/AAW-3526-2020; Onaka, Tatsushi/I-7115-2012; Shimono,
   Kuriko/IWL-8088-2023
OI Tachibana, Masaya/0000-0002-6761-7158; Onaka,
   Tatsushi/0000-0001-5666-9035; 
CR Achenbach T.M., 1991, University of Vermont, Department of Psychology Pediatrics
   AMAN MG, 1985, AM J MENT DEF, V89, P485
   ANSSEAU M, 1987, PSYCHONEUROENDOCRINO, V12, P231, DOI 10.1016/0306-4530(87)90009-6
   Feifel D, 2010, BIOL PSYCHIAT, V68, P678, DOI 10.1016/j.biopsych.2010.04.039
   Green JJ, 2010, NEUROTHERAPEUTICS, V7, P250, DOI 10.1016/j.nurt.2010.05.006
   Guastella AJ, 2010, BIOL PSYCHIAT, V67, P692, DOI 10.1016/j.biopsych.2009.09.020
   Guastella AJ, 2009, PSYCHONEUROENDOCRINO, V34, P917, DOI 10.1016/j.psyneuen.2009.01.005
   Hollander E, 2003, NEUROPSYCHOPHARMACOL, V28, P193, DOI 10.1038/sj.npp.1300021
   Lord C, 2000, J AUTISM DEV DISORD, V30, P205, DOI 10.1023/A:1005592401947
   MacDonald E, 2011, PSYCHONEUROENDOCRINO, V36, P1114, DOI 10.1016/j.psyneuen.2011.02.015
   Modi ME, 2012, HORM BEHAV, V61, P340, DOI 10.1016/j.yhbeh.2011.12.010
   Nagasawa M, 2009, HORM BEHAV, V55, P434, DOI 10.1016/j.yhbeh.2008.12.002
   Pedersen CA, 2011, SCHIZOPHR RES, V132, P50, DOI 10.1016/j.schres.2011.07.027
   Rice Catherine, 2009, Morbidity and Mortality Weekly Report, V58, P1
   SEIFER DB, 1985, J REPROD MED, V30, P225
   Tamma R, 2009, P NATL ACAD SCI USA, V106, P7149, DOI 10.1073/pnas.0901890106
   Young LJ, 2012, HORM BEHAV, V61, P227, DOI 10.1016/j.yhbeh.2012.02.019
NR 17
TC 129
Z9 139
U1 0
U2 53
PU MARY ANN LIEBERT, INC
PI NEW ROCHELLE
PA 140 HUGUENOT STREET, 3RD FL, NEW ROCHELLE, NY 10801 USA
SN 1044-5463
EI 1557-8992
J9 J CHILD ADOL PSYCHOP
JI J. Child Adolesc. Psychopharmacol.
PD MAR
PY 2013
VL 23
IS 2
BP 123
EP 127
DI 10.1089/cap.2012.0048
PG 5
WC Pediatrics; Pharmacology & Pharmacy; Psychiatry
WE Science Citation Index Expanded (SCI-EXPANDED); Social Science Citation Index (SSCI)
SC Pediatrics; Pharmacology & Pharmacy; Psychiatry
GA 109YO
UT WOS:000316407700008
PM 23480321
DA 2025-08-11
ER

PT J
AU Albekairi, NA
   Nadeem, A
   Ansari, MA
   Attia, SM
   Bakheet, SA
   Alanazi, MM
   Alhamed, AS
   Albekairi, TH
   Al-Mazroua, HA
   Ibrahim, KE
   Ahmad, SF
AF Albekairi, Norah A.
   Nadeem, Ahmed
   Ansari, Mushtaq A.
   Attia, Sabry M.
   Bakheet, Saleh A.
   Alanazi, Mohammed M.
   Alhamed, Abdullah S.
   Albekairi, Thamer H.
   Al-Mazroua, Haneen A.
   Ibrahim, Khalid E.
   Ahmad, Sheikh F.
TI CXCR2 antagonist SB332235 mitigates deficits in social behavior and
   dysregulation of Th1/Th22 and T regulatory cell-related transcription
   factor signaling in male BTBR T<SUP>+</SUP> Itpr3<SUP>tf</SUP>/J mouse
   model of autism
SO PHARMACOLOGY BIOCHEMISTRY AND BEHAVIOR
LA English
DT Article
DE Autism spectrum disorders; CXCR2 antagonist; SB332235; Th1/Th22/Treg
   cells; BTBR mice; C57 mice
ID MATERNAL IMMUNE ACTIVATION; PLUS TF/J; PERIPHERAL-BLOOD;
   MULTIPLE-SCLEROSIS; BRAIN; EXPRESSION; CHILDREN; BET; CYTOKINE;
   DYSFUNCTION
AB Autism spectrum disorders is a complex neurodevelopmental disorder characterized by abnormal social interaction, defective communication, repetitive and stereotyped patterns of behaviors or interests. The BTBR T+ Itpr3tf/J (BTBR) inbred mice are generally used as a model for ASD, display a range of autistic phenotypes. Recent studies suggest that the CXCR2 antagonist is crucial for targets in the treatment of inflammatory and neurodegenerative diseases. In this study, we investigated the potential effects of the CXCR2 antagonist SB332235 on sociability behaviors, marble burying, and self-grooming, we also explored the treatment of SB332235 on Th1 (IFN-gamma, Stat1, and T-bet), Th22 (IL-22, TNF-alpha, and AhR), and T regulatory (Treg, IL-10, Helios and Foxp3) production in CD4+ T cells in male BTBR and C57BL/6 (C57) mice in spleen. We also investigated the effects of SB332235 on IFN-gamma, IL-10, IL-22, T-bet, AhR, and Foxp3 mRNA expression levels in the brain tissues. The SB332235-treated mice significantly improve behavioral abnormalities in BTBR mice. In addition, SB332235 administration causes a significantly decreases in IFN-gamma, Stat1, T-bet, IL-22, TNF-alpha, and AhR, and increases in IL 10, Foxp3 and Helios production CD4(+) T cells in BTBR mice. We further observed that SB332235 downregulated IFN-gamma, IL-10, IL-22, T-bet, and AhR, and upregulated IL-10 and Foxp3 mRNA expression in the brain tissues. Our findings demonstrated that SB332235 treatment attenuated behavior deficits, through inhibiting Th1/Th22 and upregulating Treg cell-related transcription factors signaling pathway. Therefore, CXCR2 antagonist administration may be a promising therapeutic agent to attenuate behavior deficits via its anti-inflammatory effect.
C1 [Albekairi, Norah A.; Nadeem, Ahmed; Ansari, Mushtaq A.; Attia, Sabry M.; Bakheet, Saleh A.; Alanazi, Mohammed M.; Alhamed, Abdullah S.; Albekairi, Thamer H.; Al-Mazroua, Haneen A.; Ahmad, Sheikh F.] King Saud Univ, Coll Pharm, Dept Pharmacol & Toxicol, Riyadh 11451, Saudi Arabia.
   [Ibrahim, Khalid E.] King Saud Univ, Coll Sci, Dept Zool, Riyadh 11451, Saudi Arabia.
   [Ahmad, Sheikh F.] King Saud Univ, Coll Pharm, Dept Pharmacol & Toxicol, Riyadh, Saudi Arabia.
C3 King Saud University; King Saud University; King Saud University
RP Ahmad, SF (corresponding author), King Saud Univ, Coll Pharm, Dept Pharmacol & Toxicol, Riyadh, Saudi Arabia.
EM fashaikh@ksu.edu.sa
RI ; Ansari, Mushtaq Ahmad/GQH-7773-2022; Alanazi, Mohammed/AAM-1831-2020;
   Ahmad, Sheikh/R-5853-2017; Bakheet, Saleh/AEC-8869-2022; Albekairi,
   Thamer/ABB-5514-2020; Attia, Sabry/GRO-6742-2022; Ansari,
   Mushtaq/GQH-7773-2022; ALMazroua, Haneen/GYR-4023-2022; Alhamed,
   Abdullah/ABD-2480-2020; Albekairi, Norah/JFS-9728-2023; Ibrahim,
   Khalid/AAX-5018-2021; NADEEM, AHMED/AFO-7618-2022; Fayaz Ahmad,
   Sheikh/R-5853-2017
OI Albekairi, Norah/0000-0001-7296-5969; Ansari, Mushtaq
   Ahmad/0000-0002-3556-5939; Bakheet, Saleh/0000-0003-2008-6377; Alhamed,
   Abdullah/0000-0001-8933-3490; NADEEM, AHMED/0000-0003-2038-8367; Fayaz
   Ahmad, Sheikh/0000-0002-8282-3726
FU King Saud Uni-versity, Riyadh, Saudi Arabia [RSP-2021/124]
FX Acknowledgments The authors acknowledge and extend their appreciation to
   the Re-searchers Supporting Project Number (RSP-2021/124) , King Saud
   Uni-versity, Riyadh, Saudi Arabia for funding this study.
CR Abruzzo PM, 2019, J TRANSL MED, V17, DOI 10.1186/s12967-019-2076-z
   Ahmad SF, 2020, J NEUROIMMUNOL, V349, DOI 10.1016/j.jneuroim.2020.577430
   Ahmad SF, 2020, PHARMACOL BIOCHEM BE, V189, DOI 10.1016/j.pbb.2020.172859
   Ahmad SF, 2019, MOL IMMUNOL, V114, P561, DOI 10.1016/j.molimm.2019.09.007
   Ahmad SF, 2018, PROG NEURO-PSYCHOPH, V85, P98, DOI 10.1016/j.pnpbp.2018.04.011
   Ahmad SF, 2017, MOL NEUROBIOL, V54, P4390, DOI 10.1007/s12035-016-9977-0
   Alhosaini K, 2021, BRAIN SCI, V11, DOI 10.3390/brainsci11020249
   Amodeo DA, 2012, BEHAV BRAIN RES, V227, P64, DOI 10.1016/j.bbr.2011.10.032
   Ashwood P, 2006, J NEUROIMMUNOL, V173, P126, DOI 10.1016/j.jneuroim.2005.12.007
   Ashwood P, 2011, BRAIN BEHAV IMMUN, V25, P840, DOI 10.1016/j.bbi.2010.09.002
   Ashwood P, 2011, BRAIN BEHAV IMMUN, V25, P40, DOI 10.1016/j.bbi.2010.08.003
   Bakheet SA, 2017, MOL NEUROBIOL, V54, P5201, DOI 10.1007/s12035-016-0066-1
   Bakheet SA, 2016, MOL CELL NEUROSCI, V77, P1, DOI 10.1016/j.mcn.2016.09.004
   Ballendine SA, 2015, PROG NEURO-PSYCHOPH, V57, P155, DOI 10.1016/j.pnpbp.2014.11.002
   Brodkin J, 2014, J NEUROSCI METH, V224, P48, DOI 10.1016/j.jneumeth.2013.12.010
   Brynskikh A, 2008, BRAIN BEHAV IMMUN, V22, P861, DOI 10.1016/j.bbi.2007.12.008
   Campbell DB, 2006, P NATL ACAD SCI USA, V103, P16834, DOI 10.1073/pnas.0605296103
   Cao X, 2021, FRONT NEUROSCI-SWITZ, V15, DOI 10.3389/fnins.2021.635925
   Careaga M, 2017, BIOL PSYCHIAT, V81, P434, DOI 10.1016/j.biopsych.2015.08.036
   Chez MG, 2007, PEDIATR NEUROL, V36, P361, DOI 10.1016/j.pediatrneurol.2007.01.012
   Cuartero MI, 2014, CIRCULATION, V130, P2040, DOI 10.1161/CIRCULATIONAHA.114.011394
   Elyaman W, 2009, P NATL ACAD SCI USA, V106, P12885, DOI 10.1073/pnas.0812530106
   Enstrom AM, 2009, CURR OPIN INVEST DR, V10, P463
   Fabrizius A, 2016, NEUROSCIENCE, V337, P339, DOI 10.1016/j.neuroscience.2016.07.042
   Frisullo G, 2006, J NEUROSCI RES, V84, P1027, DOI 10.1002/jnr.20995
   Garay PA, 2013, BRAIN BEHAV IMMUN, V31, P54, DOI 10.1016/j.bbi.2012.07.008
   Gupta S, 2014, NAT COMMUN, V5, DOI 10.1038/ncomms6748
   Heo Y, 2011, PLOS ONE, V6, DOI 10.1371/journal.pone.0020912
   Hol J, 2010, J LEUKOCYTE BIOL, V87, P501, DOI 10.1189/jlb.0809532
   Hu CC, 2018, AUTISM RES, V11, P989, DOI 10.1002/aur.1940
   Jyonouchi H, 2008, J NEUROINFLAMM, V5, DOI 10.1186/1742-2094-5-52
   Kebir H, 2007, NAT MED, V13, P1173, DOI 10.1038/nm1651
   Kondelkova Katerina, 2010, Acta Medica (Hradec Kralove), V53, P73
   Korvatska E, 2002, NEUROBIOL DIS, V9, P107, DOI 10.1006/nbdi.2002.0479
   Kratsman N, 2016, NEUROPHARMACOLOGY, V102, P136, DOI 10.1016/j.neuropharm.2015.11.003
   Kutuk MO, 2020, CYTOKINE, V133, DOI 10.1016/j.cyto.2020.155152
   Lee YH, 2015, GLIA, V63, P1138, DOI 10.1002/glia.22805
   Levillayer F, 2007, GENETICS, V176, P1835, DOI 10.1534/genetics.107.073536
   Li XH, 2009, J NEUROIMMUNOL, V207, P111, DOI 10.1016/j.jneuroim.2008.12.002
   Lippert U, 2004, EXP DERMATOL, V13, P520, DOI 10.1111/j.0906-6705.2004.00182.x
   Lu L, 2014, P NATL ACAD SCI USA, V111, pE3432, DOI 10.1073/pnas.1408780111
   Masi A, 2017, NEUROSCI BULL, V33, P194, DOI 10.1007/s12264-017-0103-8
   McFarlane HG, 2008, GENES BRAIN BEHAV, V7, P152, DOI 10.1111/j.1601-183X.2007.00330.x
   Meltzer A, 2017, NEUROPSYCHOPHARMACOL, V42, P284, DOI 10.1038/npp.2016.158
   Mirza R, 2019, BRAIN RES BULL, V147, P36, DOI 10.1016/j.brainresbull.2019.02.003
   Morgan JT, 2010, BIOL PSYCHIAT, V68, P368, DOI 10.1016/j.biopsych.2010.05.024
   Mostafa GA, 2010, J CHILD NEUROL, V25, P328, DOI 10.1177/0883073809339393
   Nadeem A, 2019, BEHAV BRAIN RES, V364, P213, DOI 10.1016/j.bbr.2019.02.031
   Onore C, 2012, BRAIN BEHAV IMMUN, V26, P383, DOI 10.1016/j.bbi.2011.08.007
   Onore CE, 2013, FRONT NEUROSCI-SWITZ, V7, DOI 10.3389/fnins.2013.00158
   Orihuela R, 2016, BRIT J PHARMACOL, V173, P649, DOI 10.1111/bph.13139
   Ricci S, 2013, NEUROTOX RES, V24, P491, DOI 10.1007/s12640-013-9393-4
   Rolla S, 2014, J LEUKOCYTE BIOL, V96, P1155, DOI 10.1189/jlb.5A0813-463RR
   Rose JJ, 2004, J BIOL CHEM, V279, P24372, DOI 10.1074/jbc.M401364200
   Ryu JK, 2015, J NEUROINFLAMM, V12, DOI 10.1186/s12974-015-0339-z
   Saxena A, 2015, CYTOKINE, V74, P27, DOI 10.1016/j.cyto.2014.10.031
   Shimokawa C, 2020, NAT COMMUN, V11, DOI 10.1038/s41467-020-15857-x
   Silverman JL, 2015, NEUROPSYCHOPHARMACOL, V40, P2228, DOI 10.1038/npp.2015.66
   Singh S, 2009, CLIN CANCER RES, V15, P2380, DOI 10.1158/1078-0432.CCR-08-2387
   Smith SEP, 2007, J NEUROSCI, V27, P10695, DOI 10.1523/JNEUROSCI.2178-07.2007
   Sochocka M, 2017, MOL NEUROBIOL, V54, P8071, DOI 10.1007/s12035-016-0297-1
   Uddin Mohammad Nizam, 2020, Brain Behav Immun Health, V4, P100069, DOI 10.1016/j.bbih.2020.100069
   Vahedi G, 2015, NATURE, V520, P558, DOI 10.1038/nature14154
   Wang JS, 2006, J CLIN INVEST, V116, P414, DOI 10.1172/JCI26631
   Wang L, 2015, PSYCHOPHARMACOLOGY, V232, P4303, DOI 10.1007/s00213-015-4058-z
   Wang SM, 2016, SCI REP-UK, V6, DOI 10.1038/srep24249
   Wei HG, 2012, BBA-MOL BASIS DIS, V1822, P831, DOI 10.1016/j.bbadis.2012.01.011
   Werling DM, 2013, CURR OPIN NEUROL, V26, P146, DOI 10.1097/WCO.0b013e32835ee548
   Wiebe S, 2019, P NATL ACAD SCI USA, V116, P18060, DOI 10.1073/pnas.1908126116
   Wu FJ, 2015, J NEUROINFLAMM, V12, DOI 10.1186/s12974-015-0316-6
   Xu NG, 2015, MEDIAT INFLAMM, V2015, DOI 10.1155/2015/531518
   Yamano Y, 2005, J CLIN INVEST, V115, P1361, DOI 10.1172/JCI200523913
   Yu F, 2015, NAT IMMUNOL, V16, P197, DOI 10.1038/ni.3053
NR 73
TC 8
Z9 9
U1 0
U2 14
PU PERGAMON-ELSEVIER SCIENCE LTD
PI OXFORD
PA THE BOULEVARD, LANGFORD LANE, KIDLINGTON, OXFORD OX5 1GB, ENGLAND
SN 0091-3057
EI 1873-5177
J9 PHARMACOL BIOCHEM BE
JI Pharmacol. Biochem. Behav.
PD JUN
PY 2022
VL 217
AR 173408
DI 10.1016/j.pbb.2022.173408
EA MAY 2022
PG 10
WC Behavioral Sciences; Neurosciences; Pharmacology & Pharmacy
WE Science Citation Index Expanded (SCI-EXPANDED)
SC Behavioral Sciences; Neurosciences & Neurology; Pharmacology & Pharmacy
GA 1Y9NF
UT WOS:000808462600006
PM 35644272
DA 2025-08-11
ER

PT J
AU Jiao, XR
   Morleo, M
   Nigro, V
   Torella, A
   D'Arrigo, S
   Ciaccio, C
   Pantaleoni, C
   Gong, P
   Grand, K
   Sanchez-Lara, PA
   Krier, J
   Fieg, E
   Stergachis, A
   Wang, XD
   Yang, ZX
AF Jiao, Xianru
   Morleo, Manuela
   Nigro, Vincenzo
   Torella, Annalaura
   D'Arrigo, Stefano
   Ciaccio, Claudia
   Pantaleoni, Chiara
   Gong, Pan
   Grand, Katheryn
   Sanchez-Lara, Pedro A.
   Krier, Joel
   Fieg, Elizabeth
   Stergachis, Andrew
   Wang, Xiaodong
   Yang, Zhixian
CA Telethon Undiagnosed Dis Program
TI Identification of an Identical de Novo SCAMP5 Missense Variant in
   Four Unrelated Patients With Seizures and Severe Neurodevelopmental
   Delay
SO FRONTIERS IN PHARMACOLOGY
LA English
DT Article
DE epilepsy; Secretory carrier membrane protein 5; developmental delay;
   autism spectrum disorder; congenital deformity
AB Objective: To establish and broaden the phenotypic spectrum of secretory carrier membrane protein (SCAMP5) associated with epilepsy and neurodevelopmental delay.
   Methods: A Chinese patient was identified at the First Hospital of Peking University, and the three unrelated patients were recruited from two different countries (Italy and United States) through GeneMatcher. SCAMP5 pathogenic variants were identified by whole exome sequencing; clinical data of the patients were retrospectively collected and analyzed.
   Result: The onset age of seizures was ranged from 6 to 15 months. Patients had different types of seizures, including focal seizures, generalized tonic-clonic seizures and tonic seizure. One patient showed typical autism spectrum disorder (ASD) symptoms. Electroencephalogram (EEG) findings presented as focal or multifocal discharges, sometimes spreading to generalization. Brain magnetic resonance imaging (MRI) abnormalities were present in each patient. Severe intellectual disability and language and motor developmental disorders were found in our patients, with all patients having poor language development and were nonverbal at last follow-up. All but one of the patients could walk independently in childhood, but the ability to walk independently in one patient had deteriorated with age. All patients had abnormal neurological exam findings, mostly signs of extrapyramidal system involvement. Dysmorphic features were found in 2/4 patients, mainly in the face and trunk. All four unrelated patients were found to have the same heterozygous pathogenic SCAMP5 de novo variant (p. Gly180Trp).
   Conclusion: Epilepsy, severe developmental delay, abnormal neurological exam findings, with or without ASD or variably dysmorphic features and were common in patients with SCAMP5 variant. The onset time and type of seizure varied greatly. The EEG and brain MRI findings were not consistent, but diverse and nonspecific. The motor ability of patients with heterozygous SCAMP5 variant might have a regressive course; language development was more severely affected.
C1 [Jiao, Xianru; Gong, Pan; Yang, Zhixian] Peking Univ First Hosp, Dept Pediat, Beijing, Peoples R China.
   [Morleo, Manuela; Nigro, Vincenzo] Telethon Inst Genet & Med, Naples, Italy.
   [Nigro, Vincenzo; Torella, Annalaura] Univ Campania Luigi Vanvitelli, Dept Precis Med, Naples, Italy.
   [D'Arrigo, Stefano; Ciaccio, Claudia; Pantaleoni, Chiara] Fdn IRCCS Ist Neurol Carlo Besta, Dev Neurol Unit, Milan, Italy.
   [Grand, Katheryn; Sanchez-Lara, Pedro A.] Univ Calif Los Angeles, David Geffen Sch Med, Cedars Sinai Med Ctr, Dept Pediat, Los Angeles, CA 90095 USA.
   [Krier, Joel; Fieg, Elizabeth; Stergachis, Andrew] Brigham & Womens Hosp, 75 Francis St, Boston, MA 02115 USA.
   [Wang, Xiaodong] Cipher Gene Ltd, Beijing, Peoples R China.
C3 Peking University; Fondazione Telethon; Telethon Institute of Genetics &
   Medicine (TIGEM); Universita della Campania Vanvitelli; Fondazione IRCCS
   Istituto Neurologico Carlo Besta; Cedars Sinai Medical Center;
   University of California System; University of California Los Angeles;
   University of California Los Angeles Medical Center; David Geffen School
   of Medicine at UCLA; Harvard University; Harvard University Medical
   Affiliates; Brigham & Women's Hospital
RP Yang, ZX (corresponding author), Peking Univ First Hosp, Dept Pediat, Beijing, Peoples R China.; Wang, XD (corresponding author), Cipher Gene Ltd, Beijing, Peoples R China.
EM xdwang@ciphergene.com; zhixian.yang@163.com
RI d'arrigo, stefano/K-3640-2016; Nigro, Vincenzo/AAB-2274-2022;
   pantaleoni, chiara/K-4492-2016; Yan, Jinsong/ABC-6784-2020; Ciaccio,
   Claudia/AAI-6241-2020; Morleo, Manuela/AAK-5833-2020; D'Arrigo,
   Stefano/K-3640-2016; Pantaleoni, Chiara/K-4492-2016; Sanchez-Lara,
   Pedro/AAP-5644-2021
OI Ciaccio, Claudia/0000-0002-4100-7028; Sanchez-Lara, Pedro
   A./0000-0003-1181-7828; Morleo, Manuela/0000-0002-7553-3245; D'Arrigo,
   Stefano/0000-0001-5188-9418; Pantaleoni, Chiara/0000-0003-4417-1672; 
FU National Nature Science Foundation of China [81771393]; Beijing
   Municipal Science and Technology Commission [Z171100001017125]; Beijing
   Natural Science Foundation [7202210]; Capital's Funds for Health
   Improvement and Research [2020-2-4077]; Telethon Foundation (Telethon
   Undiagnosed Diseases Program, TUDP); Fondazione Pierfranco e Luisa
   Mariani [CM22]
FX This work was supported by National Nature Science Foundation of China
   (81771393), Beijing Municipal Science and Technology Commission
   (Z171100001017125), Beijing Natural Science Foundation (7202210),
   Capital's Funds for Health Improvement and Research (2020-2-4077),
   Telethon Foundation (Telethon Undiagnosed Diseases Program, TUDP),
   Fondazione Pierfranco e Luisa Mariani (CM22).
CR Ahram DF, 2017, CLIN CASE REP, V5, P1013, DOI 10.1002/ccr3.945
   Castermans D, 2010, HUM MOL GENET, V19, P1368, DOI 10.1093/hmg/ddq013
   Fernández-Chacón R, 2000, J NEUROSCI, V20, P7941
   Hubert L, 2020, J MED GENET, V57, P138, DOI 10.1136/jmedgenet-2018-105927
   Klopocki E, 2008, EUR J PEDIATR, V167, P903, DOI 10.1007/s00431-007-0616-7
   Law AHY, 2012, PROTOPLASMA, V249, P269, DOI 10.1007/s00709-011-0295-0
   Huynh MT, 2018, EUR J MED GENET, V61, P459, DOI 10.1016/j.ejmg.2018.03.005
   Park D, 2018, CELL REP, V22, P3339, DOI 10.1016/j.celrep.2018.02.088
   Richards S, 2015, GENET MED, V17, P405, DOI 10.1038/gim.2015.30
   Sharp AJ, 2007, HUM MOL GENET, V16, P567, DOI 10.1093/hmg/ddm016
   Sobreira Nara, 2015, Hum Mutat, V36, P928, DOI 10.1002/humu.22844
   Zhang DH, 2020, HUM GENET, V139, P545, DOI 10.1007/s00439-020-02123-9
   Zheng JLC, 2014, FRONT CELL DEV BIOL, V2, DOI 10.3389/fcell.2014.00064
NR 13
TC 2
Z9 2
U1 1
U2 6
PU FRONTIERS MEDIA SA
PI LAUSANNE
PA AVENUE DU TRIBUNAL FEDERAL 34, LAUSANNE, CH-1015, SWITZERLAND
SN 1663-9812
J9 FRONT PHARMACOL
JI Front. Pharmacol.
PD DEC 18
PY 2020
VL 11
AR 599191
DI 10.3389/fphar.2020.599191
PG 8
WC Pharmacology & Pharmacy
WE Science Citation Index Expanded (SCI-EXPANDED)
SC Pharmacology & Pharmacy
GA PM7YU
UT WOS:000604010300001
PM 33390987
OA gold, Green Published
DA 2025-08-11
ER

PT J
AU Politte, LC
   Scahill, L
   Figueroa, J
   McCracken, JT
   King, B
   McDougle, CJ
AF Politte, Laura C.
   Scahill, Lawrence
   Figueroa, Janet
   McCracken, James T.
   King, Bryan
   McDougle, Christopher J.
TI A randomized, placebo-controlled trial of extended-release guanfacine in
   children with autism spectrum disorder and ADHD symptoms: an analysis of
   secondary outcome measures
SO NEUROPSYCHOPHARMACOLOGY
LA English
DT Article
ID ATTENTION-DEFICIT/HYPERACTIVITY DISORDER; PERVASIVE DEVELOPMENTAL
   DISORDERS; SLEEP HABITS QUESTIONNAIRE; PSYCHOMETRIC PROPERTIES;
   ATOMOXETINE; MEDICATION; BEHAVIOR; SCALE; METHYLPHENIDATE; HYPERACTIVITY
AB In a prior report, we showed that extended-release guanfacine (GEXR) is safe and effective for children with autism spectrum disorder (ASD) accompanied by ADHD symptoms. Here, we examine the impact of GEXR on oppositional behavior, anxiety, repetitive behavior, and sleep disturbance. Sixty-two subjects with ASD (53 boys, 9 girls; ages 5-14 years) were randomly assigned to GEXR (n = 30) or placebo (n = 32) for 8 weeks. Outcomes include the Home Situation Questionnaire-Modified for ASD (HSQ-ASD), Anxiety scale of the Child and Adolescent Symptom Inventory (CASI), Children's Yale-Brown Obsessive-Compulsive Scale-Modified for ASD (CYBOCS-ASD), and Children's Sleep Habits Questionnaire (CSHQ). A repeated measures linear mixed model was used to determine the effects of treatment group and time on HSQ scores. For other measures, change from baseline was evaluated with Analysis of Covariance (ANCOVA).
   After 8 weeks of treatment, parent ratings of oppositional behavior on the HSQ declined by 44% (per item mean from 3.4 to 1.9) in the GEXR group compared to 12% (from 3.3 to 2.9) for placebo (p = 0.004). Repetitive behavior on the CYBOCS-ASD showed a significantly greater decline in GEXR-treated participants compared to placebo (24% vs. < 1%, p = 0.01). No group differences were observed on CASI Anxiety or CSHQ (p = 0.64 and 0.75, respectively). GEXR was effective in reducing oppositional behavior and, more modestly, repetitive behavior. GEXR was not superior to placebo for anxiety, though baseline anxiety ratings were low. GEXR did not significantly improve sleep habits. Future studies could focus on repetitive behavior or anxiety, symptoms with limited treatment options.
C1 [Politte, Laura C.] Univ N Carolina, Sch Med, Carolina Inst Dev Disabil, Dept Psychiat, Carrboro, NC 27510 USA.
   [Scahill, Lawrence] Emory Univ, Sch Med, Dept Pediat, Marcus Autism Ctr, Atlanta, GA USA.
   [Figueroa, Janet] Emory Univ, Sch Med, Dept Pediat, Pediat Biostat Core, Atlanta, GA USA.
   [McCracken, James T.] Univ Calif Los Angeles, David Geffen Sch Med, Dept Psychiat & Biobehav Sci, Los Angeles, CA 90095 USA.
   [King, Bryan] Univ Calif San Francisco, Sch Med, Dept Psychiat, UCSF Weill Inst Neurosci, San Francisco, CA USA.
   [McDougle, Christopher J.] Harvard Med Sch, Dept Psychiat, Lurie Ctr Autism, Boston, MA USA.
C3 University of North Carolina; Emory University; Emory University;
   University of California System; University of California Los Angeles;
   University of California Los Angeles Medical Center; David Geffen School
   of Medicine at UCLA; University of California System; University of
   California San Francisco; Harvard University; Harvard Medical School
RP Politte, LC (corresponding author), Univ N Carolina, Sch Med, Carolina Inst Dev Disabil, Dept Psychiat, Carrboro, NC 27510 USA.
EM laura.politte@cidd.unc.edu
FU NIMH [R01MH083707, RO1MH83739, RO1MH083747, R01MH86927]; Yale Clinical
   and Transitional Science Award from the NIH National Center for Research
   Resources [UL1 RR024139]; Atlanta Clinical and Translational Science
   Institute, Emory University; NIH National Center for Advancing
   Translational Sciences [UL1TR000454, UL1TR001111]; North Carolina
   Translational and Clinical Sciences Institute; Roche; Seaside
   Therapeutics
FX The study was supported by NIMH grants to Dr. Scahill (R01MH083707), Dr.
   McDougle (RO1MH83739), Dr. McCracken (RO1MH083747), and Dr. King
   (R01MH86927); by a Yale Clinical and Transitional Science Award (UL1
   RR024139) from the NIH National Center for Research Resources; and by
   Atlanta Clinical and Translational Science Institute, Emory University,
   which is supported by the NIH National Center for Advancing
   Translational Sciences under award UL1TR000454. Shire Pharmaceuticals
   provided active extended-release guanfacine and placebo. Dr. LCP
   receives research support from a Career Development Award with the North
   Carolina Translational and Clinical Sciences Institute, which is
   supported by NIH National Center for Advancing Translational Sciences
   under award UL1TR001111. Dr. LCP has received study drug from Nutramax,
   Inc. Dr. LS has served as a consultant for Bracket, Roche, and Shire,
   and he has served on the speaker's bureau for the Tourette Syndrome
   Association. Dr. JTM has served as a consultant for Dart Neuroscience
   and Roche; he has received research support from Roche; he has received
   study drug and matching placebo from Shire; and he has served on the
   speaker's bureau for the Tourette Syndrome Association. Dr. BK has
   received research support from Roche and Seaside Therapeutics.
CR Accordino RE, 2016, EXPERT OPIN PHARMACO, V17, P937, DOI 10.1517/14656566.2016.1154536
   Aman MG, 2005, ARCH GEN PSYCHIAT, V62, P1266
   AMAN MG, 1985, AM J MENT DEF, V89, P485
   Aman MG, 2009, J AM ACAD CHILD PSY, V48, P1143, DOI 10.1097/CHI.0b013e3181bfd669
   Barkley R.A., 1987, Advances in Behavioral Assessment of Children and Families, P157
   Bearss K, 2015, JAMA-J AM MED ASSOC, V313, P1524, DOI 10.1001/jama.2015.3150
   Carter MJ, 2014, THER RECREAT J, V48, P275
   Chowdhury M, 2016, AUTISM, V20, P528, DOI 10.1177/1362361315593941
   Connor DF, 2013, J CHILD ADOL PSYCHOP, V23, P244, DOI 10.1089/cap.2012.0119
   Efron D, 2014, SLEEP MED, V15, P472, DOI 10.1016/j.sleep.2013.10.018
   Elsabbagh M, 2012, AUTISM RES, V5, P160, DOI 10.1002/aur.239
   Fiks AG, 2015, J CHILD ADOL PSYCHOP, V25, P362, DOI 10.1089/cap.2014.0122
   Findling RL, 2014, J CHILD ADOL PSYCHOP, V24, P245, DOI 10.1089/cap.2013.0103
   Fombonne E, 2009, PEDIATR RES, V65, P591, DOI 10.1203/PDR.0b013e31819e7203
   Gadow K., 1994, CHILD SYMPTOM INVENT
   Gadow K.D., 1997, Adolescent Symptom Inventory-4 screening manual
   Giannotti F, 2011, J SLEEP RES, V20, P338, DOI 10.1111/j.1365-2869.2010.00882.x
   Guy W., 2000, Handbook of Psychiatric Measures, V1st
   Hallett V, 2013, J AUTISM DEV DISORD, V43, P2341, DOI 10.1007/s10803-013-1775-1
   Handen BL, 2015, J AM ACAD CHILD PSY, V54, P905, DOI 10.1016/j.jaac.2015.08.013
   Harfterkamp M, 2012, J AM ACAD CHILD PSY, V51, P733, DOI 10.1016/j.jaac.2012.04.011
   Johnson CR, 2016, SLEEP MED, V20, P5, DOI 10.1016/j.sleep.2015.12.005
   LORD C, 1989, J AUTISM DEV DISORD, V19, P185, DOI 10.1007/BF02211841
   Malow BA, 2006, SLEEP, V29, P1563, DOI 10.1093/sleep/29.12.1563
   Martinez-Raga J, 2015, NEUROPSYCH DIS TREAT, V11, DOI 10.2147/NDT.S65735
   McDougle CJ, 2005, AM J PSYCHIAT, V162, P1142, DOI 10.1176/appi.ajp.162.6.1142
   Murphy TK, 2017, J CHILD ADOL PSYCHOP, V27, P762, DOI 10.1089/cap.2017.0024
   Owens JA, 2000, SLEEP, V23, P1043
   Pearson DA, 2013, J CHILD ADOL PSYCHOP, V23, P337, DOI 10.1089/cap.2012.0096
   Posey DJ, 2007, BIOL PSYCHIAT, V61, P538, DOI 10.1016/j.biopsych.2006.09.028
   Reed HE, 2009, J CHILD NEUROL, V24, P936, DOI 10.1177/0883073808331348
   Reichow B, 2013, J AUTISM DEV DISORD, V43, P2435, DOI 10.1007/s10803-013-1793-z
   Rugino TA, 2018, J ATTEN DISORD, V22, P14, DOI 10.1177/1087054714554932
   Rutter M., 2003, SOCIAL COMMUNICATION
   Scahill L, 1997, J AM ACAD CHILD PSY, V36, P844, DOI 10.1097/00004583-199706000-00023
   Scahill L, 2006, J AM ACAD CHILD PSY, V45, P1114, DOI 10.1097/01.chi.0000220854.79144.e7
   Scahill L, 2016, J AM ACAD CHILD PSY, V55, P415, DOI 10.1016/j.jaac.2016.02.016
   Scahill L, 2015, AM J PSYCHIAT, V172, P1197, DOI 10.1176/appi.ajp.2015.15010055
   Sprafkin J, 2002, J CLIN CHILD ADOLESC, V31, P513, DOI 10.1207/S15374424JCCP3104_10
   Strawn JR, 2017, J CHILD ADOL PSYCHOP, V27, P29, DOI 10.1089/cap.2016.0132
   Troost PW, 2006, J CHILD ADOL PSYCHOP, V16, P611, DOI 10.1089/cap.2006.16.611
   Wang M, 2007, CELL, V129, P397, DOI 10.1016/j.cell.2007.03.015
NR 42
TC 48
Z9 56
U1 0
U2 9
PU SPRINGERNATURE
PI LONDON
PA CAMPUS, 4 CRINAN ST, LONDON, N1 9XW, ENGLAND
SN 0893-133X
EI 1740-634X
J9 NEUROPSYCHOPHARMACOL
JI Neuropsychopharmacology
PD JUL
PY 2018
VL 43
IS 8
BP 1772
EP 1778
DI 10.1038/s41386-018-0039-3
PG 7
WC Neurosciences; Pharmacology & Pharmacy; Psychiatry
WE Science Citation Index Expanded (SCI-EXPANDED); Social Science Citation Index (SSCI)
SC Neurosciences & Neurology; Pharmacology & Pharmacy; Psychiatry
GA GJ8IQ
UT WOS:000435633100020
PM 29540864
OA Green Published, Bronze
DA 2025-08-11
ER

PT J
AU Ballester, P
   Espadas, C
   Almenara, S
   Barrachina, J
   Muriel, J
   Ramos, E
   Toral, N
   Belda, C
   Peiró, AM
AF Ballester, Pura
   Espadas, Cristina
   Almenara, Susana
   Barrachina, Jordi
   Muriel, Javier
   Ramos, Enrique
   Toral, Natalia
   Belda, Cesar
   Peiro, Ana M.
TI CYP2D6 Genotype and Pharmacovigilance Impact on Autism Spectrum
   Disorder: A Naturalistic Study with Extreme Phenotype Analysis
SO PHARMACEUTICALS
LA English
DT Article
DE autism; CYP2D6; pharmacogenetics; adverse events; polypharmacy
ID PHARMACOGENETICS IMPLEMENTATION CONSORTIUM; PSYCHIATRIC COMORBIDITY;
   GENETIC POLYMORPHISMS; OPIOID ANALGESICS; CLINICAL-RESPONSE; ADVERSE
   EVENTS; RISPERIDONE; CHILDREN; CYTOCHROME-P450; ANTIPSYCHOTICS
AB The long-term use of psychopharmacology medications in autism spectrum disorder (ASD) hitherto remains controversial due to a lack of evidence about safety and tolerability. In this regard, genotyping the metabolizing enzyme cytochrome P450 (CYP) 2D6, especially its extreme phenotypes, could help to prevent drug-related adverse reactions or adverse events (AEs). There are several medications warranting CYP2D6 screening that are consumed by people with ASD, such as risperidone and aripiprazole to name a few. A naturalistic observational study was carried out in participants with ASD to analyze the influence of the CYP2D6 phenotype in drug tolerability using a local pharmacovigilance system created for this study. In this case, AEs were identified from participants' electronic health records (EHRs) and paper registries. Other variables were collected: socio-demographic information, comorbidities, and psychopharmacology prescriptions (polypharmacy defined as >= 4 simultaneous prescriptions) and doses. The genetic analysis included allelic discrimination (CYP2D6*1, *2, *3, *4, *5, *6, *10, *17, and *41) and copy number variations. All of these were used to determine theoretical phenotypes of the metabolic profiles: poor (PM); intermediate (IM); normal (NM); and ultra-rapid (UM). Sex differences were analyzed. A total of 71 participants (30 +/- 10 years old, 82% male, 45% CYP2D6 NM phenotype (32 participants)) with a median of 3 (IQR 2-4) comorbidities per person, mainly urinary incontinence (32%) and constipation (22%), were included. CYP2D6 UM showed the highest rate of polypharmacy, whilst, IM participants had the highest rates of neurological and psychiatric AEs, even worse if a CYP2D6 inhibitor drug was prescribed simultaneously. CYP2D6 pharmacogenomics and the monitoring of new antipsychotic prescriptions may make a difference in medication safety in adults with ASD. Particularly in those with psychopharmacology polymedication, it can help with AE avoidance and understanding.
C1 [Ballester, Pura] San Antonio Catholic Univ, Pharmacol Dept, Murcia 30107, Spain.
   [Espadas, Cristina; Ramos, Enrique; Peiro, Ana M.] Miguel Hernandez Univ Elche UMH, Bioengn Inst, Pediat & Organ Chem Dept, Alicante 03202, Spain.
   [Almenara, Susana; Barrachina, Jordi; Muriel, Javier; Peiro, Ana M.] Dr Balmis Gen Univ Hosp, Alicante Inst Hlth & Biomed Res ISABIAL, Neuropharmacol Pain Treatment & Neurodev Disorders, Alicante 03010, Spain.
   [Almenara, Susana; Peiro, Ana M.] Alicante Gen Univ Hosp, Clin Pharmacol Unit, Alicante 03010, Spain.
   [Muriel, Javier; Peiro, Ana M.] Miguel Hernandez Univ Elche UMH, Pediat & Organ Chem Dept, Clin Pharmacol, Alicante 03202, Spain.
   [Toral, Natalia] San Francisco De Borja Fdn, San Rafael Ctr, Residential Facil, Alicante 03559, Spain.
   [Belda, Cesar] Autism Parents Assoc Valencian Community Autism As, Infanta Leonor Ctr, Alicante 03010, Spain.
C3 Universidad Catolica de Murcia; General University Hospital of Alicante;
   Universidad Miguel Hernandez de Elche; Universitat d'Alacant; Instituto
   de Investigacion Sanitaria y Biomedica de Alicante (ISABIAL); General
   University Hospital of Alicante
RP Ballester, P (corresponding author), San Antonio Catholic Univ, Pharmacol Dept, Murcia 30107, Spain.
EM pballester@ucam.edu; cristina.espadas@goumh.umh.es;
   susanaalmenara@gmail.com; jordibernabeu15@gmail.com; apeiro@umh.es
RI Ñíguez, Cristina/AAE-9482-2021; Muriel, Javier/AAG-3098-2021; Ballester,
   Pura/AAD-2635-2022; Peiró, Ana/AAG-3897-2021
OI Muriel, Javier/0000-0003-0048-9451; Barrachina,
   Jordi/0000-0002-4697-2783; Ballester, Pura/0000-0002-7345-448X; Peiro,
   Ana/0000-0002-2385-3749; Almenara de Riquer, Susana/0000-0003-2619-191X
FU Research in Neurosciences (Madrid, Spain) [UGP14-011]; Foundation for
   the Promotion of Health and Biomedical Research of Valencia Region
   (FISABIO, Valencia, Spain) [UGP15-306]; Universidad Catolica San Antonio
   de Murcia [PMAFI-17/21]; La Caixa Foundation (Barcelona, Spain)
   [PT13/0001]
FX This project was funded by the Alicia Koplowitz grant for Research in
   Neurosciences (Madrid, Spain) code: UGP14-011, the Foundation for the
   Promotion of Health and Biomedical Research of Valencia Region (FISABIO,
   Valencia, Spain) code: UGP15-306, and Universidad Catolica San Antonio
   de Murcia PMAFI-17/21, and Dr. Pura Ballester Navarro received a
   predoctoral grantfrom La Caixa Foundation (Barcelona, Spain) code:
   PT13/0001.
CR Accordino RE, 2016, EXPERT OPIN PHARMACO, V17, P937, DOI 10.1517/14656566.2016.1154536
   Anderson GD, 2008, INT REV NEUROBIOL, V83, P1, DOI 10.1016/S0074-7742(08)00001-9
   Bahar MA, 2018, PHARMACOEPIDEM DR S, V27, P621, DOI 10.1002/pds.4422
   Belmonte C, 2018, BASIC CLIN PHARMACOL, V122, P596, DOI 10.1111/bcpt.12960
   Buck TR, 2014, J AUTISM DEV DISORD, V44, P3063, DOI 10.1007/s10803-014-2170-2
   Candiotti KA, 2009, PAIN MED, V10, P799, DOI 10.1111/j.1526-4637.2009.00641.x
   Cartwright AL, 2013, ANN PHARMACOTHER, V47, P350, DOI 10.1345/aph.1R333
   Caudle KE, 2020, CTS-CLIN TRANSL SCI, V13, P116, DOI 10.1111/cts.12692
   Ching HD, 2012, COCHRANE DB SYST REV, DOI 10.1002/14651858.CD009043.pub2
   Correll CU, 2009, JAMA-J AM MED ASSOC, V302, P1765, DOI 10.1001/jama.2009.1549
   Correll CU, 2006, CHILD ADOL PSYCH CL, V15, P177, DOI 10.1016/j.chc.2005.08.007
   Crews KR, 2014, CLIN PHARMACOL THER, V95, P376, DOI 10.1038/clpt.2013.254
   Espadas C, 2020, PSYCHIAT RES, V292, DOI 10.1016/j.psychres.2020.113321
   Fijal BA, 2015, J CLIN PHARMACOL, V55, P1167, DOI 10.1002/jcph.530
   Gaedigk A, 2017, GENET MED, V19, P69, DOI 10.1038/gim.2016.80
   Gerlach M, 2016, EXPERT OPIN DRUG SAF, V15, P1477, DOI 10.1080/14740338.2016.1225721
   Haufroid V, 2015, CLIN TOXICOL, V53, P501, DOI 10.3109/15563650.2015.1049355
   Houghton R, 2017, AUTISM RES, V10, P2037, DOI 10.1002/aur.1848
   Jobski K, 2017, ACTA PSYCHIAT SCAND, V135, P8, DOI 10.1111/acps.12644
   Joshi G, 2010, J AUTISM DEV DISORD, V40, P1361, DOI 10.1007/s10803-010-0996-9
   Kirchheiner J, 2004, J CLIN PSYCHOPHARM, V24, P647, DOI 10.1097/01.jcp.0000145341.30547.f0
   LLerena A, 2014, EXPERT OPIN DRUG MET, V10, P1569, DOI 10.1517/17425255.2014.964204
   Lopes GS, 2020, PHARMACOGEN PERS MED, V13, P71, DOI 10.2147/PGPM.S239222
   Lötsch J, 2004, CLIN PHARMACOKINET, V43, P983
   Arellano AL, 2017, MEDICINE, V96, DOI 10.1097/MD.0000000000008505
   Naranjo MEG, 2016, PHARMACOGENOMICS J, V16, P485, DOI 10.1038/tpj.2016.47
   Posey DJ, 2008, J CLIN INVEST, V118, P6, DOI 10.1172/JCI32483
   Puangpetch A, 2016, PHARMACOGEN PERS MED, V9, P131, DOI 10.2147/PGPM.S107772
   Rigles B, 2017, J AUTISM DEV DISORD, V47, P187, DOI 10.1007/s10803-016-2905-3
   Samer CF, 2013, MOL DIAGN THER, V17, P165, DOI 10.1007/s40291-013-0028-5
   Thümmler S, 2018, FRONT PSYCHIATRY, V9, DOI 10.3389/fpsyt.2018.00002
   Vanwong N, 2017, J CHILD ADOL PSYCHOP, V27, P185, DOI 10.1089/cap.2014.0171
   Vanwong N, 2016, DRUG METAB PHARMACOK, V31, P156, DOI 10.1016/j.dmpk.2016.01.005
   Vohra R, 2017, AUTISM, V21, P995, DOI 10.1177/1362361316665222
   Yu BB, 2008, PHILOS T R SOC A, V366, P2377, DOI 10.1098/rsta.2008.0030
   Zahari Z, 2014, DRUG METAB PHARMACOK, V29, P29, DOI 10.2133/dmpk.DMPK-13-RV-032
NR 36
TC 0
Z9 0
U1 0
U2 3
PU MDPI
PI BASEL
PA MDPI AG, Grosspeteranlage 5, CH-4052 BASEL, SWITZERLAND
EI 1424-8247
J9 PHARMACEUTICALS-BASE
JI Pharmaceuticals
PD JUL
PY 2023
VL 16
IS 7
AR 954
DI 10.3390/ph16070954
PG 14
WC Chemistry, Medicinal; Pharmacology & Pharmacy
WE Science Citation Index Expanded (SCI-EXPANDED)
SC Pharmacology & Pharmacy
GA S7OA2
UT WOS:001073014700001
PM 37513866
OA Green Published, gold
DA 2025-08-11
ER

PT J
AU Dudukina, E
   Szépligeti, SK
   Karlsson, P
   Asomaning, K
   Daltveit, AK
   Hakkarainen, K
   Hoti, F
   Kieler, H
   Lunde, A
   Odsbu, I
   Rantanen, M
   Reutfors, J
   Saarelainen, L
   Ehrenstein, V
   Toft, G
AF Dudukina, Elena
   Szepligeti, Szimonetta Komjathine
   Karlsson, Par
   Asomaning, Kofi
   Daltveit, Anne Kjersti
   Hakkarainen, Katja
   Hoti, Fabian
   Kieler, Helle
   Lunde, Astrid
   Odsbu, Ingvild
   Rantanen, Matti
   Reutfors, Johan
   Saarelainen, Laura
   Ehrenstein, Vera
   Toft, Gunnar
TI Prenatal exposure to pregabalin, birth outcomes and neurodevelopment - a
   population-based cohort study in four Nordic countries
SO DRUG SAFETY
LA English
DT Article
ID PREGNANCY; REGISTRY; QUALITY; DISORDER; EPILEPSY; WEIGHT; TWINS; RISK
[truncated: 4,362,826 more chars]
