# Supplementary material for: Mapping Global Research Trends on Autism Spectrum Disorder: A Bibliometric Analysis of Pharmacology and Pharmacy Studies
Source: Pharmaceuticals (Basel). 2026 Jan 7;19(1):102. doi: 10.3390/ph19010102 (PMC12844977; doi:10.3390/ph19010102)
Supplement: Supplementary file 1 [file pharmaceuticals-19-00102-s001.zip › Database/savedrecs (2).txt]

FN Clarivate Analytics Web of Science
VR 1.0
PT J
AU Um, KB
   Kwak, S
   Cheon, SH
   Kim, J
   Hwang, SK
AF Um, Ki Bum
   Kwak, Soyoung
   Cheon, Sun-Ha
   Kim, JuHyun
   Hwang, Su-Kyeong
TI AST-001 Improves Social Deficits and Restores Dopamine Neuron Activity
   in a Mouse Model of Autism
SO BIOMEDICINES
LA English
DT Article
DE ASD; social interaction; dopaminergic neuron; pacemaking;
   calcium-activated potassium channel; valproic acid
ID L-SERINE; SPECTRUM DISORDER; ANXIETY
AB Autism spectrum disorder (ASD) is a complex neurodevelopmental disorder characterized by impaired social communication and social interaction, restricted and repetitive behavior, and interests. The core symptoms of ASD are associated with deficits in mesocorticolimbic dopamine pathways that project from the ventral tegmental area (VTA) to the nucleus accumbens (NAc) and medial prefrontal cortex (mPFC). AST-001 is an investigational product currently in a phase 3 clinical trial for treating the core symptoms of ASD, with L-serine as the API (active pharmaceutical ingredient). Because the causes of ASD are extremely heterogeneous, a single genetic ASD model cannot represent all autism models. In this paper, we used the VPA-exposed model, which is more general and widely used than a single genetic model, but this is also one of the animal models of autism. Herein, we conducted experiments to demonstrate the efficacy of AST-001 as L-Serine that alters the regulation of the firing rate in dopamine neurons by inhibiting small conductance Ca2+-activated K+ channels (SK channels). Through these actions, AST-001 improved sociability and social novelty by rescuing the intrinsic excitabilities of dopamine neurons in VPA-exposed ASD mouse models that showed ASD-related behavioral abnormalities. It is thought that this effect of improving social deficits in VPA-exposed ASD mouse models is due to AST-001 normalizing aberrant SK channel activities that slowed VTA dopamine neuron firing. Overall, these findings suggest that AST-001 may be a potential therapeutic agent for ASD patients, and that its mechanism of action may involve the regulation of dopamine neuron activity and the improvement of social interaction.
C1 [Um, Ki Bum; Kwak, Soyoung; Cheon, Sun-Ha; Kim, JuHyun; Hwang, Su-Kyeong] Astrogen Inc, 440 Hyeoksin Daero, Daegu 41072, South Korea.
   [Hwang, Su-Kyeong] Kyungpook Natl Univ, Sch Med, Dept Pediat, Daegu 41944, South Korea.
C3 Kyungpook National University (KNU)
RP Hwang, SK (corresponding author), Astrogen Inc, 440 Hyeoksin Daero, Daegu 41072, South Korea.; Hwang, SK (corresponding author), Kyungpook Natl Univ, Sch Med, Dept Pediat, Daegu 41944, South Korea.
EM kb_um@astrogen.co.kr; ksy1432@astrogen.co.kr; skhwang@astrogen.co.kr
OI Um, Ki Bum/0000-0002-4882-5736
FU Ministry of SMEs and Startups (MSS, Republic of Korea)
FX Patents related to AST-001 include Korean Patent No. 2091620 and
   PCT/KR2022/003789 are not only in the Acknowledgements but also in the
   main text.
CR Alberts B., 2002, Molecular Biology of the Cell, V4th ed.
   Andrade A, 2019, INT J MOL SCI, V20, DOI 10.3390/ijms20143537
   Bariselli S, 2018, NAT COMMUN, V9, DOI 10.1038/s41467-018-05382-3
   Bariselli S, 2016, NAT NEUROSCI, V19, P926, DOI 10.1038/nn.4319
   Bian WJ, 2022, NAT NEUROSCI, V25, P912, DOI 10.1038/s41593-022-01076-8
   Chevallier C, 2012, TRENDS COGN SCI, V16, P231, DOI 10.1016/j.tics.2012.02.007
   Daghsni M, 2018, BRAIN BEHAV, V8, DOI 10.1002/brb3.978
   Estep CM, 2016, PLOS ONE, V11, DOI 10.1371/journal.pone.0169044
   Farassat N, 2019, ELIFE, V8, DOI 10.7554/eLife.48408
   Garcia-Junco-Clemente P, 2013, P NATL ACAD SCI USA, V110, P18297, DOI 10.1073/pnas.1309207110
   GRACE AA, 1991, NEUROSCIENCE, V41, P1, DOI 10.1016/0306-4522(91)90196-U
   Grove J, 2019, NAT GENET, V51, P431, DOI 10.1038/s41588-019-0344-8
   Imbrici Paola, 2013, Frontiers in Genetics, V4, P76, DOI 10.3389/fgene.2013.00076
   Kim KY, 2019, FREE RADICAL BIO MED, V141, P447, DOI 10.1016/j.freeradbiomed.2019.07.018
   Kosillo P, 2021, FRONT NEURAL CIRCUIT, V15, DOI 10.3389/fncir.2021.700968
   Krey I, 2022, NEUROTHERAPEUTICS, V19, P334, DOI 10.1007/s13311-021-01173-9
   Kuo HY, 2022, BIOMEDICINES, V10, DOI 10.3390/biomedicines10030560
   Lai MC, 2014, LANCET, V383, P896, DOI [10.1016/S0140-6736(13)61539-1, 10.1016/S0140-6736(09)61376-3]
   Le Douce J, 2020, CELL METAB, V31, P503, DOI 10.1016/j.cmet.2020.02.004
   LeClerc Sheena, 2015, P T, V40, P389
   Lee SY, 2022, FRONT PHARMACOL, V13, DOI 10.3389/fphar.2022.891227
   Mabunga DFN, 2015, EXP NEUROBIOL, V24, P285, DOI 10.5607/en.2015.24.4.285
   Mackenzie B, 2003, J BIOL CHEM, V278, P23720, DOI 10.1074/jbc.M212718200
   Maisterrena A, 2022, BIOMOLECULES, V12, DOI 10.3390/biom12111691
   Mandic-Maravic V, 2022, FRONT PSYCHIATRY, V12, DOI 10.3389/fpsyt.2021.787097
   Metcalf JS, 2018, NEUROTOX RES, V33, P213, DOI 10.1007/s12640-017-9814-x
   Nicolini C, 2018, EXP NEUROL, V299, P217, DOI 10.1016/j.expneurol.2017.04.017
   Pelphrey KA, 2011, J CHILD PSYCHOL PSYC, V52, P631, DOI 10.1111/j.1469-7610.2010.02349.x
   Ping HX, 1996, NEUROREPORT, V7, P809, DOI 10.1097/00001756-199602290-00031
   Rein B, 2020, NAT PROTOC, V15, P3464, DOI 10.1038/s41596-020-0382-9
   Sharma S, 2014, AUTISM, V18, P244, DOI 10.1177/1362361312472556
   Talantseva OI, 2023, FRONT PSYCHIATRY, V14, DOI 10.3389/fpsyt.2023.1071181
   Um KB, 2021, ELIFE, V10, DOI 10.7554/eLife.70920
   Wilson CJ, 2000, J NEUROPHYSIOL, V83, P3084, DOI 10.1152/jn.2000.83.5.3084
   Wingate M, 2014, MMWR SURVEILL SUMM, V63
   Yamamori H, 2014, NEUROSCI LETT, V582, P93, DOI 10.1016/j.neulet.2014.08.052
   Zaboski BA, 2018, FUTUR NEUROL, V13, P31, DOI 10.2217/fnl-2017-0030
   Zheng F, 2001, BRAIN RES, V919, P313, DOI 10.1016/S0006-8993(01)03067-0
NR 38
TC 4
Z9 4
U1 0
U2 1
PU MDPI
PI BASEL
PA ST ALBAN-ANLAGE 66, CH-4052 BASEL, SWITZERLAND
EI 2227-9059
J9 BIOMEDICINES
JI Biomedicines
PD DEC
PY 2023
VL 11
IS 12
AR 3283
DI 10.3390/biomedicines11123283
PG 15
WC Biochemistry & Molecular Biology; Medicine, Research & Experimental;
   Pharmacology & Pharmacy
WE Science Citation Index Expanded (SCI-EXPANDED)
SC Biochemistry & Molecular Biology; Research & Experimental Medicine;
   Pharmacology & Pharmacy
GA DG9X4
UT WOS:001131005000001
PM 38137504
OA gold, Green Published
DA 2025-08-11
ER

PT J
AU Hendren, RL
   James, SJ
   Widjaja, F
   Lawton, B
   Rosenblatt, A
   Bent, S
AF Hendren, Robert L.
   James, S. Jill
   Widjaja, Felicia
   Lawton, Brittany
   Rosenblatt, Abram
   Bent, Stephen
TI Randomized, Placebo-Controlled Trial of Methyl B12 for Children with
   Autism
SO JOURNAL OF CHILD AND ADOLESCENT PSYCHOPHARMACOLOGY
LA English
DT Article
DE autism; nutritional supplement; alternative medicine
ID OXIDATIVE STRESS; GLUTATHIONE; FOLATE; PLASMA
AB Objective: Children with autism spectrum disorder (ASD) have been reported to have reduced ability to methylate DNA and elevated markers of oxidative stress. We sought to determine if methyl B12, a key metabolic cofactor for cellular methylation reactions and antioxidant defense, could improve symptoms of ASD.
   Methods: A total of 57 children with ASD were randomly assigned to 8 weeks of treatment with methyl B12 (75 mu g/kg) or saline placebo every 3 days in a subcutaneous injection. The primary outcome measure was overall improvement in symptoms of ASD as measured by the Clinical Global Impressions-Improvement (CGI-I) score. Secondary outcome measures included changes in the Aberrant Behavior Checklist (ABC) and the Social Responsiveness Scale (SRS). Laboratory measures of methionine methylation and antioxidant glutathione metabolism were assessed at baseline and 8 weeks.
   Results: A total of 50 children (mean age 5.3 years, 79% male) completed the study. The primary outcome measure - the clinician rated CGI-I score - was statistically significantly better (lower) in the methyl B12 group (2.4) than in the placebo group (3.1) (0.7 greater improvement in the methyl B12 group, 95% CI 1.2-0.2, p = 0.005). Clinical improvement among children treated with methyl B12 was positively correlated with increases in plasma methionine (p = 0.05), decreases in S-adenosyl-L-homocysteine (SAH) (p = 0.007) and improvements in the ratio of S-adenosylmethionine (SAM) to SAH (p = 0.007), indicating an improvement in cellular methylation capacity. No improvements were observed in the parent-rated ABC or SRS.
   Conclusions: Methyl B12 treatment improved clinician-rated symptoms of ASD that were correlated with improvements in measures of methionine metabolism and cellular methylation capacity.
C1 [Hendren, Robert L.; Widjaja, Felicia; Lawton, Brittany; Rosenblatt, Abram; Bent, Stephen] Univ Calif San Francisco, Dept Psychiat, San Francisco, CA USA.
   [James, S. Jill] Univ Arkansas Med Sci, Dept Pediat, Arkansas Childrens Hosp Inst, Little Rock, AR 72205 USA.
C3 University of California System; University of California San Francisco;
   University of Arkansas System; University of Arkansas Medical Sciences;
   Arkansas Children's Hospital
RP Bent, S (corresponding author), SFVAMC, 111-A1,4150 Clement St, San Francisco, CA 94121 USA.
EM Stephen.Bent@ucsf.edu
FU Autism Speaks [3031]
FX This study was supported by a grant from Autism Speaks (grant #3031 to
   Dr. Hendren).
CR Bertoglio K, 2010, AUTISM RES, V16, P1
   Bottiglieri T, 2013, PSYCHIAT CLIN N AM, V36, P1, DOI 10.1016/j.psc.2012.12.001
   Fluegge K, 2016, J CHILD ADOL PSYCHOP, V26, P853, DOI 10.1089/cap.2016.0038
   Frye Richard E, 2013, Autism Res Treat, V2013, P609705, DOI 10.1155/2013/609705
   Frye Richard E., 2016, FRONTIERS NEUROSCIEN, V10
   Hallmayer J, 2011, ARCH GEN PSYCHIAT, V68, P1095, DOI 10.1001/archgenpsychiatry.2011.76
   Hirsch S, 2008, NUTRITION, V24, P1103, DOI 10.1016/j.nut.2008.05.018
   Huguet G, 2013, ANNU REV GENOM HUM G, V14, P191, DOI 10.1146/annurev-genom-091212-153431
   Ingenbleek Y, 2013, NUTR REV, V71, P413, DOI 10.1111/nure.12050
   James SJ, 2006, AM J MED GENET B, V141B, P947, DOI 10.1002/ajmg.b.30366
   James SJ, 2009, AM J CLIN NUTR, V89, P425, DOI 10.3945/ajcn.2008.26615
   James SJ, 2004, AM J CLIN NUTR, V80, P1611, DOI 10.1093/ajcn/80.6.1611
   Kalinina EV, 2014, BIOCHEMISTRY-MOSCOW+, V79, P1562, DOI 10.1134/S0006297914130082
   Melnyk S, 1999, J NUTR BIOCHEM, V10, P490, DOI 10.1016/S0955-2863(99)00033-9
   Melnyk S, 2000, CLIN CHEM, V46, P265
   Melnyk S, 2012, J AUTISM DEV DISORD, V42, P367, DOI 10.1007/s10803-011-1260-7
   Rossignol DA, 2012, MOL PSYCHIATR, V17, P389, DOI 10.1038/mp.2011.165
   Rothman K J, 1990, Epidemiology, V1, P43, DOI 10.1097/00001648-199001000-00010
   Sandin S, 2014, JAMA-J AM MED ASSOC, V311, P1770, DOI 10.1001/jama.2014.4144
   Watson WH, 2014, ALCOHOL CLIN EXP RES, V38, P889, DOI 10.1111/acer.12315
   Wingate M, 2014, MMWR SURVEILL SUMM, V63
NR 21
TC 88
Z9 92
U1 0
U2 11
PU MARY ANN LIEBERT, INC
PI NEW ROCHELLE
PA 140 HUGUENOT STREET, 3RD FL, NEW ROCHELLE, NY 10801 USA
SN 1044-5463
EI 1557-8992
J9 J CHILD ADOL PSYCHOP
JI J. Child Adolesc. Psychopharmacol.
PD NOV
PY 2016
VL 26
IS 9
BP 774
EP +
DI 10.1089/cap.2015.0159
PG 11
WC Pediatrics; Pharmacology & Pharmacy; Psychiatry
WE Science Citation Index Expanded (SCI-EXPANDED)
SC Pediatrics; Pharmacology & Pharmacy; Psychiatry
GA EC4QM
UT WOS:000388118400002
PM 26889605
OA Green Submitted
DA 2025-08-11
ER

PT J
AU Treves, N
   Dagan, A
   Kohn, E
   Hazan, A
   Berkovitch, M
   Abu-Kishk, I
   Agajani, N
   Barchel, D
   Heyman, E
   Lazinger, M
   Hartmann, I
   Stolar, O
AF Treves, Nir
   Dagan, Adi
   Kohn, Elkana
   Hazan, Ariela
   Berkovitch, Matityahu
   Abu-Kishk, Ibrahim
   Agajani, Netanel
   Barchel, Dana
   Heyman, Eli
   Lazinger, Mirit
   Hartmann, Inbar
   Stolar, Orit
TI Evaluating the impact of cannabis oil for autistic children with and
   without concomitant medications: Insights from an open-label study
SO JOURNAL OF PSYCHOPHARMACOLOGY
LA English
DT Article; Early Access
DE Medical cannabis; cannabidiol; CBD; autism; children
ID ENDOCANNABINOID SYSTEM
AB Background: Although only two drugs are FDA approved for autism spectrum disorder (ASD), clinical practice treatment includes off-label use of medications to address the troubling symptoms of ASD. Several trials showed the beneficial effects of medical cannabis for alleviating symptoms of ASD. However, data are lacking regarding its safety and effectiveness as a single agent compared to add-on therapy.Aims: To compare the safety and effectiveness of medical cannabis as a monotherapy and add-on therapy in autistic children.Methods: An open-label trial recruiting autistic children was performed and treated with medical cannabis oil with a THC:CBD ratio of 1:20, respectively. Tests were conducted at baseline and after 6 months of therapy. A secondary analysis was done to compare physical and behavior parameters, using tests such as Autism Diagnostic Observation Schedule and Wechsler tests in the two groups.Results: Out of 109 participants, 81 completed the treatment. Thirty received cannabis as add-on therapy to a pre-existing treatment, whereas 51 received cannabis as monotherapy, with no observed differences in baseline characteristics between the groups. The mean maximal CBD dose was 3.1 mg/kg/day in the monotherapy group, compared to 2.8 mg/kg/day in the add-on group (p = 0.40). In patients treated with drugs for psychosis, the mean maximal dose was 2.48 mg/kg/day (p = 0.12). No differences were observed in most physical and behavioral parameters. In addition, no differences in CBD blood levels were observed.Conclusions: Add-on cannabis therapy is as safe as monotherapy treatment, without significant differences in efficacy.
C1 [Treves, Nir] Hebrew Univ Jerusalem, Sch Pharm, Jerusalem, Israel.
   [Dagan, Adi; Berkovitch, Matityahu; Abu-Kishk, Ibrahim; Agajani, Netanel; Heyman, Eli; Lazinger, Mirit; Hartmann, Inbar] Shamir Med Ctr, Pediat Div, Zerifin, Israel.
   [Kohn, Elkana; Hazan, Ariela; Berkovitch, Matityahu; Barchel, Dana] Shamir Med Ctr, Clin Pharmacol & Toxicol Unit, Zerifin, Israel.
   [Berkovitch, Matityahu] Andy Lebach Chair Clin Pharmacol & Toxicol, Shamir Med Ctr, Sch Med, Beer Yaagov, Israel.
   [Heyman, Eli; Lazinger, Mirit; Hartmann, Inbar] Shamir Med Ctr, Children Neurol Dept, Beer Yaagov, Israel.
   [Stolar, Orit] Autism Ctr ALUT, Zerifin, Israel.
   [Stolar, Orit] Maccabi Healthcare Serv, Child Dev Ctr, 3 Rapport,St, Tel Aviv, Hasharon Region, Israel.
C3 Hebrew University of Jerusalem; Tel Aviv University; Shamir Medical
   Center (Assaf Harofeh); Shamir Medical Center (Assaf Harofeh); Tel Aviv
   University; Tel Aviv University; Shamir Medical Center (Assaf Harofeh);
   Tel Aviv University; Shamir Medical Center (Assaf Harofeh)
RP Stolar, O (corresponding author), Maccabi Healthcare Serv, Child Dev Ctr, 3 Rapport,St, Tel Aviv, Hasharon Region, Israel.
EM orit.stolar@gmail.com
RI Kohn, Elkana/HJY-0412-2023
CR Anil SM, 2022, FRONT PHARMACOL, V13, DOI 10.3389/fphar.2022.908198
   Aran A, 2021, MOL AUTISM, V12, DOI 10.1186/s13229-021-00420-2
   Aran A, 2019, J AUTISM DEV DISORD, V49, P1284, DOI 10.1007/s10803-018-3808-2
   Barchel D, 2019, FRONT PHARMACOL, V9, DOI 10.3389/fphar.2018.01521
   Best AR, 2008, J NEUROSCI, V28, P6508, DOI 10.1523/JNEUROSCI.0678-08.2008
   Billakota S, 2019, CURR OPIN NEUROL, V32, P220, DOI 10.1097/WCO.0000000000000660
   Center for Drug Evaluation and Research, 2018, FDA Report
   De Gregorio D, 2019, PAIN, V160, P136, DOI 10.1097/j.pain.0000000000001386
   Devinsky O, 2017, NEW ENGL J MED, V376, P2011, DOI 10.1056/NEJMoa1611618
   FDA, 2018, FDA Press Announcement
   Ferber SG, 2021, DEV PSYCHOBIOL, V63, P143, DOI 10.1002/dev.21944
   Fleury-Teixeira P, 2019, FRONT NEUROL, V10, DOI 10.3389/fneur.2019.01145
   Fusar-Poli L, 2019, PSYCHIAT RES, V276, P203, DOI 10.1016/j.psychres.2019.04.013
   Goel R, 2018, INT REV PSYCHIATR, V30, P78, DOI 10.1080/09540261.2018.1458706
   Hacohen M, 2022, TRANSL PSYCHIAT, V12, DOI 10.1038/s41398-022-02104-8
   Harris PA, 2009, J BIOMED INFORM, V42, P377, DOI 10.1016/j.jbi.2008.08.010
   Hirsch LE, 2016, COCHRANE DB SYST REV, DOI 10.1002/14651858.CD009043.pub3
   Holdman R, 2022, CANNABIS CANNABINOID, V7, P451, DOI 10.1089/can.2020.0154
   Inokuchi M, 2011, ANN HUM BIOL, V38, P747, DOI 10.3109/03014460.2011.620625
   Khachadourian V, 2023, TRANSL PSYCHIAT, V13, DOI 10.1038/s41398-023-02374-w
   Kluyver T, 2016, POSITIONING AND POWER IN ACADEMIC PUBLISHING: PLAYERS, AGENTS AND AGENDAS, P87, DOI 10.3233/978-1-61499-649-1-87
   Lamy M, 2020, PEDIATR DRUGS, V22, P473, DOI 10.1007/s40272-020-00408-0
   Legare CA, 2022, PHARMACOLOGY, V107, P131, DOI 10.1159/000521683
   Lu HC, 2021, BIOL PSYCHIAT-COGN N, V6, P607, DOI 10.1016/j.bpsc.2020.07.016
   Lucas CJ, 2018, BRIT J CLIN PHARMACO, V84, P2477, DOI 10.1111/bcp.13710
   Maenner M., 2023, Prevalence and characteristics of autism spectrum disorder among children aged 8 years  autism and developmental disabilities monitoring network, 11 Sites, United States, 2020, DOI [10.15585/mmwr.ss7202a1, DOI 10.15585/MMWR.SS7202A1]
   Martin-Calvo N, 2016, NUTRIENTS, V8, DOI 10.3390/nu8080512
   McKinney W., 2010, P 9 PYTH SCI C, P56, DOI [10.25080/Majora-92bf1922-00a, DOI 10.25080/MAJORA-92BF1922-00A]
   Owens JA., 2020, Sleep, V8, P15
   Pacher P, 2013, FEBS J, V280, P1918, DOI 10.1111/febs.12260
   Schleider LBL, 2019, SCI REP-UK, V9, DOI 10.1038/s41598-018-37570-y
   Stolar O, 2022, FRONT PHARMACOL, V13, DOI 10.3389/fphar.2022.977484
   Stone NL, 2020, BRIT J PHARMACOL, V177, P4330, DOI 10.1111/bph.15185
   Tam Joseph, 2016, Journal of Basic and Clinical Physiology and Pharmacology, V27, P267, DOI 10.1515/jbcpp-2015-0055
   Therneau TM., 2024, R package
   Thiele E, 2019, EPILEPSIA, V60, P419, DOI 10.1111/epi.14670
   Treves N, 2021, SCI REP-UK, V11, DOI 10.1038/s41598-021-02770-6
   Von Wilson S., 2024, GitHub
   Zeidan J, 2022, AUTISM RES, V15, P778, DOI 10.1002/aur.2696
NR 39
TC 0
Z9 0
U1 0
U2 0
PU SAGE PUBLICATIONS LTD
PI LONDON
PA 1 OLIVERS YARD, 55 CITY ROAD, LONDON EC1Y 1SP, ENGLAND
SN 0269-8811
EI 1461-7285
J9 J PSYCHOPHARMACOL
JI J. Psychopharmacol.
PD 2025 JUL 4
PY 2025
DI 10.1177/02698811251332841
EA JUL 2025
PG 9
WC Clinical Neurology; Neurosciences; Pharmacology & Pharmacy; Psychiatry
WE Science Citation Index Expanded (SCI-EXPANDED)
SC Neurosciences & Neurology; Pharmacology & Pharmacy; Psychiatry
GA 4OF1Y
UT WOS:001522701500001
PM 40613426
DA 2025-08-11
ER

PT J
AU Kim, JW
   Park, K
   Kang, RJ
   Gonzales, ELT
   Kim, DG
   Oh, HA
   Seung, H
   Ko, MJ
   Kwon, KJ
   Kim, KC
   Lee, SH
   Chung, C
   Shin, CY
AF Kim, Ji-Woon
   Park, Kwanghoon
   Kang, Ri Jin
   Gonzales, Edson Luck T.
   Kim, Do Gyeong
   Oh, Hyun Ah
   Seung, Hana
   Ko, Mee Jung
   Kwon, Kyoung Ja
   Kim, Ki Chan
   Lee, Sung Hoon
   Chung, ChiHye
   Shin, Chan Young
TI Pharmacological modulation of AMPA receptor rescues social impairments
   in animal models of autism
SO NEUROPSYCHOPHARMACOLOGY
LA English
DT Article
ID VALPROIC ACID; PREFRONTAL CORTEX; EXPOSURE; ABNORMALITIES; CNTNAP2;
   MICE; EXCITATION/INHIBITION; SCHIZOPHRENIA; INTERNEURONS; MECHANISMS
AB Autism spectrum disorder (ASD) is a neurodevelopmental disorder, featuring social communication deficit and repetitive/restricted behaviors as common symptoms. Its prevalence has continuously increased, but, till now, there are no therapeutic approaches to relieve the core symptoms, particularly social deficit. In previous studies, abnormal function of the glutamatergic neural system has been proposed as a critical mediator and therapeutic target of ASD-associated symptoms. Here, we investigated the possible roles of alpha-amino-3-hydroxy-5-methyl-4-isoxazolepropionic acid receptors (AMPARs) in autism symptoms using two well-known autistic animal models, Cntnap2 knockout (KO) mice and in utero valproic acid-exposed ICR (VPA) mice. We found that Cntnap2 KO mice displayed decreased glutamate receptor expression and transmission. Contrarily, VPA mice exhibited increased glutamate receptor expression and transmission. Next, we investigated whether AMPAR modulators (positive-allosteric-modulator for Cntnap2 KO mice and antagonist for VPA mice) can improve autistic symptoms by normalizing the aberrant excitatory transmission in the respective animal models. Interestingly, the AMPAR modulation specifically ameliorated social deficits in both animal models. These results indicated that AMPAR-derived excitatory neural transmission changes can affect normal social behavior. To validate this, we injected an AMPAR agonist or antagonist in control ICR mice and, interestingly, these treatments impaired only the social behavior, without affecting the repetitive and hyperactive behaviors. Collectively, these results provide insight into the role of AMPARs in the underlying pathophysiological mechanisms of ASD, and demonstrate that modulation of AMPAR can be a potential target for the treatment of social behavior deficits associated with ASD.
C1 [Kim, Ji-Woon; Kang, Ri Jin; Gonzales, Edson Luck T.; Kim, Do Gyeong; Oh, Hyun Ah; Seung, Hana; Ko, Mee Jung; Kim, Ki Chan; Shin, Chan Young] Konkuk Univ, Sch Med, Dept Pharmacol, 120 Neungdong Ro, Seoul 05029, South Korea.
   [Kim, Ji-Woon; Kang, Ri Jin; Gonzales, Edson Luck T.; Kim, Do Gyeong; Oh, Hyun Ah; Seung, Hana; Ko, Mee Jung; Kim, Ki Chan; Shin, Chan Young] Konkuk Univ, Sch Med, Dept Adv Translat Med, 120 Neungdong Ro, Seoul 05029, South Korea.
   [Park, Kwanghoon; Chung, ChiHye] Konkuk Univ, Dept Biol Sci, 120 Neungdong Ro, Seoul 05029, South Korea.
   [Kwon, Kyoung Ja] Konkuk Univ, Sch Med, Dept Neurosci, 120 Neungdong Ro, Seoul 05029, South Korea.
   [Kwon, Kyoung Ja] Konkuk Univ, Ctr Neurosci Res, 120 Neungdong Ro, Seoul 05029, South Korea.
   [Lee, Sung Hoon] Chung Ang Univ, Coll Pharm, Seoul 06974, South Korea.
C3 Konkuk University; Konkuk University Medical Center; Konkuk University;
   Konkuk University Medical Center; Konkuk University; Konkuk University;
   Konkuk University Medical Center; Konkuk University; Chung Ang
   University
RP Shin, CY (corresponding author), Konkuk Univ, Sch Med, Dept Pharmacol, 120 Neungdong Ro, Seoul 05029, South Korea.; Shin, CY (corresponding author), Konkuk Univ, Sch Med, Dept Adv Translat Med, 120 Neungdong Ro, Seoul 05029, South Korea.
EM chanyshin@kku.ac.kr
RI Chung, ChiHye/LJK-1311-2024; Choi, Hayoung/AAI-8638-2020; Kim,
   Ji-Woon/GXV-6752-2022
OI Chung, ChiHye/0000-0002-3104-2399; Kim, Ji-Woon/0000-0003-3890-0592; Ko,
   Mee Jung/0000-0003-0169-1387; Shin, Chan Young/0000-0003-1764-6740
FU National Research Foundation of Korea (NRF) - Korea government (MSIP)
   [NRF-2014R1A2A2A01003079]; Korean Health Technology R&D Project through
   the Korea Health Industry Development Institute (KHIDI) - Ministry of
   Health & Welfare, Republic of Korea [HI12C0021 0200]
FX We are grateful to Dr. Carl Bjorkholm and Dr. Yong-Seok Lee for valuable
   and thoughtful comments on this manuscript. This work was supported by
   the National Research Foundation of Korea (NRF) grant funded by the
   Korea government (MSIP) (NRF-2014R1A2A2A01003079), and by a grant from
   the Korean Health Technology R&D Project through the Korea Health
   Industry Development Institute (KHIDI), funded by the Ministry of Health
   & Welfare, Republic of Korea (No.: HI12C0021 0200).
CR Abrahams BS, 2013, MOL AUTISM, V4, DOI 10.1186/2040-2392-4-36
   Alarcon M, 2008, AM J HUM GENET, V82, P150, DOI 10.1016/j.ajhg.2007.09.005
   Anderson GR, 2012, P NATL ACAD SCI USA, V109, P18120, DOI 10.1073/pnas.1216398109
   Archer T, 2016, CURR TOP BEHAV NEURO, V29, P295, DOI 10.1007/7854_2015_415
   Balannik V, 2005, NEURON, V48, P279, DOI 10.1016/j.neuron.2005.09.024
   Bicks LK, 2015, FRONT PSYCHOL, V6, DOI 10.3389/fpsyg.2015.01805
   Blatt GJ, 2011, ANAT REC, V294, P1646, DOI 10.1002/ar.21252
   Courchesne E, 2011, JAMA-J AM MED ASSOC, V306, P2001, DOI 10.1001/jama.2011.1638
   Etherton MR, 2011, EMBO J, V30, P2908, DOI 10.1038/emboj.2011.182
   Etkin A, 2011, TRENDS COGN SCI, V15, P85, DOI 10.1016/j.tics.2010.11.004
   Forbes CE, 2010, ANNU REV NEUROSCI, V33, P299, DOI 10.1146/annurev-neuro-060909-153230
   Fricker D, 2001, NEURON, V32, P771, DOI 10.1016/S0896-6273(01)00528-1
   Gao R, 2015, CURR MOL MED, V15, P146, DOI 10.2174/1566524015666150303003028
   Gdalyahu A, 2015, PLOS ONE, V10, DOI 10.1371/journal.pone.0125633
   GEIGER JRP, 1995, NEURON, V15, P193, DOI 10.1016/0896-6273(95)90076-4
   Greer PL, 2010, CELL, V140, P704, DOI 10.1016/j.cell.2010.01.026
   Hu H, 2014, SCIENCE, V345, P529, DOI 10.1126/science.1255263
   Huguet G, 2013, ANNU REV GENOM HUM G, V14, P191, DOI 10.1146/annurev-genom-091212-153431
   Jonas P, 2004, TRENDS NEUROSCI, V27, P30, DOI 10.1016/j.tins.2003.10.010
   Kang J, 2015, FRONT MOL NEUROSCI, V8, DOI 10.3389/fnmol.2015.00017
   Kim JW, 2017, NEUROPHARMACOLOGY, V113, P71, DOI 10.1016/j.neuropharm.2016.09.014
   Kim JW, 2014, PLOS ONE, V9, DOI 10.1371/journal.pone.0104927
   Kim KC, 2014, MOL NEUROBIOL, V49, P512, DOI 10.1007/s12035-013-8535-2
   Kim KC, 2013, J NEUROCHEM, V124, P832, DOI 10.1111/jnc.12147
   Lai MC, 2014, LANCET, V383, P896, DOI [10.1016/S0140-6736(13)61539-1, 10.1016/S0140-6736(09)61376-3]
   Lazzaro JT, 2002, NEUROPHARMACOLOGY, V42, P143, DOI 10.1016/S0028-3908(01)00170-8
   Lee EJ, 2015, CURR OPIN PHARMACOL, V20, P8, DOI 10.1016/j.coph.2014.10.007
   Lee E, 2017, BIOL PSYCHIAT, V81, P838, DOI 10.1016/j.biopsych.2016.05.011
   Lewis M, 2009, J NEURODEV DISORD, V1, P114, DOI 10.1007/s11689-009-9019-6
   Liska A, 2018, CEREB CORTEX, V28, P1141, DOI 10.1093/cercor/bhx022
   Luscher C, 2012, COLD SPRING HARB PER, V4
   Markram K, 2010, FRONT HUM NEUROSCI, V4, DOI 10.3389/fnhum.2010.00224
   Marshall CR, 2008, AM J HUM GENET, V82, P477, DOI 10.1016/j.ajhg.2007.12.009
   Menniti FS, 2003, STROKE, V34, P171, DOI 10.1161/01.STR.0000048216.90221.9C
   Mohn AR, 1999, CELL, V98, P427, DOI 10.1016/S0092-8674(00)81972-8
   Nelson SB, 2015, NEURON, V87, P684, DOI 10.1016/j.neuron.2015.07.033
   Peñagarikano O, 2011, CELL, V147, P235, DOI 10.1016/j.cell.2011.08.040
   Pinto D, 2010, NATURE, V466, P368, DOI 10.1038/nature09146
   Presti MF, 2003, PHARMACOL BIOCHEM BE, V74, P833, DOI 10.1016/S0091-3057(02)01081-X
   Purcell AE, 2001, NEUROLOGY, V57, P1618, DOI 10.1212/WNL.57.9.1618
   Ramanathan Subhadra, 2004, BMC Med Genet, V5, P10, DOI 10.1186/1471-2350-5-10
   Rasalam AD, 2005, DEV MED CHILD NEUROL, V47, P551, DOI 10.1017/S0012162205001076
   Rinaldi T, 2007, P NATL ACAD SCI USA, V104, P13501, DOI 10.1073/pnas.0704391104
   Rinaldi T, 2008, FRONT NEURAL CIRCUIT, V2, DOI 10.3389/neuro.04.004.2008
   Roullet FI, 2013, NEUROTOXICOL TERATOL, V36, P47, DOI 10.1016/j.ntt.2013.01.004
   Rubenstein JLR, 2003, GENES BRAIN BEHAV, V2, P255, DOI 10.1034/j.1601-183X.2003.00037.x
   Sanders SJ, 2011, NEURON, V70, P863, DOI 10.1016/j.neuron.2011.05.002
   Selimbeyoglu A, 2017, SCI TRANSL MED, V9, DOI 10.1126/scitranslmed.aah6733
   Shaffer CL, 2013, J PHARMACOL EXP THER, V347, P212, DOI 10.1124/jpet.113.204735
   Strauss KA, 2006, NEW ENGL J MED, V354, P1370, DOI 10.1056/NEJMoa052773
   Tang GM, 2014, NEURON, V83, P1131, DOI 10.1016/j.neuron.2014.07.040
   Trussell LO, 1999, ANNU REV PHYSIOL, V61, P477, DOI 10.1146/annurev.physiol.61.1.477
   Varea O, 2015, P NATL ACAD SCI USA, V112, P6176, DOI 10.1073/pnas.1423205112
   Wiedholz LM, 2008, MOL PSYCHIATR, V13, P631, DOI 10.1038/sj.mp.4002056
   Won H, 2013, FRONT MOL NEUROSCI, V6, DOI 10.3389/fnmol.2013.00019
   Won H, 2012, NATURE, V486, P261, DOI 10.1038/nature11208
   Yizhar O, 2011, NATURE, V477, P171, DOI 10.1038/nature10360
NR 57
TC 80
Z9 84
U1 0
U2 20
PU NATURE PUBLISHING GROUP
PI LONDON
PA MACMILLAN BUILDING, 4 CRINAN ST, LONDON N1 9XW, ENGLAND
SN 0893-133X
EI 1740-634X
J9 NEUROPSYCHOPHARMACOL
JI Neuropsychopharmacology
PD JAN
PY 2019
VL 44
IS 2
BP 314
EP 323
DI 10.1038/s41386-018-0098-5
PG 10
WC Neurosciences; Pharmacology & Pharmacy; Psychiatry
WE Science Citation Index Expanded (SCI-EXPANDED); Social Science Citation Index (SSCI)
SC Neurosciences & Neurology; Pharmacology & Pharmacy; Psychiatry
GA HH0AL
UT WOS:000455374000011
PM 29899405
OA Bronze, Green Published
DA 2025-08-11
ER

PT J
AU Benard-Laribière, A
   Pambrun, E
   Sutter-Dallay, AL
   Gautier, S
   Hurault-Delarue, C
   Damase-Michel, C
   Lacroix, I
   Bégaud, B
   Pariente, A
AF Benard-Laribiere, Anne
   Pambrun, Elodie
   Sutter-Dallay, Anne-Laure
   Gautier, Sophie
   Hurault-Delarue, Caroline
   Damase-Michel, Christine
   Lacroix, Isabelle
   Begaud, Bernard
   Pariente, Antoine
TI Patterns of antidepressant use during pregnancy: a nationwide
   population-based cohort study
SO BRITISH JOURNAL OF CLINICAL PHARMACOLOGY
LA English
DT Article
DE antidepressive agents; drug utilization; insurance health reimbursement;
   pharmacoepidemiology; pregnancy
ID SEROTONIN REUPTAKE INHIBITORS; AUTISM SPECTRUM DISORDER;
   DEPRESSIVE-DISORDERS; RISK; CONTINUATION; PREVALENCE; GUIDELINES; WOMEN
AB AimsWe explored the patterns of antidepressant use during pregnancy.
   MethodsA cohort of women who started a pregnancy in 2014 was identified using data from the French reimbursement healthcare system (covering approximately 99% of the population). Antidepressant usage (initiated before or during pregnancy) was assessed. Explored changes in antidepressant treatment were: associations, switches, discontinuation and resumption of antidepressants during pregnancy.
   ResultsThe cohort included 766508 pregnancies (755519 women). Antidepressant use during pregnancy was 25.7 per 1000 [95% CI: 25.3-26.0]. New use concerned 3.9 per 1000 [95% CI: 3.7-4.0]; the most initiated class during pregnancy was selective serotonin reuptake inhibitors (SSRIs), while the most prescribed individual drug in second and third trimesters was amitriptyline, a tricyclic. Most changes were observed before pregnancy and during the first trimester: 63% of ongoing treatments in the year before pregnancy were discontinued before conception; 68% of treatments maintained after conception were discontinued during the first trimester; switches or antidepressant associations mostly occurred during the periconceptional period or during the first trimester. Regardless of initial antidepressant, switches to sertraline were the most frequent. Associations mainly consisted of a prescription of tri-/tetracyclic or mirtazapine/mianserin in addition to an SSRI. Discontinuation during pregnancy led to treatment resumption in 22% of pregnancies.
   ConclusionsThese results suggest that pregnancy was planned or the treatment especially adapted in accordance with existing recommendations in a large proportion of women under antidepressants or in whom such treatments have been initiated after starting a pregnancy.
C1 [Benard-Laribiere, Anne; Pambrun, Elodie; Sutter-Dallay, Anne-Laure; Begaud, Bernard; Pariente, Antoine] Univ Bordeaux, Team PHARMACOEPIDEMIOL, Bordeaux Populat Hlth Res Ctr, Inserm UMR 1219, F-33000 Bordeaux, France.
   [Sutter-Dallay, Anne-Laure] Charles Perrens Hosp, F-33000 Bordeaux, France.
   [Gautier, Sophie] Univ Lille, Clin Pharmacol Dept, Univ Hosp Lille, U1171, F-59000 Lille, France.
   [Hurault-Delarue, Caroline; Damase-Michel, Christine; Lacroix, Isabelle] Univ Hosp Toulouse, Clin Pharmacol Dept, Inserm UMR 1027, Fac Med,CIC Inserm 1436, F-31000 Toulouse, France.
   [Begaud, Bernard; Pariente, Antoine] Univ Hosp Bordeaux, Clin Pharmacol, F-33000 Bordeaux, France.
C3 Universite de Bordeaux; Institut National de la Sante et de la Recherche
   Medicale (Inserm); Universite de Lille; CHU Lille; Institut National de
   la Sante et de la Recherche Medicale (Inserm); Universite de Toulouse;
   Universite Toulouse III - Paul Sabatier; CHU de Toulouse; Institut
   National de la Sante et de la Recherche Medicale (Inserm); Universite de
   Bordeaux; CHU Bordeaux
RP Benard-Laribière, A (corresponding author), Hop Pellegrin, CHU, Serv Pharmacol Med, F-33076 Bordeaux, France.
EM anne.benard@u-bordeaux.fr
RI ; , sutter-dallay/S-9232-2019; Pariente, Antoine/S-9231-2019; Damase,
   Christine/AAC-3835-2019; Pambrun, Elodie/T-2756-2019
OI Pariente, Antoine/0000-0002-7873-5483; Damase-Michel,
   Christine/0000-0001-5018-0108; Hurault-Delarue,
   Caroline/0000-0001-7651-9130; Benard-Laribiere,
   Anne/0000-0002-9071-6314; Lacroix, Isabelle/0000-0001-7344-7282
FU French Medicines Agency (Agence Nationale de Securite du Medicament et
   des Produits de Sante, ANSM)
FX The present study is part of the Drugs Systematized Assessment in
   real-liFe Environment (DRUGS-SAFE) research program funded by the French
   Medicines Agency (Agence Nationale de Securite du Medicament et des
   Produits de Sante, ANSM). This program aims at providing an integrated
   system allowing the concomitant monitoring of drug use and safety in
   France. The potential impact of drugs, frailty of populations and
   seriousness of risks drive the research program.
CR [Anonymous], 2014, Antenatal and postnatal mental health: Clinical management and service guidance
   Bakker MK, 2008, BRIT J CLIN PHARMACO, V65, P600, DOI 10.1111/j.1365-2125.2007.03048.x
   Bauer M, 2013, WORLD J BIOL PSYCHIA, V14, P334, DOI 10.3109/15622975.2013.804195
   Bennett HA, 2004, OBSTET GYNECOL, V103, P698, DOI 10.1097/01.AOG.0000116689.75396.5f
   Bérard A, 2016, BRIT J CLIN PHARMACO, V81, P589, DOI 10.1111/bcp.12849
   Bérard A, 2014, PLOS ONE, V9, DOI 10.1371/journal.pone.0093870
   Boukhris T, 2016, JAMA PEDIATR, V170, P117, DOI 10.1001/jamapediatrics.2015.3356
   Charlton RA, 2015, BJOG-INT J OBSTET GY, V122, P1010, DOI 10.1111/1471-0528.13143
   Charpeaud T, 2016, PRESSE MED, V45, P329, DOI 10.1016/j.lpm.2016.02.003
   Chisolm MS, 2016, BMJ-BRIT MED J, V352, DOI 10.1136/bmj.h5918
   Cleare A, 2015, J PSYCHOPHARMACOL, V29, P459, DOI 10.1177/0269881115581093
   Cohen LS, 2006, JAMA-J AM MED ASSOC, V295, P499, DOI 10.1001/jama.295.5.499
   Cooper WO, 2007, AM J OBSTET GYNECOL, V196, P544, DOI 10.1016/j.ajog.2007.01.033
   Etchepare F, 2014, INT J GERIATR PSYCH, V29, P928, DOI 10.1002/gps.4081
   Fluoxetine, SUMM PROD CHAR SPC D
   Harding SD, 2018, NUCLEIC ACIDS RES, V46, pD1091, DOI 10.1093/nar/gkx1121
   Huybrechts KF, 2015, JAMA-J AM MED ASSOC, V313, P2142, DOI 10.1001/jama.2015.5605
   Huybrechts KF, 2013, GEN HOSP PSYCHIAT, V35, P265, DOI 10.1016/j.genhosppsych.2012.12.010
   Hviid A, 2013, NEW ENGL J MED, V369, P2406, DOI 10.1056/NEJMoa1301449
   Ibanez G, 2012, EARLY HUM DEV, V88, P643, DOI 10.1016/j.earlhumdev.2012.01.014
   Institut National d'Etudes Demographiques, 2017, STAT IVG
   JIMENEZSOLEM E, 2013, PLOS ONE, V8
   Källén B, 2013, PHARMACEUTICALS, V6, P1221, DOI 10.3390/ph6101221
   Kieler H, 2012, BRIT MED J, V344, DOI 10.1136/bmj.d8012
   Leong C, 2017, CAN J PSYCHIAT, V62, P543, DOI 10.1177/0706743717711168
   Liu XQ, 2017, BMJ-BRIT MED J, V358, DOI 10.1136/bmj.j3668
   Malm H, 2011, OBSTET GYNECOL, V118, P111, DOI 10.1097/AOG.0b013e318220edcc
   Molenaar NM, 2016, BMC PSYCHIATRY, V16, DOI 10.1186/s12888-016-0752-6
   Petersen I, 2011, J CLIN PSYCHIAT, V72, P979, DOI 10.4088/JCP.10m06090blu
   Ramos É, 2007, BJOG-INT J OBSTET GY, V114, P1055, DOI 10.1111/j.1471-0528.2007.01387.x
   Sujan AC, 2017, JAMA-J AM MED ASSOC, V317, P1553, DOI 10.1001/jama.2017.3413
   Swanson SA, 2015, PHARMACOEPIDEM DR S, V24, P934, DOI 10.1002/pds.3798
   Vigod SN, 2016, BMJ-BRIT MED J, V352, DOI 10.1136/bmj.i1547
   Weisskopf E, 2015, EXPERT OPIN DRUG SAF, V14, P413, DOI 10.1517/14740338.2015.997708
   Wibroe MA, 2017, ACTA PSYCHIAT SCAND, V136, P177, DOI 10.1111/acps.12754
   Wong J, 2016, JAMA-J AM MED ASSOC, V315, P2230, DOI 10.1001/jama.2016.3445
   Zoega H, 2015, PLOS ONE, V10, DOI 10.1371/journal.pone.0144474
NR 37
TC 29
Z9 30
U1 0
U2 19
PU WILEY
PI HOBOKEN
PA 111 RIVER ST, HOBOKEN 07030-5774, NJ USA
SN 0306-5251
EI 1365-2125
J9 BRIT J CLIN PHARMACO
JI Br. J. Clin. Pharmacol.
PD AUG
PY 2018
VL 84
IS 8
BP 1764
EP 1775
DI 10.1111/bcp.13608
PG 12
WC Pharmacology & Pharmacy
WE Science Citation Index Expanded (SCI-EXPANDED); Social Science Citation Index (SSCI)
SC Pharmacology & Pharmacy
GA GN1AH
UT WOS:000438713800014
PM 29665098
OA Green Published, Bronze
DA 2025-08-11
ER

PT J
AU Qin, M
   Huang, TJ
   Kader, M
   Krych, L
   Xia, ZY
   Burlin, T
   Zeidler, Z
   Zhao, TR
   Smith, CB
AF Qin, Mei
   Huang, Tianjian
   Kader, Michael
   Krych, Leland
   Xia, Zengyan
   Burlin, Thomas
   Zeidler, Zachary
   Zhao, Tingrui
   Smith, Carolyn B.
TI R-Baclofen Reverses a Social Behavior Deficit and Elevated Protein
   Synthesis in a Mouse Model of Fragile X Syndrome
SO INTERNATIONAL JOURNAL OF NEUROPSYCHOPHARMACOLOGY
LA English
DT Article
DE Fragile X syndrome; mTOR; protein synthesis; R-baclofen; social behavior
ID INCREASED RATES; IN-VIVO; FMR1; RECEPTOR; INHIBITION; GLUCOSE; MTOR
AB Background: Fragile X syndrome (FXS) is the most common known inherited form of intellectual disability and the single genomic cause of autism spectrum disorders. It is caused by the absence of a fragile X mental retardation gene (Fmr1) product, FMRP, an RNA-binding translation suppressor. Elevated rates of protein synthesis in the brain and an imbalance between synaptic signaling via glutamate and gamma-aminobutyric acid (GABA) are both considered important in the pathogenesis of FXS. In a mouse model of FXS (Fmr1 knockout [KO]), treatment with R-baclofen reversed some behavioral and biochemical phenotypes. A remaining crucial question is whether R-baclofen is also able to reverse increased brain protein synthesis rates.
   Methods: To answer this question, we measured regional rates of cerebral protein synthesis in vivo with the L-[1-C-14]leucine method in vehicle- and R-baclofen-treated wildtype and Fmr1 KO mice. We further probed signaling pathways involved in the regulation of protein synthesis.
   Results: Acute R-baclofen administration corrected elevated protein synthesis and reduced deficits on a test of social behavior in adult Fmr1 KO mice. It also suppressed activity of the mammalian target of rapamycin pathway, particularly in synaptosome-enriched fractions, but it had no effect on extracellular-regulated kinase 1/2 activity. Ninety min after R-baclofen treatment, we observed an increase in metabotropic glutamate receptor 5 expression in the frontal cortex, a finding that may shed light on the tolerance observed in human studies with this drug.
   Conclusions: Our results suggest that treatment via activation of the GABA (GABA receptor subtype B) system warrants further study in patients with FXS.
C1 [Qin, Mei; Huang, Tianjian; Kader, Michael; Krych, Leland; Xia, Zengyan; Burlin, Thomas; Zeidler, Zachary; Zhao, Tingrui; Smith, Carolyn B.] NIMH, Sect Neuroadaptat & Prot Metab, Intramural Res Program, NIH, Bethesda, MD 20892 USA.
C3 National Institutes of Health (NIH) - USA; NIH National Institute of
   Mental Health (NIMH)
RP Smith, CB (corresponding author), NIMH, Sect Neuroadaptat & Prot Metab, NIH, 10 Ctr Dr,Rm 2D54, Bethesda, MD 20892 USA.
EM beebe@mail.nih.gov
OI Zeidler, Zachary/0000-0001-6539-4360
FU Intramural Research Program of the National Institute of Mental Health,
   National Institutes of Health
FX This work was supported by the Intramural Research Program of the
   National Institute of Mental Health, National Institutes of Health.
CR Bear MF, 2004, TRENDS NEUROSCI, V27, P370, DOI 10.1016/j.tins.2004.04.009
   Berry-Kravis EM, 2012, SCI TRANSL MED, V4, DOI 10.1126/scitranslmed.3004214
   Bhattacharya A, 2012, NEURON, V76, P325, DOI 10.1016/j.neuron.2012.07.022
   D'Hulst C, 2007, TRENDS NEUROSCI, V30, P425, DOI 10.1016/j.tins.2007.06.003
   Darnell JC, 2011, CELL, V146, P247, DOI 10.1016/j.cell.2011.06.013
   Giuffrida R, 2005, J NEUROSCI, V25, P8908, DOI 10.1523/JNEUROSCI.0932-05.2005
   Gürtler A, 2013, ANAL BIOCHEM, V433, P105, DOI 10.1016/j.ab.2012.10.010
   Hagerman RJ, 2009, PEDIATRICS, V123, P378, DOI 10.1542/peds.2008-0317
   Heitzer AM, 2013, J AUTISM DEV DISORD, V43, P1452, DOI 10.1007/s10803-012-1670-1
   Henderson C, 2012, SCI TRANSL MED, V4, DOI 10.1126/scitranslmed.3004218
   Huber KM, 2002, P NATL ACAD SCI USA, V99, P7746, DOI 10.1073/pnas.122205699
   Isaacson JS, 1997, NEURON, V18, P143, DOI 10.1016/S0896-6273(01)80053-2
   Javitt DC, 2011, SCI TRANSL MED, V3, DOI 10.1126/scitranslmed.3002804
   Jaworski J, 2006, MOL NEUROBIOL, V34, P205, DOI 10.1385/MN:34:3:205
   Liu ZH, 2012, NEUROBIOL DIS, V45, P1145, DOI 10.1016/j.nbd.2011.12.037
   Liu ZH, 2011, INT J NEUROPSYCHOPH, V14, P618, DOI 10.1017/S1461145710000520
   Liu ZH, 2009, NEUROSCI LETT, V454, P62, DOI 10.1016/j.neulet.2009.02.066
   Luscher C, 1997, NEURON, V19, P687, DOI 10.1016/S0896-6273(00)80381-5
   Michalon A, 2012, NEURON, V74, P49, DOI 10.1016/j.neuron.2012.03.009
   Mines MA, 2010, PLOS ONE, V5, DOI 10.1371/journal.pone.0009706
   Oostra BA, 2003, HUM MOL GENET, V12, pR249, DOI 10.1093/hmg/ddg298
   Osterweil EK, 2010, J NEUROSCI, V30, P15616, DOI 10.1523/JNEUROSCI.3888-10.2010
   Pacey LKK, 2011, J PHARMACOL EXP THER, V338, P897, DOI 10.1124/jpet.111.183327
   Paxinos G., 2001, Paxinos and Franklin's the Mouse Brain in Stereotaxic Coordinates, V2nd
   Peier AM, 2000, HUM MOL GENET, V9, P1145, DOI 10.1093/hmg/9.8.1145
   Qin M, 2005, NEUROSCIENCE, V135, P999, DOI 10.1016/j.neuroscience.2005.06.081
   Qin M, 2005, J NEUROSCI, V25, P5087, DOI 10.1523/JNEUROSCI.0093-05.2005
   Qin M, 2002, P NATL ACAD SCI USA, V99, P15758, DOI 10.1073/pnas.242377399
   Sharma A, 2010, J NEUROSCI, V30, P694, DOI 10.1523/JNEUROSCI.3696-09.2010
   SMITH CB, 1988, P NATL ACAD SCI USA, V85, P9341, DOI 10.1073/pnas.85.23.9341
   Vigot R, 2006, NEURON, V50, P589, DOI 10.1016/j.neuron.2006.04.014
NR 31
TC 55
Z9 61
U1 0
U2 13
PU OXFORD UNIV PRESS
PI OXFORD
PA GREAT CLARENDON ST, OXFORD OX2 6DP, ENGLAND
SN 1461-1457
EI 1469-5111
J9 INT J NEUROPSYCHOPH
JI Int. J. Neuropsychopharmacol.
PD JUL
PY 2015
VL 18
IS 9
DI 10.1093/ijnp/pyv034
PG 13
WC Clinical Neurology; Neurosciences; Pharmacology & Pharmacy; Psychiatry
WE Science Citation Index Expanded (SCI-EXPANDED)
SC Neurosciences & Neurology; Pharmacology & Pharmacy; Psychiatry
GA CP2JT
UT WOS:000359704000006
PM 25820841
OA Green Submitted, gold, Green Published
DA 2025-08-11
ER

PT J
AU Ago, Y
   Condro, MC
   Tan, YV
   Ghiani, CA
   Colwell, CS
   Cushman, JD
   Fanselow, MS
   Hashimoto, H
   Waschek, JA
AF Ago, Yukio
   Condro, Michael C.
   Tan, Yossan-Var
   Ghiani, Cristina A.
   Colwell, Christopher S.
   Cushman, Jesse D.
   Fanselow, Michael S.
   Hashimoto, Hitoshi
   Waschek, James A.
TI Reductions in synaptic proteins and selective alteration of prepulse
   inhibition in male C57BL/6 mice after postnatal administration of a VIP
   receptor (VIPR2) agonist
SO PSYCHOPHARMACOLOGY
LA English
DT Article
DE VPAC2 receptor (VIPR2); Schizophrenia; Prepulse inhibition; PSD-95;
   Synaptophysin; Mouse
ID VASOACTIVE-INTESTINAL-PEPTIDE; CYCLASE-ACTIVATING POLYPEPTIDE; LONG-TERM
   POTENTIATION; PREFRONTAL CORTEX; GENE-EXPRESSION; DENTATE GYRUS; PACAP;
   SCHIZOPHRENIA; CELL; PHARMACOLOGY
AB An abundance of genetic and epidemiologic evidence as well as longitudinal neuroimaging data point to developmental origins for schizophrenia and other mental health disorders. Recent clinical studies indicate that microduplications of VIPR2, encoding the vasoactive intestinal peptide (VIP) receptor VPAC2, confer significant risk for schizophrenia and autism spectrum disorder. Lymphocytes from patients with these mutations exhibited higher VIPR2 gene expression and VIP responsiveness (cAMP induction), but mechanisms by which overactive VPAC2 signaling may lead to these psychiatric disorders are unknown.
   We subcutaneously administered the highly selective VPAC2 receptor agonist Ro 25-1553 to C57BL/6 mice from postnatal day 1 (P1) to P14 to determine if overactivation of VPAC2 receptor signaling during postnatal brain maturation affects synaptogenesis and selected behaviors.
   Western blot analyses on P21 revealed significant reductions of synaptophysin and postsynaptic density protein 95 (PSD-95) in the prefrontal cortex, but not in the hippocampus in Ro 25-1553-treated mice. The same postnatally restricted treatment resulted in a disruption in prepulse inhibition of the acoustic startle measured in adult mice. No effects were observed in open-field locomotor activity, sociability in the three-chamber social interaction test, or fear conditioning or extinction.
   Overactivation of the VPAC2 receptor in the postnatal mouse results in a reduction in synaptic proteins in the prefrontal cortex and selective alterations in prepulse inhibition. These findings suggest that the VIPR2-linkage to mental health disorders may be due in part to overactive VPAC2 receptor signaling during a critical time of synaptic maturation.
C1 [Ago, Yukio; Condro, Michael C.; Ghiani, Cristina A.; Fanselow, Michael S.; Waschek, James A.] Univ Calif Los Angeles, David Geffen Sch Med, Dept Psychiat & Biobehav Sci, Semel Inst Neurosci & Human Behav, Los Angeles, CA 90095 USA.
   [Ago, Yukio] Osaka Univ, Grad Sch Pharmaceut Sci, Lab Med Pharmacol, Suita, Osaka 5650871, Japan.
   [Tan, Yossan-Var] Univ Rouen, INSERM Unite Mixte Rech U905 IRIB, F-76183 Rouen, France.
   [Colwell, Christopher S.] Univ Calif Los Angeles, Dept Psychiat & Biobehav Sci, Lab Circadian & Sleep Med, Los Angeles, CA 90095 USA.
   [Cushman, Jesse D.; Fanselow, Michael S.] Univ Calif Los Angeles, Brain Res Inst, Dept Psychol, Los Angeles, CA 90095 USA.
   [Hashimoto, Hitoshi] Osaka Univ, Grad Sch Pharmaceut Sci, Lab Mol Neuropharmacol, Suita, Osaka 5650871, Japan.
C3 University of California System; University of California Los Angeles;
   University of California Los Angeles Medical Center; David Geffen School
   of Medicine at UCLA; University of Osaka; Universite de Rouen Normandie;
   Institut National de la Sante et de la Recherche Medicale (Inserm);
   University of California System; University of California Los Angeles;
   University of California System; University of California Los Angeles;
   University of Osaka
RP Waschek, JA (corresponding author), Univ Calif Los Angeles, David Geffen Sch Med, Dept Psychiat & Biobehav Sci, Semel Inst Neurosci & Human Behav, 635 Charles E Young Dr South, Los Angeles, CA 90095 USA.
EM jwaschek@mednet.ucla.edu
RI ; Ago, Yukio/H-9142-2019; Colwell, Chris/AAM-6111-2020; Ghiani,
   Cristina/Q-9385-2019; Hashimoto, Hitoshi/D-1209-2010
OI Colwell, Christopher/0000-0002-1059-184X; Ago,
   Yukio/0000-0001-7562-4000; Hashimoto, Hitoshi/0000-0001-6548-4016;
   Ghiani, Cristina A/0000-0002-9867-6185
FU Simons Foundation; Program for Advancing Strategic International
   Networks to Accelerate the Circulation of Talented Researchers (Japan)
   [S2603]; National Institutes of Health [MH098506, HD04612];
   Grants-in-Aid for Scientific Research [26670122, 26293020] Funding
   Source: KAKEN
FX We thank Dr. Felix E. Schweizer (UCLA) and Dr. Thomas J. O'Dell (UCLA)
   for their kind gifts of anti-synaptophysin and anti-PSD-95 antibodies,
   respectively. This study was supported in part by grants from Simons
   Foundation, Program for Advancing Strategic International Networks to
   Accelerate the Circulation of Talented Researchers (Grant No. S2603,
   Japan) and National Institutes of Health (MH098506 and HD04612).
CR Allais A, 2007, EUR J NEUROSCI, V25, P2604, DOI 10.1111/j.1460-9568.2007.05535.x
   Amann LC, 2010, BRAIN RES BULL, V83, P147, DOI 10.1016/j.brainresbull.2010.04.008
   [Anonymous], 1996, Guide for the care and use of laboratory animals
   Braff DL, 1999, AM J PSYCHIAT, V156, P596
   Charitidi K, 2012, ENDOCRINOLOGY, V153, P4412, DOI 10.1210/en.2012-1416
   Eastwood SL, 2000, BRIT J PSYCHIAT, V176, P236, DOI 10.1192/bjp.176.3.236
   Falluel-Morel A, 2007, J NEUROENDOCRINOL, V19, P321, DOI 10.1111/j.1365-2826.2007.01537.x
   Feyder M, 2010, AM J PSYCHIAT, V167, P1508, DOI 10.1176/appi.ajp.2010.10040484
   Gábor F, 2011, INT J DEV NEUROSCI, V29, P305, DOI 10.1016/j.ijdevneu.2011.02.013
   Gale GD, 2009, MOL PSYCHIATR, V14, P631, DOI 10.1038/mp.2008.4
   Ghiani CA, 2001, J NEUROSCI, V21, P1274
   Girard BM, 2004, REGUL PEPTIDES, V123, P107, DOI 10.1016/j.regpep.2004.05.024
   Glantz LA, 1997, ARCH GEN PSYCHIAT, V54, P943
   Gourlet P, 1997, PEPTIDES, V18, P403, DOI 10.1016/S0196-9781(96)00322-1
   Hanks AN, 2013, BEHAV BRAIN RES, V252, P405, DOI 10.1016/j.bbr.2013.06.017
   Harmar AJ, 2003, J NEUROENDOCRINOL, V15, P335, DOI 10.1046/j.1365-2826.2003.01005.x
   Harmar AJ, 2002, CELL, V109, P497, DOI 10.1016/S0092-8674(02)00736-5
   Harmar AJ, 1998, PHARMACOL REV, V50, P265
   Harmar AJ, 2012, BRIT J PHARMACOL, V166, P4, DOI 10.1111/j.1476-5381.2012.01871.x
   Hattori T, 2007, MOL PSYCHIATR, V12, P398, DOI 10.1038/sj.mp.4001945
   Hermes G, 2011, PHYSIOL BEHAV, V104, P354, DOI 10.1016/j.physbeh.2010.12.019
   Holt DJ, 2012, ARCH GEN PSYCHIAT, V69, P893, DOI 10.1001/archgenpsychiatry.2011.2310
   Holt DJ, 2009, BIOL PSYCHIAT, V65, P455, DOI 10.1016/j.biopsych.2008.09.017
   Insel TR, 2010, NATURE, V468, P187, DOI 10.1038/nature09552
   Itri J, 2003, J NEUROPHYSIOL, V90, P1589, DOI 10.1152/jn.00332.2003
   Jacobs NS, 2010, J NEUROSCI METH, V190, P235, DOI 10.1016/j.jneumeth.2010.04.029
   Karson CN, 1999, MOL PSYCHIATR, V4, P39, DOI 10.1038/sj.mp.4000459
   Kristiansen LV, 2006, MOL PSYCHIATR, V11, P737, DOI 10.1038/sj.mp.4001844
   Levinson DF, 2011, AM J PSYCHIAT, V168, P302, DOI 10.1176/appi.ajp.2010.10060876
   Matsuyama S, 2003, NEUROREPORT, V14, P2095, DOI 10.1097/00001756-200311140-00017
   McGlashan TH, 2000, ARCH GEN PSYCHIAT, V57, P637, DOI 10.1001/archpsyc.57.7.637
   Nadler JJ, 2004, GENES BRAIN BEHAV, V3, P303, DOI 10.1111/j.1601-183X.2004.00071.x
   Nakamachi T, 2011, CURR PHARM DESIGN, V17, P973, DOI 10.2174/138161211795589346
   Nelson KB, 2001, ANN NEUROL, V49, P597, DOI 10.1002/ana.1024
   Niewiadomski P, 2013, CELL SIGNAL, V25, P2222, DOI 10.1016/j.cellsig.2013.07.012
   O'Kusky JR, 2000, J NEUROSCI, V20, P8435, DOI 10.1523/JNEUROSCI.20-22-08435.2000
   Ohnuma T, 2000, NEUROREPORT, V11, P3133, DOI 10.1097/00001756-200009280-00019
   Otto C, 2001, J NEUROSCI, V21, P5520, DOI 10.1523/JNEUROSCI.21-15-05520.2001
   Pakhotin P, 2006, PFLUG ARCH EUR J PHY, V452, P7, DOI 10.1007/s00424-005-0003-z
   Paolicelli RC, 2011, SCIENCE, V333, P1456, DOI 10.1126/science.1202529
   Pascual R, 2006, ACTA NEUROBIOL EXP, V66, P7, DOI 10.55782/ane-2006-1582
   Prut L, 2003, EUR J PHARMACOL, V463, P3, DOI 10.1016/S0014-2999(03)01272-X
   Reglodi D, 2003, BEHAV BRAIN RES, V140, P131, DOI 10.1016/S0166-4328(02)00289-9
   Romero E, 2010, MOL PSYCHIATR, V15, P372, DOI 10.1038/mp.2008.44
   Sebat J, 2009, TRENDS GENET, V25, P528, DOI 10.1016/j.tig.2009.10.004
   Silverman JL, 2010, NAT REV NEUROSCI, V11, P490, DOI 10.1038/nrn2851
   Suh JH, 2001, NAT NEUROSCI, V4, P123, DOI 10.1038/83936
   Swerdlow NR, 2006, ARCH GEN PSYCHIAT, V63, P1325, DOI 10.1001/archpsyc.63.12.1325
   Vacic V, 2011, NATURE, V471, P499, DOI 10.1038/nature09884
   Walf AA, 2009, BEHAV BRAIN RES, V196, P254, DOI 10.1016/j.bbr.2008.09.016
   Waschek JA, 1996, J NEUROCHEM, V66, P1762
   Waschek JA, 1996, ANN NY ACAD SCI, V805, P290
   Yamada K, 2010, PLOS ONE, V5, DOI 10.1371/journal.pone.0008596
   Ye P, 2002, J NEUROSCI, V22, P6041
   Yuan JM, 2014, SCHIZOPHR RES, V156, P66, DOI 10.1016/j.schres.2014.04.004
   Zelikowsky M, 2013, BIOL PSYCHIAT, V73, P345, DOI 10.1016/j.biopsych.2012.08.006
   Zupan V, 2000, PEDIATR RES, V47, P53, DOI 10.1203/00006450-200001000-00012
NR 57
TC 17
Z9 22
U1 0
U2 9
PU SPRINGER
PI NEW YORK
PA 233 SPRING ST, NEW YORK, NY 10013 USA
SN 0033-3158
EI 1432-2072
J9 PSYCHOPHARMACOLOGY
JI Psychopharmacology
PD JUN
PY 2015
VL 232
IS 12
BP 2181
EP 2189
DI 10.1007/s00213-014-3848-z
PG 9
WC Neurosciences; Pharmacology & Pharmacy; Psychiatry
WE Science Citation Index Expanded (SCI-EXPANDED)
SC Neurosciences & Neurology; Pharmacology & Pharmacy; Psychiatry
GA CI1DG
UT WOS:000354481000014
PM 25575489
OA Green Accepted, Green Submitted
DA 2025-08-11
ER

PT J
AU Dage, JL
   Colvin, EM
   Fouillet, A
   Langron, E
   Roell, WC
   Li, JL
   Mathur, SX
   Mogg, AJ
   Schmitt, MG
   Felder, CC
   Merchant, KM
   Isaac, J
   Broad, LM
   Sher, E
   Ursu, D
AF Dage, Jeffrey L.
   Colvin, Ellen M.
   Fouillet, Antoine
   Langron, Emily
   Roell, William C.
   Li, Jingling
   Mathur, Sachin X.
   Mogg, Adrian J.
   Schmitt, Matthew G.
   Felder, Christian C.
   Merchant, Kalpana M.
   Isaac, John
   Broad, Lisa M.
   Sher, Emanuele
   Ursu, Daniel
TI Pharmacological characterisation of ligand- and voltage-gated ion
   channels expressed in human iPSC-derived forebrain neurons
SO PSYCHOPHARMACOLOGY
LA English
DT Article
DE IPSC; Stem cells; Ion channels; Glutamate receptors; GABA(A) receptors
ID PLURIPOTENT STEM-CELLS; RNAS ENCODING SUBUNITS; D-ASPARTATE RECEPTOR;
   NMDA RECEPTOR; CALCIUM TRANSIENTS; GENE-EXPRESSION; CA2+ INFLUX; MODEL;
   NORMALIZATION; MODULATION
AB Genetic causes, or predisposition, are increasingly accepted to be part of the ethiopathogenesis of many neuropsychiatric diseases. While genes can be studied in any type of cells, their physiological function in human brain cells is difficult to evaluate, particularly in living subjects.
   As a first step towards the characterisation of human inducible pluripotent stem cell (iPSC)-derived neurons from autism spectrum disorder (ASD) patients, we used gene expression and functional studies to define the regional identity of the typical forebrain differentiation, demonstrate expression patterns of genes of interest in ASD and understand the properties of 'control' iPSC-derived neurons (iCell-Neurons (TM)), with a focus on receptors and ion channels that play a central role in synaptic physio-pathology.
   The gene expression profile of the iCell-Neurons (TM) closely resembled that observed in neonatal prefrontal cortex tissues. Functional studies, performed mainly using calcium flux assays, demonstrated the presence of ionotropic glutamate (alpha-amino-3-hydroxy-5-methyl-4-isoxazolepropionic acid and N-methyl-d-aspartate) and gamma-aminobutyric acid type A receptors. Voltage-gated sodium and calcium channels were also identified using similar techniques.
   Overall, the results reported here suggest that iCell-Neurons (TM) are a good cellular model of a relatively immature forebrain human neuron population that can be used both as a control in comparison to patients cells, and as host cells in which mutations, insertions and deletions can be used in order to study the molecular mechanisms of ASD and other neurological disorders in an isogenic cellular background.
C1 [Dage, Jeffrey L.; Roell, William C.; Li, Jingling; Mathur, Sachin X.; Schmitt, Matthew G.; Felder, Christian C.; Merchant, Kalpana M.] Eli Lilly & Co, Lilly Res Labs, Indianapolis, IN 46285 USA.
   [Colvin, Ellen M.; Fouillet, Antoine; Langron, Emily; Mogg, Adrian J.; Isaac, John; Broad, Lisa M.; Sher, Emanuele; Ursu, Daniel] Eli Lilly & Co, Lilly Res Ctr, Windlesham GU20 6PH, Surrey, England.
C3 Eli Lilly; Lilly Research Laboratories; Eli Lilly; Lilly Research
   Laboratories
RP Ursu, D (corresponding author), Eli Lilly & Co, Lilly Res Ctr, Windlesham GU20 6PH, Surrey, England.
EM Ursu_Daniel@lilly.com
RI ; Mathur, Sachin/O-5265-2019
OI Cutting, Emily/0000-0001-7183-7383; Dage, Jeffrey/0000-0002-2192-1699;
   Felder, Christian/0000-0003-1134-8881
FU Innovative Medicines Initiative [115300]; European Union company; EFPIA
   company
FX We gratefully acknowledge the contributions of Nicholas Reising
   (Advanced Testing Laboratories) for cell culture support and the
   Discovery Chemistry Synthesis Group at Eli Lilly for the synthesis of
   compounds. We would also like to thank our collaborators from Cellular
   Dynamics International Inc for providing samples from the
   differentiation runs studied and time in culture as well as the
   iCell-Neurons (TM). The research leading to these results has received
   support from the Innovative Medicines Initiative Joint Undertaking under
   grant agreement no 115300, resources of which are composed of financial
   contribution from the European Union's Seventh Framework Programme
   (FP7/2007 - 2013) and EFPIA companies' in kind contribution.
CR Aasen T, 2008, NAT BIOTECHNOL, V26, P1276, DOI 10.1038/nbt.1503
   Barrett T, 2013, NUCLEIC ACIDS RES, V41, pD991, DOI 10.1093/nar/gks1193
   Basu SN, 2009, NUCLEIC ACIDS RES, V37, pD832, DOI 10.1093/nar/gkn835
   Baumbarger PJ, 2001, J PHARMACOL EXP THER, V298, P86
   Bellone C, 2007, NEURON, V55, P779, DOI 10.1016/j.neuron.2007.07.035
   Bettini E, 2010, J PHARMACOL EXP THER, V335, P636, DOI 10.1124/jpet.110.172544
   Chai XY, 2012, NEUROBIOL DIS, V48, P356, DOI 10.1016/j.nbd.2012.05.021
   Clayton GH, 1998, DEV BRAIN RES, V109, P281, DOI 10.1016/S0165-3806(98)00078-9
   Cliff C, 2011, 17 ANN SOC BIOM SCRE
   Colvin EM, 2012, 17 ANN SOC BIOM SCRE
   Courchesne E, 2011, JAMA-J AM MED ASSOC, V306, P2001, DOI 10.1001/jama.2011.1638
   Coyne L, 2011, NEUROCHEM INT, V59, P404, DOI 10.1016/j.neuint.2011.01.022
   Dai G, 2008, ASSAY DRUG DEV TECHN, V6, P195, DOI 10.1089/adt.2008.136
   Dai MH, 2005, NUCLEIC ACIDS RES, V33, DOI 10.1093/nar/gni179
   Dai WM, 2001, BRIT J PHARMACOL, V132, P1859, DOI 10.1038/sj.bjp.0703993
   DeLorey TM, 2008, BEHAV BRAIN RES, V187, P207, DOI 10.1016/j.bbr.2007.09.009
   DeRosa BA, 2012, NEUROSCI LETT, V516, P9, DOI 10.1016/j.neulet.2012.02.086
   Diboun I, 2006, BMC GENOMICS, V7, DOI 10.1186/1471-2164-7-252
   Dodla MC, 2010, CURR STEM CELL RES T, V5, P251
   Dolmetsch R, 2011, CELL, V145, P831, DOI 10.1016/j.cell.2011.05.034
   Dzhala VI, 2005, NAT MED, V11, P1205, DOI 10.1038/nm1301
   Edman S, 2012, NEUROPHARMACOLOGY, V63, P441, DOI 10.1016/j.neuropharm.2012.04.027
   Egawa N, 2012, SCI TRANSL MED, V4, DOI 10.1126/scitranslmed.3004052
   Fischer W, 2002, EUR J PHARMACOL, V438, P53, DOI 10.1016/S0014-2999(02)01296-7
   Gentleman RC, 2004, GENOME BIOL, V5, DOI 10.1186/gb-2004-5-10-r80
   Gill JK, 2013, PLOS ONE, V8, DOI 10.1371/journal.pone.0055047
   Goldberg MC, 2011, DEV COGN NEUROS-NETH, V1, P47, DOI 10.1016/j.dcn.2010.07.002
   Grskovic M, 2011, NAT REV DRUG DISCOV, V10, P915, DOI 10.1038/nrd3577
   Gupta K, 2013, BRIT J CLIN PHARMACO, V75, P907, DOI 10.1111/bcp.12022
   Haythornthwaite A, 2012, J BIOMOL SCREEN, V17, P1264, DOI 10.1177/1087057112457821
   Heikkilä TJ, 2009, EXP NEUROL, V218, P109, DOI 10.1016/j.expneurol.2009.04.011
   Hotta A, 2009, NAT METHODS, V6, P370, DOI [10.1038/NMETH.1325, 10.1038/nmeth.1325]
   Irizarry RA, 2003, BIOSTATISTICS, V4, P249, DOI 10.1093/biostatistics/4.2.249
   Karumbayaram S, 2012, STEM CELL TRANSL MED, V1, P36, DOI 10.5966/sctm.2011-0001
   Kauffmann Audrey, 2009, Bioinformatics, V25, P415, DOI 10.1093/bioinformatics/btn647
   Krey JF, 2013, NAT NEUROSCI, V16, P201, DOI 10.1038/nn.3307
   Kumar RA, 2009, CURR NEUROL NEUROSCI, V9, P188, DOI 10.1007/s11910-009-0029-2
   Lee H, 2005, EUR J NEUROSCI, V21, P2593, DOI 10.1111/j.1460-9568.2005.04084.x
   Leek JT, 2007, PLOS GENET, V3, P1724, DOI 10.1371/journal.pgen.0030161
   LUHMANN HJ, 1991, J NEUROPHYSIOL, V65, P247, DOI 10.1152/jn.1991.65.2.247
   Maherali N, 2008, CELL STEM CELL, V3, P340, DOI 10.1016/j.stem.2008.08.003
   Marchetto MCN, 2010, CELL, V143, P527, DOI 10.1016/j.cell.2010.10.016
   Mariani J, 2012, P NATL ACAD SCI USA, V109, P12770, DOI 10.1073/pnas.1202944109
   Mckay S, 2012, BRIT J PHARMACOL, V166, P924, DOI 10.1111/j.1476-5381.2011.01748.x
   Moskvina V, 2009, MOL PSYCHIATR, V14, P252, DOI 10.1038/mp.2008.133
   Muhle R, 2004, PEDIATRICS, V113, pE472, DOI 10.1542/peds.113.5.e472
   Murphy D, 2012, NAT REV DRUG DISCOV, V11, P815, DOI 10.1038/nrd3881
   MURPHY TH, 1992, J NEUROSCI, V12, P4834
   Nyegaard M, 2010, MOL PSYCHIATR, V15, P119, DOI 10.1038/mp.2009.69
   Ogden KK, 2011, TRENDS PHARMACOL SCI, V32, P726, DOI 10.1016/j.tips.2011.08.003
   Owens DF, 1996, J NEUROSCI, V16, P6414
   Paoletti P, 2007, CURR OPIN PHARMACOL, V7, P39, DOI 10.1016/j.coph.2006.08.011
   Park IH, 2008, CELL, V134, P877, DOI 10.1016/j.cell.2008.07.041
   Pasca SP, 2011, NAT MED, V17, P1657, DOI 10.1038/nm.2576
   Petit I, 2012, STEM CELL RES, V8, P134, DOI 10.1016/j.scr.2011.09.003
   Piccolo SR, 2012, GENOMICS, V100, P337, DOI 10.1016/j.ygeno.2012.08.003
   ROBINSON HPC, 1993, J NEUROPHYSIOL, V70, P1606, DOI 10.1152/jn.1993.70.4.1606
   Ruel J, 2002, CNS DRUG REV, V8, P235
   Sanger H, 2013, NEUROPHARMACOLOGY, V66, P264, DOI 10.1016/j.neuropharm.2012.05.023
   Sanz-Clemente A, 2010, NEURON, V67, P984, DOI 10.1016/j.neuron.2010.08.011
   Subramanian A, 2005, P NATL ACAD SCI USA, V102, P15545, DOI 10.1073/pnas.0506580102
   Tseng GC, 2012, NUCLEIC ACIDS RES, V40, P3785, DOI 10.1093/nar/gkr1265
   Vaccarino FM, 2011, NEUROPHARMACOLOGY, V60, P1355, DOI 10.1016/j.neuropharm.2011.02.021
   Wang K, 2009, NATURE, V459, P528, DOI 10.1038/nature07999
   Weick JP, 2011, P NATL ACAD SCI USA, V108, P20189, DOI 10.1073/pnas.1108487108
   Whitemarsh RCM, 2012, TOXICOL SCI, V126, P426, DOI 10.1093/toxsci/kfr354
   Xu XH, 2013, STEM CELL RES, V10, P213, DOI 10.1016/j.scr.2012.11.005
   Ye ZY, 2012, J BIOL CHEM, V287, P17438, DOI 10.1074/jbc.M111.331165
   YUSTE R, 1991, NEURON, V6, P333, DOI 10.1016/0896-6273(91)90243-S
   ZHONG J, 1995, J NEUROCHEM, V64, P531
   ZHONG J, 1994, MOL PHARMACOL, V45, P846
NR 71
TC 45
Z9 49
U1 1
U2 15
PU SPRINGER
PI NEW YORK
PA 233 SPRING ST, NEW YORK, NY 10013 USA
SN 0033-3158
EI 1432-2072
J9 PSYCHOPHARMACOLOGY
JI Psychopharmacology
PD MAR
PY 2014
VL 231
IS 6
BP 1105
EP 1124
DI 10.1007/s00213-013-3384-2
PG 20
WC Neurosciences; Pharmacology & Pharmacy; Psychiatry
WE Science Citation Index Expanded (SCI-EXPANDED)
SC Neurosciences & Neurology; Pharmacology & Pharmacy; Psychiatry
GA AB8FL
UT WOS:000332025500010
PM 24429870
DA 2025-08-11
ER

PT J
AU Dominick, KC
   Andrews, HF
   Kaufmann, WE
   Berry-Kravis, E
   Erickson, CA
AF Dominick, Kelli C.
   Andrews, Howard F.
   Kaufmann, Walter E.
   Berry-Kravis, Elizabeth
   Erickson, Craig A.
TI Psychotropic Drug Treatment Patterns in Persons with Fragile X Syndrome
SO JOURNAL OF CHILD AND ADOLESCENT PSYCHOPHARMACOLOGY
LA English
DT Article
DE fragile X syndrome; psychopharmacology; intellectual disability
ID ABERRANT BEHAVIOR CHECKLIST; ANXIETY DISORDERS; INTELLECTUAL DISABILITY;
   COOCCURRING CONDITIONS; PSYCHIATRIC-DISORDERS; STIMULANT MEDICATION;
   AUTISTIC BEHAVIOR; CONTROLLED TRIAL; YOUNG BOYS; CHILDREN
AB Objective: Psychiatric comorbidity is common in fragile X syndrome (FXS) and often addressed through pharmacological management. Here we examine data in the Fragile X Online Registry With Accessible Research Database (FORWARD) to characterize specific symptoms being treated with psychotropic medication, patterns of medication use, as well as the influence of gender, intellectual disability (ID), age, and autism spectrum disorder (ASD) diagnosis.Methods: Data were drawn from the 975 participants who have a completed clinician form. We explored the frequency of psychotropic medication use for the following symptom clusters: attention, hyperactivity, anxiety, hypersensitivity, obsessive-compulsive disorder (OCD), mood swings, irritability/agitation, aggression, and self-injury (IAAS).Results: A majority of participants (617 or 63.3%) were taking a psychotropic medication, including investigational drugs. Medications were often targeting multiple symptoms. Psychotropic medication use was more common in males, adolescents, and those with comorbid ID and ASD. Anxiety was the most frequently targeted symptom, followed by attention-deficit/hyperactivity disorder symptoms and IAAS. Selective serotonin reuptake inhibitors (SSRIs) were the most frequently prescribed medication class among all patients (n = 266, 43%), followed by stimulants (n = 235, 38%), each with no gender difference. Antipsychotics were the third most frequently prescribed medication class (n = 205, 33%), and were more frequently prescribed to males and those with ID and ASD.Conclusions: Anxiety, attention and hyperactivity were the most common symptom targets for psychopharmacologic intervention in FXS. Our results support clinical knowledge that males with comorbid ASD and ID have a more severe presentation requiring more intervention including medications. These results highlight the need for examination of symptom overlap and interaction.
C1 [Dominick, Kelli C.; Erickson, Craig A.] Univ Cincinnati, Coll Med, Dept Psychiat, Cincinnati, OH 45221 USA.
   [Dominick, Kelli C.; Erickson, Craig A.] Cincinnati Childrens Hosp Med Ctr, Div Child & Adolescent Psychiat, 3333 Burnet Ave MLC 4002, Cincinnati, OH 45229 USA.
   [Andrews, Howard F.] Columbia Univ, Dept Biostat, Mailman Sch Publ Hlth, New York, NY USA.
   [Kaufmann, Walter E.] Boston Childrens Hosp, Dept Neurol, Boston, MA USA.
   [Kaufmann, Walter E.] Emory Univ, Sch Med, Dept Human Genet, Atlanta, GA USA.
   [Berry-Kravis, Elizabeth] Rush Univ, Med Ctr, Dept Pediat, Chicago, IL 60612 USA.
   [Berry-Kravis, Elizabeth] Rush Univ, Med Ctr, Dept Neurol Sci, Chicago, IL 60612 USA.
   [Berry-Kravis, Elizabeth] Rush Univ, Med Ctr, Dept Biochem, Chicago, IL 60612 USA.
C3 University System of Ohio; University of Cincinnati; Cincinnati
   Children's Hospital Medical Center; Columbia University; Harvard
   University; Harvard University Medical Affiliates; Boston Children's
   Hospital; Emory University; Rush University; Rush University; Rush
   University
RP Dominick, KC (corresponding author), Cincinnati Childrens Hosp Med Ctr, Div Child & Adolescent Psychiat, 3333 Burnet Ave MLC 4002, Cincinnati, OH 45229 USA.
EM kelli.dominick@cchmc.org
RI ; Dominick, Kelli/MFI-7673-2025; Erickson, Craig/M-8933-2017
OI Dominick, Kelli/0000-0003-3775-2479; 
CR Adam Y, 2012, SOC PSYCH PSYCH EPID, V47, P339, DOI 10.1007/s00127-010-0337-5
   AMAN MG, 1985, AM J MENT DEF, V89, P485
   Amaria RN., 2001, Mental Health Aspects of Developmental Disabilities, V4, P143
   Aubertin G., 2012, RES CONSORTIUM CLIN
   Bailey DB, 1998, J AUTISM DEV DISORD, V28, P499
   Bailey DB, 2001, J AUTISM DEV DISORD, V31, P165
   Bailey DB, 2000, J DEV BEHAV PEDIATR, V21, P315, DOI 10.1097/00004703-200010000-00001
   Bailey DB, 2008, AM J MED GENET A, V146A, P2060, DOI 10.1002/ajmg.a.32439
   Bailey DB, 2012, J DEV BEHAV PEDIATR, V33, P62, DOI 10.1097/DBP.0b013e318236c0e1
   Bailey DB Jr, 2010, AJIDD-AM J INTELLECT, V115, P447, DOI 10.1352/1944-7558-115.6.447
   Baranek Grace T, 2008, Phys Occup Ther Pediatr, V28, P79
   BAUMGARDNER TL, 1995, PEDIATRICS, V95, P744
   Berry-Kravis E, 2004, MENT RETARD DEV D R, V10, P42, DOI 10.1002/mrdd.20007
   Berry-Kravis E, 2012, INT J PEDIAT, V2012, DOI 10.1155/2012/843016
   Budimirovic DB, 2020, BRAIN SCI, V10, DOI 10.3390/brainsci10100694
   Budimirovic DB, 2011, DEV NEUROSCI-BASEL, V33, P379, DOI 10.1159/000330213
   Ching HD, 2012, COCHRANE DB SYST REV, DOI 10.1002/14651858.CD009043.pub2
   Chromik LC, 2019, J ATTEN DISORD, V23, P181, DOI 10.1177/1087054715571739
   Cordeiro L, 2011, J NEURODEV DISORD, V3, P57, DOI 10.1007/s11689-010-9067-y
   Cornish K, 2004, MENT RETARD DEV D R, V10, P11, DOI 10.1002/mrdd.20003
   Davenport MH, 2016, DRUGS, V76, P431, DOI 10.1007/s40265-016-0542-y
   Dekker MC, 2003, J AM ACAD CHILD PSY, V42, P915, DOI 10.1097/01.CHI.0000046892.27264.1A
   Dominick KC, 2018, J CHILD ADOL PSYCHOP, V28, P274, DOI 10.1089/cap.2017.0057
   Eckert EM, 2019, J AUTISM DEV DISORD, V49, P4595, DOI 10.1007/s10803-019-04173-z
   El Mrayyan N, 2019, BMC PSYCHIATRY, V19, DOI 10.1186/s12888-019-2151-2
   Elia Josephine, 2008, Child Adolesc Psychiatry Ment Health, V2, P15, DOI 10.1186/1753-2000-2-15
   Erickson CA, 2011, PSYCHOPHARMACOLOGY, V216, P85, DOI 10.1007/s00213-011-2194-7
   Ezell J, 2019, J AUTISM DEV DISORD, V49, P1131, DOI 10.1007/s10803-018-3804-6
   Fatemi SH, 2011, NEUROPHARMACOLOGY, V60, P1221, DOI 10.1016/j.neuropharm.2010.11.011
   FREUND LS, 1993, PEDIATRICS, V91, P321
   Green SA, 2015, J CLIN CHILD ADOLESC, V44, P137, DOI 10.1080/15374416.2013.873979
   Haessler F, 2016, BMC PSYCHIATRY, V16, DOI 10.1186/s12888-016-1020-5
   Hagerman RJ, 2015, CURR OPIN PSYCHIATR, V28, P107, DOI 10.1097/YCO.0000000000000131
   Hagerman RJ, 2009, PEDIATRICS, V123, P378, DOI 10.1542/peds.2008-0317
   Hagerman RJ, 2002, MICROSC RES TECHNIQ, V57, P168, DOI 10.1002/jemt.10067
   HAGERMAN RJ, 1994, DEV BRAIN DYSFUNCT, V7, P155
   HAGERMAN RJ, 1988, AM J MED GENET, V30, P377, DOI 10.1002/ajmg.1320300138
   HAGERMAN RJ, 1986, AM J MED GENET, V23, P359, DOI 10.1002/ajmg.1320230128
   Hatton D.D., 2000, Journal of Early Intervention, V23, P235
   Hatton DD, 2002, AM J MED GENET, V108, P105, DOI 10.1002/ajmg.10216
   Hermans H, 2013, J AFFECT DISORDERS, V144, P94, DOI 10.1016/j.jad.2012.06.011
   Hess LG, 2016, J DEV BEHAV PEDIATR, V37, P619, DOI 10.1097/DBP.0000000000000334
   Hessl D, 2008, J AUTISM DEV DISORD, V38, P184, DOI 10.1007/s10803-007-0365-5
   Hirsch LE, 2016, COCHRANE DB SYST REV, DOI 10.1002/14651858.CD009043.pub3
   Indah Winarni Tri, 2012, Autism Res Treat, V2012, P104317, DOI 10.1155/2012/104317
   Jensen PS, 2001, J AM ACAD CHILD PSY, V40, P147, DOI 10.1097/00004583-200102000-00009
   Jesner OS, 2007, COCHRANE DB SYST REV, DOI 10.1002/14651858.CD005040.pub2
   Kaufmann WE, 2017, PEDIATRICS, V139, pS194, DOI [10.1542/peds.2016-159F, 10.1542/peds.2016-1159F]
   Khin NA, 1998, AM J MED GENET, V81, P222, DOI 10.1002/(SICI)1096-8628(19980508)81:3<222::AID-AJMG3>3.0.CO;2-Y
   Kovács T, 2013, PSYCHIAT RES, V210, P690, DOI 10.1016/j.psychres.2012.12.022
   Laxman DJ, 2018, J INTELL DISABIL RES, V62, P94, DOI 10.1111/jir.12433
   Lozano R, 2014, INTRACTABLE RARE DIS, V3, P134, DOI 10.5582/irdr.2014.01022
   Mullen E., 1995, MULLEN SCALES EARLY
   Newman I, 2015, RES DEV DISABIL, V38, P7, DOI 10.1016/j.ridd.2014.11.003
   Oliver C, 2011, J AUTISM DEV DISORD, V41, P1019, DOI 10.1007/s10803-010-1125-5
   Quinn Patricia O, 2008, Curr Psychiatry Rep, V10, P419, DOI 10.1007/s11920-008-0067-5
   Rapee RM, 2005, J CONSULT CLIN PSYCH, V73, P488, DOI 10.1037/0022-006X.73.3.488
   Rapee RM, 2002, BIOL PSYCHIAT, V52, P947, DOI 10.1016/S0006-3223(02)01572-X
   Rapee RM, 2010, AM J PSYCHIAT, V167, P1518, DOI 10.1176/appi.ajp.2010.09111619
   Raspa M, 2017, PEDIATRICS, V139, pS153, DOI 10.1542/peds.2016-1159C
   REISS AL, 1988, ARCH GEN PSYCHIAT, V45, P25
   Riley C, 2017, PEDIATRICS, V139, pS147, DOI 10.1542/peds.2016-1159B
   Roberts J, 2019, J AUTISM DEV DISORD, V49, P3753, DOI 10.1007/s10803-019-04051-8
   Roberts JE, 2011, J NEURODEV DISORD, V3, P175, DOI 10.1007/s11689-011-9085-4
   Rucklidge JJ, 2010, PSYCHIAT CLIN N AM, V33, P357, DOI 10.1016/j.psc.2010.01.006
   Schaefer TL, 2015, APPL CLIN GENET, V8, P75, DOI 10.2147/TACG.S35673
   Schneider A, 2009, DEV DISABIL RES REV, V15, P333, DOI 10.1002/ddrr.80
   Shea CKS, 2018, J ATTEN DISORD, V22, P403, DOI 10.1177/1087054714562830
   Sherman SL, 2017, PEDIATRICS, V139, pS183, DOI 10.1542/peds.2016-1159E
   Smiley E, 2003, J INTELL DISABIL RES, V47, P62, DOI 10.1046/j.1365-2788.47.s1.26.x
   Sullivan K, 2006, AM J MED GENET A, V140A, P2275, DOI 10.1002/ajmg.a.31388
   Symons FJ, 2010, AJIDD-AM J INTELLECT, V115, P473, DOI 10.1352/1944-7558-115.6.473
   Thurman AJ, 2014, RES DEV DISABIL, V35, P1072, DOI 10.1016/j.ridd.2014.01.032
   Tranfaglia MR, 2011, DEV NEUROSCI-BASEL, V33, P337, DOI 10.1159/000329421
   Tranfaglia MR, 2012, RESULTS PROBL CELL D, V54, P281, DOI 10.1007/978-3-642-21649-7_16
   Villas-Boas CB, 2019, INT CLIN PSYCHOPHARM, V34, P57, DOI 10.1097/YIC.0000000000000243
   Wadell PM, 2013, CURR PSYCHIATRY REV, V9, P53, DOI 10.2174/157340013805289644
   Weber JD, 2019, BRAIN SCI, V9, DOI 10.3390/brainsci9020018
   Wheeler AC, 2016, J INTELL DISABIL RES, V60, P113, DOI 10.1111/jir.12238
   Wheeler A, 2014, AM J MED GENET A, V164, P141, DOI 10.1002/ajmg.a.36232
   Witwer AN, 2007, J INTELLECT DEV DIS, V32, P179, DOI 10.1080/13668250701604776
   Yoo K.H., 2017, J PSYCHOL CLIN PSYCH, V7
NR 82
TC 10
Z9 11
U1 1
U2 11
PU MARY ANN LIEBERT, INC
PI NEW ROCHELLE
PA 140 HUGUENOT STREET, 3RD FL, NEW ROCHELLE, NY 10801 USA
SN 1044-5463
EI 1557-8992
J9 J CHILD ADOL PSYCHOP
JI J. Child Adolesc. Psychopharmacol.
PD DEC 1
PY 2021
VL 31
IS 10
BP 659
EP 669
DI 10.1089/cap.2021.0042
EA NOV 2021
PG 11
WC Pediatrics; Pharmacology & Pharmacy; Psychiatry
WE Science Citation Index Expanded (SCI-EXPANDED); Social Science Citation Index (SSCI)
SC Pediatrics; Pharmacology & Pharmacy; Psychiatry
GA YB3BX
UT WOS:000722853500001
PM 34818076
DA 2025-08-11
ER

PT J
AU Dunn, GA
   Nigg, JT
   Sullivan, EL
AF Dunn, Geoffrey A.
   Nigg, Joel T.
   Sullivan, Elinor L.
TI Neuroinflammation as a risk factor for attention deficit hyperactivity
   disorder
SO PHARMACOLOGY BIOCHEMISTRY AND BEHAVIOR
LA English
DT Article
DE Neurodevelopmental; Maternal immune activation
ID MATERNAL IMMUNE ACTIVATION; AUTISM SPECTRUM DISORDER; SEROTONIN
   TRANSPORTER GENE; POLYUNSATURATED FATTY-ACIDS; ACUTE TRYPTOPHAN
   DEPLETION; GAMMA-AMINOBUTYRIC-ACID; DEFICIT/HYPERACTIVITY DISORDER;
   ENVIRONMENT INTERACTIONS; BRAIN-DEVELOPMENT; WHITE-MATTER
AB Attention Deficit Hyperactivity Disorder (ADHD) is a persistent, and impairing pediatric-onset neurodevelopmental condition. Its high prevalence, and recurrent controversy over its widespread identification and treatment, drive strong interest in its etiology and mechanisms. Emerging evidence for a role for neuroinflammation in ADHD pathophysiology is of great interest. This evidence includes 1) the above-chance comorbidity of ADHD with inflammatory and autoimmune disorders, 2) initial studies indicating an association with ADHD and increased serum cytokines, 3) preliminary evidence from genetic studies demonstrating associations between polymorphisms in genes associated with inflammatory pathways and ADHD, 4) emerging evidence that early life exposure to environmental factors may increase risk for ADHD via an inflammatory mechanism, and 5) mechanistic evidence from animal models of maternal immune activation documenting behavioral and neural outcomes consistent with ADHD. Prenatal exposure to inflammation is associated with changes in offspring brain development including reductions in cortical gray matter volume and the volume of certain cortical areas-parallel to observations associated with ADHD. Alterations in neurotransmitter systems, including the dopaminergic, serotonergic and glutamatergic systems, are observed in ADHD populations. Animal models provide strong evidence that development and function of these neurotransmitters systems are sensitive to exposure to in utero inflammation. In summary, accumulating evidence from human studies and animal models, while still incomplete, support a potential role for neuroinflammation in the pathophysiology of ADHD. Confirmation of this association and the underlying mechanisms have become valuable targets for research. If confirmed, such a picture may be important in opening new intervention routes.
C1 [Dunn, Geoffrey A.; Sullivan, Elinor L.] Univ Oregon, Eugene, OR 97403 USA.
   [Nigg, Joel T.; Sullivan, Elinor L.] Oregon Hlth & Sci Univ, Portland, OR 97201 USA.
   [Sullivan, Elinor L.] Oregon Natl Primate Res Ctr, Hillsboro, OR USA.
C3 University of Oregon; Oregon Health & Science University; Oregon Health
   & Science University; Oregon National Primate Research Center
RP Sullivan, EL (corresponding author), 505 NW 185th Ave,L584, Beaverton, OR 97006 USA.
EM sullivel@ohsu.edu
RI ; Sullivan, Elinor/AGS-1789-2022
OI Dunn, Geoffrey/0000-0001-7565-2271; Sullivan,
   Elinor/0000-0003-2630-8890; 
FU National Institute of Mental Health of the National Institutes of Health
   (NIH) [R01 MH107508, R01 MH117177]
FX This publication was supported by grant number R01 MH107508 (ES) and R01
   MH117177 (ES and JN) from the National Institute of Mental Health of the
   National Institutes of Health (NIH). The content is solely the
   responsibility of the authors and does not necessarily represent the
   official views of the NIH.
CR Abazyan B, 2010, BIOL PSYCHIAT, V68, P1172, DOI 10.1016/j.biopsych.2010.09.022
   Ahmed Rana, 2014, Patient Prefer Adherence, V8, P661, DOI 10.2147/PPA.S60164
   Allard MJ, 2018, INT J DEV NEUROSCI, V69, P17, DOI 10.1016/j.ijdevneu.2018.06.005
   Allard MJ, 2017, AUTISM RES, V10, P233, DOI 10.1002/aur.1647
   Amico F, 2011, PSYCHIAT RES-NEUROIM, V191, P31, DOI 10.1016/j.pscychresns.2010.08.011
   Anand D, 2017, FRONT PSYCHIATRY, V8, DOI 10.3389/fpsyt.2017.00228
   Andersen CH, 2018, EUR CHILD ADOLES PSY, V27, P139, DOI 10.1007/s00787-017-1027-6
   [Anonymous], 2007, Prim Care Companion J Clin Psychiatry, V9, P129
   Anttila V, 2018, SCIENCE, V360, P1313, DOI 10.1126/science.aap8757
   Aoki Y, 2017, JAMA PSYCHIAT, V74, P1120, DOI 10.1001/jamapsychiatry.2017.2573
   Arnold LE, 2013, CHILD ADOL PSYCH CL, V22, P381, DOI 10.1016/j.chc.2013.03.001
   Arnsten AFT, 2012, J AM ACAD CHILD PSY, V51, P356, DOI 10.1016/j.jaac.2012.01.008
   Arsenault D, 2014, BRAIN BEHAV IMMUN, V38, P77, DOI 10.1016/j.bbi.2013.12.016
   Ayala R, 2007, CELL, V128, P29, DOI 10.1016/j.cell.2006.12.021
   Baharnoori M, 2013, PLOS ONE, V8, DOI 10.1371/journal.pone.0054439
   Banerjee E, 2015, NEUROCHEM INT, V82, P52, DOI 10.1016/j.neuint.2015.02.001
   Barkley RA, 1997, PSYCHOL BULL, V121, P65, DOI 10.1037/0033-2909.121.1.65
   Barry DS, 2014, INT J BIOCHEM CELL B, V46, P76, DOI 10.1016/j.biocel.2013.11.013
   Bates V, 2018, BEHAV NEUROSCI, V132, P66, DOI 10.1037/bne0000230
   Bayer TA, 1999, NEUROSCI LETT, V271, P126, DOI 10.1016/S0304-3940(99)00545-5
   Becker K, 2008, J PEDIATR-US, V152, P263, DOI 10.1016/j.jpeds.2007.07.004
   Belmadani A, 2006, J NEUROSCI, V26, P3182, DOI 10.1523/JNEUROSCI.0156-06.2006
   Bergeron JDL, 2013, DEV NEUROSCI-BASEL, V35, P504, DOI 10.1159/000355656
   Bhattacharya A, 2016, PSYCHOPHARMACOLOGY, V233, P1623, DOI 10.1007/s00213-016-4214-0
   Biederman J, 2005, BIOL PSYCHIAT, V57, P1215, DOI 10.1016/j.biopsych.2004.10.020
   Bilbo SD, 2009, FRONT BEHAV NEUROSCI, V3, DOI 10.3389/neuro.08.014.2009
   Bitanihirwe BKY, 2010, NEUROPSYCHOPHARMACOL, V35, P2462, DOI 10.1038/npp.2010.129
   Boerwinkle A, 2019, J NEUROIMMUNE PHARM, V14, P9, DOI 10.1007/s11481-018-9823-4
   Bollmann S, 2015, TRANSL PSYCHIAT, V5, DOI 10.1038/tp.2015.79
   Boy F, 2011, BIOL PSYCHIAT, V70, P866, DOI 10.1016/j.biopsych.2011.05.030
   Bronson SL, 2014, ENDOCRINOLOGY, V155, P2635, DOI 10.1210/en.2014-1040
   Buske-Kirschbaunn A, 2013, PSYCHONEUROENDOCRINO, V38, P12, DOI 10.1016/j.psyneuen.2012.09.017
   Buss C, 2012, PLOS ONE, V7, DOI 10.1371/journal.pone.0037758
   Carrey NJ, 2007, J CHILD ADOL PSYCHOP, V17, P11, DOI 10.1089/cap.2006.0008
   Castellanos FX, 2002, JAMA-J AM MED ASSOC, V288, P1740, DOI 10.1001/jama.288.14.1740
   Chang JPC, 2018, NEUROPSYCHOPHARMACOL, V43, P534, DOI 10.1038/npp.2017.160
   Chen L, 2015, ACTA NEUROPSYCHIATR, V27, P368, DOI 10.1017/neu.2015.37
   Chen Q, 2014, INT J EPIDEMIOL, V43, P83, DOI 10.1093/ije/dyt152
   Clarke HF, 2007, CEREB CORTEX, V17, P18, DOI 10.1093/cercor/bhj120
   COLEMAN M, 1971, J PEDIATR-US, V78, P985, DOI 10.1016/S0022-3476(71)80428-6
   Colombo J, 2016, PEDIATR RES, V80, P656, DOI 10.1038/pr.2016.134
   COPPEN AJ, 1988, J CLIN PSYCHIAT, V49, P4
   Cortese S, 2012, EUR J PAEDIATR NEURO, V16, P422, DOI 10.1016/j.ejpn.2012.01.009
   Costenbader KH, 2006, LUPUS, V15, P737, DOI 10.1177/0961203306069344
   Crockett MJ, 2009, J NEUROSCI, V29, P11993, DOI 10.1523/JNEUROSCI.2513-09.2009
   Crum WR, 2017, BRAIN BEHAV IMMUN, V63, P50, DOI 10.1016/j.bbi.2016.12.008
   Cunningham CL, 2013, J NEUROSCI, V33, P4216, DOI 10.1523/JNEUROSCI.3441-12.2013
   da Silveira VT, 2017, INT J DEV NEUROSCI, V58, P1, DOI 10.1016/j.ijdevneu.2017.01.009
   Dan O, 2015, J ATTEN DISORD, V19, P231, DOI 10.1177/1087054712454571
   Danielson ML, 2018, J CLIN CHILD ADOLESC, V47, P199, DOI 10.1080/15374416.2017.1417860
   Darwish A. H., 2018, J CHILD NEUROL
   Daws LC, 2011, PHARMACOL THERAPEUT, V131, P61, DOI 10.1016/j.pharmthera.2011.03.013
   Dayan P, 2009, ANNU REV NEUROSCI, V32, P95, DOI 10.1146/annurev.neuro.051508.135607
   De Picker LJ, 2017, FRONT PSYCHIATRY, V8, DOI 10.3389/fpsyt.2017.00238
   de Wit S, 2012, J NEUROSCI, V32, P12066, DOI 10.1523/JNEUROSCI.1088-12.2012
   del Campo N, 2011, BIOL PSYCHIAT, V69, pE145, DOI 10.1016/j.biopsych.2011.02.036
   Depino AM, 2015, NEUROSCIENCE, V299, P56, DOI 10.1016/j.neuroscience.2015.04.065
   Di Benedetto A., 2016, J ATTEN DISORD
   Donfrancesco R., 2016, MINERVA PEDIAT
   Doorduin J, 2009, J NUCL MED, V50, P1801, DOI 10.2967/jnumed.109.066647
   Doshi J.A., 2012, Journal of the American Academy of Child Adolescent Psychiatry, V51, pe1002
   Dougherty CC, 2016, NEUROPSYCHOL REV, V26, P25, DOI 10.1007/s11065-015-9300-2
   Dramsdahl Margaretha, 2011, Front Psychiatry, V2, P65, DOI 10.3389/fpsyt.2011.00065
   Dreier JW, 2016, J CHILD PSYCHOL PSYC, V57, P540, DOI 10.1111/jcpp.12480
   Edden RAE, 2012, ARCH GEN PSYCHIAT, V69, P750, DOI 10.1001/archgenpsychiatry.2011.2280
   EISON M S, 1990, Journal of Clinical Psychopharmacology, V10, p26S
   Elmore AL, 2016, J CLIN CHILD ADOLESC, V45, P348, DOI 10.1080/15374416.2014.979935
   Evers EAT, 2006, PSYCHOPHARMACOLOGY, V187, P200, DOI 10.1007/s00213-006-0411-6
   Eyo UB, 2013, J NEUROIMMUNE PHARM, V8, P494, DOI 10.1007/s11481-013-9434-z
   Faraone SV, 2019, MOL PSYCHIATR, V24, P562, DOI 10.1038/s41380-018-0070-0
   Faraone SV, 2010, PSYCHIAT CLIN N AM, V33, P159, DOI 10.1016/j.psc.2009.12.004
   Fasmer OB, 2011, BMC PSYCHIATRY, V11, DOI 10.1186/1471-244X-11-128
   Fatemi SH, 2008, SCHIZOPHR RES, V99, P56, DOI 10.1016/j.schres.2007.11.018
   Ferreira PEMS, 2009, J NEURAL TRANSM, V116, P623, DOI 10.1007/s00702-009-0191-3
   Giana G, 2015, J NEUROIMMUNOL, V278, P212, DOI 10.1016/j.jneuroim.2014.11.008
   Giedd JN, 1999, NAT NEUROSCI, V2, P861, DOI 10.1038/13158
   Gilmore JH, 2012, CEREB CORTEX, V22, P2478, DOI 10.1093/cercor/bhr327
   Giovanoli S, 2015, J NEUROINFLAMM, V12, DOI 10.1186/s12974-015-0437-y
   Golan H, 2006, NEUROSCIENCE, V141, P1909, DOI 10.1016/j.neuroscience.2006.05.045
   Golan HM, 2005, NEUROPHARMACOLOGY, V48, P903, DOI 10.1016/j.neuropharm.2004.12.023
   Grabli D, 2004, BRAIN, V127, P2039, DOI 10.1093/brain/awh220
   Graciarena M, 2010, BRAIN BEHAV IMMUN, V24, P1301, DOI 10.1016/j.bbi.2010.06.005
   Hanamsagar R, 2018, GLIA, V66, P460, DOI 10.1002/glia.23277
   Hart H, 2013, JAMA PSYCHIAT, V70, P185, DOI 10.1001/jamapsychiatry.2013.277
   Hassan W, 2016, CURR PHARM DESIGN, V22, P2960, DOI 10.2174/1381612822666160307145931
   Hawkey E, 2014, CLIN PSYCHOL REV, V34, P496, DOI 10.1016/j.cpr.2014.05.005
   Holloway T, 2013, J NEUROSCI, V33, P1088, DOI 10.1523/JNEUROSCI.2331-12.2013
   Hoogman Martine, 2017, Lancet Psychiatry, V4, P310, DOI 10.1016/S2215-0366(17)30049-4
   Hsueh PT, 2017, PLOS ONE, V12, DOI 10.1371/journal.pone.0179970
   Instanes JT, 2017, BIOL PSYCHIAT, V81, P452, DOI 10.1016/j.biopsych.2015.11.024
   Kannan S, 2011, J CEREBR BLOOD F MET, V31, P738, DOI 10.1038/jcbfm.2010.156
   Karg K, 2011, ARCH GEN PSYCHIAT, V68, P444, DOI 10.1001/archgenpsychiatry.2010.189
   Khalil OS, 2013, IMMUNOPHARM IMMUNOT, V35, P581, DOI 10.3109/08923973.2013.828745
   Kim YK, 2016, PROG NEURO-PSYCHOPH, V64, P277, DOI 10.1016/j.pnpbp.2015.06.008
   Kim YS, 2015, BIOL PSYCHIAT, V77, P66, DOI 10.1016/j.biopsych.2014.11.001
   Kronfol Z, 2000, AM J PSYCHIAT, V157, P683, DOI 10.1176/appi.ajp.157.5.683
   Landaas ET, 2010, GENES BRAIN BEHAV, V9, P449, DOI 10.1111/j.1601-183X.2010.00567.x
   LEVY F, 1991, AUST NZ J PSYCHIAT, V25, P277, DOI 10.3109/00048679109077746
   Li XW, 2015, PSYCHIAT RES-NEUROIM, V231, P273, DOI 10.1016/j.pscychresns.2015.01.006
   Li XW, 2016, BEHAV BRAIN RES, V306, P178, DOI 10.1016/j.bbr.2016.03.011
   Liao TC, 2016, J PEDIATR-US, V171, P248, DOI 10.1016/j.jpeds.2015.12.063
   Lim L, 2015, PSYCHOL MED, V45, P965, DOI 10.1017/S0033291714001974
   Lin YT, 2016, PEDIATR RES, V80, P480, DOI 10.1038/pr.2016.111
   Luchicchi A, 2016, INT J NEUROPSYCHOPH, V19, DOI 10.1093/ijnp/pyw007
   Machado CJ, 2015, BIOL PSYCHIAT, V77, P823, DOI 10.1016/j.biopsych.2014.07.035
   MacMaster FP, 2003, BIOL PSYCHIAT, V53, P184, DOI 10.1016/S0006-3223(02)01401-4
   Makinson R, 2017, BRAIN BEHAV IMMUN, V66, P277, DOI 10.1016/j.bbi.2017.07.016
   Makris N, 2007, CEREB CORTEX, V17, P1364, DOI 10.1093/cercor/bhl047
   Malkova NV, 2012, BRAIN BEHAV IMMUN, V26, P607, DOI 10.1016/j.bbi.2012.01.011
   Maltezos S, 2014, TRANSL PSYCHIAT, V4, DOI 10.1038/tp.2014.11
   Marsh R, 2008, J AM ACAD CHILD PSY, V47, P1233, DOI 10.1097/CHI.0b013e318185e703
   Martin J, 2014, J AM ACAD CHILD PSY, V53, P761, DOI 10.1016/j.jaac.2014.03.004
   Mattei D, 2017, TRANSL PSYCHIAT, V7, DOI 10.1038/tp.2017.80
   Meinzer MC, 2014, CLIN PSYCHOL REV, V34, P595, DOI 10.1016/j.cpr.2014.10.002
   Métin C, 2008, J NEUROSCI, V28, P11746, DOI 10.1523/JNEUROSCI.3860-08.2008
   Meyer U, 2009, BEHAV BRAIN RES, V204, P322, DOI 10.1016/j.bbr.2008.12.022
   Mick E, 2002, J AM ACAD CHILD PSY, V41, P378, DOI 10.1097/00004583-200204000-00009
   Miller EM, 2014, PSYCHOPHARMACOLOGY, V231, P3019, DOI 10.1007/s00213-014-3479-4
   Miller VM, 2013, BRAIN BEHAV IMMUN, V33, P153, DOI 10.1016/j.bbi.2013.07.002
   Missault S, 2014, BRAIN BEHAV IMMUN, V42, P138, DOI 10.1016/j.bbi.2014.06.013
   Missig G, 2018, NEUROPSYCHOPHARMACOL, V43, P482, DOI 10.1038/npp.2017.243
   Mittleman BB, 1997, J IMMUNOL, V159, P2994
   Miyazaki C, 2017, BMC PSYCHIATRY, V17, DOI 10.1186/s12888-017-1281-7
   Monji A, 2013, PROG NEURO-PSYCHOPH, V42, P115, DOI 10.1016/j.pnpbp.2011.12.002
   Moore CM, 2006, AM J PSYCHIAT, V163, P316, DOI 10.1176/appi.ajp.163.2.316
   Morales M, 2014, NEUROSCIENCE, V282, P60, DOI 10.1016/j.neuroscience.2014.05.032
   Nakao T, 2011, AM J PSYCHIAT, V168, P1154, DOI 10.1176/appi.ajp.2011.11020281
   Neuman RJ, 2007, BIOL PSYCHIAT, V61, P1320, DOI 10.1016/j.biopsych.2006.08.049
   Nigg J, 2010, J AM ACAD CHILD PSY, V49, P863, DOI 10.1016/j.jaac.2010.01.025
   Nigg JT, 2018, J AM ACAD CHILD PSY, V57, P175, DOI 10.1016/j.jaac.2017.12.013
   Nigg JT, 2016, PSYCHOL SCI, V27, P257, DOI 10.1177/0956797615618365
   Nigg JT, 2005, BIOL PSYCHIAT, V57, P1424, DOI 10.1016/j.biopsych.2004.11.011
   Novotny E, 1998, PEDIATR RES, V44, P1, DOI 10.1203/00006450-199807000-00001
   Nyffeler M, 2006, NEUROSCIENCE, V143, P51, DOI 10.1016/j.neuroscience.2006.07.029
   O'Shea TM, 2014, PEDIATR RES, V75, P781, DOI 10.1038/pr.2014.41
   Oades RD, 2010, BEHAV BRAIN FUNCT, V6, DOI 10.1186/1744-9081-6-29
   Oades RD, 2010, BEHAV BRAIN FUNCT, V6, DOI 10.1186/1744-9081-6-32
   Ozawa K, 2006, BIOL PSYCHIAT, V59, P546, DOI 10.1016/j.biopsych.2005.07.031
   Park P, 2014, ANN PHARMACOTHER, V48, P86, DOI 10.1177/1060028013506561
   Pennington BF, 2009, DEV PSYCHOL, V45, P77, DOI 10.1037/a0014549
   Penteado SHW, 2014, EUR J PHARMACOL, V738, P342, DOI 10.1016/j.ejphar.2014.05.058
   Perlov E, 2007, J PSYCHIATR RES, V41, P934, DOI 10.1016/j.jpsychires.2006.12.007
   Perlov E, 2010, J PSYCHIATR RES, V44, P938, DOI 10.1016/j.jpsychires.2010.02.016
   Perlov E, 2009, WORLD J BIOL PSYCHIA, V10, P355, DOI 10.1080/15622970802176032
   Pfaff AW, 2008, INT J PARASITOL, V38, P249, DOI 10.1016/j.ijpara.2007.07.007
   Pietropaolo S, 2017, NEURAL PLAST, V2017, DOI 10.1155/2017/9272804
   Pinto RQ, 2015, PSYCHIAT GENET, V25, P223, DOI 10.1097/YPG.0000000000000106
   Piontkewitz Y, 2012, NEUROPHARMACOLOGY, V62, P1273, DOI 10.1016/j.neuropharm.2011.04.019
   Quist JF, 2001, J AM ACAD CHILD PSY, V40, P253, DOI 10.1097/00004583-200102000-00022
   Rahman T, 2017, FRONT PSYCHIATRY, V8, DOI 10.3389/fpsyt.2017.00077
   Reisinger SN, 2016, NEUROBIOL STRESS, V4, P34, DOI 10.1016/j.ynstr.2016.02.007
   Réus GZ, 2015, NEUROSCIENCE, V300, P141, DOI 10.1016/j.neuroscience.2015.05.018
   Rijlaarsdam J, 2017, J CHILD PSYCHOL PSYC, V58, P19, DOI 10.1111/jcpp.12589
   Risch N, 2009, JAMA-J AM MED ASSOC, V301, P2462, DOI 10.1001/jama.2009.878
   ROBBINS TW, 1979, NEUROPHARMACOLOGY, V18, P931, DOI 10.1016/0028-3908(79)90157-6
   Rodriguez A, 2008, INT J OBESITY, V32, P550, DOI 10.1038/sj.ijo.0803741
   Rodriguez A, 2010, J CHILD PSYCHOL PSYC, V51, P134, DOI 10.1111/j.1469-7610.2009.02133.x
   Rommelse N, 2017, J NEURAL TRANSM, V124, P259, DOI 10.1007/s00702-016-1651-1
   Roumier A, 2008, PLOS ONE, V3, DOI 10.1371/journal.pone.0002595
   Sagvolden T, 1998, BEHAV BRAIN RES, V94, P1
   Salter MW, 2014, CELL, V158, P15, DOI 10.1016/j.cell.2014.06.008
   Sanchez CE, 2018, OBES REV, V19, P464, DOI 10.1111/obr.12643
   Schaafsma SM, 2017, P NATL ACAD SCI USA, V114, P1383, DOI 10.1073/pnas.1619312114
   Schaafsma W, 2017, NEUROBIOL DIS, V106, P291, DOI 10.1016/j.nbd.2017.07.017
   Schmitt J, 2010, ALLERGY, V65, P1506, DOI 10.1111/j.1398-9995.2010.02449.x
   Schmitt J, 2009, JAMA-J AM MED ASSOC, V301, P724, DOI 10.1001/jama.2009.136
   Schür RR, 2016, HUM BRAIN MAPP, V37, P3337, DOI 10.1002/hbm.23244
   Segman RH, 2002, MOL PSYCHIATR, V7, P72, DOI 10.1038/sj/mp/4000919
   Sen S, 2008, BIOL PSYCHIAT, V64, P527, DOI 10.1016/j.biopsych.2008.05.005
   Shankar K, 2011, ENDOCRINOLOGY, V152, P4158, DOI 10.1210/en.2010-1078
   Shaw P, 2007, P NATL ACAD SCI USA, V104, P19649, DOI 10.1073/pnas.0707741104
   Shaw P, 2014, AM J PSYCHIAT, V171, P276, DOI 10.1176/appi.ajp.2013.13070966
   Short SJ, 2010, BIOL PSYCHIAT, V67, P965, DOI 10.1016/j.biopsych.2009.11.026
   Silva D, 2014, PEDIATRICS, V133, pE14, DOI 10.1542/peds.2013-1434
   SLEATOR EK, 1981, PEDIATRICS, V67, P13
   Smith KM, 2018, ADHD-ATTEND DEFICIT, V10, P267, DOI 10.1007/s12402-018-0254-0
   Smith SEP, 2007, J NEUROSCI, V27, P10695, DOI 10.1523/JNEUROSCI.2178-07.2007
   Soiza-Reilly M, 2011, J CHEM NEUROANAT, V41, P247, DOI 10.1016/j.jchemneu.2011.04.004
   Spivak B, 1999, ACTA PSYCHIAT SCAND, V99, P300, DOI 10.1111/j.1600-0447.1999.tb07229.x
   Stansley BJ, 2013, NEUROPHARMACOLOGY, V67, P243, DOI 10.1016/j.neuropharm.2012.11.010
   Sterley TL, 2013, BRAIN RES, V1541, P52, DOI 10.1016/j.brainres.2013.10.023
   Stevenson J, 2010, AM J PSYCHIAT, V167, P1108, DOI 10.1176/appi.ajp.2010.09101529
   STOFF DM, 1987, NEUROPSYCHOPHARMACOL, V1, P55, DOI 10.1016/0893-133X(87)90010-8
   Stolp HB, 2009, NEUROPATH APPL NEURO, V35, P132, DOI 10.1111/j.1365-2990.2008.01005.x
   Stoodley CJ, 2014, FRONT SYST NEUROSCI, V8, DOI 10.3389/fnsys.2014.00092
   Stoodley CJ, 2016, CEREBELLUM, V15, P34, DOI 10.1007/s12311-015-0715-3
   Straley ME, 2017, BRAIN BEHAV IMMUN, V63, P21, DOI 10.1016/j.bbi.2016.06.002
   Sullivan GM, 2006, BIOL PSYCHIAT, V60, P500, DOI 10.1016/j.biopsych.2005.11.022
   Suzuki K, 2013, JAMA PSYCHIAT, V70, P49, DOI 10.1001/jamapsychiatry.2013.272
   Tang B, 2013, BRAIN BEHAV IMMUN, V30, P168, DOI 10.1016/j.bbi.2013.01.086
   Terasaki LS, 2016, J NEUROIMMUNE PHARM, V11, P680, DOI 10.1007/s11481-016-9691-8
   Thanellou A, 2013, BEHAV NEUROSCI, V127, P311, DOI 10.1037/a0031897
   Thapar A, 2013, J CHILD PSYCHOL PSYC, V54, P3, DOI 10.1111/j.1469-7610.2012.02611.x
   Toto M, 2015, J ATTEN DISORD, V19, P965, DOI 10.1177/1087054712455505
   Tritsch NX, 2012, NATURE, V490, P262, DOI 10.1038/nature11466
   Uher R, 2008, MOL PSYCHIATR, V13, P131, DOI 10.1038/sj.mp.4002067
   Uher R, 2010, MOL PSYCHIATR, V15, P18, DOI 10.1038/mp.2009.123
   Valentini V, 2013, NEUROPHARMACOLOGY, V65, P58, DOI 10.1016/j.neuropharm.2012.08.025
   van der Schans J, 2017, NEUROSCI BIOBEHAV R, V74, P139, DOI 10.1016/j.neubiorev.2017.01.011
   van Rooij D, 2015, AM J PSYCHIAT, V172, P674, DOI 10.1176/appi.ajp.2014.13121635
   Vargas DL, 2005, ANN NEUROL, V57, P67, DOI 10.1002/ana.20315
   Velasquez JC, 2013, FRONT CELL NEUROSCI, V7, DOI 10.3389/fncel.2013.00047
   Vermiglio F, 2004, J CLIN ENDOCR METAB, V89, P6054, DOI 10.1210/jc.2004-0571
   Villa A, 2018, CELL REP, V23, P3501, DOI 10.1016/j.celrep.2018.05.048
   Volkow ND, 2005, BIOL PSYCHIAT, V57, P1410, DOI 10.1016/j.biopsych.2004.11.006
   Volkow ND, 2009, JAMA-J AM MED ASSOC, V302, P1084, DOI 10.1001/jama.2009.1308
   Vorhees CV, 2012, SYNAPSE, V66, P725, DOI 10.1002/syn.21561
   Vuillermot S, 2012, J NEUROSCI, V32, P436, DOI 10.1523/JNEUROSCI.4831-11.2012
   WANG MZ, 1995, NAT MED, V1, P1184, DOI 10.1038/nm1195-1184
   Weaver-Mikaere L, 2013, J NEUROINFLAMM, V10, DOI 10.1186/1742-2094-10-153
   Wiggs K, 2016, J ABNORM CHILD PSYCH, V44, P1473, DOI 10.1007/s10802-016-0142-z
   Willcutt EG, 2005, BIOL PSYCHIAT, V57, P1336, DOI 10.1016/j.biopsych.2005.02.006
   Willcutt EG, 2012, J ABNORM PSYCHOL, V121, P991, DOI 10.1037/a0027347
   Winter C, 2008, EUR NEUROPSYCHOPHARM, V18, P712, DOI 10.1016/j.euroneuro.2008.06.001
   Winter C, 2009, INT J NEUROPSYCHOPH, V12, P513, DOI 10.1017/S1461145708009206
   Wohleb ES, 2015, FRONT NEUROSCI-SWITZ, V8, DOI 10.3389/fnins.2014.00447
   Yan QS, 2001, EUR J PHARMACOL, V418, P55, DOI 10.1016/S0014-2999(01)00913-X
   Yates CM, 2014, PHARMACOL THERAPEUT, V141, P272, DOI 10.1016/j.pharmthera.2013.10.010
   Zavitsanou K, 2014, BRAIN BEHAV IMMUN, V41, P173, DOI 10.1016/j.bbi.2014.05.011
   Zayats T, 2015, PLOS ONE, V10, DOI 10.1371/journal.pone.0122501
   Zhang Z, 2016, NEUROBIOL DIS, V94, P116, DOI 10.1016/j.nbd.2016.06.010
NR 221
TC 177
Z9 186
U1 2
U2 48
PU PERGAMON-ELSEVIER SCIENCE LTD
PI OXFORD
PA THE BOULEVARD, LANGFORD LANE, KIDLINGTON, OXFORD OX5 1GB, ENGLAND
SN 0091-3057
EI 1873-5177
J9 PHARMACOL BIOCHEM BE
JI Pharmacol. Biochem. Behav.
PD JUL
PY 2019
VL 182
BP 22
EP 34
DI 10.1016/j.pbb.2019.05.005
PG 13
WC Behavioral Sciences; Neurosciences; Pharmacology & Pharmacy
WE Science Citation Index Expanded (SCI-EXPANDED); Social Science Citation Index (SSCI)
SC Behavioral Sciences; Neurosciences & Neurology; Pharmacology & Pharmacy
GA IE9IM
UT WOS:000472688100004
PM 31103523
OA Green Accepted
DA 2025-08-11
ER

PT J
AU Zhu, CB
   Lindler, KM
   Campbell, NG
   Sutcliffe, JS
   Hewlett, WA
   Blakely, RD
AF Zhu, Chong-Bin
   Lindler, Kathryn M.
   Campbell, Nicholas G.
   Sutcliffe, James S.
   Hewlett, William A.
   Blakely, Randy D.
TI Colocalization and Regulated Physical Association of Presynaptic
   Serotonin Transporters with A3 Adenosine Receptors
SO MOLECULAR PHARMACOLOGY
LA English
DT Article
ID PROTEIN-KINASE-C; TRANSGENIC MICE; NITRIC-OXIDE; TRAFFICKING;
   ACTIVATION; PHOSPHORYLATION; DISRUPTION; MODULATION; MECHANISMS;
   EXPRESSION
AB Activation of A(3) adenosine receptors (A(3)ARs) rapidly enhances the activity of antidepressant-sensitive serotonin (5-HT) transporters (SERTs) in vitro, ex vivo, and in vivo. A(3)AR agonist stimulation of SERT activity is lost in A(3)AR knockout mice. A(3)AR-stimulated SERT activity is mediated by protein kinase G1 (PKGI)- and p38 mitogen-activated protein kinase (MAPK)linked pathways that support, respectively, enhanced SERT surface expression and catalytic activation. The mechanisms by which A(3)ARs target SERTs among other potential effectors is unknown. Here we present evidence that A(3)ARs are coexpressed with SERT in midbrain serotonergic neurons and form a physical complex in A(3)AR/hSERT cotransfected cells. Treatment of A(3)AR/SERT-cotransfected Chinese hamster ovary cells with the A(3)AR agonist N-6-(3-iodobenzyl)-N-methyl-5'-carbamoyladenosine (1 mu M, 10 min), conditions previously reported to increase SERT surface expression and 5-HT uptake activity, enhanced the abundance of A(3)AR/SERT complexes in a PKGI-dependent manner. Cotransfection of SERT with L90V-A(3)AR, a hyperfunctional coding variant identified in subjects with autism spectrum disorder, resulted in a prolonged recovery of receptor/transporter complexes after A(3)AR activation. Because PKGI and nitric-oxide synthetase are required for A(3)AR stimulation of SERT activity, and proteins PKGI and NOS both form complexes with SERT, our findings suggest a mechanism by which signaling pathways coordinating A(3)AR signaling to SERT can be spatially restricted and regulated, as well as compromised by neuropsychiatric disorders.
C1 [Blakely, Randy D.] Vanderbilt Univ, Med Ctr, Ctr Mol Neurosci, Dept Pharmacol,Sch Med, Nashville, TN 37232 USA.
   [Campbell, Nicholas G.; Sutcliffe, James S.] Vanderbilt Univ, Sch Med, Dept Mol Physiol & Biophys, Nashville, TN 37232 USA.
   [Hewlett, William A.; Blakely, Randy D.] Vanderbilt Univ, Sch Med, Dept Psychiat, Nashville, TN 37232 USA.
C3 Vanderbilt University; Vanderbilt University; Vanderbilt University
RP Blakely, RD (corresponding author), Vanderbilt Univ, Med Ctr, Ctr Mol Neurosci, Dept Pharmacol,Sch Med, Suite 7140,MRBIII, Nashville, TN 37232 USA.
EM randy.blakely@vanderbilt.edu
RI Sutcliffe, James/C-1348-2012
OI Sutcliffe, James/0000-0001-5200-6007; Zhu, Chongbin/0000-0003-4530-7949
FU National Institutes of Health National Center for Research Resources
   [UL1-RR024975]; National Institutes of Health National Institute on Drug
   Abuse [R01-DA07390]; National Institutes of Health National Institute of
   Mental Health [R01-MH078028, R01-MH94527]; National Science Foundation
   [NS049261]; Vanderbilt University; National Institutes of Health
   National Cancer Institute [CA68485]; National Institutes of Health
   National Institute of Diabetes and Digestive and Kidney Diseases
   [DK2093, DK58404, DK59637]; National Institutes of Health National
   Institute of Child Health and Human Development [HD15052]; National
   Institutes of Health National Eye Institute [EY08126]
FX This work was supported by the National Institutes of Health National
   Center for Research Resources [Grant UL1-RR024975] (to C.-B.Z.); the
   National Institutes of Health National Institute on Drug Abuse [Grant
   R01-DA07390] (to R. D. B.); the National Institutes of Health National
   Institute of Mental Health [Grants R01-MH078028, R01-MH94527] (to R. D.
   B.); the National Science Foundation [Grant NS049261] (to J.A.S.); and
   the OCD/TS Program at Vanderbilt University (to W. A. H.). The
   Vanderbilt University Medical Center Cell Imaging Shared Resource is
   supported by the National Institutes of Health National Cancer Institute
   [Grant CA68485]; the National Institutes of Health National Institute of
   Diabetes and Digestive and Kidney Diseases [Grants DK2093, DK58404,
   DK59637]; the National Institutes of Health National Institute of Child
   Health and Human Development [Grant HD15052]; and the National
   Institutes of Health National Eye Institute [Grant EY08126].
CR Ansah TA, 2003, J PHARMACOL EXP THER, V305, P956, DOI 10.1124/jpet.102.047134
   Bauman AL, 2000, J NEUROSCI, V20, P7571
   Blakely RD, 2005, PHYSIOLOGY, V20, P225, DOI 10.1152/physiol.00013.2005
   Blakely RD, 2001, J NEUROSCI, V21, P8319, DOI 10.1523/JNEUROSCI.21-21-08319.2001
   Blakely RD, 1998, BIOL PSYCHIAT, V44, P169, DOI 10.1016/S0006-3223(98)00124-3
   Burnett LA, 2010, J BIOL CHEM, V285, P33662, DOI 10.1074/jbc.M110.156075
   CAMPBELL NG, 2009, AM SOC HUM GEN 59 AN
   Carneiro AMD, 2008, J CLIN INVEST, V118, P1544, DOI 10.1172/JCI33374
   Carneiro AMD, 2006, J BIOL CHEM, V281, P24769, DOI 10.1074/jbc.M603877200
   Chanrion B, 2007, P NATL ACAD SCI USA, V104, P8119, DOI 10.1073/pnas.0610964104
   Daws LC, 2007, FRONT NEUROENG, V1, P63
   Dixon AK, 1996, BRIT J PHARMACOL, V118, P1461, DOI 10.1111/j.1476-5381.1996.tb15561.x
   Dostmann WRG, 2000, P NATL ACAD SCI USA, V97, P14772, DOI 10.1073/pnas.97.26.14772
   FULLER RW, 1994, LIFE SCI, V55, P163, DOI 10.1016/0024-3205(94)00876-0
   GALLORODRIGUEZ C, 1994, J MED CHEM, V37, P636, DOI 10.1021/jm00031a014
   Gershon MD, 2004, ALIMENT PHARM THER, V20, P3, DOI 10.1111/j.1365-2036.2004.02180.x
   Homberg JR, 2011, BIOL PSYCHIAT, V69, P513, DOI 10.1016/j.biopsych.2010.09.024
   Lee FJS, 2009, SYNAPSE, V63, P710, DOI 10.1002/syn.20648
   Lopes LV, 2003, NEUROREPORT, V14, P1645, DOI 10.1097/00001756-200308260-00021
   Macek TA, 1998, J NEUROSCI, V18, P6138
   Mercado CP, 2010, MOL INTERV, V10, P231, DOI 10.1124/mi.10.4.6
   MILLER KJ, 1994, J BIOL CHEM, V269, P27351
   Okada M, 1999, EUR J NEUROSCI, V11, P1, DOI 10.1046/j.1460-9568.1999.00415.x
   Prasad HC, 2009, PHILOS T R SOC B, V364, P163, DOI 10.1098/rstb.2008.0143
   Prasad HC, 2005, P NATL ACAD SCI USA, V102, P11545, DOI 10.1073/pnas.0501432102
   Ramamoorthy S, 1999, SCIENCE, V285, P763, DOI 10.1126/science.285.5428.763
   Ren WY, 2011, AM J PHYSIOL-LUNG C, V300, pL486, DOI 10.1152/ajplung.00237.2010
   Rivkees SA, 2000, NEUROREPORT, V11, P1025, DOI 10.1097/00001756-200004070-00026
   Salvatore CA, 2000, J BIOL CHEM, V275, P4429, DOI 10.1074/jbc.275.6.4429
   Steiner JA, 2008, TRAFFIC, V9, P1393, DOI 10.1111/j.1600-0854.2008.00757.x
   Steiner JA, 2009, MOL BRAIN, V2, DOI 10.1186/1756-6606-2-26
   Yaar R, 2002, FEBS LETT, V532, P267, DOI 10.1016/S0014-5793(02)03612-8
   Yamano K, 2007, TRANSGENIC RES, V16, P429, DOI 10.1007/s11248-007-9084-0
   Zhang YW, 2011, J BIOL CHEM, V286, P2461, DOI 10.1074/jbc.M110.203935
   ZHOU QY, 1992, P NATL ACAD SCI USA, V89, P7432, DOI 10.1073/pnas.89.16.7432
   Zhu CB, 2004, MOL PHARMACOL, V65, P1462, DOI 10.1124/mol.65.6.1462
   Zhu CB, 2005, J BIOL CHEM, V280, P15649, DOI 10.1074/jbc.M410858200
   Zhu CB, 2007, J PHARMACOL EXP THER, V322, P332, DOI 10.1124/jpet.107.121665
   Zhu CB, 2006, NEUROPSYCHOPHARMACOL, V31, P2121, DOI 10.1038/sj.npp.1301029
   Zhu CB, 2010, NEUROPSYCHOPHARMACOL, V35, P2510, DOI 10.1038/npp.2010.116
NR 40
TC 28
Z9 32
U1 0
U2 2
PU AMER SOC PHARMACOLOGY EXPERIMENTAL THERAPEUTICS
PI BETHESDA
PA 9650 ROCKVILLE PIKE, BETHESDA, MD 20814-3995 USA
SN 0026-895X
EI 1521-0111
J9 MOL PHARMACOL
JI Mol. Pharmacol.
PD SEP
PY 2011
VL 80
IS 3
BP 458
EP 465
DI 10.1124/mol.111.071399
PG 8
WC Pharmacology & Pharmacy
WE Science Citation Index Expanded (SCI-EXPANDED)
SC Pharmacology & Pharmacy
GA 809HR
UT WOS:000294042900011
PM 21705486
OA Green Published
DA 2025-08-11
ER

PT J
AU Zerrate, MC
   Pletnikov, M
   Connors, SL
   Vargas, DL
   Seidler, FJ
   Zimmerman, AW
   Slotkin, TA
   Pardo, CA
AF Zerrate, M. C.
   Pletnikov, M.
   Connors, S. L.
   Vargas, D. L.
   Seidler, F. J.
   Zimmerman, A. W.
   Slotkin, T. A.
   Pardo, C. A.
TI Neuroinflammation and behavioral abnormalities after neonatal
   terbutaline treatment in rats: Implications for autism
SO JOURNAL OF PHARMACOLOGY AND EXPERIMENTAL THERAPEUTICS
LA English
DT Article
ID CENTRAL-NERVOUS-SYSTEM; BRAIN-DEVELOPMENT; BETA(2)-ADRENERGIC RECEPTORS;
   ADRENERGIC-RECEPTORS; ANIMAL-MODEL; IN-VIVO; SPECTRUM; DRUGS;
   ACTIVATION; MICROGLIA
AB Autism is a neurodevelopmental disorder presenting before 3 years of age with deficits in communication and social skills and repetitive behaviors. In addition to genetic influences, recent studies suggest that prenatal drug or chemical exposures are risk factors for autism. Terbutaline, a beta 2- adrenoceptor agonist used to arrest preterm labor, has been associated with increased concordance for autism in dizygotic twins. We studied the effects of terbutaline on microglial activation in different brain regions and behavioral outcomes in developing rats. Newborn rats were given terbutaline ( 10 mg/ kg) daily on postnatal days ( PN) 2 to 5 or PN 11 to 14 and examined 24 h after the last dose and at PN 30. Immunohistochemical studies showed that administration of terbutaline on PN 2 to 5 produced a robust increase in microglial activation on PN 30 in the cerebral cortex, as well as in cerebellar and cerebrocortical white matter. None of these effects occurred in animals given terbutaline on PN 11 to 14. In behavioral tests, animals treated with terbutaline on PN 2 to 5 showed consistent patterns of hyper-reactivity to novelty and aversive stimuli when assessed in a novel open field, as well as in the acoustic startle response test. Our findings indicate that beta 2-adrenoceptor overstimulation during an early critical period results in microglial activation associated with innate neuroinflammatory pathways and behavioral abnormalities, similar to those described in autism. This study provides a useful animal model for understanding the neuropathological processes underlying autism spectrum disorders.
C1 Johns Hopkins Univ, Sch Med, Dept Neurol, Neuroimmunopathol Lab, Baltimore, MD 21287 USA.
   Johns Hopkins Univ, Sch Med, Dept Psychiat & Behav Sci, Baltimore, MD 21287 USA.
   Kennedy Krieger Inst, Baltimore, MD USA.
   Duke Univ, Med Ctr, Dept Pharmacol & Canc Biol, Durham, NC USA.
   Duke Univ, Med Ctr, Dept Psychiat & Behav Sci, Durham, NC USA.
C3 Johns Hopkins University; Johns Hopkins University; Kennedy Krieger
   Institute; Duke University; Duke University
RP Pardo, CA (corresponding author), Johns Hopkins Univ, Sch Med, Dept Neurol, Neuroimmunopathol Lab, 600 N Wolfe St, Baltimore, MD 21287 USA.
EM cpardo@jhmi.edu
RI ; Pletnikov, Mikhail/G-8709-2012; Pardo, Carlos/A-5192-2008
OI Vargas Vives, Diana/0009-0007-8216-1682; 
FU NIDA NIH HHS [K08 DA016160, K08-DA16160] Funding Source: Medline
CR ALTMAN J, 1987, ENVIRON HEALTH PERSP, V74, P153, DOI 10.2307/3430445
   Andres C, 2002, BRAIN RES BULL, V57, P109, DOI 10.1016/S0361-9230(01)00642-6
   Aschner M, 1999, ANNU REV PHARMACOL, V39, P151, DOI 10.1146/annurev.pharmtox.39.1.151
   Bailey A, 1998, BRAIN, V121, P889, DOI 10.1093/brain/121.5.889
   BERGMAN B, 1984, EUR J RESPIR DIS, V65, P81
   Beversdorf DQ, 2005, J AUTISM DEV DISORD, V35, P471, DOI 10.1007/s10803-005-5037-8
   Cheh MA, 2006, BRAIN RES, V1116, P166, DOI 10.1016/j.brainres.2006.07.086
   Connors SL, 2005, J CHILD NEUROL, V20, P876, DOI 10.1177/08830738050200110401
   Courchesne E, 2004, MENT RETARD DEV D R, V10, P106, DOI 10.1002/mrdd.20020
   FEENSTRA MGP, 1992, NEUROTOXICOLOGY, V13, P55
   Graeber MB, 1990, BRAIN PATHOL, V1, P2, DOI 10.1111/j.1750-3639.1990.tb00630.x
   GUNDERSEN HJG, 1988, APMIS, V96, P379, DOI 10.1111/j.1699-0463.1988.tb05320.x
   HADDERSALGRA M, 1986, BRIT J OBSTET GYNAEC, V93, P156, DOI 10.1111/j.1471-0528.1986.tb07880.x
   HAMILTON SP, 1994, GLIA, V11, P326, DOI 10.1002/glia.440110405
   Herbert MR, 2005, NEUROSCIENTIST, V11, P417, DOI 10.1177/0091270005278866
   HodgesSavola C, 1996, GLIA, V17, P52, DOI 10.1002/(SICI)1098-1136(199605)17:1<52::AID-GLIA5>3.0.CO;2-9
   Hohmann Christine F., 2000, Neural Plasticity, V7, P213, DOI 10.1155/NP.2000.213
   Hornig M, 1999, P NATL ACAD SCI USA, V96, P12102, DOI 10.1073/pnas.96.21.12102
   Ito D, 2001, STROKE, V32, P1208, DOI 10.1161/01.STR.32.5.1208
   Ito D, 1998, MOL BRAIN RES, V57, P1, DOI 10.1016/S0169-328X(98)00040-0
   Kemper TL, 1998, J NEUROPATH EXP NEUR, V57, P645, DOI 10.1097/00005072-199807000-00001
   LAM F, 1998, OBSTET GYNECOL SURV, V53, P85
   Lord C, 2000, NEURON, V28, P355, DOI 10.1016/S0896-6273(00)00115-X
   MANTYH PW, 1995, J NEUROSCI, V15, P152
   Ming X, 2005, BRAIN DEV-JPN, V27, P509, DOI 10.1016/j.braindev.2005.01.003
   Pitzer M, 2001, CHILD PSYCHIAT HUM D, V31, P165, DOI 10.1023/A:1026419720410
   Pletnikov MV, 2002, FRONT BIOSCI-LANDMRK, V7, pD593, DOI 10.2741/pletnik
   Rhodes MC, 2004, J PHARMACOL EXP THER, V308, P529, DOI 10.1124/jpet.103.060095
   RODIER PM, 1988, PROG BRAIN RES, V73, P335
   Sato-Bigbee C, 1999, J NEUROCHEM, V72, P139, DOI 10.1046/j.1471-4159.1999.0720139.x
   Schneider T, 2005, NEUROPSYCHOPHARMACOL, V30, P80, DOI 10.1038/sj.npp.1300518
   Shi LM, 2003, J NEUROSCI, V23, P297, DOI 10.1523/jneurosci.23-01-00297.2003
   Slotkin TA, 2003, J PHARMACOL EXP THER, V306, P1, DOI 10.1124/jpet.102.048421
   Slotkin TA, 2005, DEV BRAIN RES, V160, P219, DOI 10.1016/j.devbrainres.2005.09.006
   Slotkin TA, 2001, DEV BRAIN RES, V131, P113, DOI 10.1016/S0165-3806(01)00282-6
   Stanwood GD, 2004, CURR OPIN PHARMACOL, V4, P65, DOI 10.1016/j.coph.2003.09.003
   Szpir M, 2006, ENVIRON HEALTH PERSP, V114, pA100, DOI 10.1289/ehp.114-a100
   Szpir M, 2006, ENVIRON HEALTH PERSP, V114, pA412, DOI 10.1289/ehp.114-a412
   Tanaka KF, 2002, J NEUROSCI RES, V70, P232, DOI 10.1002/jnr.10399
   TEGNER K, 1984, EUR J RESPIR DIS, V65, P93
   Vargas DL, 2005, ANN NEUROL, V57, P67, DOI 10.1002/ana.20315
NR 41
TC 60
Z9 74
U1 1
U2 13
PU AMER SOC PHARMACOLOGY EXPERIMENTAL THERAPEUTICS
PI BETHESDA
PA 9650 ROCKVILLE PIKE, BETHESDA, MD 20814-3995 USA
SN 0022-3565
EI 1521-0103
J9 J PHARMACOL EXP THER
JI J. Pharmacol. Exp. Ther.
PD JUL
PY 2007
VL 322
IS 1
BP 16
EP 22
DI 10.1124/jpet.107.121483
PG 7
WC Pharmacology & Pharmacy
WE Science Citation Index Expanded (SCI-EXPANDED)
SC Pharmacology & Pharmacy
GA 180FO
UT WOS:000247348100003
PM 17400887
DA 2025-08-11
ER

PT J
AU Schkoda, S
   Horman, B
   Witchey, S
   Armour, GS
   Nelson, M
   Gaeta, E
   Scott, M
   Patisaul, HB
AF Schkoda, Stacy
   Horman, Brian
   Witchey, Shannah
   Armour, Genevieve St.
   Nelson, Mason
   Gaeta, Emily
   Scott, Madeline
   Patisaul, Heather B.
TI Sex-specific effects on elements of the social brain neural network in
   Wistar rats from perinatal exposure to FireMaster 550 or its components
SO NEUROTOXICOLOGY
LA English
DT Article
DE Flame retardants; Sex difference; Serotonin; Estrogen receptor alpha;
   Oxytocin receptor; Neurobehavior; Amygdala; BNST
ID ORGANOPHOSPHATE FLAME RETARDANTS; ENDOCRINE-DISRUPTING CHEMICALS;
   POLYBROMINATED DIPHENYL ETHERS; AUTISM SPECTRUM DISORDER;
   ESTROGEN-RECEPTOR-ALPHA; STRIA-TERMINALIS; BED NUCLEUS; VENTROMEDIAL
   NUCLEUS; OXYTOCIN RECEPTOR; MEDIAL NUCLEUS
AB Developmental exposure to chemical flame retardants (FRs) has been linked to a variety of neurodevelopmental disorders and abnormal socioemotional behaviors in human and laboratory animal studies. We have previously shown in Wistar rats that gestational and lactational exposure to the FR mixture Firemaster 550 (FM 550) or its brominated or organophosphate ester (OPFR) components (at 2000 mu g, 1000 mu g, and 1000 mu g oral to the dam respectively (absolute and not by bodyweight)) results in increased anxiety-like behaviors in females and decreased sociality in both sexes. Using their siblings, this study characterized sex and chemical specific targets of disruption in brain regions underlying each behavioral phenotype. Offspring were exposed across gestation and lactation then prepared for either immunohistochemistry or autoradiography at postnatal day 90 to quantify expression of serotonin, estrogen receptor alpha (ER alpha), and oxytocin receptor (OTR) in multiple brain regions. No effect of exposure was found in males for any biological target. In females, serotonin innervation was increased in the medial amygdala of FM 550 exposed animals while ER alpha expression in the bed nucleus of the stria terminalis (BNST) was reduced by FM 550 and OPFR. Evidence of disrupted OTR was observed in males, particularly the BNST but considered an exploratory finding given the small sample size. These results begin to shed light on the mechanisms by which developmental FR exposure alters socioemotional behaviors of relevance to neurodevelopmental disorders.
C1 [Schkoda, Stacy; Horman, Brian; Witchey, Shannah; Armour, Genevieve St.; Nelson, Mason; Gaeta, Emily; Scott, Madeline; Patisaul, Heather B.] North Carolina State Univ, Dept Biol Sci, Raleigh, NC 27695 USA.
   [Armour, Genevieve St.; Patisaul, Heather B.] North Carolina State Univ, Ctr Human Hlth & Environm, Raleigh, NC 27695 USA.
C3 North Carolina State University; North Carolina State University
RP Patisaul, HB (corresponding author), NC State Univ, Biol Sci, David Clark Labs 127, Raleigh, NC 27695 USA.
EM heather.patisaul@niehs.gov
FU Department of Defense Autism Research Program, Idea Development Award
   [AR160055]; NIEHS/NIH R03 [ES033825]
FX This work was supported by a Department of Defense Autism Research
   Program, Idea Development Award (AR160055) to HBP, and an NIEHS/NIH R03
   (ES033825) to HBP.
CR Albers HE, 2015, FRONT NEUROENDOCRIN, V36, P49, DOI 10.1016/j.yfrne.2014.07.001
   Alzualde A, 2018, NEUROTOXICOL TERATOL, V70, P40, DOI 10.1016/j.ntt.2018.10.002
   Vuong AM, 2020, CURR EPIDEMIOL REP, V7, P220, DOI 10.1007/s40471-020-00256-z
   Avery SN, 2016, NEUROPSYCHOPHARMACOL, V41, P126, DOI 10.1038/npp.2015.185
   Bailey JM, 2015, NEUROTOXICOL TERATOL, V52, P210, DOI 10.1016/j.ntt.2015.07.001
   Baldwin KR, 2017, SCI REP-UK, V7, DOI 10.1038/s41598-017-07216-6
   Bangasser DA, 2021, NAT REV NEUROSCI, V22, P674, DOI 10.1038/s41583-021-00513-0
   Barnes NM, 1999, NEUROPHARMACOLOGY, V38, P1083, DOI 10.1016/S0028-3908(99)00010-6
   Bauer EP, 2023, NEUROPHARMACOLOGY, V222, DOI 10.1016/j.neuropharm.2022.109298
   Behl M, 2016, TOXICOL SCI, V154, P241, DOI 10.1093/toxsci/kfw162
   Berger M, 2009, ANNU REV MED, V60, P355, DOI 10.1146/annurev.med.60.042307.110802
   Blum A, 2019, ENVIRON SCI TECH LET, V6, P638, DOI 10.1021/acs.estlett.9b00582
   Bonnin A, 2011, NATURE, V472, P347, DOI 10.1038/nature09972
   Borrow AP, 2017, VITAM HORM, V103, P27, DOI 10.1016/bs.vh.2016.08.004
   Bosch Oliver J, 2018, Curr Top Behav Neurosci, V35, P97, DOI 10.1007/7854_2017_10
   Braun JM, 2014, ENVIRON HEALTH PERSP, V122, P513, DOI 10.1289/ehp.1307261
   Bredewold R, 2018, CURR OPIN NEUROBIOL, V49, P132, DOI 10.1016/j.conb.2018.02.011
   Brown ES, 2008, BIOL PSYCHIAT, V63, P705, DOI 10.1016/j.biopsych.2007.09.014
   Cao JY, 2014, REPRODUCTION, V147, P537, DOI 10.1530/REP-13-0501
   Carter CJ, 2016, NEUROCHEM INT, V101, P83, DOI 10.1016/j.neuint.2016.10.011
   Carter CS, 2017, FRONT ENDOCRINOL, V8, DOI 10.3389/fendo.2017.00356
   Castorina R, 2017, CHEMOSPHERE, V179, P159, DOI 10.1016/j.chemosphere.2017.03.076
   Christiansen DM, 2022, FRONT PSYCHIATRY, V13, DOI 10.3389/fpsyt.2022.856436
   Cooke BM, 2005, J COMP NEUROL, V489, P42, DOI 10.1002/cne.20612
   Cowell Whitney J., 2017, Emerging Contaminants, V3, P32, DOI 10.1016/j.emcon.2017.01.001
   Crestani CC, 2013, CURR NEUROPHARMACOL, V11, P141, DOI 10.2174/1570159X11311020002
   Demeneix BA, 2019, EUR THYROID J, V8, P283, DOI 10.1159/000504668
   Dorman DC, 2018, J TOXICOL ENV HEAL B, V21, P269, DOI 10.1080/10937404.2018.1514829
   Edwards KA, 2018, BRAIN RES, V1701, P85, DOI 10.1016/j.brainres.2018.07.020
   Fischer Susanne, 2021, Handb Clin Neurol, V180, P149, DOI 10.1016/B978-0-12-820107-7.00009-4
   Froemke RC, 2021, ANNU REV NEUROSCI, V44, P359, DOI 10.1146/annurev-neuro-102320-102847
   Frye CA, 2012, J NEUROENDOCRINOL, V24, P144, DOI 10.1111/j.1365-2826.2011.02229.x
   Fukumoto T, 2005, CURR BIOL, V15, P794, DOI 10.1016/j.cub.2005.03.044
   Furman DJ, 2011, PSYCHONEUROENDOCRINO, V36, P891, DOI 10.1016/j.psyneuen.2010.12.004
   Garcia-Garcia AL, 2018, MOL PSYCHIATR, V23, P1990, DOI 10.1038/mp.2017.165
   Gbadamosi MR, 2021, SCI TOTAL ENVIRON, V771, DOI 10.1016/j.scitotenv.2020.144752
   Georgiou P, 2019, FRONT PSYCHIATRY, V10, DOI 10.3389/fpsyt.2019.00081
   Gillera SEA, 2021, ENDOCRINOLOGY, V162, DOI 10.1210/endocr/bqab100
   Gillera SEA, 2020, NEUROTOXICOL TERATOL, V79, DOI 10.1016/j.ntt.2019.106840
   Gillette R, 2018, EPIGENETICS-US, V13, P1106, DOI 10.1080/15592294.2018.1543506
   GIULIAN D, 1973, ENDOCRINOLOGY, V93, P1329, DOI 10.1210/endo-93-6-1329
   Glazer L, 2018, TOXICOL SCI, V165, P487, DOI 10.1093/toxsci/kfy173
   Glazer L, 2018, NEUROTOXICOLOGY, V66, P221, DOI 10.1016/j.neuro.2017.09.007
   Goeden N, 2016, J NEUROSCI, V36, P6041, DOI 10.1523/JNEUROSCI.2534-15.2016
   Grieb ZA, 2019, EUR NEUROPSYCHOPHARM, V29, P1169, DOI 10.1016/j.euroneuro.2019.07.239
   Guastella AJ, 2023, MOL PSYCHIATR, V28, P834, DOI 10.1038/s41380-022-01845-8
   Guastella AJ, 2010, BIOL PSYCHIAT, V67, P692, DOI 10.1016/j.biopsych.2009.09.020
   Hammack SE, 2009, PROG NEURO-PSYCHOPH, V33, P1309, DOI 10.1016/j.pnpbp.2009.05.013
   Hanamsagar R, 2016, J STEROID BIOCHEM, V160, P127, DOI 10.1016/j.jsbmb.2015.09.039
   Hermansen TK, 2016, PSYCHOPHARMACOLOGY, V233, P1523, DOI 10.1007/s00213-016-4248-3
   HINES M, 1992, BRAIN RES, V579, P321, DOI 10.1016/0006-8993(92)90068-K
   Hoffman K, 2017, CURR OPIN ONCOL, V29, P7, DOI 10.1097/CCO.0000000000000335
   Hutchison SM, 2021, REPROD TOXICOL, V99, P80, DOI 10.1016/j.reprotox.2020.11.013
   Karahoda R, 2020, ACTA PHYSIOL, V229, DOI 10.1111/apha.13478
   Kazemi S, 2018, BRAIN RES BULL, V139, P190, DOI 10.1016/j.brainresbull.2018.03.003
   Keshavarzi S, 2014, J NEUROSCI, V34, P8699, DOI 10.1523/JNEUROSCI.1176-14.2014
   Kilkenny C, 2010, PLOS BIOL, V8, DOI 10.1371/journal.pbio.1000412
   Kim S, 2015, AQUAT TOXICOL, V160, P188, DOI 10.1016/j.aquatox.2015.01.016
   Kohls G, 2013, NEUROPSYCHOLOGIA, V51, P2062, DOI 10.1016/j.neuropsychologia.2013.07.020
   Krentzel AA, 2021, HORM BEHAV, V134, DOI 10.1016/j.yhbeh.2021.105019
   La Merrill MA, 2020, NAT REV ENDOCRINOL, V16, P45, DOI 10.1038/s41574-019-0273-8
   Lai MC, 2023, LANCET CHILD ADOLESC, V7, P897, DOI 10.1016/S2352-4642(23)00221-3
   Lai MC, 2020, CURR OPIN PSYCHIATR, V33, P117, DOI 10.1097/YCO.0000000000000575
   Lam J, 2017, ENVIRON HEALTH PERSP, V125, DOI 10.1289/EHP1632
   Lebow MA, 2016, MOL PSYCHIATR, V21, P450, DOI 10.1038/mp.2016.1
   Leite C, 2014, BRAIN RES, V1582, P99, DOI 10.1016/j.brainres.2014.07.041
   Liu XQ, 2017, BMJ-BRIT MED J, V358, DOI 10.1136/bmj.j3668
   Lu QQ, 2019, PSYCHOL RES BEHAV MA, V12, P337, DOI 10.2147/PRBM.S192951
   Mawe GM, 2013, NAT REV GASTRO HEPAT, V10, P473, DOI 10.1038/nrgastro.2013.105
   May T, 2019, CURR OPIN NEUROL, V32, P622, DOI 10.1097/WCO.0000000000000714
   McGraw LA, 2010, TRENDS NEUROSCI, V33, P103, DOI 10.1016/j.tins.2009.11.006
   Mendelsohn E, 2016, ENVIRON INT, V86, P45, DOI 10.1016/j.envint.2015.10.005
   Messer A, 2010, PHYSIOL BEHAV, V100, P245, DOI 10.1016/j.physbeh.2010.01.011
   Modahl C, 1998, BIOL PSYCHIAT, V43, P270, DOI 10.1016/S0006-3223(97)00439-3
   Morishita M, 2023, BIOL SEX DIFFER, V14, DOI 10.1186/s13293-023-00574-z
   Muller CL, 2016, NEUROSCIENCE, V321, P24, DOI 10.1016/j.neuroscience.2015.11.010
   Muller CL, 2017, NEUROPSYCHOPHARMACOL, V42, P427, DOI 10.1038/npp.2016.166
   Newell AJ, 2023, TOXICOL SCI, V191, P357, DOI 10.1093/toxsci/kfac137
   Oliveri AN, 2015, NEUROTOXICOL TERATOL, V52, P220, DOI 10.1016/j.ntt.2015.08.008
   Pardo-Bellver C, 2012, FRONT NEUROANAT, V6, DOI 10.3389/fnana.2012.00033
   Patisaul HB, 2003, J NEUROENDOCRINOL, V15, P787, DOI 10.1046/j.1365-2826.2003.01061.x
   Patisaul HB, 2008, ENDOCRINOLOGY, V149, P397, DOI 10.1210/en.2007-0666
   Patisaul HB, 2021, ENVIRON HEALTH PERSP, V129, DOI 10.1289/EHP9285
   Patisaul HB, 2021, ADV PHARMACOL, V92, P101, DOI 10.1016/bs.apha.2021.03.007
   Patisaul HB, 2020, J NEUROENDOCRINOL, V32, DOI 10.1111/jne.12730
   Patisaul HB, 2013, J BIOCHEM MOL TOXIC, V27, P124, DOI 10.1002/jbt.21439
   Patisaul HB, 2009, FRONT BEHAV NEUROSCI, V3, DOI 10.3389/neuro.08.010.2009
   Patisaul HB, 2009, BEHAV BRAIN RES, V196, P317, DOI 10.1016/j.bbr.2008.09.026
   Phillips AL, 2017, ENVIRON SCI TECHNOL, V51, P13443, DOI 10.1021/acs.est.7b04179
   Phillips AL, 2016, TOXICOL SCI, V153, P246, DOI 10.1093/toxsci/kfw122
   Phillips-Farfán BV, 2023, PHYSIOL BEHAV, V268, DOI 10.1016/j.physbeh.2023.114237
   Premachandran H, 2020, FRONT NEUROSCI-SWITZ, V14, DOI 10.3389/fnins.2020.583477
   Ray MH, 2020, J NEUROSCI, V40, P4750, DOI 10.1523/JNEUROSCI.0299-20.2020
   Rigney N, 2022, ENDOCRINOLOGY, V163, DOI 10.1210/endocr/bqac111
   Rock K.D., 2020, Toxicol. Sci.
   Rynkiewicz A, 2018, PSYCHIATR POL, V52, P629, DOI 10.12740/PP/OnlineFirst/58837
   Salazar P, 2021, ENVIRON RES, V200, DOI 10.1016/j.envres.2021.111345
   Sato M, 2023, MOL PSYCHIATR, V28, P3194, DOI 10.1038/s41380-023-02201-0
   Serretti A, 2004, EXPERT OPIN THER TAR, V8, P15, DOI 10.1517/eott.8.1.15.26405
   Shahin S, 2024, ENVIRON RES, V252, DOI 10.1016/j.envres.2024.118955
   SHAPIRO LE, 1989, SYNAPSE, V4, P259, DOI 10.1002/syn.890040312
   Snoeren EMS, 2015, J NEUROENDOCRINOL, V27, P803, DOI 10.1111/jne.12321
   Sodhi MSK, 2004, INT REV NEUROBIOL, V59, P111
   Songtachalert T, 2018, CURR TOP MED CHEM, V18, P1704, DOI 10.2174/1568026618666181115093136
   Sprowles JLN, 2016, INT J DEV NEUROSCI, V54, P39, DOI 10.1016/j.ijdevneu.2016.08.007
   Stapleton HM, 2014, CHEMOSPHERE, V116, P54, DOI 10.1016/j.chemosphere.2013.12.100
   Stapleton HM, 2009, ENVIRON SCI TECHNOL, V43, P7490, DOI 10.1021/es9014019
   Thomas DR, 2006, PHARMACOL THERAPEUT, V111, P707, DOI 10.1016/j.pharmthera.2005.12.006
   Toufexis DJ, 2007, J NEUROSCI, V27, P9729, DOI 10.1523/JNEUROSCI.2529-07.2007
   Tovote P, 2015, NAT REV NEUROSCI, V16, P317, DOI 10.1038/nrn3945
   Tsukahara S, 2020, FRONT NEUROSCI-SWITZ, V14, DOI 10.3389/fnins.2020.00797
   van der Veen I, 2012, CHEMOSPHERE, V88, P1119, DOI 10.1016/j.chemosphere.2012.03.067
   Vuong AM, 2018, HORM BEHAV, V101, P94, DOI 10.1016/j.yhbeh.2017.11.008
   Walum H, 2018, NAT REV NEUROSCI, V19, P643, DOI 10.1038/s41583-018-0072-6
   Willett JA, 2018, J NEUROPHYSIOL, V119, P1576, DOI 10.1152/jn.00737.2017
   Witchey SK, 2023, NEUROENDOCRINOLOGY, V113, P1262, DOI 10.1159/000526959
   Witchey SK, 2020, HORM BEHAV, V126, DOI 10.1016/j.yhbeh.2020.104853
   Witchey SK, 2019, NEUROTOXICOLOGY, V74, P139, DOI 10.1016/j.neuro.2019.06.007
   Xu L, 2020, FRONT NEURAL CIRCUIT, V14, DOI 10.3389/fncir.2020.00037
   Yamasue H, 2022, BRAIN, V145, P490, DOI 10.1093/brain/awab291
   Yao C, 2021, SCI TOTAL ENVIRON, V795, DOI 10.1016/j.scitotenv.2021.148837
   Yenkoyan K, 2024, CURR MED CHEM, V31, P2345, DOI 10.2174/0109298673252471231121045529
   Yoon S, 2020, ADV EXP MED BIOL, V1191, P103, DOI 10.1007/978-981-32-9705-0_7
   Young LJ, 1998, TRENDS NEUROSCI, V21, P71, DOI 10.1016/S0166-2236(97)01167-3
NR 124
TC 1
Z9 1
U1 7
U2 8
PU ELSEVIER
PI AMSTERDAM
PA RADARWEG 29, 1043 NX AMSTERDAM, NETHERLANDS
SN 0161-813X
EI 1872-9711
J9 NEUROTOXICOLOGY
JI Neurotoxicology
PD DEC
PY 2024
VL 105
BP 111
EP 120
DI 10.1016/j.neuro.2024.09.001
EA SEP 2024
PG 10
WC Neurosciences; Pharmacology & Pharmacy; Toxicology
WE Science Citation Index Expanded (SCI-EXPANDED)
SC Neurosciences & Neurology; Pharmacology & Pharmacy; Toxicology
GA H0O8L
UT WOS:001320534700001
PM 39241866
DA 2025-08-11
ER

PT J
AU Anand, P
   Kaur, A
   Singh, S
AF Anand, Piyush
   Kaur, Arshbir
   Singh, Shamsher
TI Fucoxanthin mitigates valproic acid-induced autistic behavior through
   modulation of the AKT/GSK-3β signaling pathway
SO EUROPEAN JOURNAL OF PHARMACOLOGY
LA English
DT Article
DE Autism spectrum disorder (ASD); Fucoxanthin; Valproic acid; AKT; GSK-3
   beta
ID SPECTRUM DISORDER; TISSUE; MODELS; RATS
AB This study aimed to investigate the effects of fucoxanthin, a natural compound found in seaweed, on various aspects of autism using a rat model induced by valproic acid (VPA). Pregnant rats were administered VPA (600 mg/kg) on gestational day 12.5, and male pups were orally administered fucoxanthin at 50, 100, or 200 mg/kg beginning on post-natal day (PND) 23-43. Behavioral assessments were conducted on PND 45-53, and on PND 54, the animals were sacrificed for further biochemical analyses (superoxide dismutase (SOD) and glutathione (GSH), nitric oxide (NO)) via UV spectroscopy. Inflammatory markers (IL-17, TNF-alpha, and IL-1 beta) were also analyzed by sandwich ELISA, and the molecular parameters were evaluated through ELISA. The results revealed that, compared with VPA, fucoxanthin improved behavior and neuronal morphology. Specifically, fucoxanthin administration was found to enhance spatial memory, reduce pain sensitivity, and improve social interaction, locomotor activity, balance, and motor coordination. Fucoxanthin also exhibited anti-inflammatory and antioxidant effects, as indicated by the restoration of SOD and GSH levels and reduced inflammatory cytokine levels. Molecular analyses revealed that fucoxanthin restored the levels of GSK-3 beta and AKT. Furthermore, fucoxanthin regulates neurotransmitters, which are related to increasing GABA and reducing glutamate levels in the cortex and cerebellum. The therapeutic effects were dose-dependent, with higher doses (200 mg/kg) showing greater efficacy than lower doses (100 mg/kg) in improving behavioral, biochemical, neurotransmitter, and molecular parameters. Fucoxanthin is a potential treatment for autism, but further research, including clinical trials, is necessary to determine its effectiveness in humans.
C1 [Anand, Piyush; Kaur, Arshbir; Singh, Shamsher] ISF Coll Pharm, Dept Pharmacol, Neuropharmacol Div, Moga 142001, Punjab, India.
C3 ISF College of Pharmacy
RP Singh, S (corresponding author), ISF Coll Pharm, Dept Pharmacol, Neuropharmacol Div, Moga 142001, Punjab, India.
EM shamshersinghbajwa@gmail.com
CR Al-Amin MM, 2015, BEHAV BRAIN RES, V286, P112, DOI 10.1016/j.bbr.2015.02.041
   ALTMAN J, 1975, ANIM BEHAV, V23, P896, DOI 10.1016/0003-3472(75)90114-1
   Baj J, 2021, NEUROSCI BIOBEHAV R, V129, P117, DOI 10.1016/j.neubiorev.2021.07.029
   Banji D, 2011, BRAIN RES, V1410, P141, DOI 10.1016/j.brainres.2011.06.063
   Bhandari R, 2020, ADV NEUROBIOL, V24, P97, DOI 10.1007/978-3-030-30402-7_4
   Bohlen M, 2014, BEHAV BRAIN RES, V272, P46, DOI 10.1016/j.bbr.2014.06.017
   Carter R J, 2001, Curr Protoc Neurosci, VChapter 8, DOI 10.1002/0471142301.ns0812s15
   Chen SJ, 2021, MAR DRUGS, V19, DOI 10.3390/md19020114
   Clerkin JS, 2008, CANCER LETT, V266, P30, DOI 10.1016/j.canlet.2008.02.029
   Cukierman DS, 2017, J INORG BIOCHEM, V170, P160, DOI 10.1016/j.jinorgbio.2017.02.020
   DELMAESTRO R, 1987, MECH AGEING DEV, V41, P29, DOI 10.1016/0047-6374(87)90051-0
   Dhami M, 2021, CURR ALZHEIMER RES, V18, P623, DOI 10.2174/1567205018666211118144602
   Di J, 2020, INT J DEV NEUROSCI, V80, P73, DOI 10.1002/jdn.10005
   Dnmez B., 2021, J EXP BASIC MED SCI, V2, P430, DOI [10.5606/jebms.2021.75686, DOI 10.5606/JEBMS.2021.75686]
   DONZANTI BA, 1988, LIFE SCI, V43, P913, DOI 10.1016/0024-3205(88)90267-6
   ELLMAN GL, 1959, ARCH BIOCHEM BIOPHYS, V82, P70, DOI 10.1016/0003-9861(59)90090-6
   Gao JQ, 2016, INT J DEV NEUROSCI, V49, P67, DOI 10.1016/j.ijdevneu.2015.11.006
   Gedzun V.R., 2021, Neurosci. Behav. Physiol., V51, P639, DOI [10.1007/s11055-021-01117-y, DOI 10.1007/S11055-021-01117-Y]
   GREEN LC, 1982, ANAL BIOCHEM, V126, P131, DOI 10.1016/0003-2697(82)90118-X
   Gur G, 2022, ADV PHARM BULL, V12, P850, DOI 10.34172/apb.2022.086
   Harika ASL., 2022, Int. J. Appl. Pharm. Sci. Res., V7, P60, DOI 10.
   Herman A, 2022, J CLIN MED, V11, DOI 10.3390/jcm11020442
   Hou QL, 2018, FRONT BEHAV NEUROSCI, V12, DOI 10.3389/fnbeh.2018.00182
   Ishola IO, 2017, METAB BRAIN DIS, V32, P235, DOI 10.1007/s11011-016-9902-2
   Kaur S, 2021, J BIOL INORG CHEM, V26, P495, DOI 10.1007/s00775-021-01866-8
   Kazdoba TM, 2016, GENES BRAIN BEHAV, V15, P7, DOI 10.1111/gbb.12256
   Kim JW, 2019, NEUROPSYCHOPHARMACOL, V44, P314, DOI 10.1038/s41386-018-0098-5
   Knuesel I, 2014, NAT REV NEUROL, V10, P643, DOI 10.1038/nrneurol.2014.187
   Ku KM, 2016, PLOS ONE, V11, DOI 10.1371/journal.pone.0158150
   Liu H, 2021, FRONT NEUROSCI-SWITZ, V15, DOI 10.3389/fnins.2021.641284
   MORRIS RGM, 1982, NATURE, V297, P681, DOI 10.1038/297681a0
   Nicolini C, 2018, EXP NEUROL, V299, P217, DOI 10.1016/j.expneurol.2017.04.017
   Paudel R, 2020, NEUROTOX RES, V37, P815, DOI 10.1007/s12640-020-00169-1
   Rezaie M, 2020, N-S ARCH PHARMACOL, V393, P2081, DOI 10.1007/s00210-020-01916-z
   Rizk M, 2021, MOL BIOL REP, V48, P2669, DOI 10.1007/s11033-021-06237-9
   Ruhela RK, 2017, INDIAN J PHARMACOL, V49, P243, DOI 10.4103/ijp.IJP_183_17
   Servaes S, 2019, J PHARMACOL EXP THER, V368, P382, DOI 10.1124/jpet.118.252635
   Singh S, 2018, NEUROSCI RES, V133, P38, DOI 10.1016/j.neures.2017.10.006
   Singla R, 2021, ACS CHEM NEUROSCI, V12, P1749, DOI 10.1021/acschemneuro.0c00672
   Suzuki K, 2011, PLOS ONE, V6, DOI 10.1371/journal.pone.0020470
   Tsai CM, 2022, BMC COMPLEMENT MED, V22, DOI 10.1186/s12906-022-03562-9
   Upadhyay J, 2021, CELLS-BASEL, V10, DOI 10.3390/cells10040958
   Yang EJ, 2016, PLOS ONE, V11, DOI 10.1371/journal.pone.0153298
   Yang GY, 2019, MAR DRUGS, V17, DOI 10.3390/md17120702
   Ye G., 2018, Biomed. J. Sci. Tech. Res., V9, P7218
   Zeidan J, 2022, AUTISM RES, V15, P778, DOI 10.1002/aur.2696
   Zhang L, 2017, SCI REP-UK, V7, DOI 10.1038/srep46763
NR 47
TC 5
Z9 5
U1 2
U2 8
PU ELSEVIER
PI AMSTERDAM
PA RADARWEG 29, 1043 NX AMSTERDAM, NETHERLANDS
SN 0014-2999
EI 1879-0712
J9 EUR J PHARMACOL
JI Eur. J. Pharmacol.
PD MAR 15
PY 2024
VL 967
AR 176335
DI 10.1016/j.ejphar.2024.176335
EA FEB 2024
PG 14
WC Pharmacology & Pharmacy
WE Science Citation Index Expanded (SCI-EXPANDED)
SC Pharmacology & Pharmacy
GA LL5B8
UT WOS:001186958000001
PM 38331341
DA 2025-08-11
ER

PT J
AU Levchenko, A
   Kanapin, A
   Samsonova, A
   Fedorenko, OY
   Kornetova, EG
   Nurgaliev, T
   Mazo, GE
   Semke, AV
   Kibitov, AO
   Bokhan, NA
   Gainetdinov, RR
   Ivanova, SA
AF Levchenko, Anastasia
   Kanapin, Alexander
   Samsonova, Anastasia
   Fedorenko, Olga Yu.
   Kornetova, Elena G.
   Nurgaliev, Timur
   Mazo, Galina E.
   Semke, Arkadiy V.
   Kibitov, Alexander O.
   Bokhan, Nikolay A.
   Gainetdinov, Raul R.
   Ivanova, Svetlana A.
TI A genome-wide association study identifies a gene network associated
   with paranoid schizophrenia and antipsychotics-induced tardive
   dyskinesia
SO PROGRESS IN NEURO-PSYCHOPHARMACOLOGY & BIOLOGICAL PSYCHIATRY
LA English
DT Article
DE Schizophrenia; Tardive dyskinesia; GWAS; Gene networks; Regulatory
   sequence
ID AMYLOID PRECURSOR PROTEIN; CAUSE INTELLECTUAL DISABILITY;
   MOVEMENT-DISORDERS SADIMOD; FUNCTION MUTATIONS CAUSE; RISK-FACTORS;
   FOXP1; INSIGHTS; RELIABILITY; APP; TRANSCRIPTION
AB In the present study we conducted a genome-wide association study (GWAS) in a cohort of 505 patients with paranoid schizophrenia (SCZ), of which 95 had tardive dyskinesia (TD), and 503 healthy controls. Using data generated by the PsychENCODE Consortium (PEC) and other bioinformatic databases, we revealed a gene network, implicated in neurodevelopment and brain function, associated with both these disorders. Almost all these genes are in gene or isoform co-expression PEC network modules important for the functioning of the brain; the activity of these networks is also altered in SCZ, bipolar disorder and autism spectrum disorders. The associated PEC network modules are enriched for gene ontology terms relevant to the brain development and function (CNS development, neuron development, axon ensheathment, synapse, synaptic vesicle cycle, and signaling receptor activity) and to the immune system (inflammatory response).
   Results of the present study suggest that orofacial and limbtruncal types of TD seem to share the molecular network with SCZ. Paranoid SCZ and abnormal involuntary movements that indicate the orofacial type of TD are associated with the same genomic loci on chromosomes 3p22.2, 8q21.13, and 13q14.2. The limbtruncal type of TD is associated with a locus on chromosome 3p13 where the best functional candidate is FOXP1, a high confidence SCZ gene. The results of this study shed light on common pathogenic mechanisms for SCZ and TD, and indicate that the pathogenesis of the orofacial and limbtruncal types of TD might be driven by interacting genes implicated in neurodevelopment.
C1 [Levchenko, Anastasia; Kanapin, Alexander; Samsonova, Anastasia] St Petersburg State Univ, Theodosius Dobzhansky Ctr Genome Bioinformat, 7-9 Univ Skaya Nab, St Petersburg 199034, Russia.
   [Fedorenko, Olga Yu.; Kornetova, Elena G.; Semke, Arkadiy V.; Bokhan, Nikolay A.; Ivanova, Svetlana A.] Russian Acad Sci, Mental Hlth Res Inst, Tomsk Natl Res Med Ctr, Tomsk, Russia.
   [Fedorenko, Olga Yu.; Ivanova, Svetlana A.] Natl Res Tomsk Polytech Univ, Tomsk, Russia.
   [Kornetova, Elena G.; Bokhan, Nikolay A.; Ivanova, Svetlana A.] Siberian State Med Univ, Tomsk, Russia.
   [Nurgaliev, Timur] St Petersburg State Univ, St Petersburg, Russia.
   [Mazo, Galina E.; Kibitov, Alexander O.] VM Bekhterev Natl Med Res Ctr Psychiat & Neurol, Dept Endocrine Psychiat, St Petersburg, Russia.
   [Kibitov, Alexander O.] Serbsky Natl Med Res Ctr Psychiat & Addict, Lab Mol Genet, Moscow, Russia.
   [Bokhan, Nikolay A.] Natl Res Tomsk State Univ, Tomsk, Russia.
   [Gainetdinov, Raul R.] St Petersburg State Univ, Inst Translat Biomed, St Petersburg, Russia.
C3 Saint Petersburg State University; Russian Academy of Sciences; Tomsk
   National Research Medical Center; Mental Health Research Institute,
   Tomsk; Tomsk Polytechnic University; Siberian State Medical University;
   Saint Petersburg State University; V.M. Bekhterev National Research
   Medical Center Psychiatry & Neurology; Tomsk State University; Saint
   Petersburg State University
RP Levchenko, A (corresponding author), St Petersburg State Univ, Theodosius Dobzhansky Ctr Genome Bioinformat, 7-9 Univ Skaya Nab, St Petersburg 199034, Russia.
EM a.levchenko@spbu.ru
RI Kanapin, Alexander/Q-7590-2016; Levchenko, Anastasia/S-2510-2016; Mazo,
   Galina/F-9403-2015; Bokhan, Nikolay/P-1720-2014; Ivanova,
   Svetlana/C-5333-2012; Samsonova, Anastasia/AAU-7269-2021; Semke,
   Arkady/GPS-6258-2022; Gainetdinov, Raul/G-5875-2011; Gainetdinov, Raul
   R/G-5875-2011; Kornetova, Elena/R-6811-2016; Fedorenko,
   Olga/E-3538-2015; Kibitov, Alexander/R-5872-2016
OI Kanapin, Alexander/0000-0001-9802-5297; Mazo,
   Galina/0000-0001-7910-9129; Levchenko, Anastasia/0000-0003-3509-1304;
   Bokhan, Nikolay/0000-0002-1052-855X; Gainetdinov, Raul
   R/0000-0003-2951-6038; Kornetova, Elena/0000-0002-5179-9727; Nurgaliev,
   Timur/0000-0002-2119-9675; 
FU Russian Science Foundation [19-75-30008]
FX This work was supported by the Russian Science Foundation [grant number
   19-75-30008].
CR Ahmad R, 2018, CELLS-BASEL, V7, DOI 10.3390/cells7090140
   Alanis-Lobato G, 2017, NUCLEIC ACIDS RES, V45, pD408, DOI 10.1093/nar/gkw985
   An HM, 2015, SCHIZOPHR RES, V162, P261, DOI 10.1016/j.schres.2014.12.037
   Anney RJL, 2017, MOL AUTISM, V8, DOI 10.1186/s13229-017-0137-9
   [Anonymous], 2020, ROU RES AESTHETICS
   Ashburner M, 2000, NAT GENET, V25, P25, DOI 10.1038/75556
   Ayhan F, 2019, PROG NEURO-PSYCHOPH, V89, P57, DOI 10.1016/j.pnpbp.2018.08.017
   Bacon C, 2012, HUM GENET, V131, P1687, DOI 10.1007/s00439-012-1193-z
   Barrett JC, 2005, BIOINFORMATICS, V21, P263, DOI 10.1093/bioinformatics/bth457
   Baumkötter F, 2014, J NEUROSCI, V34, P11159, DOI 10.1523/JNEUROSCI.0180-14.2014
   Berridge M, 2014, CELL TISSUE RES, V357, P477, DOI 10.1007/s00441-014-1806-z
   Bigdeli TB, 2013, AM J MED GENET B, V162, P898, DOI 10.1002/ajmg.b.32200
   Birnbaum R, 2017, NAT REV NEUROSCI, V18, P727, DOI 10.1038/nrn.2017.125
   Brackertz M, 2002, J BIOL CHEM, V277, P40958, DOI 10.1074/jbc.M207467200
   Braschi B, 2019, NUCLEIC ACIDS RES, V47, pD786, DOI 10.1093/nar/gky930
   Brennand K, 2015, MOL PSYCHIATR, V20, P361, DOI 10.1038/mp.2014.22
   Brennand KJ, 2011, NATURE, V473, P221, DOI 10.1038/nature09915
   Buniello A, 2019, NUCLEIC ACIDS RES, V47, pD1005, DOI 10.1093/nar/gky1120
   Cao XW, 2001, SCIENCE, V293, P115, DOI 10.1126/science.1058783
   Carbon M, 2014, CNS SPECTRUMS, V19, P38, DOI 10.1017/S1092852914000601
   Carbon S, 2019, NUCLEIC ACIDS RES, V47, pD330, DOI 10.1093/nar/gky1055
   Chang LH, 2020, J MOL BIOL, V432, P643, DOI 10.1016/j.jmb.2019.11.025
   Chatr-aryamontri A, 2017, NUCLEIC ACIDS RES, V45, pD369, DOI 10.1093/nar/gkw1102
   Cheetham SW, 2020, NAT REV GENET, V21, P191, DOI 10.1038/s41576-019-0196-1
   Cho CH, 2013, PROG NEURO-PSYCHOPH, V46, P207, DOI 10.1016/j.pnpbp.2012.10.018
   Coppieters F, 2016, AM J HUM GENET, V99, P470, DOI 10.1016/j.ajhg.2016.06.017
   Cornett EM, 2017, OCHSNER J, V17, P162
   Cyr M, 2003, P NATL ACAD SCI USA, V100, P11035, DOI 10.1073/pnas.1831768100
   Das D, 2020, CURR PSYCHIAT REP, V22, DOI 10.1007/s11920-020-01148-1
   Davies G, 2018, NAT COMMUN, V9, DOI 10.1038/s41467-018-04362-x
   de Ligt J, 2012, NEW ENGL J MED, V367, P1921, DOI 10.1056/NEJMoa1206524
   De Rubeis S, 2014, NATURE, V515, P209, DOI 10.1038/nature13772
   Deyts C, 2012, J NEUROSCI, V32, P1714, DOI 10.1523/JNEUROSCI.5433-11.2012
   Dong ZQ, 2020, NEURON, V105, P475, DOI 10.1016/j.neuron.2019.10.035
   Duce JA, 2010, CELL, V142, P857, DOI 10.1016/j.cell.2010.08.014
   Dunham I, 2012, NATURE, V489, P57, DOI 10.1038/nature11247
   Fedorenko OY, 2019, MOL PSYCHIATR, V24, P1099, DOI 10.1038/s41380-019-0354-z
   Fernando MB, 2020, NAT GENET, V52, P363, DOI 10.1038/s41588-020-0596-3
   Fishilevich S, 2017, DATABASE, V2017, DOI [DOI 10.1093/DATABASE/BAX028, 10.1093/database/bax028]
   Gabriel SB, 2002, SCIENCE, V296, P2225, DOI 10.1126/science.1069424
   Galvan L, 2018, BRAIN, V141, P1434, DOI 10.1093/brain/awy057
   Gandal MJ, 2018, SCIENCE, V362, P1265, DOI 10.1126/science.aat8127
   Geng RJ, 2020, WORLD J BIOL PSYCHIA, V21, P102, DOI 10.1080/15622975.2018.1548782
   Goes FS, 2015, AM J MED GENET B, V168, P649, DOI 10.1002/ajmg.b.32349
   Haddad PM, 2018, THER ADV PSYCHOPHARM, V8, P303, DOI 10.1177/2045125318781475
   Hamdan FF, 2010, AM J HUM GENET, V87, P671, DOI 10.1016/j.ajhg.2010.09.017
   Hill WD, 2019, MOL PSYCHIATR, V24, P169, DOI 10.1038/s41380-017-0001-5
   Hoffman GE, 2019, MOL PSYCHIATR, V24, P49, DOI 10.1038/s41380-018-0029-1
   Hoffmann A, 2020, CELLS-BASEL, V9, DOI 10.3390/cells9020366
   Hoffmann A, 2019, INT J MOL SCI, V20, DOI 10.3390/ijms20194896
   Ikeda M, 2019, SCHIZOPHRENIA BULL, V45, P824, DOI 10.1093/schbul/sby140
   Ivanova SA, 2017, WORLD J BIOL PSYCHIA, V18, P239, DOI 10.1080/15622975.2016.1224926
   Jerabkova K, 2019, SEMIN CELL DEV BIOL, V93, P100, DOI 10.1016/j.semcdb.2018.12.007
   Kamenetz F, 2003, NEURON, V37, P925, DOI 10.1016/S0896-6273(03)00124-7
   Kanellopoulos AH, 2018, EMBO J, V37, P427, DOI 10.15252/embj.201796692
   Kaur P, 2019, CLIN DYSMORPHOL, V28, P190, DOI 10.1097/MCD.0000000000000288
   Kelly DL, 2013, BMC PSYCHIATRY, V13, DOI 10.1186/1471-244X-13-214
   Koning JP, 2011, PSYCHOL MED, V41, P2141, DOI 10.1017/S0033291711000389
   Konstantoulas CJ, 2010, J NEUROCHEM, V113, P836, DOI 10.1111/j.1471-4159.2010.06650.x
   Lally J, 2015, BRIT MED BULL, V114, P169, DOI 10.1093/bmb/ldv017
   Lam M, 2019, NAT GENET, V51, P1670, DOI 10.1038/s41588-019-0512-x
   Lam M, 2019, AM J HUM GENET, V105, P334, DOI 10.1016/j.ajhg.2019.06.012
   Lam M, 2017, CELL REP, V21, P2597, DOI 10.1016/j.celrep.2017.11.028
   Le Fevre AK, 2013, AM J MED GENET A, V161, P3166, DOI 10.1002/ajmg.a.36174
   Levchenko A, 2019, HUM PSYCHOPHARM CLIN, V34, DOI 10.1002/hup.2685
   Li W, 2020, J NEUROSCI RES, V98, P2130, DOI 10.1002/jnr.24560
   Li ZQ, 2017, NAT GENET, V49, P1576, DOI 10.1038/ng.3973
   Licata L, 2020, NUCLEIC ACIDS RES, V48, pD504, DOI 10.1093/nar/gkz949
   Liu Q, 2007, NEURON, V56, P66, DOI 10.1016/j.neuron.2007.08.008
   Lohr JB, 2003, CNS DRUGS, V17, P47, DOI 10.2165/00023210-200317010-00004
   Loonen AJM, 2001, INT J NEUROPSYCHOPH, V4, P347, DOI 10.1017/S1461145701002589
   Loonen AJM, 2000, INT J NEUROPSYCHOPH, V3, P285, DOI 10.1017/S1461145700002066
   Loonen AJM, 2007, J CLIN PSYCHOPHARM, V27, P423, DOI 10.1097/jcp.0b013e31814f1105
   Loonen AJM, 2019, PHARMACOGENOMICS, V20, P1199, DOI 10.2217/pgs-2019-0100
   Loonen AJM, 2013, CNS SPECTRUMS, V18, P15, DOI 10.1017/S1092852912000752
   Luo XM, 2017, J HUM GENET, V62, P513, DOI 10.1038/jhg.2016.164
   Marees AT, 2018, INT J METH PSYCH RES, V27, DOI 10.1002/mpr.1608
   McArthur E, 2020, TOPOLOGICALLY ASS DO
   McDermott LA, 2019, NEURON, V101, P905, DOI 10.1016/j.neuron.2019.01.047
   McGrath J, 2008, EPIDEMIOL REV, V30, P67, DOI 10.1093/epirev/mxn001
   Menashe I, 2008, BMC GENET, V9, DOI 10.1186/1471-2156-9-36
   Mi HY, 2019, NUCLEIC ACIDS RES, V47, pD419, DOI 10.1093/nar/gky1038
   Molinard-Chenu A, 2018, BIOL PSYCHIAT, V83, P692, DOI 10.1016/j.biopsych.2017.11.015
   Müller UC, 2017, NAT REV NEUROSCI, V18, P281, DOI 10.1038/nrn.2017.29
   Na KS, 2014, PROG NEURO-PSYCHOPH, V48, P277, DOI 10.1016/j.pnpbp.2012.10.022
   Nikolaev A, 2009, NATURE, V457, P981, DOI 10.1038/nature07767
   Oughtred R, 2019, NUCLEIC ACIDS RES, V47, pD529, DOI 10.1093/nar/gky1079
   Pardiñas AF, 2018, NAT GENET, V50, P381, DOI 10.1038/s41588-018-0059-2
   Paulsen JS, 1996, PSYCHOPHARMACOLOGY, V123, P307, DOI 10.1007/BF02246639
   Pendergrass SA, 2010, BIODATA MIN, V3, DOI 10.1186/1756-0381-3-10
   Perfetto L, 2016, NUCLEIC ACIDS RES, V44, pD548, DOI 10.1093/nar/gkv1048
   Periyasamy S, 2019, JAMA PSYCHIAT, V76, P1026, DOI 10.1001/jamapsychiatry.2019.1335
   Peuskens J, 2014, CNS DRUGS, V28, P421, DOI 10.1007/s40263-014-0157-3
   Pintard L, 2004, EMBO J, V23, P1681, DOI 10.1038/sj.emboj.7600186
   Plafker KS, 2009, BIOCHEMISTRY-US, V48, P3527, DOI 10.1021/bi801971m
   Pouget JG, 2018, SCHIZOPHRENIA BULL, V44, P993, DOI 10.1093/schbul/sby038
   Pratt D, 2015, CELL SYST, V1, P302, DOI 10.1016/j.cels.2015.10.001
   Purcell S, 2007, AM J HUM GENET, V81, P559, DOI 10.1086/519795
   Rabin R, 2018, AM J MED GENET A, V176, P2907, DOI 10.1002/ajmg.a.40667
   Rice HC, 2019, SCIENCE, V363, P143, DOI 10.1126/science.aao4827
   Ripke S, 2014, NATURE, V511, P421, DOI 10.1038/nature13595
   Ruderfer DM, 2018, CELL, V173, P1705, DOI 10.1016/j.cell.2018.05.046
   Satpute-Krishnan P, 2006, P NATL ACAD SCI USA, V103, P16532, DOI 10.1073/pnas.0607527103
   Savage JE, 2018, NAT GENET, V50, P912, DOI 10.1038/s41588-018-0152-6
   Schaefer MH, 2012, PLOS ONE, V7, DOI 10.1371/journal.pone.0031826
   SCHOOLER NR, 1982, ARCH GEN PSYCHIAT, V39, P486
   Schrode N, 2019, NAT GENET, V51, P1475, DOI 10.1038/s41588-019-0497-5
   Seamster PE, 2012, PHYS BIOL, V9, DOI 10.1088/1478-3975/9/5/055005
   Shannon P, 2003, GENOME RES, V13, P2498, DOI 10.1101/gr.1239303
   Sheffield JM, 2018, NEUROPSYCHOL REV, V28, P509, DOI 10.1007/s11065-018-9388-2
   Shi C, 2008, BLOOD, V112, P4699, DOI 10.1182/blood-2008-01-137018
   Sollis E, 2016, HUM MOL GENET, V25, P546, DOI 10.1093/hmg/ddv495
   Stachowiak EK, 2017, TRANSL PSYCHIAT, V7, DOI 10.1038/s41398-017-0054-x
   Stegmayer K, 2018, CNS DRUGS, V32, P135, DOI 10.1007/s40263-018-0494-8
   Stelzer G., 2016, Curr Protoc Bioinformatics, V54, P1, DOI [DOI 10.1002/CPBI.5, 10.1002/cpbi.5]
   Stepnicki P, 2018, MOLECULES, V23, DOI 10.3390/molecules23082087
   Sullivan PF, 2019, CELL, V177, P162, DOI 10.1016/j.cell.2019.01.015
   Sumara I, 2007, DEV CELL, V12, P887, DOI 10.1016/j.devcel.2007.03.019
   Szabo Q, 2019, SCI ADV, V5, DOI 10.1126/sciadv.aaw1668
   Tenback DE, 2011, INT REV NEUROBIOL, V98, P211, DOI 10.1016/B978-0-12-381328-2.00009-2
   Trubnykova M, 2019, MOL SYNDROMOL, V10, P186, DOI 10.1159/000499209
   Tylee DS, 2018, AM J MED GENET B, V177, P641, DOI 10.1002/ajmg.b.32652
   Ueda K, 2019, BRAIN DEV-JPN, V41, P276, DOI 10.1016/j.braindev.2018.10.003
   van Keimpema M, 2014, BLOOD, V124, P3431, DOI 10.1182/blood-2014-01-553412
   VanRaden PM, 2008, J DAIRY SCI, V91, P4414, DOI 10.3168/jds.2007-0980
   VANRADEN PM, 1992, J DAIRY SCI, V75, P3136, DOI 10.3168/jds.S0022-0302(92)78077-1
   Waln O, 2013, TREMOR OTHER HYPERK, V3
   Walther S, 2012, NEUROPSYCHOBIOLOGY, V66, P77, DOI 10.1159/000339456
   Wang B, 2003, J BIOL CHEM, V278, P24259, DOI 10.1074/jbc.M207174200
   Wang DF, 2018, SCIENCE, V362, P333, DOI 10.1126/science.aao1797
   Wang J, 2017, NAT REV NEUROL, V13, P612, DOI 10.1038/nrneurol.2017.111
   Wang YL, 2018, GENOME BIOL, V19, DOI 10.1186/s13059-018-1519-9
   Willemsen MH, 2013, J MED GENET, V50, P507, DOI 10.1136/jmedgenet-2012-101490
   Wolfe D, 2013, BIODATA MIN, V6, DOI 10.1186/1756-0381-6-18
   Yehia L, 2019, NPJ GENOM MED, V4, DOI 10.1038/s41525-019-0080-0
   Yu JM, 2006, NAT GENET, V38, P203, DOI 10.1038/ng1702
   Yuan N, 2019, TRANSL PSYCHIAT, V9, DOI 10.1038/s41398-019-0570-y
NR 137
TC 4
Z9 6
U1 0
U2 24
PU PERGAMON-ELSEVIER SCIENCE LTD
PI OXFORD
PA THE BOULEVARD, LANGFORD LANE, KIDLINGTON, OXFORD OX5 1GB, ENGLAND
SN 0278-5846
EI 1878-4216
J9 PROG NEURO-PSYCHOPH
JI Prog. Neuro-Psychopharmacol. Biol. Psychiatry
PD MAR 8
PY 2021
VL 105
AR 110134
DI 10.1016/j.pnpbp.2020.110134
PG 12
WC Clinical Neurology; Neurosciences; Pharmacology & Pharmacy; Psychiatry
WE Science Citation Index Expanded (SCI-EXPANDED)
SC Neurosciences & Neurology; Pharmacology & Pharmacy; Psychiatry
GA PH4WO
UT WOS:000600415100002
PM 33065217
OA Bronze
DA 2025-08-11
ER

PT J
AU Gross, C
   Banerjee, A
   Tiwari, D
   Longo, F
   White, AR
   Allen, AG
   Schroeder-Carter, LM
   Krzeski, JC
   Elsayed, NA
   Puckett, R
   Klann, E
   Rivero, RA
   Gourley, SL
   Bassell, GJ
AF Gross, Christina
   Banerjee, Anwesha
   Tiwari, Durgesh
   Longo, Francesco
   White, Angela R.
   Allen, A. G.
   Schroeder-Carter, Lindsay M.
   Krzeski, Joseph C.
   Elsayed, Nada A.
   Puckett, Rosemary
   Klann, Eric
   Rivero, Ralph A.
   Gourley, Shannon L.
   Bassell, Gary J.
TI Isoform-selective phosphoinositide 3-kinase inhibition ameliorates a
   broad range of fragile X syndrome-associated deficits in a mouse model
SO NEUROPSYCHOPHARMACOLOGY
LA English
DT Article
ID MENTAL-RETARDATION PROTEIN; MESSENGER-RNAS; PHOSPHATIDYLINOSITOL
   3-KINASE; THERAPEUTIC TARGET; TRANSLATION; P110-BETA; RECEPTOR;
   DYSREGULATION; SCHIZOPHRENIA; METABOLISM
AB Defects in the phosphoinositide 3-kinase (PI3K) pathway are shared characteristics in several brain disorders, including the inherited intellectual disability and autism spectrum disorder, fragile X syndrome (FXS). PI3K signaling therefore could serve as a therapeutic target for FXS and other brain disorders. However, broad inhibition of such a central signal transduction pathway involved in essential cellular functions may produce deleterious side effects. Pharmacological strategies that selectively correct the overactive components of the PI3K pathway while leaving other parts of the pathway intact may overcome these challenges. Here, we provide the first evidence that disease mechanism-based PI3K isoform-specific inhibition may be a viable treatment option for FXS. FXS is caused by loss of the fragile X mental retardation protein (FMRP), which translationally represses specific messenger RNAs, including the PI3K catalytic isoform p110 beta. FMRP deficiency increases p110 beta protein levels and activity in FXS mouse models and in cells from subjects with FXS. Here, we show that a novel, brain-permeable p110 beta-specific inhibitor, GSK2702926A, ameliorates FXS-associated phenotypes on molecular, cellular, behavioral, and cognitive levels in two different FMRP-deficient mouse models. Rescued phenotypes included increased PI3K downstream signaling, protein synthesis rates, and dendritic spine density, as well as impaired social interaction and higher-order cognition. Several p110 beta-selective inhibitors, for example, a molecule from the same chemotype as GSK2702926A, are currently being evaluated in clinical trials to treat cancer. Our results suggest that repurposing p110 beta inhibitors to treat cognitive and behavioral defects may be a promising disease-modifying strategy for FXS and other brain disorders.
C1 [Gross, Christina; Tiwari, Durgesh; White, Angela R.; Schroeder-Carter, Lindsay M.; Krzeski, Joseph C.; Elsayed, Nada A.] Cincinnati Childrens Hosp Med Ctr, Div Neurol, Cincinnati, OH 45229 USA.
   [Gross, Christina] Univ Cincinnati, Coll Med, Dept Pediat, Cincinnati, OH 45229 USA.
   [Banerjee, Anwesha; Bassell, Gary J.] Emory Univ, Sch Med, Dept Cell Biol, Atlanta, GA 30322 USA.
   [Longo, Francesco; Puckett, Rosemary; Klann, Eric] NYU, Ctr Neural Sci, New York, NY 10003 USA.
   [Allen, A. G.; Gourley, Shannon L.] Emory Univ, Sch Med, Dept Pediat, Atlanta, GA 30322 USA.
   [Allen, A. G.; Gourley, Shannon L.] Emory Univ, Sch Med, Dept Psychiat & Behav Sci, Atlanta, GA 30322 USA.
   [Rivero, Ralph A.] GlaxoSmithKline, Collegeville, PA 19426 USA.
   [Gourley, Shannon L.] Emory Univ, Sch Med, Yerkes Natl Primate Res Ctr, Atlanta, GA 30329 USA.
   [Bassell, Gary J.] Emory Univ, Sch Med, Dept Neurol, Atlanta, GA 30322 USA.
C3 Cincinnati Children's Hospital Medical Center; University System of
   Ohio; University of Cincinnati; Emory University; New York University;
   Emory University; Emory University; GlaxoSmithKline; Glaxosmithkline
   USA; Emory University; Emory University
RP Gross, C (corresponding author), Cincinnati Childrens Hosp Med Ctr, Div Neurol, Cincinnati, OH 45229 USA.; Gross, C (corresponding author), Univ Cincinnati, Coll Med, Dept Pediat, Cincinnati, OH 45229 USA.; Bassell, GJ (corresponding author), Emory Univ, Sch Med, Dept Cell Biol, Atlanta, GA 30322 USA.; Gourley, SL (corresponding author), Emory Univ, Sch Med, Dept Pediat, Atlanta, GA 30322 USA.; Gourley, SL (corresponding author), Emory Univ, Sch Med, Dept Psychiat & Behav Sci, Atlanta, GA 30322 USA.; Gourley, SL (corresponding author), Emory Univ, Sch Med, Yerkes Natl Primate Res Ctr, Atlanta, GA 30329 USA.; Bassell, GJ (corresponding author), Emory Univ, Sch Med, Dept Neurol, Atlanta, GA 30322 USA.
EM christina.gross@cchmc.org; shannon.l.gourley@emory.edu;
   gary.bassell@emory.edu
RI Longo, Francesco/ACP-3657-2022; Banerjee, Anwesha/N-9876-2015; Tiwari,
   Durgesh/GQQ-2540-2022; Gourley, Shannon/AAW-6790-2020
OI Longo, Francesco/0000-0002-1183-0101; Tiwari,
   Durgesh/0000-0002-9985-3593; Bassell, Gary/0000-0003-2622-0127;
   banerjee, anwesha/0000-0002-2671-4074; 
FU NIH [R21MH103748, 1U54HD082013]; NARSAD Independent Investigator Award
   from the Brain and Behavior Research Foundation; National Fragile X
   Foundation; Cincinnati Children's Research Foundation; Office of
   Research Infrastructure Programs/OD [P51OD011132]; Children's Healthcare
   of Atlanta
FX We thank Jeffrey Rymer, Nathan Petts, Joun Y. Lee, and Jingsheng Gu for
   technical assistance, and Emanuela Santini as well as all members of the
   Bassell, Gourley, and Gross labs for helpful discussions. This research
   was funded by NIH grants R21MH103748 (to C.G., S.L.G.) and 1U54HD082013
   (to G.J.B.), a NARSAD Independent Investigator Award from the Brain and
   Behavior Research Foundation (to C.G.), two Summer Student Fellowships
   from the National Fragile X Foundation (to J.C.K., N.A.E.), the
   Cincinnati Children's Research Foundation (to C.G.), and Children's
   Healthcare of Atlanta (to S.L.G.). The Yerkes National Primate Research
   Center is supported by the Office of Research Infrastructure Programs/OD
   P51OD011132.
CR Ascano M, 2012, NATURE, V492, P382, DOI 10.1038/nature11737
   Banerjee A, 2016, MOL AUTISM, V7, DOI 10.1186/s13229-016-0077-9
   Bear MF, 2004, TRENDS NEUROSCI, V27, P370, DOI 10.1016/j.tins.2004.04.009
   Berry-Kravis E, 2016, SCI TRANSL MED, V8, DOI 10.1126/scitranslmed.aab4109
   Bhattacharya A, 2016, NEUROPSYCHOPHARMACOL, V41, P1991, DOI 10.1038/npp.2015.369
   Bhattacharya A, 2012, NEURON, V76, P325, DOI 10.1016/j.neuron.2012.07.022
   Biever A, 2015, FRONT MOL NEUROSCI, V8, DOI 10.3389/fnmol.2015.00075
   Brown V, 2001, CELL, V107, P477, DOI 10.1016/S0092-8674(01)00568-2
   Crawley JN, 2016, TRENDS GENET, V32, P139, DOI 10.1016/j.tig.2016.01.001
   Crino PB, 2016, NAT REV NEUROL, V12, P379, DOI 10.1038/nrneurol.2016.81
   Darnell JC, 2011, CELL, V146, P247, DOI 10.1016/j.cell.2011.06.013
   Davis PE, 2015, NEUROTHERAPEUTICS, V12, P572, DOI 10.1007/s13311-015-0359-5
   Dbouk HA, 2010, ONCOTARGET, V1, P729, DOI 10.18632/oncotarget.207
   Deacon RMJ, 2006, NAT PROTOC, V1, P1117, DOI 10.1038/nprot.2006.170
   Dwivedi Y, 2008, NEUROPSYCHOPHARMACOL, V33, P2324, DOI 10.1038/sj.npp.1301641
   Gantois I, 2017, NAT MED, V23, P674, DOI 10.1038/nm.4335
   Gross C, 2015, NEUROTHERAPEUTICS, V12, P584, DOI 10.1007/s13311-015-0355-9
   Gross C, 2015, CELL REP, V11, P681, DOI 10.1016/j.celrep.2015.03.065
   Gross C, 2012, MOL MED, V18, P336, DOI 10.2119/molmed.2011.00363
   Gross C, 2010, J NEUROSCI, V30, P10624, DOI 10.1523/JNEUROSCI.0402-10.2010
   Guo WR, 2015, CELL REP, V13, P2297, DOI 10.1016/j.celrep.2015.11.013
   Huang GN, 2008, SCIENCE, V319, P476, DOI 10.1126/science.1151227
   Huber KM, 2002, P NATL ACAD SCI USA, V99, P7746, DOI 10.1073/pnas.122205699
   Kazdoba TM, 2014, INTRACTABLE RARE DIS, V3, P118, DOI 10.5582/irdr.2014.01024
   Kim JI, 2011, NAT NEUROSCI, V14, P1447, DOI 10.1038/nn.2937
   Law AJ, 2012, P NATL ACAD SCI USA, V109, P12165, DOI 10.1073/pnas.1206118109
   Li BY, 2014, AM J CLIN EXP UROL, V2, P188
   Lin H, 2012, BIOORG MED CHEM LETT, V22, P2230, DOI 10.1016/j.bmcl.2012.01.092
   Lipton JO, 2014, NEURON, V84, P275, DOI 10.1016/j.neuron.2014.09.034
   Miyashiro KY, 2003, NEURON, V37, P417, DOI 10.1016/S0896-6273(03)00034-5
   Muddashetty RS, 2007, J NEUROSCI, V27, P5338, DOI 10.1523/JNEUROSCI.0937-07.2007
   Murakami H, 2000, AM J PHYSIOL-HEART C, V279, pH1022, DOI 10.1152/ajpheart.2000.279.3.H1022
   Papaleo F, 2016, J NEUROSCI, V36, P4859, DOI 10.1523/JNEUROSCI.4632-15.2016
   Park S, 2008, NEURON, V59, P70, DOI 10.1016/j.neuron.2008.05.023
   Pende M, 2004, MOL CELL BIOL, V24, P3112, DOI 10.1128/MCB.24.8.3112-3124.2004
   Pilarski R, 2013, JNCI-J NATL CANCER I, V105, P1607, DOI 10.1093/jnci/djt277
   Qin M, 2002, P NATL ACAD SCI USA, V99, P15758, DOI 10.1073/pnas.242377399
   Richter JD, 2015, NAT REV NEUROSCI, V16, P595, DOI 10.1038/nrn4001
   Ronesi JA, 2012, NAT NEUROSCI, V15, P431, DOI 10.1038/nn.3033
   Scharf SH, 2015, CURR OPIN PHARMACOL, V20, P124, DOI 10.1016/j.coph.2014.11.004
   Schmidt EK, 2009, NAT METHODS, V6, P275, DOI [10.1038/nmeth.1314, 10.1038/NMETH.1314]
   Sharma A, 2010, J NEUROSCI, V30, P694, DOI 10.1523/JNEUROSCI.3696-09.2010
   Silverman JL, 2010, NAT REV NEUROSCI, V11, P490, DOI 10.1038/nrn2851
   Smith GC, 2013, FEBS J, V280, P5337, DOI 10.1111/febs.12428
   Thomas AM, 2011, BEHAV BRAIN RES, V223, P310, DOI 10.1016/j.bbr.2011.04.049
   Udagawa T, 2013, NAT MED, V19, P1473, DOI 10.1038/nm.3353
   Vanhaesebroeck B, 2010, NAT REV MOL CELL BIO, V11, P329, DOI 10.1038/nrm2882
   Weiler IJ, 2004, P NATL ACAD SCI USA, V101, P17504, DOI 10.1073/pnas.0407533101
   Yan QJ, 2004, GENES BRAIN BEHAV, V3, P337, DOI 10.1111/j.1601-183X.2004.00087.x
NR 49
TC 27
Z9 33
U1 0
U2 7
PU NATURE PUBLISHING GROUP
PI LONDON
PA MACMILLAN BUILDING, 4 CRINAN ST, LONDON N1 9XW, ENGLAND
SN 0893-133X
EI 1740-634X
J9 NEUROPSYCHOPHARMACOL
JI Neuropsychopharmacology
PD JAN
PY 2019
VL 44
IS 2
BP 324
EP 333
DI 10.1038/s41386-018-0150-5
PG 10
WC Neurosciences; Pharmacology & Pharmacy; Psychiatry
WE Science Citation Index Expanded (SCI-EXPANDED)
SC Neurosciences & Neurology; Pharmacology & Pharmacy; Psychiatry
GA HH0AL
UT WOS:000455374000012
PM 30061744
OA Green Published, Bronze
DA 2025-08-11
ER

PT J
AU Gillentine, MA
   White, JJ
   Grochowski, CM
   Lupski, JR
   Schaaf, CP
   Calarge, CA
AF Gillentine, Madelyn A.
   White, Janson J.
   Grochowski, Christopher M.
   Lupski, James R.
   Schaaf, Christian P.
   Calarge, Chadi A.
TI CHRNA7 Deletions are Enriched in Risperidone-Treated Children and
   Adolescents
SO JOURNAL OF CHILD AND ADOLESCENT PSYCHOPHARMACOLOGY
LA English
DT Article
DE CHRNA7; 15q13; 3 microdeletion; aggression; disruptive behaviors;
   risperidone
ID NICOTINIC ACETYLCHOLINE-RECEPTORS; DEFICIT HYPERACTIVITY DISORDER;
   15Q13.3 MICRODELETION SYNDROME; RARE CHROMOSOMAL DELETIONS; AUTISM
   SPECTRUM DISORDER; COPY NUMBER VARIANTS; GENOME-WIDE ANALYSIS;
   AGGRESSIVE-BEHAVIOR; INCREASE RISK; DUPLICATIONS
AB Objective: Aggression is among the most common indications for referral to child and adolescent mental health services and is often challenging to treat. Understanding the biological underpinnings of aggression could help optimize treatment efficacy. Neuronal nicotinic acetylcholine receptors (nAChRs), specifically the 7 nAChR, encoded by the gene CHRNA7, have been implicated in aggressive behaviors in animal models as well as humans. Copy number variants (CNVs) of CHRNA7 are found in individuals with neuropsychiatric disorders, often with comorbid aggression. In this study, we aimed to determine the prevalence of CHRNA7 CNVs among individuals treated with risperidone, predominantly for irritability and aggression. Methods: Risperidone-treated children and adolescents were assessed for CHRNA7 copy number state using droplet digital PCR and genomic quantitative PCR. Demographic, anthropometric, and clinical data, including the Child Behavior Checklist (CBCL), were collected and compared across individuals with and without the CHRNA7 deletion. Results: Of 218 individuals (90% males, mean age: 12.32.3 years), 7 (3.2%) were found to carry a CHRNA7 deletion and one proband carried a CHRNA7 duplication (0.46%). T-scores for rule breaking, aggression, and externalizing behavior factors of the CBCL were higher in the deletion group, despite taking 58% higher dose of risperidone. Conclusions:CHRNA7 loss may contribute to a phenotype of severe aggression. Given the high prevalence of the deletion among risperidone-treated youth, future studies should examine the therapeutic potential of 7 nAChR-targeting drugs to target aggression associated with CHRNA7 deletions.
C1 [Gillentine, Madelyn A.; White, Janson J.; Grochowski, Christopher M.; Lupski, James R.; Schaaf, Christian P.] Baylor Coll Med, Dept Mol & Human Genet, 1250 Moursund St,Suite 1325, Houston, TX 77030 USA.
   [Gillentine, Madelyn A.; Schaaf, Christian P.] Texas Childrens Hosp, Jan & Dan Neurol Res Inst, Houston, TX 77030 USA.
   [Lupski, James R.] Baylor Coll Med, Human Genome Sequencing Ctr, Houston, TX 77030 USA.
   [Lupski, James R.] Texas Childrens Hosp, Houston, TX 77030 USA.
   [Calarge, Chadi A.] Baylor Coll Med, Menninger Dept Psychiat & Behav Sci, 1102 Bates Ave,Suite 790, Houston, TX 77030 USA.
C3 Baylor College of Medicine; Baylor College of Medicine; Baylor College
   Medical Hospital; Baylor College of Medicine; Baylor College of
   Medicine; Baylor College Medical Hospital; Baylor College of Medicine
RP Schaaf, CP (corresponding author), Baylor Coll Med, Dept Mol & Human Genet, 1250 Moursund St,Suite 1325, Houston, TX 77030 USA.; Calarge, CA (corresponding author), Baylor Coll Med, Menninger Dept Psychiat & Behav Sci, 1102 Bates Ave,Suite 790, Houston, TX 77030 USA.
EM schaaf@bcm.edu; chadi.calarge@bcm.edu
RI Lindstrand, Anna/J-3566-2012; Grochowski, Christopher/AAZ-2462-2020;
   Schaaf, Christian/AAJ-7318-2021; Calarge, Chadi/AAR-9422-2020
OI Grochowski, Christopher/0000-0002-3884-7720; Schaaf, Christian
   Patrick/0000-0002-2148-7490; Gillentine, Madelyn/0000-0002-8989-2214
FU Fraternal Order of Eagle Diabetes Research Center; National Institutes
   of Health [RR024979, R21MH080968, K23MH085005]; IDDRC from the Eunice
   Kennedy Shriver National Institute of Child Health & Human Development
   [1 U54 HD083092]; National Institute of General Medical Sciences
   [T32GM008307]; Smith-Magenis Syndrome Research Foundation's Research
   Initiative
FX This study was funded by a 2005 and a 2007 Young Investigator Award, a
   Fraternal Order of Eagle Diabetes Research Center pilot grant, and by
   the National Institutes of Health (RR024979, R21MH080968, and
   K23MH085005). Work in Dr. Schaaf's and Lupski's laboratories was
   supported in part by IDDRC grant number 1 U54 HD083092 from the Eunice
   Kennedy Shriver National Institute of Child Health & Human Development.
   Ms. Gillentine was supported by Award Number T32GM008307 from the
   National Institute of General Medical Sciences. Mr. White was supported
   by the Smith-Magenis Syndrome Research Foundation's Research Initiative.
   The content is solely the responsibility of the authors and does not
   necessarily represent the official views of the funding agencies.
CR Achenbach TM., 2001, RESCOR LA MANUAL ASE
   [Anonymous], 2007, J AM ACAD CHILD PSY, V46, P126, DOI 10.1097/01.chi.0000246060.62706.af
   Bahr SM, 2015, TRANSL PSYCHIAT, V5, DOI 10.1038/tp.2015.135
   Bertrand D, 2015, PHARMACOL REV, V67, P1025, DOI 10.1124/pr.113.008581
   Calarge CA, 2017, J AUTISM DEV DISORD, V47, P1749, DOI 10.1007/s10803-017-3097-1
   Calarge CA, 2015, J CLIN PSYCHIAT, V76, P607, DOI 10.4088/JCP.14m09195
   Calarge CA, 2015, J PEDIATR-US, V166, P1449, DOI 10.1016/j.jpeds.2015.03.005
   Calarge CA, 2014, J CHILD ADOL PSYCHOP, V24, P120, DOI 10.1089/cap.2013.0126
   Cubells JF, 2011, AM J MED GENET A, V155A, P805, DOI 10.1002/ajmg.a.33917
   Farmer CA, 2011, RES AUTISM SPECT DIS, V5, P317, DOI 10.1016/j.rasd.2010.04.014
   Gee KW, 2017, J PSYCHOPHARMACOL, V31, P434, DOI 10.1177/0269881117691590
   Gillentine MA, 2017, J AUTISM DEV DISORD, V47, P549, DOI 10.1007/s10803-016-2961-8
   Gillentine MA, 2015, BIOCHEM PHARMACOL, V97, P352, DOI 10.1016/j.bcp.2015.06.012
   Helbig I, 2009, NAT GENET, V41, P160, DOI 10.1038/ng.292
   Hoppman-Chaney N, 2013, CLIN GENET, V83, P345, DOI 10.1111/j.1399-0004.2012.01925.x
   Jensen PS, 2007, J AM ACAD CHILD PSY, V46, P309, DOI 10.1097/CHI.0b013e31802f1454
   Lewis AS, 2015, BIOCHEM PHARMACOL, V97, P488, DOI 10.1016/j.bcp.2015.07.019
   Lowther C, 2015, GENET MED, V17, P149, DOI 10.1038/gim.2014.83
   Männik K, 2015, JAMA-J AM MED ASSOC, V313, P2044, DOI 10.1001/jama.2015.4845
   Malhotra D, 2012, CELL, V148, P1223, DOI 10.1016/j.cell.2012.02.039
   Miller DT, 2009, J MED GENET, V46, P242, DOI 10.1136/jmg.2008.059907
   Nelson RJ, 2007, NAT REV NEUROSCI, V8, P536, DOI 10.1038/nrn2174
   Ogden CL, 2002, PEDIATRICS, V109, P45, DOI 10.1542/peds.109.1.45
   Olincy A, 2016, J AUTISM DEV DISORD, V46, P3812, DOI 10.1007/s10803-016-2890-6
   Picciotto MR, 2015, NEUROPHARMACOLOGY, V96, P235, DOI 10.1016/j.neuropharm.2014.12.028
   Shaffer D, 2000, J AM ACAD CHILD PSY, V39, P28, DOI 10.1097/00004583-200001000-00014
   Shen JX, 2009, ACTA PHARMACOL SIN, V30, P673, DOI 10.1038/aps.2009.64
   Shinawi M, 2009, NAT GENET, V41, P1269, DOI 10.1038/ng.481
   Stone JL, 2008, NATURE, V455, P237, DOI 10.1038/nature07239
   van Bon BWM, 2009, J MED GENET, V46, P511, DOI 10.1136/jmg.2008.063412
   Vu TH, 2011, AM J MED GENET B, V156B, P808, DOI 10.1002/ajmg.b.31225
   Williams NM, 2012, AM J PSYCHIAT, V169, P195, DOI 10.1176/appi.ajp.2011.11060822
   Williams NM, 2010, LANCET, V376, P1401, DOI 10.1016/S0140-6736(10)61109-9
   Zahrt DM, 2011, PEDIATR REV, V32, P325, DOI 10.1542/pir.32-8-325
   Ziats MN, 2016, GENET MED, V18, P1111, DOI 10.1038/gim.2016.9
NR 35
TC 8
Z9 9
U1 0
U2 9
PU MARY ANN LIEBERT, INC
PI NEW ROCHELLE
PA 140 HUGUENOT STREET, 3RD FL, NEW ROCHELLE, NY 10801 USA
SN 1044-5463
EI 1557-8992
J9 J CHILD ADOL PSYCHOP
JI J. Child Adolesc. Psychopharmacol.
PD DEC
PY 2017
VL 27
IS 10
BP 908
EP 915
DI 10.1089/cap.2017.0068
PG 8
WC Pediatrics; Pharmacology & Pharmacy; Psychiatry
WE Science Citation Index Expanded (SCI-EXPANDED); Social Science Citation Index (SSCI)
SC Pediatrics; Pharmacology & Pharmacy; Psychiatry
GA FP5FF
UT WOS:000417644700008
PM 28817303
OA Green Published
DA 2025-08-11
ER

PT J
AU Kratsman, N
   Getselter, D
   Elliott, E
AF Kratsman, Neta
   Getselter, Dmitriy
   Elliott, Evan
TI Sodium butyrate attenuates social behavior deficits and modifies the
   transcription of inhibitory/excitatory genes in the frontal cortex of an
   autism model
SO NEUROPHARMACOLOGY
LA English
DT Article
DE Autism; Epigenetic; Histone; BTBR; GABA; Excitatory; Inhibitory
ID HISTONE DEACETYLASE INHIBITOR; MOUSE MODEL; MEMORY FORMATION; DNA
   METHYLATION; RODENT MODEL; BTBR T+TF/J; SPECTRUM; STRESS; ACETYLATION;
   PLASTICITY
AB The core behavioral symptoms of Autism Spectrum Disorders (ASD) include dysregulation of social communication and the presence of repetitive behaviors. However, there is no pharmacological agent that is currently used to target these core symptoms. Epigenetic dysregulation has been implicated in the etiology of ASD, and may present a pharmacological target. The effect of sodium butyrate, a histone deacetylase inhibitor, on social behavior and repetitive behavior, and the frontal cortex transcriptome, was examined in the BTBR autism mouse model. A 100 mg/kg dose, but not a 1200 mg/kg dose, of sodium butyrate attenuated social deficits in the BTBR mouse model. In addition, both doses decreased marble burying, an indication of repetitive behavior, but had no significant effect on self-grooming. Using RNA-seq, we determined that the 100 mg/kg dose of sodium butyrate induced changes in many behavior-related genes in the prefrontal cortex, and particularly affected genes involved in neuronal excitation or inhibition. The decrease in several excitatory neurotransmitter and neuronal activation marker genes, including cFos Grin2b, and Adra1, together with the increase in inhibitory neurotransmitter genes Drd2 and Gabrg1, suggests that sodium butyrate promotes the transcription of inhibitory pathway transcripts. Finally, DMCM, a GABA reverse agonist, decreased social behaviors in sodium butyrate treated BTBR mice, suggesting that sodium butyrate increases social behaviors through modulation of the excitatory/inhibitory balance. Therefore, transcriptional modulation by sodium butyrate may have beneficial effects on autism related behaviors. (c) 2015 Elsevier Ltd. All rights reserved.
C1 [Kratsman, Neta; Getselter, Dmitriy; Elliott, Evan] Bar Ilan Univ, Fac Med, Hanrietta Sold 8, IL-13215 Safed, Israel.
C3 Bar Ilan University
RP Elliott, E (corresponding author), Bar Ilan Univ, Fac Med, Hanrietta Sold 8, IL-13215 Safed, Israel.
EM evan.elliott@biu.ac.il
OI Elliott, Evan/0000-0002-1630-969X
FU Teva Pharmaceuticals National Network of Excellence in Neuroscience
   grant program; Israel Science Foundation [1047/12]
FX We would like to acknowledge Dr. Marcela Karpuj from the Bar Ilan
   University Faculty of Medicine Genomics Center and Dr. Eli Reuveni from
   the Bar Ilan University Faculty of Medicine for their constructive help
   in the RNA-seq data preparation and analysis, and Dr. Yehuda Brody and
   Dr. Dafna Ben Yosef from the Bar Ilan University Faculty of Medicine
   Microscopy Department for their assistance in immunohistochemistry
   quantification. This study was funded by the Teva Pharmaceuticals
   National Network of Excellence in Neuroscience grant program and by the
   Israel Science Foundation (Grant 1047/12).
CR Anders S, 2010, GENOME BIOL, V11, DOI 10.1186/gb-2010-11-10-r106
   Anders S, 2015, BIOINFORMATICS, V31, P166, DOI 10.1093/bioinformatics/btu638
   Banks W.A., 1997, PERMEABILITY BLOOD B
   Braat S, 2015, NEURON, V86, P1119, DOI 10.1016/j.neuron.2015.03.042
   Carper RA, 2005, BIOL PSYCHIAT, V57, P126, DOI 10.1016/j.biopsych.2004.11.005
   Cho Y, 2012, EMBO J, V31, P3063, DOI 10.1038/emboj.2012.160
   Courchesne E, 2005, CURR OPIN NEUROBIOL, V15, P225, DOI 10.1016/j.conb.2005.03.001
   Courchesne E, 2011, JAMA-J AM MED ASSOC, V306, P2001, DOI 10.1001/jama.2011.1638
   Feng J, 2010, NAT NEUROSCI, V13, P423, DOI 10.1038/nn.2514
   Fischer A, 2007, NATURE, V447, P178, DOI 10.1038/nature05772
   Foley AG, 2014, EUR J PHARMACOL, V727, P80, DOI 10.1016/j.ejphar.2014.01.050
   Foley AG, 2012, NEUROPHARMACOLOGY, V63, P750, DOI 10.1016/j.neuropharm.2012.05.042
   Gagliano H, 2014, NEUROPHARMACOLOGY, V79, P75, DOI 10.1016/j.neuropharm.2013.10.031
   Gould GG, 2012, PROG NEURO-PSYCHOPH, V38, P260, DOI 10.1016/j.pnpbp.2012.04.011
   Govindarajan N, 2011, J ALZHEIMERS DIS, V26, P187, DOI 10.3233/JAD-2011-110080
   Gräff J, 2013, NAT REV NEUROSCI, V14, P97, DOI 10.1038/nrn3427
   Gräff J, 2013, ANNU REV PHARMACOL, V53, P311, DOI 10.1146/annurev-pharmtox-011112-140216
   Guan JS, 2009, NATURE, V459, P55, DOI 10.1038/nature07925
   Gundersen BB, 2009, NEUROPHARMACOLOGY, V57, P67, DOI 10.1016/j.neuropharm.2009.04.008
   Han S, 2014, NEURON, V81, P1282, DOI 10.1016/j.neuron.2014.01.016
   Harada M, 2011, J AUTISM DEV DISORD, V41, P447, DOI 10.1007/s10803-010-1065-0
   Kataoka S., 2011, INT J NEUROPSYCHOPH, V18, P1
   Kilgore M, 2010, NEUROPSYCHOPHARMACOL, V35, P870, DOI 10.1038/npp.2009.197
   Ladd-Acosta C, 2014, MOL PSYCHIATR, V19, P862, DOI 10.1038/mp.2013.114
   Langley EA, 2015, BEHAV BRAIN RES, V278, P210, DOI 10.1016/j.bbr.2014.09.043
   Levenson JM, 2004, J BIOL CHEM, V279, P40545, DOI 10.1074/jbc.M402229200
   Levenson JM, 2006, J BIOL CHEM, V281, P15763, DOI 10.1074/jbc.M511767200
   Liu XX, 2014, BIOCHEM BIOPH RES CO, V452, P244, DOI 10.1016/j.bbrc.2014.08.108
   Martin L, 2014, BRAIN BEHAV, V4, P754, DOI 10.1002/brb3.273
   Mbadiwe Tafari, 2013, Autism Res Treat, V2013, P826156, DOI 10.1155/2013/826156
   McFarlane HG, 2008, GENES BRAIN BEHAV, V7, P152, DOI 10.1111/j.1601-183X.2007.00330.x
   Meyza KZ, 2013, BEHAV BRAIN RES, V251, P25, DOI 10.1016/j.bbr.2012.07.021
   Mori T, 2012, BRAIN DEV-JPN, V34, P648, DOI 10.1016/j.braindev.2011.10.007
   Nardone S, 2014, TRANSL PSYCHIAT, V4, DOI 10.1038/tp.2014.70
   New M, 2012, MOL ONCOL, V6, P637, DOI 10.1016/j.molonc.2012.09.003
   Rangasamy S, 2013, NEUROTHERAPEUTICS, V10, P742, DOI 10.1007/s13311-013-0227-0
   Reolon GK, 2011, BEHAV BRAIN RES, V221, P329, DOI 10.1016/j.bbr.2011.03.033
   Sailaja BS, 2012, P NATL ACAD SCI USA, V109, pE3687, DOI 10.1073/pnas.1209990110
   Shpyleva S, 2014, PLOS ONE, V9, DOI 10.1371/journal.pone.0113712
   Shulha HP, 2012, ARCH GEN PSYCHIAT, V69, P314, DOI 10.1001/archgenpsychiatry.2011.151
   Silverstone JW, 2015, NAT COMMUN, V6, DOI 10.1038/ncomms8948
   Steckert AV, 2013, NEUROCHEM INT, V62, P425, DOI 10.1016/j.neuint.2013.02.001
   Stephenson DT, 2011, MOL AUTISM, V2, DOI 10.1186/2040-2392-2-7
   Takuma K, 2014, PHARMACOL BIOCHEM BE, V126, P43, DOI 10.1016/j.pbb.2014.08.013
   Trapnell C, 2010, NAT BIOTECHNOL, V28, P511, DOI 10.1038/nbt.1621
   Voineagu I, 2011, NATURE, V474, P380, DOI 10.1038/nature10110
   Wang H, 2013, NAT NEUROSCI, V16, P919, DOI 10.1038/nn.3420
   WEI Y, 2014, INT J NEUROPSYCHOPHA, V18
   Yizhar O, 2011, NATURE, V477, P171, DOI 10.1038/nature10360
NR 49
TC 184
Z9 199
U1 4
U2 36
PU PERGAMON-ELSEVIER SCIENCE LTD
PI OXFORD
PA THE BOULEVARD, LANGFORD LANE, KIDLINGTON, OXFORD OX5 1GB, ENGLAND
SN 0028-3908
EI 1873-7064
J9 NEUROPHARMACOLOGY
JI Neuropharmacology
PD MAR
PY 2016
VL 102
BP 136
EP 145
DI 10.1016/j.neuropharm.2015.11.003
PG 10
WC Neurosciences; Pharmacology & Pharmacy
WE Science Citation Index Expanded (SCI-EXPANDED)
SC Neurosciences & Neurology; Pharmacology & Pharmacy
GA DC1AY
UT WOS:000368950400013
PM 26577018
DA 2025-08-11
ER

PT J
AU Ilchibaeva, T
   Tsybko, A
   Lipnitskaya, M
   Eremin, D
   Milutinovich, K
   Naumenko, V
   Popova, N
AF Ilchibaeva, Tatiana
   Tsybko, Anton
   Lipnitskaya, Marina
   Eremin, Dmitry
   Milutinovich, Kseniya
   Naumenko, Vladimir
   Popova, Nina
TI Brain-Derived Neurotrophic Factor (BDNF) in Mechanisms of Autistic-like
   Behavior in BTBR Mice: Crosstalk with the Dopaminergic Brain System
SO BIOMEDICINES
LA English
DT Article
DE BDNF; TrkB; dopamine system; autistic-like behavior; BTBR mice; dopamine
   receptor; AAV-induced overexpression
ID AGE-RELATED-CHANGES; MOUSE MODEL; SOCIAL-INTERACTION; SPECTRUM DISORDER;
   GENE-EXPRESSION; MESSENGER-RNA; STEM-CELLS; NEURONS; CHILDREN;
   ASSOCIATION
AB Disturbances in neuroplasticity undoubtedly play an important role in the development of autism spectrum disorders (ASDs). Brain neurotransmitters and brain-derived neurotrophic factor (BDNF) are known as crucial players in cerebral and behavioral plasticity. Such an important neurotransmitter as dopamine (DA) is involved in the behavioral inflexibility of ASD. Additionally, much evidence from human and animal studies implicates BDNF in ASD pathogenesis. Nonetheless, crosstalk between BDNF and the DA system has not been studied in the context of an autistic-like phenotype. For this reason, the aim of our study was to compare the effects of either the acute intracerebroventricular administration of a recombinant BDNF protein or hippocampal adeno-associated-virus-mediated BDNF overexpression on autistic-like behavior and expression of key DA-related and BDNF-related genes in BTBR mice (a widely recognized model of autism). The BDNF administration failed to affect autistic-like behavior but downregulated Comt mRNA in the frontal cortex and hippocampus; however, COMT protein downregulation in the hippocampus and upregulation in the striatum were insignificant. BDNF administration also reduced the receptor TrkB level in the frontal cortex and midbrain and the BDNF/proBDNF ratio in the striatum. In contrast, hippocampal BDNF overexpression significantly diminished stereotypical behavior and anxiety; these alterations were accompanied only by higher hippocampal DA receptor D1 mRNA levels. The results indicate an important role of BDNF in mechanisms underlying anxiety and repetitive behavior in ASDs and implicates BDNF-DA crosstalk in the autistic-like phenotype of BTBR mice.
C1 [Ilchibaeva, Tatiana; Tsybko, Anton; Lipnitskaya, Marina; Eremin, Dmitry; Milutinovich, Kseniya; Naumenko, Vladimir; Popova, Nina] Siberian Branch Russian Acad Sci, Fed Res Ctr Inst Cytol & Genet, Prospekt Akad,Lavrentyeva 10, Novosibirsk 630090, Russia.
C3 Russian Academy of Sciences; Institute of Cytology & Genetics ICG SB RAS
RP Ilchibaeva, T (corresponding author), Siberian Branch Russian Acad Sci, Fed Res Ctr Inst Cytol & Genet, Prospekt Akad,Lavrentyeva 10, Novosibirsk 630090, Russia.
EM ilchibaeva@bionet.nsc.ru; antontsybko@bionet.nsc.ru;
   m.lipnitskaya@g.nsu.ru; eremin@bionet.nsc.ru;
   milutinovic.ksenija@yandex.ru; naumenko2002@bionet.nsc.ru;
   npopova@bionet.nsc.ru
RI Eremin, Dmitry/AAU-3165-2021; Naumenko, Vladimir/R-3096-2018;
   Ilchibaeva, Tatiana/AAN-8072-2020; Tsybko, Anton/AAN-8043-2020
OI Eremin, Dmitry/0009-0005-8261-1183; Milutinovic,
   Ksenija/0000-0002-9745-5452; Ilchibaeva, Tatiana/0000-0002-1816-4084;
   Naumenko, Vladimir/0000-0001-7196-4729
FU Russian Science Foundation [2215-00028, FWNR-20220023]
FX The study was supported by the Russian Science Foundation, project No.
   22-15-00028. The cost of animal housing was compensated by
   basic-research project No. FWNR-2022-0023.
CR Armeanu R, 2017, CELL MOL NEUROBIOL, V37, P949, DOI 10.1007/s10571-016-0415-7
   Autry AE, 2012, PHARMACOL REV, V64, P238, DOI 10.1124/pr.111.005108
   Avraham Y, 2019, BEHAV BRAIN RES, V364, P469, DOI 10.1016/j.bbr.2017.09.041
   Bahi A, 2017, BEHAV BRAIN RES, V326, P281, DOI 10.1016/j.bbr.2017.03.010
   Bazovkina D, 2021, INT J MOL SCI, V22, DOI 10.3390/ijms222111987
   Begliuomini S, 2008, J ENDOCRINOL, V197, P429, DOI 10.1677/JOE-07-0376
   Belokopytova II, 2022, BIOCHEMISTRY-MOSCOW+, V87, P1206, DOI 10.1134/S0006297922100145
   Beopoulos A, 2022, FRONT NEUROSCI-SWITZ, V16, DOI 10.3389/fnins.2022.988735
   Bercik P, 2011, GASTROENTEROLOGY, V141, P599, DOI 10.1053/j.gastro.2011.04.052
   Berton O, 2006, SCIENCE, V311, P864, DOI 10.1126/science.1120972
   Björkholm C, 2016, NEUROPHARMACOLOGY, V102, P72, DOI 10.1016/j.neuropharm.2015.10.034
   Blochl A, 1996, J BIOL CHEM, V271, P21100
   Bowton E, 2014, TRANSL PSYCHIAT, V4, DOI 10.1038/tp.2014.90
   Campbell NG, 2019, P NATL ACAD SCI USA, V116, P3853, DOI 10.1073/pnas.1816247116
   Canudas AM, 2005, MOL BRAIN RES, V134, P147, DOI 10.1016/j.molbrainres.2004.11.012
   Castrén E, 2017, MOL PSYCHIATR, V22, P1085, DOI 10.1038/mp.2017.61
   Chao OY, 2020, MOL BRAIN, V13, DOI 10.1186/s13041-020-00649-7
   Chen G, 2004, FASEB J, V18, P1162, DOI 10.1096/fj.04-1551fje
   Chiarotti F, 2020, BRAIN SCI, V10, DOI 10.3390/brainsci10050274
   Collo G, 2014, FRONT PHARMACOL, V5, DOI 10.3389/fphar.2014.00259
   Courchesne E, 2020, TRENDS NEUROSCI, V43, P326, DOI 10.1016/j.tins.2020.03.005
   Crigler L, 2006, EXP NEUROL, V198, P54, DOI 10.1016/j.expneurol.2005.10.029
   Cristiano C, 2018, BRAIN BEHAV IMMUN, V74, P166, DOI 10.1016/j.bbi.2018.09.003
   Daimon CM, 2015, FRONT PHYSIOL, V6, DOI 10.3389/fphys.2015.00324
   Dawson G, 2005, DEV NEUROPSYCHOL, V27, P403, DOI 10.1207/s15326942dn2703_6
   de Krom M, 2009, BIOL PSYCHIAT, V65, P625, DOI 10.1016/j.biopsych.2008.09.035
   De Simone R, 2020, NEUROSCIENCE, V435, P22, DOI 10.1016/j.neuroscience.2020.03.041
   Deacon RMJ, 2006, NAT PROTOC, V1, P122, DOI 10.1038/nprot.2006.20
   Dichter Gabriel S, 2012, Dialogues Clin Neurosci, V14, P319
   Ding YX, 2011, NEUROCHEM RES, V36, P1759, DOI 10.1007/s11064-011-0491-5
   Diniz DM, 2021, INT J MOL SCI, V22, DOI 10.3390/ijms22095040
   Dodero L, 2013, PLOS ONE, V8, DOI 10.1371/journal.pone.0076655
   Douma EH, 2020, NEUROSCI BIOBEHAV R, V108, P48, DOI 10.1016/j.neubiorev.2019.10.015
   Ellegood J, 2015, NEUROTHERAPEUTICS, V12, P521, DOI 10.1007/s13311-015-0360-z
   Ellegood J, 2013, NEUROIMAGE, V70, P288, DOI 10.1016/j.neuroimage.2012.12.029
   Erickson JT, 2001, J NEUROSCI, V21, P581, DOI 10.1523/JNEUROSCI.21-02-00581.2001
   Faraji J, 2018, TRANSL PSYCHIAT, V8, DOI 10.1038/s41398-018-0280-x
   Feng SJ, 2012, NEURAL REGEN RES, V7, P2907, DOI 10.3969/j.issn.1673-5374.2012.36.008
   Francis K, 2018, ACTA PSYCHIAT SCAND, V137, P433, DOI 10.1111/acps.12872
   Galpern WR, 1996, CELL TRANSPLANT, V5, P225, DOI 10.1016/0963-6897(95)02030-6
   Galvez-Contreras AY, 2016, CYTOKINE GROWTH F R, V32, P85, DOI 10.1016/j.cytogfr.2016.08.004
   Garcia KLP, 2012, J NEUROPATH EXP NEUR, V71, P289, DOI 10.1097/NEN.0b013e31824b27e4
   Grimm D, 2003, MOL THER, V7, P839, DOI 10.1016/S1525-0016(03)00095-9
   Guang SQ, 2018, FRONT CELL NEUROSCI, V12, DOI 10.3389/fncel.2018.00470
   Hamilton PJ, 2013, MOL PSYCHIATR, V18, P1315, DOI 10.1038/mp.2013.102
   Hansen SL, 2019, NUTRIENTS, V11, DOI 10.3390/nu11030620
   Hashimoto K, 2006, PROG NEURO-PSYCHOPH, V30, P1529, DOI 10.1016/j.pnpbp.2006.06.018
   Hettinger JA, 2012, BEHAV BRAIN FUNCT, V8, DOI [10.1186/1744-9081-8-19, 10.1186/s1744-9081-0-1]
   Nguyen HTN, 2018, BIOCHEM BIOPHYS REP, V16, P24, DOI 10.1016/j.bbrep.2018.09.004
   Hwang SR, 2015, J TOXICOL ENV HEAL A, V78, P516, DOI 10.1080/15287394.2015.1010466
   HYMAN C, 1991, NATURE, V350, P230, DOI 10.1038/350230a0
   Jasien Joan M, 2014, Front Aging Neurosci, V6, P225, DOI 10.3389/fnagi.2014.00225
   Kang SS, 2017, P NATL ACAD SCI USA, V114, P10773, DOI 10.1073/pnas.1713969114
   Kasarpalkar NJ, 2014, ANN NEUROSCI, V21, P129, DOI 10.5214/ans.0972.7531.210403
   Katoh-Semba R, 2007, INT J DEV NEUROSCI, V25, P367, DOI 10.1016/j.ijdevneu.2007.07.002
   Katsuki H, 2009, J NEUROCHEM, V110, P707, DOI 10.1111/j.1471-4159.2009.06171.x
   Khotskin NV, 2019, BEHAV BRAIN RES, V359, P446, DOI 10.1016/j.bbr.2018.11.013
   Kohls G, 2013, SOC COGN AFFECT NEUR, V8, P565, DOI 10.1093/scan/nss033
   Kondaurova EM, 2021, INT J MOL SCI, V22, DOI 10.3390/ijms222413319
   Kulikov AV, 2008, J NEUROSCI METH, V170, P345, DOI 10.1016/j.jneumeth.2008.01.024
   Kulikov AV, 2005, J NEUROSCI METH, V141, P97, DOI 10.1016/j.jneumeth.2004.06.005
   Larson EB, 2006, ANN INTERN MED, V144, P73, DOI 10.7326/0003-4819-144-2-200601170-00004
   Lee Y, 2019, EXP NEUROBIOL, V28, P337, DOI 10.5607/en.2019.28.3.337
   Liang FQ, 2000, J NEUROSCI, V20, P2978
   Liu SH, 2021, SCI REP-UK, V11, DOI 10.1038/s41598-020-79080-w
   Lueptow L. M., 2017, J VIS EXP, V126, P55718, DOI DOI 10.3791/55718
   Martin LA, 2021, BRAIN BEHAV, V11, DOI 10.1002/brb3.1933
   McFarlane HG, 2008, GENES BRAIN BEHAV, V7, P152, DOI 10.1111/j.1601-183X.2007.00330.x
   Meyza KZ, 2017, NEUROSCI BIOBEHAV R, V76, P99, DOI 10.1016/j.neubiorev.2016.12.037
   Meyza KZ, 2013, BEHAV BRAIN RES, V251, P25, DOI 10.1016/j.bbr.2012.07.021
   Montanari M, 2022, INT J MOL SCI, V23, DOI 10.3390/ijms23073861
   Naumenko VS, 2012, NEUROSCIENCE, V214, P59, DOI 10.1016/j.neuroscience.2012.04.031
   Naumenko VS, 2008, J NEUROSCI METH, V170, P197, DOI 10.1016/j.jneumeth.2008.01.008
   Naumenko VS, 2013, NEUROSCI LETT, V550, P115, DOI 10.1016/j.neulet.2013.06.056
   Naumenko VS, 2006, MOL BIOL+, V40, P37
   Neal M, 2003, INVEST OPHTH VIS SCI, V44, P791, DOI 10.1167/iovs.02-0557
   Nguyen M, 2014, NEUROCHEM INT, V66, P15, DOI 10.1016/j.neuint.2014.01.002
   NJUNGE K, 1991, PHARMACOL BIOCHEM BE, V38, P63, DOI 10.1016/0091-3057(91)90590-X
   Pagani M, 2016, J NEUROSCI METH, V267, P62, DOI 10.1016/j.jneumeth.2016.04.007
   Palasz E, 2020, INT J MOL SCI, V21, DOI 10.3390/ijms21031170
   Park Hi-Joon, 2003, Exp Neurol, V180, P93, DOI 10.1016/S0014-4886(02)00031-6
   Paul LK, 2014, BRAIN, V137, P1813, DOI 10.1093/brain/awu070
   Paval D, 2021, DEV NEUROSCI-BASEL, V43, P73, DOI 10.1159/000515751
   Paval D, 2017, DEV NEUROSCI-BASEL, V39, P355, DOI 10.1159/000478725
   Pietropaolo S, 2007, BEHAV PHARMACOL, V18, P533, DOI 10.1097/FBP.0b013e3282da0bf6
   Popova NK, 2019, EXPERT OPIN THER TAR, V23, P227, DOI 10.1080/14728222.2019.1572747
   Popova NK, 2011, NEUROSCI LETT, V505, P82, DOI 10.1016/j.neulet.2011.09.066
   Porritt MJ, 2005, EXP NEUROL, V192, P226, DOI 10.1016/j.expneurol.2004.11.030
   Qin XY, 2016, JAMA PEDIATR, V170, P1079, DOI 10.1001/jamapediatrics.2016.1626
   Queen NJ, 2020, PSYCHONEUROENDOCRINO, V111, DOI 10.1016/j.psyneuen.2019.104476
   Reiersen AM, 2011, J CAN ACAD CHILD ADO, V20, P15
   Rein B, 2020, NAT PROTOC, V15, P3464, DOI 10.1038/s41596-020-0382-9
   Rota C, 2012, STEM CELLS DEV, V21, P1911, DOI 10.1089/scd.2011.0333
   Saghazadeh A, 2017, J AUTISM DEV DISORD, V47, P1018, DOI 10.1007/s10803-016-3024-x
   Sagi Y, 2007, NEUROBIOL DIS, V25, P35, DOI 10.1016/j.nbd.2006.07.020
   Saylor AJ, 2006, EXP NEUROL, V199, P362, DOI 10.1016/j.expneurol.2006.01.004
   Scattoni ML, 2013, BEHAV BRAIN RES, V251, P35, DOI 10.1016/j.bbr.2012.12.028
   Schultz RT, 2005, INT J DEV NEUROSCI, V23, P125, DOI 10.1016/j.ijdevneu.2004.12.012
   Scott-Van Zeeland AA, 2010, AUTISM RES, V3, P53, DOI 10.1002/aur.122
   Segal-Gavish H, 2016, AUTISM RES, V9, P17, DOI 10.1002/aur.1530
   Sforazzini F, 2016, BRAIN STRUCT FUNCT, V221, P941, DOI 10.1007/s00429-014-0948-9
   Shillingsburg MA, 2019, BEHAV MODIF, V43, P288, DOI 10.1177/0145445517751436
   Skogstrand K, 2019, TRANSL PSYCHIAT, V9, DOI 10.1038/s41398-019-0587-2
   Solomon M, 2011, AUTISM RES, V4, P109, DOI 10.1002/aur.177
   Somoza R, 2010, BIOL BLOOD MARROW TR, V16, P1530, DOI 10.1016/j.bbmt.2010.06.006
   Squillace M, 2014, TRANSL PSYCHIAT, V4, DOI 10.1038/tp.2014.69
   Stephenson DT, 2011, MOL AUTISM, V2, DOI 10.1186/2040-2392-2-7
   Takumi T, 2020, NEUROSCI BIOBEHAV R, V110, P60, DOI 10.1016/j.neubiorev.2019.04.012
   Taurines R, 2014, J NEURAL TRANSM, V121, P1117, DOI 10.1007/s00702-014-1162-x
   Toma C, 2013, WORLD J BIOL PSYCHIA, V14, P516, DOI 10.3109/15622975.2011.602719
   Tsai CH, 2020, SCI REP-UK, V10, DOI 10.1038/s41598-020-76292-y
   Tsybko AS, 2017, REV NEUROSCIENCE, V28, P219, DOI 10.1515/revneuro-2016-0063
   Reshetnikov VV, 2021, BEHAV BRAIN RES, V414, DOI 10.1016/j.bbr.2021.113489
   Venero JL, 2000, EXP NEUROL, V161, P38, DOI 10.1006/exnr.1999.7243
   Verburgh K, 2015, AGING CELL, V14, P17, DOI 10.1111/acel.12284
   Weidner KL, 2014, BEHAV BRAIN RES, V268, P222, DOI 10.1016/j.bbr.2014.04.025
   Wilson RS, 2007, NEUROLOGY, V69, P1911, DOI 10.1212/01.wnl.0000271087.67782.cb
   Yang M, 2012, PHYSIOL BEHAV, V107, P649, DOI 10.1016/j.physbeh.2011.12.025
   Yin JB, 2022, NEUROSCI LETT, V788, DOI 10.1016/j.neulet.2022.136851
   Zalla T, 2010, EXP BRAIN RES, V201, P809, DOI 10.1007/s00221-009-2096-7
   Zarneshan SN, 2022, PHARMACOL RES, V177, DOI 10.1016/j.phrs.2022.106099
   Zhang RY, 2019, STEM CELL RES THER, V10, DOI 10.1186/s13287-019-1267-0
   Zhao HS, 2022, FRONT CELL DEV BIOL, V9, DOI 10.3389/fcell.2021.781327
   Zheng Z, 2016, SCI REP-UK, V6, DOI 10.1038/srep31241
   Zhou JW, 1997, DEV BRAIN RES, V100, P43, DOI 10.1016/S0165-3806(97)00019-9
   Zürcher NR, 2021, TRANSL PSYCHIAT, V11, DOI 10.1038/s41398-020-01170-0
NR 126
TC 11
Z9 12
U1 1
U2 8
PU MDPI
PI BASEL
PA ST ALBAN-ANLAGE 66, CH-4052 BASEL, SWITZERLAND
EI 2227-9059
J9 BIOMEDICINES
JI Biomedicines
PD MAY 19
PY 2023
VL 11
IS 5
AR 1482
DI 10.3390/biomedicines11051482
PG 24
WC Biochemistry & Molecular Biology; Medicine, Research & Experimental;
   Pharmacology & Pharmacy
WE Science Citation Index Expanded (SCI-EXPANDED)
SC Biochemistry & Molecular Biology; Research & Experimental Medicine;
   Pharmacology & Pharmacy
GA J4IQ7
UT WOS:001009269700001
PM 37239153
OA Green Published, gold
DA 2025-08-11
ER

PT J
AU Nguyen, U
   Tinsley, B
   Sen, Y
   Stein, J
   Palacios, Y
   Ceballos, A
   Welch, C
   Nzenkue, K
   Penn, A
   Murphy, L
   Leodones, K
   Casiquin, J
   Ivory, I
   Ghenta, K
   Danziger, K
   Widman, E
   Newman, J
   Triplehorn, M
   Hindi, Z
   Mulligan, K
AF Nguyen, U.
   Tinsley, B.
   Sen, Y.
   Stein, J.
   Palacios, Y.
   Ceballos, A.
   Welch, C.
   Nzenkue, K.
   Penn, A.
   Murphy, L.
   Leodones, K.
   Casiquin, J.
   Ivory, I.
   Ghenta, K.
   Danziger, K.
   Widman, E.
   Newman, J.
   Triplehorn, M.
   Hindi, Z.
   Mulligan, K.
TI Exposure to bisphenol A differentially impacts neurodevelopment and
   behavior in Drosophila melanogaster from distinct genetic
   backgrounds
SO NEUROTOXICOLOGY
LA English
DT Article
DE Bisphenol A; Drosophila melanogaster; Fragile X syndrome; Behavior; Axon
   guidance; Neuroblasts
ID X-RELATED GENE; MENTAL-RETARDATION PROTEIN; SYNAPTIC PLASTICITY;
   UNITED-STATES; RAT-BRAIN; MODEL; PROLIFERATION; RECEPTOR;
   IDENTIFICATION; TRANSCRIPTOME
AB Bisphenol A (BPA) is a ubiquitous environmental chemical that has been linked to behavioral differences in children and shown to impact critical neurodevelopmental processes in animal models. Though data is emerging, we still have an incomplete picture of how BPA disrupts neurodevelopment; in particular, how its impacts may vary across different genetic backgrounds. Given the genetic tractability of Drosophila melanogaster, they present a valuable model to address this question. Fruit flies are increasingly being used for assessment of neurotoxicants because of their relatively simple brain structure and variety of measurable behaviors. Here we investigated the neurodevelopmental impacts of BPA across two genetic strains of Drosophila-w(1118) (control) and the Fragile X Syndrome (FXS) model-by examining both behavioral and neuronal phenotypes. We show that BPA induces hyperactivity in larvae, increases repetitive grooming behavior in adults, reduces courtship behavior, impairs axon guidance in the mushroom body, and disrupts neural stem cell development in the w(1118) genetic strain. Remarkably, for every behavioral and neuronal phenotype examined, the impact of BPA in FXS flies was either insignificant or contrasted with the phenotypes observed in the w(1118) strain. This data indicates that the neurodevelopmental impacts of BPA can vary widely depending on genetic background and suggests BPA may elicit a gene-environment interaction with Drosophila fragile X mental retardation 1 (dFmr1)-the ortholog of human FMR1, which causes Fragile X Syndrome and is associated with autism spectrum disorder.
C1 [Nguyen, U.; Tinsley, B.; Sen, Y.; Stein, J.; Palacios, Y.; Ceballos, A.; Welch, C.; Nzenkue, K.; Penn, A.; Murphy, L.; Leodones, K.; Casiquin, J.; Ivory, I.; Ghenta, K.; Danziger, K.; Widman, E.; Newman, J.; Triplehorn, M.; Hindi, Z.; Mulligan, K.] Calif State Univ Sacramento, Dept Biol Sci, 6000 J St, Sacramento, CA 95819 USA.
   [Murphy, L.] Univ Calif Berkeley, Dept Cell & Mol Biol, Berkeley, CA 94720 USA.
C3 California State University System; California State University
   Sacramento; University of California System; University of California
   Berkeley
RP Mulligan, K (corresponding author), 6000 J St, Sacramento, CA 95819 USA.
EM kimberly.mulligan@csus.edu
OI Tinsley, Brendan/0000-0002-2964-2109; Murphy,
   Lillian/0000-0003-3015-808X
FU National Institute of General Medical Sciences of the National
   Institutes of Health [5 SC2 GM132005-01]; National Institute of General
   Medical Sciences [SC2GM132005] Funding Source: NIH RePORTER
FX We thank Dr. Clayton Visger for critical feedback on statistical
   analyses. We thank Dr. Pamela Lein for valuable discussions throughout
   the course of this research. We are also grateful for the assistance of
   our staff, especially Sulie Ober, Douglas Whited and Gordon Zanotti.
   Research reported in this publication was supported by the National
   Institute of General Medical Sciences of the National Institutes of
   Health under award number 5 SC2 GM132005-01.
CR Agrawal P, 2019, BMC BIOL, V17, DOI 10.1186/s12915-019-0646-4
   Almeida S, 2018, COMPR REV FOOD SCI F, V17, P1503, DOI 10.1111/1541-4337.12388
   Anderson OS, 2012, ENVIRON MOL MUTAGEN, V53, P334, DOI 10.1002/em.21692
   Antar LN, 2006, MOL CELL NEUROSCI, V32, P37, DOI 10.1016/j.mcn.2006.02.001
   Arambula SE, 2018, NEUROTOXICOLOGY, V65, P207, DOI 10.1016/j.neuro.2017.10.005
   Arambula SE, 2016, ENDOCRINOLOGY, V157, P3856, DOI 10.1210/en.2016-1339
   Atli E., 2012, DEV REPROD EFFECTS A
   Avissar-Whiting M, 2010, REPROD TOXICOL, V29, P401, DOI 10.1016/j.reprotox.2010.04.004
   Bakker CE, 2000, EXP CELL RES, V258, P162, DOI 10.1006/excr.2000.4932
   Balakrishnan B, 2010, AM J OBSTET GYNECOL, V202, DOI 10.1016/j.ajog.2010.01.025
   Begum M, 2020, TOXICOL ENV HEALTH, V12, P237, DOI 10.1007/s13530-020-00052-8
   BIER E, 1992, GENE DEV, V6, P2137, DOI 10.1101/gad.6.11.2137
   Boiko N, 2012, J BIOL CHEM, V287, DOI 10.1074/jbc.M112.411736
   Bonefeld-Jorgensen EC, 2007, ENVIRON HEALTH PERSP, V115, P69, DOI 10.1289/ehp.9368
   Braun JM, 2011, PEDIATRICS, V128, P873, DOI 10.1542/peds.2011-1335
   Callan MA, 2010, HUM MOL GENET, V19, P3068, DOI 10.1093/hmg/ddq213
   Chen ES, 2014, AM J HUM GENET, V95, P490, DOI 10.1016/j.ajhg.2014.09.013
   Chen S, 2002, P NATL ACAD SCI USA, V99, P5664, DOI 10.1073/pnas.082102599
   Clark MQ, 2018, NEURAL DEV, V13, DOI 10.1186/s13064-018-0103-z
   Coffee RL, 2010, DIS MODEL MECH, V3, P471, DOI 10.1242/dmm.004598
   Delfosse V, 2012, P NATL ACAD SCI USA, V109, P14930, DOI 10.1073/pnas.1203574109
   Dockendorff TC, 2002, NEURON, V34, P973, DOI 10.1016/S0896-6273(02)00724-9
   Dodds E.C., 1936, NATURE, V137
   Ernst C, 2016, TRENDS NEUROSCI, V39, P290, DOI 10.1016/j.tins.2016.03.001
   Friedman SH, 2013, DIS MODEL MECH, V6, P1400, DOI 10.1242/dmm.012229
   Gigek CO, 2015, TRANSL PSYCHIAT, V5, DOI 10.1038/tp.2015.56
   Giguère V, 2002, TRENDS ENDOCRIN MET, V13, P220, DOI 10.1016/S1043-2760(02)00592-1
   Hanna CW, 2012, HUM REPROD, V27, P1401, DOI 10.1093/humrep/des038
   Henley SJ, 2014, MMWR-MORBID MORTAL W, V63, P1
   Herbert MR, 2010, CURR OPIN NEUROL, V23, P103, DOI 10.1097/WCO.0b013e328336a01f
   Hernandez RN, 2009, AM J MED GENET A, V149A, P1125, DOI 10.1002/ajmg.a.32848
   Hill CE, 2018, DOSE-RESPONSE, V16, DOI 10.1177/1559325818798282
   Hiroi H, 1999, ENDOCR J, V46, P773, DOI 10.1507/endocrj.46.773
   Hirsch HVB, 2003, NEUROTOXICOLOGY, V24, P435, DOI 10.1016/S0161-813X(03)00021-4
   Homem CCF, 2012, DEVELOPMENT, V139, P4297, DOI 10.1242/dev.080515
   Huber KM, 2002, P NATL ACAD SCI USA, V99, P7746, DOI 10.1073/pnas.122205699
   Inoue SB, 2002, CURR BIOL, V12, P1331, DOI 10.1016/S0960-9822(02)01036-9
   Kashima R, 2017, SCI SIGNAL, V10, DOI 10.1126/scisignal.aai8133
   Kaur K, 2015, BEHAV BRAIN RES, V284, P77, DOI 10.1016/j.bbr.2015.02.001
   Kim K, 2007, J TOXICOL ENV HEAL A, V70, P1288, DOI 10.1080/15287390701434216
   Kinch CD, 2015, P NATL ACAD SCI USA, V112, P1475, DOI 10.1073/pnas.1417731112
   Komada M, 2014, TOXICOLOGY, V323, P51, DOI 10.1016/j.tox.2014.06.009
   Lahiri S, 2011, PLOS ONE, V6, DOI 10.1371/journal.pone.0023180
   Liao CY, 2014, ARCH ENVIRON CON TOX, V67, P50, DOI 10.1007/s00244-014-0016-8
   Liao CY, 2013, J AGR FOOD CHEM, V61, P4655, DOI 10.1021/jf400445n
   Liu S, 2020, FISH SHELLFISH IMMUN, V100, P152, DOI 10.1016/j.fsi.2020.03.006
   Luo YP, 2010, PLOS GENET, V6, DOI 10.1371/journal.pgen.1000898
   Mackay TEC, 2006, ANNU REV GENOM HUM G, V7, P339, DOI 10.1146/annurev.genom.7.080505.115758
   Maenner MJ, 2020, MMWR SURVEILL SUMM, V69, P1, DOI 10.15585/mmwr.ss6904a1
   MARKOW TA, 1981, P NATL ACAD SCI-BIOL, V78, P430, DOI 10.1073/pnas.78.1.430
   Matelski L, 2016, J AUTOIMMUN, V67, P1, DOI 10.1016/j.jaut.2015.11.003
   McBride SMJ, 2005, NEURON, V45, P753, DOI 10.1016/j.neuron.2005.01.038
   McFadden K, 2013, FRONT HUM NEUROSCI, V7, DOI 10.3389/fnhum.2013.00671
   Michel CI, 2004, J NEUROSCI, V24, P5798, DOI 10.1523/JNEUROSCI.1102-04.2004
   Mila M, 2018, CLIN GENET, V93, P197, DOI 10.1111/cge.13075
   Misra S, 2017, SCI REP-UK, V7, DOI 10.1038/srep40372
   Nichols CD, 2012, JOVE-J VIS EXP, DOI 10.3791/3795
   Nishikawa M, 2010, ENVIRON HEALTH PERSP, V118, P1196, DOI 10.1289/ehp.0901575
   Niwa M, 2016, HUM MOL GENET, V25, P1370, DOI 10.1093/hmg/ddw019
   OBERLE I, 1991, SCIENCE, V252, P1097, DOI 10.1126/science.252.5009.1097
   Pang W, 2018, ENVIRON SCI POLLUT R, V25, P15006, DOI 10.1007/s11356-018-1678-y
   Park K, 2010, CHEMOSPHERE, V79, P934, DOI 10.1016/j.chemosphere.2010.03.002
   Pitmon E, 2016, GENES BRAIN BEHAV, V15, P327, DOI 10.1111/gbb.12264
   Pivnenko K, 2015, WASTE MANAGE, V44, P39, DOI 10.1016/j.wasman.2015.07.017
   Rand MD, 2010, NEUROTOXICOL TERATOL, V32, P74, DOI 10.1016/j.ntt.2009.06.004
   Reichert H, 2011, RESULTS PROBL CELL D, V53, P529, DOI 10.1007/978-3-642-19065-0_21
   Richter CA, 2007, REPROD TOXICOL, V24, P199, DOI 10.1016/j.reprotox.2007.06.004
   Rubin GM, 2000, SCIENCE, V287, P2204, DOI 10.1126/science.287.5461.2204
   SACHS BD, 1988, ANN NY ACAD SCI, V525, P1, DOI 10.1111/j.1749-6632.1988.tb38591.x
   Musachio EAS, 2020, FOOD CHEM TOXICOL, V137, DOI 10.1016/j.fct.2020.111128
   Scharkowski F, 2018, CEREB CORTEX, V28, P852, DOI 10.1093/cercor/bhw408
   Southall TD, 2009, EMBO J, V28, P3799, DOI 10.1038/emboj.2009.309
   Sukjamnong S, 2020, SCI REP-UK, V10, DOI 10.1038/s41598-020-65229-0
   Sun Y, 2002, BIOMED CHROMATOGR, V16, P319, DOI 10.1002/bmc.161
   Tauber JM, 2011, PLOS ONE, V6, DOI 10.1371/journal.pone.0027100
   Tennessen JM, 2011, CELL METAB, V13, P139, DOI 10.1016/j.cmet.2011.01.005
   Tian Y, 2017, NEUROSCI BULL, V33, P737, DOI 10.1007/s12264-017-0166-6
   Tiwari SK, 2015, MOL NEUROBIOL, V52, P1735, DOI 10.1007/s12035-014-8940-1
   TULLY T, 1994, CELL, V79, P35, DOI 10.1016/0092-8674(94)90398-0
   Valente D, 2007, PLOS ONE, V2, DOI 10.1371/journal.pone.0001083
   Van Battum EY, 2015, LANCET NEUROL, V14, P532, DOI 10.1016/S1474-4422(14)70257-1
   Vandenberg LN, 2014, DOSE-RESPONSE, V12, P259, DOI 10.2203/dose-response.13-020.Vandenberg
   Vandenberg LN, 2009, ENDOCR REV, V30, P75, DOI 10.1210/er.2008-0021
   VERKERK AJMH, 1991, CELL, V65, P905, DOI 10.1016/0092-8674(91)90397-H
   Villar-Pazos S, 2017, SCI REP-UK, V7, DOI 10.1038/s41598-017-11995-3
   Vogel Sarah A, 2009, Am J Public Health, V99 Suppl 3, pS559, DOI 10.2105/AJPH.2008.159228
   Wan LL, 2000, MOL CELL BIOL, V20, P8536, DOI 10.1128/MCB.20.22.8536-8547.2000
   Wetherill YB, 2007, REPROD TOXICOL, V24, P178, DOI 10.1016/j.reprotox.2007.05.010
   Xu KY, 2004, CURR BIOL, V14, P1025, DOI 10.1016/j.cub.2004.05.055
   Yaoi T, 2008, BIOCHEM BIOPH RES CO, V376, P563, DOI 10.1016/j.bbrc.2008.09.028
   Young HK, 2020, J EVOLUTION BIOL, V33, DOI 10.1111/jeb.13555
   YU S, 1991, SCIENCE, V252, P1179, DOI 10.1126/science.252.5009.1179
   Zablotsky B, 2019, PEDIATRICS, V144, DOI 10.1542/peds.2019-0811
   Zhang YQ, 2005, MOL CELL PROTEOMICS, V4, P278, DOI 10.1074/mcp.M400174-MCP200
   Zhang YQ, 2001, CELL, V107, P591, DOI 10.1016/S0092-8674(01)00589-X
   Zhou R, 2011, NEUROPHARMACOLOGY, V60, P789, DOI 10.1016/j.neuropharm.2011.01.031
NR 96
TC 24
Z9 29
U1 0
U2 8
PU ELSEVIER
PI AMSTERDAM
PA RADARWEG 29, 1043 NX AMSTERDAM, NETHERLANDS
SN 0161-813X
EI 1872-9711
J9 NEUROTOXICOLOGY
JI Neurotoxicology
PD JAN
PY 2021
VL 82
BP 146
EP 157
DI 10.1016/j.neuro.2020.12.007
PG 12
WC Neurosciences; Pharmacology & Pharmacy; Toxicology
WE Science Citation Index Expanded (SCI-EXPANDED)
SC Neurosciences & Neurology; Pharmacology & Pharmacy; Toxicology
GA PW7EB
UT WOS:000610832500018
PM 33309840
OA Green Accepted, hybrid
DA 2025-08-11
ER

PT J
AU Nadeem, A
   Ahmad, SF
   Al-Harbi, NO
   AL-Ayadhi, LY
   Attia, SM
   Alasmari, AF
   Sobeai, HMA
   Bakheet, SA
AF Nadeem, Ahmed
   Ahmad, Sheikh F.
   Al-Harbi, Naif O.
   AL-Ayadhi, Laila Y.
   Attia, Sabry M.
   Alasmari, Abdullah F.
   Sobeai, Homood M. As
   Bakheet, Saleh A.
TI Ubiquitous plasticizer, Di-(2-ethylhexyl) phthalate enhances existing
   inflammatory profile in monocytes of children with autism
SO TOXICOLOGY
LA English
DT Article
DE Autism; Inflammation; DEHP; Monocytes; Plasticizer; Chronic disease
ID DI(2-ETHYLHEXYL)PHTHALATE DEHP; SPECTRUM DISORDERS; EXPRESSION;
   EXPOSURE; CYTOKINES; RESPONSES; IL-17A; CELLS
AB Genetic as well as environmental factors are believed to play a significant role in the pathogenesis and pro-gression of autism spectrum disorder (ASD). Phthalates are ubiquitous environmental contaminants as they are used plasticizers in several household/industrial products such as vinyl flooring, plastic toys, and cosmetic products. One of the plasticizers that is quite prevalent in these products is di-2-ethylhexyl phthalate (DEHP) which can cause human exposure via dermal/inhalation/ingestion routes. DEHP and its metabolites are associated with behavioral dysregulations and reported to be increased in systemic circulation of ASD children. DEHP is reported to cause upregulation of several inflammatory cytokines in different cells/tissues, however its role in inflammatory signaling of ASD monocytes has not been investigated earlier. Therefore, this study evaluated the effects of DEHP (at 5 mu M final concentration for 24 h) on inflammatory profile (NFkB, STAT3, IL-6, TNF-alpha, IL-1 beta) in monocytes of ASD subjects and typically developing control (TDC) children. Our data show that DEHP upregulates NFkB/STAT3 expression which is associated with increased inflammatory profile in monocytes of ASD and TDC subjects, however its effect is much greater in magnitude in the former group. This was confirmed by utilization of NFkB inhibitor, PDTC and STAT3 inhibitor, Stattic which caused reduction in inflammatory cytokines from DEHP-treated monocytes in ASD group. In short, DEHP causes further elevation in inflammatory signaling in ASD monocytes which could be due to existing inflammation in this group. These data suggest that use of plasticizers such as DEHP should be minimized in order to avoid their potential effects on immune dysfunction associated with ASD.
C1 [Nadeem, Ahmed; Ahmad, Sheikh F.; Al-Harbi, Naif O.; Attia, Sabry M.; Alasmari, Abdullah F.; Sobeai, Homood M. As; Bakheet, Saleh A.] King Saud Univ, Coll Pharm, Dept Pharmacol & Toxicol, POB 2455, Riyadh 11451, Saudi Arabia.
   [AL-Ayadhi, Laila Y.] King Saud Univ, Coll Med, Dept Physiol, Autism Res & Treatment Ctr,AL Amodi Autism Res Ch, Riyadh, Saudi Arabia.
C3 King Saud University; King Saud University
RP Nadeem, A (corresponding author), King Saud Univ, Coll Pharm, Dept Pharmacol & Toxicol, POB 2455, Riyadh 11451, Saudi Arabia.
EM anadeem@ksu.edu.sa
RI AL-Ayadhi, Laila/E-7132-2014; Ahmad, Sheikh/R-5853-2017; Bakheet,
   Saleh/AEC-8869-2022; NADEEM, AHMED/AFO-7618-2022; Attia,
   Sabry/GRO-6742-2022; AlAsmari, Abdullah/AAM-6548-2020; Fayaz Ahmad,
   Sheikh/R-5853-2017; Sobeai, Homood/M-5657-2019
OI AL-Ayadhi, Laila/0000-0003-3269-0416; Bakheet,
   Saleh/0000-0003-2008-6377; As Sobeai, Homood M./0000-0003-3073-3072;
   AlAsmari, Abdullah/0000-0001-7569-4287; NADEEM,
   AHMED/0000-0003-2038-8367; Fayaz Ahmad, Sheikh/0000-0002-8282-3726; 
FU Deputyship for Research & Innovation, "Ministry of Education" in Saudi
   Arabia [IFKSURG-1438-019]
FX The authors extend their appreciation to the Deputyship for Research &
   Innovation, "Ministry of Education" in Saudi Arabia for funding this
   research work through the project number, IFKSURG-1438-019.
CR Alfardan AS, 2018, ENVIRON RES, V164, P327, DOI 10.1016/j.envres.2018.02.039
   Ashwood P, 2011, J NEUROIMMUNOL, V232, P196, DOI 10.1016/j.jneuroim.2010.10.025
   Association AP, 2013, DIAGNOSTIC STAT MANU
   Buescher AVS, 2014, JAMA PEDIATR, V168, P721, DOI 10.1001/jamapediatrics.2014.210
   Cai JZ, 2019, ENVIRON POLLUT, V255, DOI 10.1016/j.envpol.2019.113155
   Enstrom AM, 2010, BRAIN BEHAV IMMUN, V24, P64, DOI 10.1016/j.bbi.2009.08.001
   Erythropel HC, 2014, APPL MICROBIOL BIOT, V98, P9967, DOI 10.1007/s00253-014-6183-8
   Ferguson BJ, 2016, BRAIN BEHAV IMMUN, V58, P57, DOI 10.1016/j.bbi.2016.05.009
   Fombonne E, 2009, PEDIATR RES, V65, P591, DOI 10.1203/PDR.0b013e31819e7203
   Fromme H, 2004, INDOOR AIR, V14, P188, DOI 10.1111/j.1600-0668.2004.00223.x
   Fujiwara T, 2016, FRONT NEUROSCI-SWITZ, V10, DOI 10.3389/fnins.2016.00174
   Grabrucker Andreas M, 2012, Front Psychiatry, V3, P118, DOI 10.3389/fpsyt.2012.00118
   GRIFFITHS WC, 1985, ANN CLIN LAB SCI, V15, P140
   Herbert MR, 2010, CURR OPIN NEUROL, V23, P103, DOI 10.1097/WCO.0b013e328336a01f
   Hines CJ, 2011, J EXPO SCI ENV EPID, V21, P133, DOI 10.1038/jes.2009.62
   Hughes HK, 2018, FRONT CELL NEUROSCI, V12, DOI 10.3389/fncel.2018.00405
   Hughes HK, 2018, CURR NEUROL NEUROSCI, V18, DOI 10.1007/s11910-018-0887-6
   Jyonouchi H, 2014, J NEUROINFLAMM, V11, DOI 10.1186/s12974-014-0187-2
   Kardas F, 2016, J CHILD NEUROL, V31, P629, DOI 10.1177/0883073815609150
   Kim BN, 2009, BIOL PSYCHIAT, V66, P958, DOI 10.1016/j.biopsych.2009.07.034
   Kunzmann LK, 2020, HEPATOLOGY, V72, P1310, DOI 10.1002/hep.31140
   Landrigan PJ, 2010, CURR OPIN PEDIATR, V22, P219, DOI 10.1097/MOP.0b013e328336eb9a
   Larsson M, 2009, NEUROTOXICOLOGY, V30, P822, DOI 10.1016/j.neuro.2009.01.011
   Livak KJ, 2001, METHODS, V25, P402, DOI 10.1006/meth.2001.1262
   Lord C, 2018, LANCET, V392, P508, DOI 10.1016/S0140-6736(18)31129-2
   Masi A, 2015, MOL PSYCHIATR, V20, P440, DOI 10.1038/mp.2014.59
   Miodovnik A, 2011, NEUROTOXICOLOGY, V32, P261, DOI 10.1016/j.neuro.2010.12.009
   Nadeem A, 2020, PROG NEURO-PSYCHOPH, V97, DOI 10.1016/j.pnpbp.2019.109783
   Nadeem A, 2019, PROG NEURO-PSYCHOPH, V90, P204, DOI 10.1016/j.pnpbp.2018.12.002
   Nadeem A, 2018, BRAIN BEHAV IMMUN, V67, P335, DOI 10.1016/j.bbi.2017.09.010
   Nadeem A, 2017, BRAIN BEHAV IMMUN, V61, P146, DOI 10.1016/j.bbi.2016.12.024
   Tran NQV, 2017, INT J GENOMICS, V2017, DOI 10.1155/2017/7526592
   Nishioka J, 2012, INFLAMM RES, V61, P69, DOI 10.1007/s00011-011-0390-x
   Nuttall JR, 2017, NUTR NEUROSCI, V20, P209, DOI [10.1080/1028415X.2015.1103437, 10.1080/1028415x.2015.1103437]
   Oulhote Y, 2020, ENVIRON HEALTH PERSP, V128, DOI 10.1289/EHP5621
   Park SH, 2017, CYTOKINE, V99, P106, DOI 10.1016/j.cyto.2017.07.022
   Pessah IN, 2008, NEUROTOXICOLOGY, V29, P532, DOI 10.1016/j.neuro.2008.02.006
   Philippat C, 2015, ENVIRON HEALTH-GLOB, V14, DOI 10.1186/s12940-015-0024-9
   Qi W, 2019, MOL CELL ENDOCRINOL, V484, P52, DOI 10.1016/j.mce.2019.01.012
   Radke EG, 2020, ENVIRON INT, V137, DOI 10.1016/j.envint.2019.105408
   Rose DR, 2018, BRAIN BEHAV IMMUN, V70, P354, DOI 10.1016/j.bbi.2018.03.025
   Schettler T, 2006, INT J ANDROL, V29, P134, DOI 10.1111/j.1365-2605.2005.00567.x
   SCHOPLER E, 1980, J AUTISM DEV DISORD, V10, P91, DOI 10.1007/BF02408436
   Sealey LA, 2016, ENVIRON INT, V88, P288, DOI 10.1016/j.envint.2015.12.021
   Shih MF, 2015, INT J MOL SCI, V16, P28800, DOI 10.3390/ijms161226131
   Stermer AR, 2017, REPROD TOXICOL, V69, P150, DOI 10.1016/j.reprotox.2017.02.013
   Téllez-Rojo MM, 2013, SCI TOTAL ENVIRON, V461, P386, DOI 10.1016/j.scitotenv.2013.05.021
   Testa C, 2012, ASN NEURO, V4, P223, DOI 10.1042/AN20120015
   Theoharides TC, 2016, TRANSL PSYCHIAT, V6, DOI 10.1038/tp.2016.77
   Tian XZ, 2019, FRONT CELL INFECT MI, V9, DOI 10.3389/fcimb.2019.00221
   Wang J, 2012, INFLAMMATION, V35, P1466, DOI 10.1007/s10753-012-9460-7
   Whyatt RM, 2012, ENVIRON HEALTH PERSP, V120, P290, DOI 10.1289/ehp.1103705
   Wójtowicz AK, 2019, NEUROTOX RES, V35, P183, DOI 10.1007/s12640-018-9946-7
   Wong H, 2018, EXP NEUROL, V299, P228, DOI 10.1016/j.expneurol.2017.04.010
   Ye BS, 2017, ENVIRON POLLUT, V227, P234, DOI 10.1016/j.envpol.2017.04.039
   Zhao JF, 2016, ARCH TOXICOL, V90, P181, DOI 10.1007/s00204-014-1377-5
   Zhao ZB, 2019, ENVIRON TOXICOL PHAR, V68, P109, DOI 10.1016/j.etap.2019.03.008
NR 57
TC 25
Z9 28
U1 2
U2 24
PU ELSEVIER IRELAND LTD
PI CLARE
PA ELSEVIER HOUSE, BROOKVALE PLAZA, EAST PARK SHANNON, CO, CLARE, 00000,
   IRELAND
SN 0300-483X
EI 1879-3185
J9 TOXICOLOGY
JI Toxicology
PD DEC 15
PY 2020
VL 446
AR 152597
DI 10.1016/j.tox.2020.152597
PG 8
WC Pharmacology & Pharmacy; Toxicology
WE Science Citation Index Expanded (SCI-EXPANDED); Social Science Citation Index (SSCI)
SC Pharmacology & Pharmacy; Toxicology
GA OX9XX
UT WOS:000593910100004
PM 32991955
DA 2025-08-11
ER

PT J
AU Ko, HM
   Jin, Y
   Park, HH
   Lee, JH
   Jung, SH
   Choi, SY
   Lee, SH
   Shin, CY
AF Ko, Hyun Myung
   Jin, Yeonsun
   Park, Hyun Ho
   Lee, Jong Hyuk
   Jung, Seung Hyo
   Choi, So Young
   Lee, Sung Hoon
   Shin, Chan Young
TI Dual mechanisms for the regulation of brain-derived neurotrophic factor
   by valproic acid in neural progenitor cells
SO KOREAN JOURNAL OF PHYSIOLOGY & PHARMACOLOGY
LA English
DT Article
DE Brain-derived neurotrophic factor; Methyl-CpG-binding protein 2; Tissue
   plasminogen activator; Valproic acid
ID PLASMINOGEN-ACTIVATOR SYNTHESIS; HISTONE DEACETYLASE; NEURITE OUTGROWTH;
   DEPRESSED-PATIENTS; SODIUM VALPROATE; BEHAVIORAL ALTERATIONS; SPECTRUM
   DISORDERS; PRENATAL EXPOSURE; GENE-EXPRESSION; BDNF EXPRESSION
AB Autism spectrum disorders (ASDs) are neurodevelopmental disorders that share behavioral features, the results of numerous studies have suggested that the underlying causes of ASDs are multifactorial. Behavioral and/or neurobiological analyses of ASDs have been performed extensively using a valid model of prenatal exposure to valproic acid (VPA). Abnormal synapse formation resulting from altered neurite outgrowth in neural progenitor cells (NPCs) during embryonic brain development has been observed in both the VPA model and ASD subjects. Although several mechanisms have been suggested, the actual mechanism underlying enhanced neurite outgrowth remains unclear. In this study, we found that VPA enhanced the expression of brain-derived neurotrophic factor (BDNF), particularly mature BDNF (mBDNF), through dual mechanisms. VPA increased the mRNA and protein expression of BDNF by suppressing the nuclear expression of methyl-CpG-binding protein 2 (MeCP2), which is a transcriptional repressor of BDNF. In addition, VPA promoted the expression and activity of the tissue plasminogen activator (tPA), which induces BDNF maturation through proteolytic cleavage. Trichostatin A and sodium butyrate also enhanced tPA activity, but tPA activity was not induced by valpromide, which is a VPA analog that does not induce histone acetylation, indicating that histone acetylation activity was required for tPA regulation. VPA-mediated regulation of BDNF, MeCP2, and tPA was not observed in astrocytes or neurons. Therefore, these results suggested that VPA-induced mBDNF upregulation was associated with the dysregulation of MeCP2 and tPA in developing cortical NPCs.
C1 [Ko, Hyun Myung] Woosuk Univ, Dept Life Sci, Coll Sci & Technol, Jincheon 27841, South Korea.
   [Jin, Yeonsun; Lee, Sung Hoon] Chung Ang Univ, Dept Pharmacol, Coll Pharm, Seoul 06974, South Korea.
   [Park, Hyun Ho] Chung Ang Univ, Coll Pharm, Seoul 06974, South Korea.
   [Lee, Jong Hyuk] Hoseo Univ, Dept Pharmaceut Engn, Coll Life & Hlth Sci, Asan 31499, South Korea.
   [Jung, Seung Hyo] Konkuk Univ, Sch Med, Res Inst Med Sci, Dept Med, Chungju 27478, South Korea.
   [Choi, So Young] Konkuk Univ, Dept Biomed Sci & Technol, Seoul 05029, South Korea.
   [Shin, Chan Young] Konkuk Univ, Sch Med, Dept Pharmacol & Adv Translat Med, Seoul 05029, South Korea.
C3 Woosuk University; Chung Ang University; Chung Ang University; Hoseo
   University; Konkuk University; Konkuk University Medical Center; Konkuk
   University; Konkuk University; Konkuk University Medical Center
RP Lee, SH (corresponding author), Chung Ang Univ, Dept Pharmacol, Coll Pharm, Seoul 06974, South Korea.; Shin, CY (corresponding author), Konkuk Univ, Sch Med, Dept Pharmacol & Adv Translat Med, Seoul 05029, South Korea.
EM sunghoonlee@cau.ac.kr; chanyshin@kku.ac.kr
RI Choi, Hayoung/AAI-8638-2020; park, hyun/D-2627-2011; Lee,
   Jong/AAH-7236-2020; Chung, ChiHye/LJK-1311-2024
OI park, hyun ho/0000-0001-9928-0847; Shin, Chan Young/0000-0003-1764-6740;
   
FU National Research Foundation of Korea (NRF) - Korea government (MEST)
   [2017R1D1A1B03031920]
FX This study was supported by the National Research Foundation of Korea
   (NRF) grant funded by the Korea government (MEST) (No.
   2017R1D1A1B03031920).
CR Almeida LEF, 2014, MOL CELL NEUROSCI, V59, P57, DOI 10.1016/j.mcn.2014.01.007
   Arts J, 1997, NUCLEIC ACIDS RES, V25, P311, DOI 10.1093/nar/25.2.311
   ARTS J, 1995, BIOCHEM J, V310, P171, DOI 10.1042/bj3100171
   Ben-Ari Y, 2008, TRENDS NEUROSCI, V31, P626, DOI 10.1016/j.tins.2008.09.002
   Berg JM, 2012, GENOME BIOL, V13, DOI [10.1186/gb4034, 10.1186/gb-2012-13-7-247]
   Boulle F, 2012, MOL PSYCHIATR, V17, P584, DOI 10.1038/mp.2011.107
   Bredy TW, 2007, LEARN MEMORY, V14, P268, DOI 10.1101/lm.500907
   Calfa G, 2011, EXP BIOL MED, V236, P3, DOI 10.1258/ebm.2010.010261
   Chahrour M, 2008, SCIENCE, V320, P1224, DOI 10.1126/science.1153252
   Chang QA, 2006, NEURON, V49, P341, DOI 10.1016/j.neuron.2005.12.027
   Chen PS, 2006, MOL PSYCHIATR, V11, P1116, DOI 10.1038/sj.mp.4001893
   Chen SL, 2014, EUR NEUROPSYCHOPHARM, V24, P1753, DOI 10.1016/j.euroneuro.2014.09.001
   Cho Bongki, 2011, Exp Neurobiol, V20, P81, DOI 10.5607/en.2011.20.2.81
   Cho KS, 2013, GLIA, V61, P694, DOI 10.1002/glia.22463
   Connolly AM, 2006, BIOL PSYCHIAT, V59, P354, DOI 10.1016/j.biopsych.2005.07.004
   Correia CT, 2010, GENES BRAIN BEHAV, V9, P841, DOI 10.1111/j.1601-183X.2010.00627.x
   Croce N, 2014, J PSYCHOPHARMACOL, V28, P964, DOI 10.1177/0269881114529379
   Cunha ABM, 2006, NEUROSCI LETT, V398, P215, DOI 10.1016/j.neulet.2005.12.085
   Dregan A, 2014, PHARMACOEPIDEM DR S, V23, P759, DOI 10.1002/pds.3651
   Dunoyer-Geindre S, 2011, CARDIOVASC RES, V90, P457, DOI 10.1093/cvr/cvr028
   Eadie MJ, 2008, EXPERT OPIN DRUG SAF, V7, P195, DOI 10.1517/14740338.7.2.195 
   Esteller M, 2011, NAT REV GENET, V12, P861, DOI 10.1038/nrg3074
   Fukumitsu H, 2006, J NEUROSCI, V26, P13218, DOI 10.1523/JNEUROSCI.4251-06.2006
   Gao R, 2015, CURR MOL MED, V15, P146, DOI 10.2174/1566524015666150303003028
   Garcia KLP, 2012, J NEUROPATH EXP NEUR, V71, P289, DOI 10.1097/NEN.0b013e31824b27e4
   Geaghan M, 2015, BIOL PSYCHIAT, V78, P231, DOI 10.1016/j.biopsych.2014.12.009
   Geschwind DH, 2007, CURR OPIN NEUROBIOL, V17, P103, DOI 10.1016/j.conb.2007.01.009
   Girdhar K, 2018, NAT NEUROSCI, V21, P1126, DOI 10.1038/s41593-018-0187-0
   Good Katrina V, 2017, Epigenetics, V12, P934, DOI 10.1080/15592294.2017.1380760
   Gravanis I, 2005, GLIA, V49, P177, DOI 10.1002/glia.20115
   Hara Y, 2017, MOL AUTISM, V8, DOI 10.1186/s13229-017-0149-5
   Harrison IF, 2015, BRIT J PHARMACOL, V172, P4200, DOI 10.1111/bph.13208
   Hasan MR, 2013, NEUROCHEM RES, V38, P1921, DOI 10.1007/s11064-013-1098-9
   Hastings GA, 1997, J BIOL CHEM, V272, P33062, DOI 10.1074/jbc.272.52.33062
   Hellweg R, 2008, PHARMACOPSYCHIATRY, V41, P66, DOI 10.1055/s-2007-1004594
   Im HI, 2012, TRENDS NEUROSCI, V35, P325, DOI 10.1016/j.tins.2012.01.004
   Im HI, 2010, NAT NEUROSCI, V13, P1120, DOI 10.1038/nn.2615
   Karege F, 2002, NEUROSCI LETT, V328, P261, DOI 10.1016/S0304-3940(02)00529-3
   Kim S, 2006, BIOCHEM BIOPH RES CO, V342, P1168, DOI 10.1016/j.bbrc.2006.02.081
   Klein AB, 2011, INT J NEUROPSYCHOPH, V14, P347, DOI 10.1017/S1461145710000738
   Klein ME, 2007, NAT NEUROSCI, V10, P1513, DOI 10.1038/nn2010
   Klose R, 2003, SCIENCE, V302, P793, DOI 10.1126/science.1091762
   Klose RJ, 2005, MOL CELL, V19, P667, DOI 10.1016/j.molcel.2005.07.021
   KOOISTRA T, 1987, BIOCHEM J, V247, P605, DOI 10.1042/bj2470605
   Larimore JL, 2009, NEUROBIOL DIS, V34, P199, DOI 10.1016/j.nbd.2008.12.011
   Larsson P, 2016, J THROMB HAEMOST, V14, P2496, DOI 10.1111/jth.13527
   Larsson P, 2012, PLOS ONE, V7, DOI 10.1371/journal.pone.0031573
   Lee JH, 2004, GENESIS, V38, P32, DOI 10.1002/gene.10250
   Lee SH, 2014, MOL NEUROBIOL, V49, P199, DOI 10.1007/s12035-013-8511-x
   Li Wei, 2012, Autism Open Access, V2012, P5
   Li W, 2014, NEUROPHARMACOLOGY, V76, P737, DOI 10.1016/j.neuropharm.2013.03.024
   Lu L, 2017, NEUROCHEM RES, V42, P1254, DOI 10.1007/s11064-016-2167-7
   MAISONPIERRE PC, 1990, NEURON, V5, P501, DOI 10.1016/0896-6273(90)90089-X
   Mandel AL, 2009, ARCH ORAL BIOL, V54, P689, DOI 10.1016/j.archoralbio.2009.04.005
   Martinowich K, 2003, SCIENCE, V302, P890, DOI 10.1126/science.1090842
   MEDCALF RL, 1990, J BIOL CHEM, V265, P14618
   Minh VCN, 2012, J NEUROSCI, V32, P10021, DOI 10.1523/JNEUROSCI.1316-12.2012
   Miyazaki K, 2004, BRAIN DEV-JPN, V26, P292, DOI 10.1016/S0387-7604(03)00168-2
   Murer MG, 2001, PROG NEUROBIOL, V63, P71, DOI 10.1016/S0301-0082(00)00014-9
   Murgatroyd C, 2010, EPIGENETICS-US, V5
   Nelson KB, 2001, ANN NEUROL, V49, P597, DOI 10.1002/ana.1024
   Nishino S, 2012, PROG NEURO-PSYCHOPH, V39, P17, DOI 10.1016/j.pnpbp.2011.07.008
   Oikawa H, 2015, NEUROCHEM INT, V91, P62, DOI 10.1016/j.neuint.2015.10.010
   Olesen JB, 2011, PHARMACOEPIDEM DR S, V20, P146, DOI 10.1002/pds.2073
   Pan WH, 1998, NEUROPHARMACOLOGY, V37, P1553, DOI 10.1016/S0028-3908(98)00141-5
   Pang PT, 2004, SCIENCE, V306, P487, DOI 10.1126/science.1100135
   Park SW, 2015, BIPOLAR DISORD, V17, P278, DOI 10.1111/bdi.12262
   Persico AM, 2006, TRENDS NEUROSCI, V29, P349, DOI 10.1016/j.tins.2006.05.010
   Phiel CJ, 2001, J BIOL CHEM, V276, P36734, DOI 10.1074/jbc.M101287200
   Piccinni A, 2008, J AFFECT DISORDERS, V105, P279, DOI 10.1016/j.jad.2007.05.005
   Rasalam AD, 2005, DEV MED CHILD NEUROL, V47, P551, DOI 10.1017/S0012162205001076
   Roullet FI, 2010, NEUROSCIENCE, V170, P514, DOI 10.1016/j.neuroscience.2010.06.069
   Roullet FI, 2013, NEUROTOXICOL TERATOL, V36, P47, DOI 10.1016/j.ntt.2013.01.004
   Schneider T, 2006, NEUROPSYCHOPHARMACOL, V31, P36, DOI 10.1038/sj.npp.1300767
   Schneider T, 2005, NEUROPSYCHOPHARMACOL, V30, P80, DOI 10.1038/sj.npp.1300518
   Sen S, 2008, BIOL PSYCHIAT, V64, P527, DOI 10.1016/j.biopsych.2008.05.005
   Shimizu E, 2003, BIOL PSYCHIAT, V54, P70, DOI 10.1016/S0006-3223(03)00181-1
   Sowa Y, 1997, BIOCHEM BIOPH RES CO, V241, P142, DOI 10.1006/bbrc.1997.7786
   State MW, 2011, NAT NEUROSCI, V14, P1499, DOI 10.1038/nn.2924
   Strahl BD, 2000, NATURE, V403, P41, DOI 10.1038/47412
   Sun AX, 2013, CURR OPIN CELL BIOL, V25, P215, DOI 10.1016/j.ceb.2012.12.007
   Tsai SJ, 2005, MED HYPOTHESES, V65, P79, DOI 10.1016/j.mehy.2005.01.034
   Dias VV, 2009, BIPOLAR DISORD, V11, P663, DOI 10.1111/j.1399-5618.2009.00733.x
   Volvert ML, 2012, CELL DEATH DIFFER, V19, P1573, DOI 10.1038/cdd.2012.96
   Wei RT, 2010, J NEUROIMMUNOL, V220, P90, DOI 10.1016/j.jneuroim.2010.02.002
   Wu XF, 2008, INT J NEUROPSYCHOPH, V11, P1123, DOI 10.1017/S1461145708009024
   Yasuda S, 2009, MOL PSYCHIATR, V14, P51, DOI 10.1038/sj.mp.4002099
   Yoshimura R, 2007, PROG NEURO-PSYCHOPH, V31, P1034, DOI 10.1016/j.pnpbp.2007.03.001
   Zhang Y, 2002, J BIOL CHEM, V277, P33431, DOI 10.1074/jbc.M204417200
   Zheng Z, 2016, SCI REP-UK, V6, DOI 10.1038/srep31241
NR 90
TC 8
Z9 10
U1 0
U2 4
PU KOREAN JOURNAL OF PHYSIOLOGY & PHARMACOLOGY
PI SEOUL
PA C/O EDITORIAL OFFICE, 448-13 SEOKYO-DONG, SEOUL, SOUTH KOREA
SN 1226-4512
EI 2093-3827
J9 KOREAN J PHYSIOL PHA
JI KOREAN J. PHYSIOL. PHARMACOL.
PD NOV
PY 2018
VL 22
IS 6
BP 679
EP 688
DI 10.4196/kjpp.2018.22.6.679
PG 10
WC Pharmacology & Pharmacy; Physiology
WE Science Citation Index Expanded (SCI-EXPANDED)
SC Pharmacology & Pharmacy; Physiology
GA HF7PJ
UT WOS:000454431500002
PM 30402028
OA Green Published, gold
DA 2025-08-11
ER

PT J
AU Melancia, F
   Schiavi, S
   Servadio, M
   Cartocci, V
   Campolongo, P
   Palmery, M
   Pallottini, V
   Trezza, V
AF Melancia, Francesca
   Schiavi, Sara
   Servadio, Michela
   Cartocci, Veronica
   Campolongo, Patrizia
   Palmery, Maura
   Pallottini, Valentina
   Trezza, Viviana
TI Sex-specific autistic endophenotypes induced by prenatal exposure to
   valproic acid involve anandamide signalling
SO BRITISH JOURNAL OF PHARMACOLOGY
LA English
DT Article
ID ANIMAL-MODEL; ENDOCANNABINOID SYSTEM; SOCIAL PLAY; SPECTRUM DISORDER;
   CONCISE GUIDE; RATS; BEHAVIOR; CHILDREN; MODULATION; PHOSPHORYLATION
AB BACKGROUND AND PURPOSE Autism spectrum disorder (ASD) is more commonly diagnosed in males than in females. Prenatal exposure to the antiepileptic drug valproic acid (VPA) is an environmental risk factor of ASD. Male rats prenatally exposed to VPA show socio-emotional autistic-like dysfunctions that have been related to changes in the activity of the endocannabinoid anandamide. Here, we have investigated if prenatal VPA induced sex-specific autistic endophenotypes involving anandamide signalling.
   EXPERIMENTAL APPROACH We studied sex-specific differences in the ASD-like socio-emotional, cognitive and repetitive symptoms displayed during development of Wistar rats of both sexes, prenatally exposed to VPA. The involvement of anandamide was followed by Western blotting of cannabinoid CB1 receptors and by inhibiting its metabolism.
   KEY RESULTS Female rats were less vulnerable to the deleterious effects of prenatal VPA exposure on social communication, emotional reactivity and cognitive performance than male rats. Conversely, as observed in male rats, prenatal VPA exposure induced selective deficits in social play behaviour and stereotypies in the female rat offspring. At the neurochemical level, prenatal VPA exposure altered phosphorylation of CB1 receptors in a sex-specific, age-specific and tissue-specific manner. Enhancing anandamide signalling through inhibition of its degradation reversed the behavioural deficits displayed by VPA-exposed animals of both sexes.
   CONCLUSIONS AND IMPLICATIONS These findings highlight sexually dimorphic consequences of prenatal VPA exposure that may be related to sex-specific effects of VPA on endocannabinoid neurotransmission in the course of development and introduce a new therapeutic target for reversing autistic-like symptoms in both sexes.
C1 [Melancia, Francesca; Schiavi, Sara; Servadio, Michela; Cartocci, Veronica; Pallottini, Valentina; Trezza, Viviana] Univ Rome Tre, Dept Sci, Sect Biomed Sci & Technol, Viale G Marconi 446, I-00146 Rome, Italy.
   [Campolongo, Patrizia; Palmery, Maura] Sapienza Univ Rome, Dept Physiol & Pharmacol V Erspamer, Rome, Italy.
C3 Italfarmaco; Roma Tre University; Sapienza University Rome
RP Trezza, V (corresponding author), Univ Rome Tre, Dept Sci, Sect Biomed Sci & Technol, Viale G Marconi 446, I-00146 Rome, Italy.
EM viviana.trezza@uniroma3.it
RI Campolongo, Patrizia/D-4628-2009; Pallottini, Valentina/AAA-3218-2021
OI Pallottini, Valentina/0000-0003-2511-6168; Trezza,
   viviana/0000-0002-3922-6045; Cartocci, Veronica/0000-0001-8602-2574;
   Schiavi, Sara/0000-0001-7720-5010
FU Marie Curie Career Reintegration Grant [PCIG09-GA-2011-293589]; Jerome
   Lejeune Foundation [1674]; MIUR-Italy Dipartimenti di eccellenza [COMMI
   314-337 LEGGE 232/2016]
FX This study is supported by the Marie Curie Career Reintegration Grant
   PCIG09-GA-2011-293589 (V.T.) and by the Jerome Lejeune Foundation
   research grant no. 1674 (V.T.). The Grant to Department of Science, Roma
   Tre University (MIUR-Italy Dipartimenti di eccellenza, ARTICOLO 1, COMMI
   314-337 LEGGE 232/2016) is gratefully acknowledged.
CR Alexander SPH, 2017, BRIT J PHARMACOL, V174, pS272, DOI [10.1111/bph.13877, 10.1111/bph.13882]
   Alexander SPH, 2017, BRIT J PHARMACOL, V174, pS17, DOI 10.1111/bph.13878
   Association AP, 2013, DIAGNOSTIC STAT MANU
   Banach R, 2009, J AUTISM DEV DISORD, V39, P188, DOI 10.1007/s10803-008-0612-4
   Banerjee A, 2014, FRONT BEHAV NEUROSCI, V8, DOI 10.3389/fnbeh.2014.00387
   Bargiela S, 2016, J AUTISM DEV DISORD, V46, P3281, DOI 10.1007/s10803-016-2872-8
   Beery AK, 2011, NEUROSCI BIOBEHAV R, V35, P565, DOI 10.1016/j.neubiorev.2010.07.002
   Campolongo P, 2007, ADDICT BIOL, V12, P485, DOI 10.1111/j.1369-1600.2007.00074.x
   Campolongo P, 2013, NEUROPSYCHOPHARMACOL, V38, P1276, DOI 10.1038/npp.2013.26
   Chakrabarti B, 2015, NEUROTHERAPEUTICS, V12, P837, DOI 10.1007/s13311-015-0371-9
   Curtis MJ, 2018, BRIT J PHARMACOL, V175, P987, DOI 10.1111/bph.14153
   Daigle TL, 2008, J NEUROCHEM, V106, P70, DOI 10.1111/j.1471-4159.2008.05336.x
   Dawson G, 2002, CHILD DEV, V73, P700, DOI 10.1111/1467-8624.00433
   Dworzynski K, 2012, J AM ACAD CHILD PSY, V51, P788, DOI 10.1016/j.jaac.2012.05.018
   Fattore L, 2010, BRIT J PHARMACOL, V160, P544, DOI 10.1111/j.1476-5381.2010.00776.x
   Favre MR, 2013, FRONT BEHAV NEUROSCI, V7, DOI 10.3389/fnbeh.2013.00088
   Freund TF, 2003, PHYSIOL REV, V83, P1017, DOI 10.1152/physrev.00004.2003
   Garcia DE, 1998, J NEUROSCI, V18, P2834
   Gobbi G, 2005, P NATL ACAD SCI USA, V102, P18620, DOI 10.1073/pnas.0509591102
   Goddard L, 2014, J AUTISM DEV DISORD, V44, P2087, DOI 10.1007/s10803-014-2109-7
   Harding SD, 2018, NUCLEIC ACIDS RES, V46, pD1091, DOI 10.1093/nar/gkx1121
   Hartley SL, 2009, J AUTISM DEV DISORD, V39, P1715, DOI 10.1007/s10803-009-0810-8
   Head AM, 2014, MOL AUTISM, V5, DOI 10.1186/2040-2392-5-19
   Hughes RN, 2007, BEHAV PHARMACOL, V18, P583, DOI 10.1097/FBP.0b013e3282eff0e8
   Hull L, 2017, AUTISM, V21, P706, DOI 10.1177/1362361316669087
   Karimi P, 2017, J RES MED SCI, V22, DOI 10.4103/1735-1995.200272
   Karmarkar SW, 2010, COMPARATIVE MED, V60, P256
   Kathuria S, 2003, NAT MED, V9, P76, DOI 10.1038/nm803
   Kerr DM, 2013, BEHAV BRAIN RES, V249, P124, DOI 10.1016/j.bbr.2013.04.043
   Kerr DM, 2016, PHARMACOL RES, V113, P228, DOI 10.1016/j.phrs.2016.08.033
   Kilkenny C, 2011, J CEREBR BLOOD F MET, V31, P991, DOI [10.1038/jcbfm.2010.220, 10.1111/j.1476-5381.2010.00872.x]
   Kim KC, 2013, J NEUROCHEM, V124, P832, DOI 10.1111/jnc.12147
   Kim YS, 2015, BIOL PSYCHIAT, V77, P66, DOI 10.1016/j.biopsych.2014.11.001
   Kini U., 2006, Paed. Perinat. Drug Ther, V7, P123
   Kokras N, 2014, BRIT J PHARMACOL, V171, P4595, DOI 10.1111/bph.12710
   Kozma C, 2001, AM J MED GENET, V98, P168, DOI 10.1002/1096-8628(20010115)98:2<168::AID-AJMG1026>3.3.CO;2-F
   Lai MC, 2015, LANCET PSYCHIAT, V2, P1013, DOI 10.1016/S2215-0366(15)00277-1
   Lai MC, 2014, LANCET, V383, P896, DOI [10.1016/S0140-6736(13)61539-1, 10.1016/S0140-6736(09)61376-3]
   Lai MC, 2011, PLOS ONE, V6, DOI 10.1371/journal.pone.0020835
   Lehnhardt FG, 2016, J AUTISM DEV DISORD, V46, P139, DOI 10.1007/s10803-015-2558-7
   Loomes R, 2017, J AM ACAD CHILD PSY, V56, P466, DOI 10.1016/j.jaac.2017.03.013
   Lynn DA, 2009, DEV PSYCHOBIOL, V51, P513, DOI 10.1002/dev.20386
   Maccarrone M, 2014, NAT REV NEUROSCI, V15, P786, DOI 10.1038/nrn3846
   MAKANJUOLA ROA, 1977, PSYCHOPHARMACOLOGY, V55, P67, DOI 10.1007/BF00432819
   McGrath JC, 2015, BRIT J PHARMACOL, V172, P3189, DOI 10.1111/bph.12955
   Melo AI, 2006, DEV PSYCHOBIOL, V48, P209, DOI 10.1002/dev.20130
   MIRANDA RC, 1992, CEREB CORTEX, V2, P1, DOI 10.1093/cercor/2.1.1
   Mottron L, 2015, MOL AUTISM, V6, DOI 10.1186/s13229-015-0024-1
   Orio L, 2009, J NEUROSCI, V29, P4846, DOI 10.1523/JNEUROSCI.0563-09.2009
   Pierozan P, 2017, BASIC CLIN PHARMACOL, V121, P113, DOI 10.1111/bcpt.12774
   Rivet TT, 2011, J DEV PHYS DISABIL, V23, P399, DOI 10.1007/s10882-011-9235-3
   Rivet TT, 2011, RES AUTISM SPECT DIS, V5, P957, DOI 10.1016/j.rasd.2010.12.003
   Roullet FI, 2013, NEUROTOXICOL TERATOL, V36, P47, DOI 10.1016/j.ntt.2013.01.004
   Sabers A, 2014, NEUROSCI LETT, V580, P12, DOI 10.1016/j.neulet.2014.07.036
   Scattoni ML, 2008, PLOS ONE, V3, DOI 10.1371/journal.pone.0003067
   Schneider T, 2005, NEUROPSYCHOPHARMACOL, V30, P80, DOI 10.1038/sj.npp.1300518
   Schneider T, 2008, PSYCHONEUROENDOCRINO, V33, P728, DOI 10.1016/j.psyneuen.2008.02.011
   Schneider T, 2007, PSYCHOPHARMACOLOGY, V193, P547, DOI 10.1007/s00213-007-0795-y
   Servadio M, 2016, TRANSL PSYCHIAT, V6, DOI 10.1038/tp.2016.182
   Servadio M, 2015, BEHAV PHARMACOL, V26, P522, DOI 10.1097/FBP.0000000000000163
   Siniscalco D, 2013, J AUTISM DEV DISORD, V43, P2686, DOI 10.1007/s10803-013-1824-9
   Soria-Gomez E, 2014, NAT NEUROSCI, V17, P407, DOI 10.1038/nn.3647
   Supekar K, 2015, MOL AUTISM, V6, DOI 10.1186/s13229-015-0042-z
   Trezza V, 2008, PSYCHOPHARMACOLOGY, V197, P217, DOI 10.1007/s00213-007-1025-3
   Trezza V, 2012, J NEUROSCI, V32, P14899, DOI 10.1523/JNEUROSCI.0114-12.2012
   Trezza V, 2010, TRENDS PHARMACOL SCI, V31, P463, DOI 10.1016/j.tips.2010.06.008
   Trezza V, 2009, J PHARMACOL EXP THER, V328, P343, DOI 10.1124/jpet.108.141069
   Vanderschuren LJMJ, 2016, NEUROSCI BIOBEHAV R, V70, P86, DOI 10.1016/j.neubiorev.2016.07.025
   Viveros MP, 2011, NEUROSCI BIOBEHAV R, V35, P1740, DOI 10.1016/j.neubiorev.2010.09.005
   Wagner GC, 2006, J AUTISM DEV DISORD, V36, P779, DOI 10.1007/s10803-006-0117-y
   Werling DM, 2013, CURR OPIN NEUROL, V26, P146, DOI 10.1097/WCO.0b013e32835ee548
   Williams G, 2001, DEV MED CHILD NEUROL, V43, P202, DOI 10.1017/S001216220100038X
   Williams PG, 1997, DEV MED CHILD NEUROL, V39, P632
   WOODBURY DM, 1958, AM J PHYSIOL, V192, P79, DOI 10.1152/ajplegacy.1957.192.1.79
   Zamberletti E, 2017, INT J MOL SCI, V18, DOI 10.3390/ijms18091916
NR 75
TC 105
Z9 107
U1 0
U2 12
PU WILEY
PI HOBOKEN
PA 111 RIVER ST, HOBOKEN 07030-5774, NJ USA
SN 0007-1188
EI 1476-5381
J9 BRIT J PHARMACOL
JI Br. J. Pharmacol.
PD SEP
PY 2018
VL 175
IS 18
BP 3699
EP 3712
DI 10.1111/bph.14435
PG 14
WC Pharmacology & Pharmacy
WE Science Citation Index Expanded (SCI-EXPANDED); Social Science Citation Index (SSCI)
SC Pharmacology & Pharmacy
GA GR5IX
UT WOS:000442663800008
PM 29968249
OA Green Published, Bronze
DA 2025-08-11
ER

PT J
AU Muszkat, D
   Polanczyk, GV
   Dias, TGC
   Brunoni, AR
AF Muszkat, Debora
   Polanczyk, Guilherme Vanoni
   Costa Dias, Taciana G.
   Brunoni, Andre Russowsky
TI Transcranial Direct Current Stimulation in Child and Adolescent
   Psychiatry
SO JOURNAL OF CHILD AND ADOLESCENT PSYCHOPHARMACOLOGY
LA English
DT Article
ID NONINVASIVE BRAIN-STIMULATION; ATTENTION-DEFICIT/HYPERACTIVITY DISORDER;
   AGE-OF-ONSET; MENTAL-DISORDERS; MOTOR CORTEX; HYPERACTIVITY;
   POLYPHARMACY; EXCITABILITY; DEPRESSION; AUTISM
AB Objectives: Transcranial direct current stimulation (tDCS) is a noninvasive brain stimulation technique that consists of applying a weak electric current over the scalp to modulate cortical excitability. tDCS has been extensively investigated in adults with psychiatric disorders. The aim of this study was to review the current literature regarding the use of tDCS in children and adolescents with psychiatric disorders.
   Methods: We searched MEDLINE and EMBASE databases for studies evaluating the safety and efficacy of tDCS in children and adolescents from age 0 to 18 years with psychiatric disorders.
   Results: We found six studies that evaluated patients with different psychiatric disorders, with diverse study designs and stimulation parameters, including three small randomized clinical trials (RCTs), one evaluating childhood-onset schizophrenia, one RCT with patients with autism spectrum disorders (ASD), and one study in attention-deficit/hyperactivity disorder (ADHD); three open-label studies, two evaluating patients with ASD, and one study of feasibility of the technique in children and adolescents with language disorders and diverse psychiatric disorders, including ASD, intellectual disability, and ADHD. We also found three studies of dosage considerations in the general pediatric population. The technique was well tolerated, with no reports of serious side effects.
   Conclusion: Preliminary research suggests that tDCS may be well tolerated and safe for children and adolescents with psychiatric and neurodevelopmental disorders. Nevertheless, because the literature regarding tDCS in child and adolescent psychiatry is scarce and there exist limited numbers of randomized controlled trials, it is not possible to draw definite conclusions. Future studies should investigate the technique with regard to specific psychiatric conditions in comparison with standard treatments. In addition, long-term efficacy and safety should be monitored.
C1 [Muszkat, Debora; Polanczyk, Guilherme Vanoni; Costa Dias, Taciana G.; Brunoni, Andre Russowsky] Univ Sao Paulo, Dept & Inst Psychiat, Sao Paulo, Brazil.
   [Polanczyk, Guilherme Vanoni; Costa Dias, Taciana G.] Natl Inst Dev Psychiat Children & Adolescents INC, Sao Paulo, Brazil.
   [Polanczyk, Guilherme Vanoni; Costa Dias, Taciana G.] Univ Sao Paulo, Res Ctr Neurodev & Mental Hlth, Sao Paulo, Brazil.
   [Brunoni, Andre Russowsky] Univ Sao Paulo, Serv Interdisciplinary Neuromodulat, Lab Neurosci LIM 27, Sao Paulo, Brazil.
C3 Universidade de Sao Paulo; Universidade de Sao Paulo; Universidade de
   Sao Paulo
RP Brunoni, AR (corresponding author), Serv Interdisciplinary Neuromodulat, Ave Prof Lineu Prestes 2565,3o Andar, BR-05508000 Sao Paulo, SP, Brazil.
EM brunoni@usp.br
RI Polanczyk, Guilherme V./C-2345-2012; Polanczyk, Guilherme/C-2345-2012;
   Russowsky Brunoni, Andre/H-8394-2012; Brunoni, Andre/H-8394-2012
OI Polanczyk, Guilherme V./0000-0003-2311-3289; Russowsky Brunoni,
   Andre/0000-0002-6310-3571; 
FU CNPq [MS 466859/2014-7]; CNPq (Bolsa de Produtividade em Pesquisa);
   Research Center on Neurodevelopment and Mental Health, University of Sao
   Paulo, Brazil
FX This work was partly supported by the CNPq (MS 466859/2014-7 and Bolsa
   de Produtividade em Pesquisa to G.V.P.) and Research Center on
   Neurodevelopment and Mental Health, University of Sao Paulo, Brazil.
CR Amatachaya A, 2015, BEHAV NEUROL, V2015, DOI 10.1155/2015/928631
   Amatachaya A, 2014, BEHAV NEUROL, V2014, DOI 10.1155/2014/173073
   Andrade AC, 2014, J CHILD NEUROL, V29, P1360, DOI 10.1177/0883073813503710
   Andrews SC, 2011, BRAIN STIMUL, V4, P84, DOI 10.1016/j.brs.2010.06.004
   Batsikadze G, 2013, J PHYSIOL-LONDON, V591, P1987, DOI 10.1113/jphysiol.2012.249730
   Brunoni AR, 2013, JAMA PSYCHIAT, V70, P383, DOI 10.1001/2013.jamapsychiatry.32
   Brunoni AR, 2012, BRAIN STIMUL, V5, P175, DOI 10.1016/j.brs.2011.03.002
   Bunse T, 2014, BRAIN STIMUL, V7, P158, DOI 10.1016/j.brs.2013.08.009
   Castellanos FX, 2012, TRENDS COGN SCI, V16, P17, DOI 10.1016/j.tics.2011.11.007
   Cosmo C, 2015, PLOS ONE, V10, DOI 10.1371/journal.pone.0135371
   D'Urso G, 2015, WORLD J BIOL PSYCHIA, V16, P361, DOI 10.3109/15622975.2015.1014411
   Ditye T, 2012, EXP BRAIN RES, V219, P363, DOI 10.1007/s00221-012-3098-4
   Ecoffey Claude, 2003, Curr Opin Anaesthesiol, V16, P205, DOI 10.1097/00001503-200304000-00015
   Feinstein JA, 2015, PHARMACOEPIDEM DR S, V24, P1049, DOI 10.1002/pds.3843
   Feldman HM, 2014, NEW ENGL J MED, V370, P838, DOI 10.1056/NEJMcp1307215
   Gleason MM, 2007, J AM ACAD CHILD PSY, V46, P1532, DOI 10.1097/chi.0b013e3181570d9e
   Kadosh RC, 2012, CURR BIOL, V22, pR108, DOI 10.1016/j.cub.2012.01.013
   Karp BI, 2001, AM J PSYCHIAT, V158, P118, DOI 10.1176/appi.ajp.158.1.118
   Kessler RC, 2007, CURR OPIN PSYCHIATR, V20, P359, DOI 10.1097/YCO.0b013e32816ebc8c
   Kessler SK, 2013, PLOS ONE, V8, DOI 10.1371/journal.pone.0076112
   Kessler SK, 2012, BRAIN STIMUL, V5, P155, DOI 10.1016/j.brs.2011.02.007
   Kölch M, 2010, CURR PHARM DESIGN, V16, P2398, DOI 10.2174/138161210791959881
   Krishnan C, 2015, BRAIN STIMUL, V8, P76, DOI 10.1016/j.brs.2014.10.012
   Kuo MF, 2014, NEUROIMAGE, V85, P948, DOI 10.1016/j.neuroimage.2013.05.117
   Lauritsen MB, 2013, EUR CHILD ADOLES PSY, V22, pS37, DOI 10.1007/s00787-012-0359-5
   Mattai A, 2011, BRAIN STIMUL, V4, P275, DOI 10.1016/j.brs.2011.01.001
   McGorry PD, 2011, CURR OPIN PSYCHIATR, V24, P301, DOI 10.1097/YCO.0b013e3283477a09
   Merikangas Kathleen Ries, 2009, Dialogues Clin Neurosci, V11, P7
   Minhas P, 2012, IEEE ENG MED BIO, P859, DOI 10.1109/EMBC.2012.6346067
   Miniussi C, 2013, NEUROSCI BIOBEHAV R, V37, P1702, DOI 10.1016/j.neubiorev.2013.06.014
   Moliadze V, 2015, CLIN NEUROPHYSIOL, V126, P1392, DOI 10.1016/j.clinph.2014.10.142
   Nitsche MA, 2000, J PHYSIOL-LONDON, V527, P633, DOI 10.1111/j.1469-7793.2000.t01-1-00633.x
   Parsapoor A, 2014, IRAN J PEDIATR, V24, P241
   Patel V, 2007, LANCET, V369, P1302, DOI 10.1016/S0140-6736(07)60368-7
   Peng XL, 2013, PLOS ONE, V8, DOI 10.1371/journal.pone.0079476
   Prehn-Kristensen A, 2014, BRAIN STIMUL, V7, P793, DOI 10.1016/j.brs.2014.07.036
   Rapoport JL, 2012, MOL PSYCHIATR, V17, P1228, DOI 10.1038/mp.2012.23
   Roth-Cline Michelle, 2013, Yale Journal of Biology and Medicine, V86, P291
   Rubio-Morell B, 2011, REV NEUROLOGIA, V53, P209, DOI 10.33588/rn.5304.2011072
   Sammons H, 2009, ARCH DIS CHILD, V94, P474, DOI 10.1136/adc.2008.149898
   Schneider HD, 2011, CLIN LINGUIST PHONET, V25, P640, DOI 10.3109/02699206.2011.570852
   Shiozawa P, 2014, INT J NEUROPSYCHOPH, V17, P1539, DOI 10.1017/S1461145714000807
   Spencer D, 2013, PEDIATRICS, V132, P833, DOI 10.1542/peds.2012-3774
   Spencer TJ, 2007, J PEDIATR PSYCHOL, V32, P631, DOI 10.1093/jpepsy/jsm005
   Stagg CJ, 2011, NEUROSCIENTIST, V17, P37, DOI 10.1177/1073858410386614
   Swartz MS, 2003, SCHIZOPHRENIA BULL, V29, P33, DOI 10.1093/oxfordjournals.schbul.a006989
   Vicario CM, 2013, FRONT SYST NEUROSCI, V7, DOI 10.3389/fnsys.2013.00094
   Weimer K, 2013, PEDIATR RES, V74, P96, DOI 10.1038/pr.2013.66
   Wodka EL, 2013, PEDIATRICS, V131, pE1128, DOI 10.1542/peds.2012-2221
NR 49
TC 35
Z9 38
U1 1
U2 27
PU MARY ANN LIEBERT, INC
PI NEW ROCHELLE
PA 140 HUGUENOT STREET, 3RD FL, NEW ROCHELLE, NY 10801 USA
SN 1044-5463
EI 1557-8992
J9 J CHILD ADOL PSYCHOP
JI J. Child Adolesc. Psychopharmacol.
PD SEP
PY 2016
VL 26
IS 7
BP 590
EP 597
DI 10.1089/cap.2015.0172
PG 8
WC Pediatrics; Pharmacology & Pharmacy; Psychiatry
WE Science Citation Index Expanded (SCI-EXPANDED)
SC Pediatrics; Pharmacology & Pharmacy; Psychiatry
GA DX1EF
UT WOS:000384107900004
PM 27027666
DA 2025-08-11
ER

PT J
AU Koshiba, M
   Karino, G
   Mimura, K
   Nakamura, S
   Yui, K
   Kunikata, T
   Yamanouchi, H
AF Koshiba, Mamiko
   Karino, Genta
   Mimura, Koki
   Nakamura, Shun
   Yui, Kunio
   Kunikata, Tetsuya
   Yamanouchi, Hideo
TI Psycho-Cognitive Intervention for ASD from Cross-Species Behavioral
   Analyses of Infants, Chicks and Common Marmosets
SO CNS & NEUROLOGICAL DISORDERS-DRUG TARGETS
LA English
DT Article
DE Emotion; Environments; gravity; multimodal sensory-motor integration;
   multivariate analyses; neural development; voluntary movements
ID SOCIAL-BEHAVIOR; ANIMAL-MODEL; AUTISM; BRAIN; ENVIRONMENT; PREFERENCES;
   MECHANISMS; DISORDERS; EMOTION; STIMULATION
AB Educational treatment to support social development of children with autism spectrum disorder (ASD) is an important topic in developmental psychiatry. However, it remains difficult to objectively quantify the socio-emotional development of ASD children. To address this problem, we developed a novel analytical method that assesses subjects' complex behaviors using multivariate analysis, 'Behavior Output analysis for Quantitative Emotional State Translation' (BOUQUET). Here, we examine the potential for psycho-cognitive ASD therapy based on comparative evaluations of clinical (human) and experimental (animal) models. Our observations of ASD children (vs. their normally developing siblings) and the domestic chick in socio-sensory deprivation models show the importance of unimodal sensory stimulation, particularly important for tactile- and auditory-biased socialization. Identifying psycho-cognitive elements in early neural development, human newborn infants in neonatal intensive care unit as well as a New World monkey, the common marmoset, also prompted us to focus on the development of voluntary movement against gravity. In summary, striking behavioral similarities between children with ASD and domestic chicks' socio-sensory deprivation models support the role of multimodal sensory-motor integration as a prerequisite step for normal development of socio-emotional and psycho-cognitive functions. Data obtained in the common marmoset model also suggest that switching from primitive anti-gravity reflexes to complex voluntary movement may be a critical milestone for psycho-cognitive development. Combining clinical findings with these animal models, and using multivariate integrative analyses may facilitate the development of effective interventions to improve social functions in infants and in children with neurodevelopmental disorders.
C1 [Koshiba, Mamiko; Karino, Genta; Kunikata, Tetsuya; Yamanouchi, Hideo] Saitama Med Univ, Dept Pediat, Fac Med, 38 Morohongo, Moroyama, Saitama 3500495, Japan.
   [Koshiba, Mamiko] Saitama Med Univ, Dept Biochem, Fac Med, Saitama 3500495, Japan.
   [Koshiba, Mamiko; Mimura, Koki; Nakamura, Shun] Natl Ctr Neurol & Psychiat, Tokyo 1878502, Japan.
   [Koshiba, Mamiko] Yamaguchi Univ, Ctr Design & Product Innovat, Fac Engn, Yamaguchi 7558611, Japan.
   [Karino, Genta; Mimura, Koki; Nakamura, Shun] Tokyo Univ Agr & Technol, Tokyo 1848588, Japan.
   [Yui, Kunio] Ashiya Univ, Res Inst Pervas Dev Disorders, Ashiya 6598511, Japan.
C3 Saitama Medical University; Saitama Medical University; National Center
   for Neurology & Psychiatry - Japan; Yamaguchi University; Tokyo
   University of Agriculture & Technology
RP Koshiba, M (corresponding author), Saitama Med Univ, Dept Pediat, Fac Med, 38 Morohongo, Moroyama, Saitama 3500495, Japan.
EM koshiba@saitama-med.ac.jp
RI Nakamura, Shun/GVN-8593-2022; Koshiba, Mamiko/AAV-4841-2021
OI Yui, Kunio/0000-0002-3714-2956; 
FU JSPS KAKENHI Grant [25282221, 21200017, 25119509, 15K15404]; JST of
   Japan [AS2211728E, 165002202, 895251]; DC2 [24 . 2754, 15J06978];
   Grants-in-Aid for Scientific Research [25282221, 15K15404, 25119509]
   Funding Source: KAKEN
FX We thank all the animal caregivers in our Universities. This work was
   supported by JSPS KAKENHI Grant Numbers 25282221, 21200017, 25119509,
   15K15404, DC2 (2012-2014, 24 center dot 2754, 15J06978), and JST
   (895251, ALCA (165002202), a-step (AS2211728E)) of Japan.
CR ALS H, 1977, J ABNORM CHILD PSYCH, V5, P215, DOI 10.1007/BF00913693
   AMAN MG, 1995, AM J MENT RETARD, V100, P283
   [Anonymous], 2002, The Social Responsiveness Scale
   [Anonymous], ACTA PAEDIAT S
   [Anonymous], J CLIN TOXICOL
   [Anonymous], DEV ANIMAL BEHAV REA
   [Anonymous], 1981, Manual for the Wechsler Adult Intelligence Scale-Revised (WAIS-R)
   [Anonymous], J CLIN TOXICOL
   [Anonymous], NEUROPSYCHOLOGICAL T
   [Anonymous], J CLIN TOXICOL
   [Anonymous], ANN GEN PSYCHIAT S1
   [Anonymous], J CLIN TOXICOL
   [Anonymous], 2013, OA Autism, DOI DOI 10.13172/2052-7810-1-2-671
   [Anonymous], EUR CHILD ADOLESC PS
   Association AP, 2013, DIAGNOSTIC STAT MANU
   Baron-Cohen S., 2008, AUTISM ASPERGER SYND
   Bartal IB, 2014, ELIFE, V3, DOI 10.7554/eLife.01385
   Bartal IBA, 2011, SCIENCE, V334, P1427, DOI 10.1126/science.1210789
   Blakemore SJ, 2008, NAT REV NEUROSCI, V9, P267, DOI 10.1038/nrn2353
   Bolhuis JJ, 1999, BEHAV BRAIN RES, V98, P245, DOI 10.1016/S0166-4328(98)00090-4
   Burkart JM, 2007, P NATL ACAD SCI USA, V104, P19762, DOI 10.1073/pnas.0710310104
   Calvert G, 2004, HDB MULTISENSORY PRO
   Campbell R, 2006, DEV PSYCHOPATHOL, V18, P99, DOI 10.1017/S0954579406060068
   Castelli F, 2002, BRAIN, V125, P1839, DOI 10.1093/brain/awf189
   Corbetta M, 2008, NEURON, V58, P306, DOI 10.1016/j.neuron.2008.04.017
   Cunningham WA, 2007, TRENDS COGN SCI, V11, P97, DOI 10.1016/j.tics.2006.12.005
   Damasio A, 2003, ANN NY ACAD SCI, V1001, P253, DOI 10.1196/annals.1279.014
   De Rubeis S, 2015, HUM MOL GENET, V24, pR24, DOI 10.1093/hmg/ddv273
   Dubowitz L, 2005, MENT RETARD DEV D R, V11, P52, DOI 10.1002/mrdd.20048
   Ecker C, 2013, MOL PSYCHIATR, V18, P435, DOI 10.1038/mp.2012.102
   Fair DA, 2009, PLOS COMPUT BIOL, V5, DOI 10.1371/journal.pcbi.1000381
   Field SE, 2007, NEUROBIOL LEARN MEM, V88, P321, DOI 10.1016/j.nlm.2007.04.001
   Frith CD, 2006, NEURON, V50, P531, DOI 10.1016/j.neuron.2006.05.001
   Frith U, 2001, NEURON, V32, P969, DOI 10.1016/S0896-6273(01)00552-9
   Gaigg SB, 2012, FRONT INTEGR NEUROSC, V6, DOI 10.3389/fnint.2012.00113
   Galvao-Coelho NL, 2008, REV NEUROSCIENCE, V19, P187
   Gardener H, 2011, PEDIATRICS, V128, P344, DOI 10.1542/peds.2010-1036
   Gepner B, 2004, AM J PSYCHIAT, V161, P1719, DOI 10.1176/appi.ajp.161.9.1719
   GOTTIER RF, 1968, J GENET PSYCHOL, V112, P205, DOI 10.1080/00221325.1968.10533796
   Greenfield K, 2015, MOL AUTISM, V6, DOI 10.1186/s13229-015-0045-9
   Haswell CC, 2009, NAT NEUROSCI, V12, P970, DOI 10.1038/nn.2356
   Ichikawa H, 2014, NEUROPSYCHOLOGIA, V63, P51, DOI 10.1016/j.neuropsychologia.2014.08.010
   Inoue T, 2015, PLOS ONE, V10, DOI 10.1371/journal.pone.0132050
   Itier RJ, 2009, NEUROSCI BIOBEHAV R, V33, P843, DOI 10.1016/j.neubiorev.2009.02.004
   Jordan R, 2005, Pediatr Rehabil, V8, P104
   Kalueff AV, 2008, PROG NEURO-PSYCHOPH, V32, P1172, DOI 10.1016/j.pnpbp.2007.12.010
   Kalueff AV, 2008, BEHAV BRAIN RES, V188, P243, DOI 10.1016/j.bbr.2007.11.011
   Kalueff AV, 2015, BEHAV BRAIN RES, V276, P1, DOI 10.1016/j.bbr.2014.01.038
   Karino G., 2015, Stress, Brain and Behavior, V3, P1
   Karino Genta, 2015, Journal of King Saud University Science, V27, P260, DOI 10.1016/j.jksus.2015.03.005
   Klin A, 2002, ARCH GEN PSYCHIAT, V59, P809, DOI 10.1001/archpsyc.59.9.809
   Klin A, 2009, NATURE, V459, P257, DOI 10.1038/nature07868
   Konishi M., 1963, TIERPSYCHOLOGY, V20, P349, DOI DOI 10.1111/J.1439-0310.1963.TB01156.X
   Kops MS, 2013, PHYSIOL BEHAV, V120, P77, DOI 10.1016/j.physbeh.2013.07.007
   Korkmaz B, 2011, PEDIATR RES, V69, p101R, DOI 10.1203/PDR.0b013e318212c177
   Koshiba M, 2013, ECS TRANSACTIONS, V50, P9, DOI 10.1149/05028.0009ecst
   Koshiba M, 2015, NEUROSCI RES, V93, P91, DOI 10.1016/j.neures.2014.09.011
   Koshiba M, 2015, BEHAV BRAIN RES, V276, P143, DOI 10.1016/j.bbr.2014.05.054
   Koshiba M, 2013, SCI REP-UK, V3, DOI 10.1038/srep02630
   Koshiba M, 2013, SCI REP-UK, V3, DOI 10.1038/srep02503
   Koshiba M, 2013, PLOS ONE, V8, DOI 10.1371/journal.pone.0058847
   Koshiba M, 2011, PROG NEURO-PSYCHOPH, V35, P1499, DOI 10.1016/j.pnpbp.2011.01.021
   Le Bel RM, 2009, J COMMUN DISORD, V42, P299, DOI 10.1016/j.jcomdis.2009.03.011
   LOVAAS OI, 1987, J CONSULT CLIN PSYCH, V55, P3, DOI 10.1037/0022-006X.55.1.3
   Marco EJ, 2011, PEDIATR RES, V69, p48R, DOI 10.1109/SPL.2011.5782616
   Martínez-Sanchis S, 2014, FRONT HUM NEUROSCI, V8, DOI 10.3389/fnhum.2014.00970
   Marx G, 2001, APPL ANIM BEHAV SCI, V75, P61, DOI 10.1016/S0168-1591(01)00180-0
   Mascalzoni E, 2010, P NATL ACAD SCI USA, V107, P4483, DOI 10.1073/pnas.0908792107
   Mimura K, 2013, NEUROSCI LETT, V547, P70, DOI 10.1016/j.neulet.2013.05.009
   Okano H, 2012, SEMIN FETAL NEONAT M, V17, P336, DOI 10.1016/j.siny.2012.07.002
   Parellada M, 2012, J PSYCHIATR RES, V46, P394, DOI 10.1016/j.jpsychires.2011.10.004
   Rosa-Salva O, 2010, DEVELOPMENTAL SCI, V13, P565, DOI 10.1111/j.1467-7687.2009.00914.x
   Rose S, 2012, TRANSL PSYCHIAT, V2, DOI 10.1038/tp.2012.61
   Ross CN, 2007, P NATL ACAD SCI USA, V104, P6278, DOI 10.1073/pnas.0607426104
   Russell JA, 2003, PSYCHOL REV, V110, P145, DOI 10.1037/0033-295X.110.1.145
   RUTTER M, 1985, J CHILD PSYCHOL PSYC, V26, P193, DOI 10.1111/j.1469-7610.1985.tb02260.x
   Salva OR, 2011, PLOS ONE, V6, DOI 10.1371/journal.pone.0018802
   Sanders SJ, 2015, NEURON, V87, P1215, DOI 10.1016/j.neuron.2015.09.016
   Schott JM, 2003, J NEUROL NEUROSUR PS, V74, P558, DOI 10.1136/jnnp.74.5.558
   Sect Complementary Integrative Med, 2012, PEDIATRICS, V129, P1186, DOI 10.1542/peds.2012-0876
   Senoo A, 2011, PROG NEURO-PSYCHOPH, V35, P1493, DOI 10.1016/j.pnpbp.2011.01.008
   Shimmura T, 2015, SCI REP-UK, V5, DOI 10.1038/srep11683
   Singer T, 2006, NEUROSCI BIOBEHAV R, V30, P855, DOI 10.1016/j.neubiorev.2006.06.011
   Stevenson R.A., 2015, Autism Res
   Taga G, 2003, EARLY HUM DEV, V75, pS203, DOI 10.1016/j.earlhumdev.2003.08.023
   Tamiji J, 2010, NEUROSIGNALS, V18, P98, DOI 10.1159/000323189
   Teitelbaum O, 2004, P NATL ACAD SCI USA, V101, P11909, DOI 10.1073/pnas.0403919101
   Turecki G, 2016, BIOL PSYCHIAT, V79, P87, DOI 10.1016/j.biopsych.2014.11.022
   Uhhaas PJ, 2006, NEURON, V52, P155, DOI 10.1016/j.neuron.2006.09.020
   Vallortigara G, 2005, PLOS BIOL, V3, P1312, DOI 10.1371/journal.pbio.0030208
   Vallortigara G, 2006, CURR BIOL, V16, pR279, DOI 10.1016/j.cub.2006.03.052
   VALLORTIGARA G, 1988, ETHOLOGY, V78, P341
   VALLORTIGARA G, 1994, NEUROPSYCHOLOGIA, V32, P417, DOI 10.1016/0028-3932(94)90087-6
   Weaver LL, 2015, AM J OCCUP THER, V69, DOI 10.5014/ajot.2015.017962
   Wechsler D., 2003, TECHNICAL INTERPRETI
   White SW, 2014, INT J DEV NEUROSCI, V39, P22, DOI 10.1016/j.ijdevneu.2014.05.012
   Willadsen M, 2014, J COMP PSYCHOL, V128, P56, DOI 10.1037/a0034778
   World Health Organization, 1992, International Statistical Classification of Diseases and Related Health Problems
   Worley KC, 2014, NAT GENET, V46, P850, DOI 10.1038/ng.3042
   Yamasue H, 2012, J NEUROSCI, V32, P14109, DOI 10.1523/JNEUROSCI.3327-12.2012
   Yazaki Y, 1999, J COMP PHYSIOL A, V184, P13, DOI 10.1007/s003590050302
   Yui K, 2012, J CLIN PSYCHOPHARM, V32, P200, DOI 10.1097/JCP.0b013e3182485791
NR 102
TC 8
Z9 8
U1 1
U2 22
PU BENTHAM SCIENCE PUBL
PI BUSUM
PA PO BOX 294, BUSUM, 1400 AG, NETHERLANDS
SN 1871-5273
EI 1996-3181
J9 CNS NEUROL DISORD-DR
JI CNS Neurol. Disord.-Drug Targets
PY 2016
VL 15
IS 5
BP 578
EP 586
DI 10.2174/1871527315666160413121613
PG 9
WC Neurosciences; Pharmacology & Pharmacy
WE Science Citation Index Expanded (SCI-EXPANDED)
SC Neurosciences & Neurology; Pharmacology & Pharmacy
GA DS2EU
UT WOS:000380566300008
PM 27071788
DA 2025-08-11
ER

PT J
AU Moyal, WN
   Lord, C
   Walkup, JT
AF Moyal, Wendy N.
   Lord, Catherine
   Walkup, John T.
TI Quality of Life in Children and Adolescents with Autism Spectrum
   Disorders: What Is Known About the Effects of Pharmacotherapy?
SO PEDIATRIC DRUGS
LA English
DT Article
ID ATTENTION-DEFICIT/HYPERACTIVITY DISORDER; PSYCHOMETRIC PROPERTIES;
   ARIPIPRAZOLE; IRRITABILITY; PLACEBO; ADULTS; TRIAL; ATOMOXETINE;
   RISPERIDONE; MANAGEMENT
AB A diagnosis of autistic spectrum disorder (ASD), now estimated to affect one in 88 children, requires deficits in social communication and interactions, and restricted interests and/or repetitive behaviors. Almost all children with ASD have deficits in adaptive skills, many have intellectual disability, and others have co-occurring psychiatric disorders or symptoms. Thus, this complex disorder has shown to have a substantial impact on patients' quality of life (QoL) and that of their families. Medication treatment is considered by clinicians and families to address problems with functioning due to psychiatric problems, and, as such, one-third of children and adolescents with ASD take at least one psychotropic medication and many use complementary and alternative medicine. This paper reviews what is known about the benefits and risks of psychotropic medications on the QoL of children with ASD. Although scarce, there are studies of psychiatric medications in autistic patients that include QoL measures, such as the pediatric studies of aripiprazole for irritability and one adult study of oxytocin. The aripiprazole study showed a positive effect on QoL in treated patients, as did the oxytocin study. Several other psychotropic medications are used in the treatment of children with ASD, and although information is available on the risks and benefits of each, we do not have specific data on the QoL impact of these medications. The aripiprazole and oxytocin studies exemplify how researchers can include QoL measures and use this information to guide clinicians. Additionally, we will recommend areas of further study in pharmacotherapy and QoL research in the context of treating children with ASD.
C1 [Moyal, Wendy N.; Lord, Catherine; Walkup, John T.] Weill Cornell Med Coll, Dept Psychiat, New York, NY USA.
   [Lord, Catherine] NY Presbyterian Hosp, Ctr Autism & Dev Brain, Weill Cornell Med Coll, White Plains, NY 10605 USA.
C3 Cornell University; Weill Cornell Medicine; NewYork-Presbyterian
   Hospital; Cornell University; Weill Cornell Medicine
RP Lord, C (corresponding author), NY Presbyterian Hosp, Ctr Autism & Dev Brain, Weill Cornell Med Coll, 21 Bloomingdale Rd Bard House, White Plains, NY 10605 USA.
EM cal2028@med.cornell.edu
RI Walkup, James/E-5047-2012
FU NIMH; Tourette Syndrome Association; Center for Disease Control
FX Dr. Lord receives royalties from Western Psychological Services. Dr.
   Walkup has received free medications and matching placebo for
   NIMH-funded studies involving Lily and Pfizer and is currently authoring
   papers on NIMH-funded studies for which he received free medication from
   Abbott. He has consulted to Shire once regarding a research study. Dr.
   Walkup has received research grants, Speaker Bureau Honoraria and travel
   support from the Tourette Syndrome Association for talks funded by the
   Center for Disease Control. He has also received royalties for books on
   Tourette Syndrome from Oxford and Guilford Press. Dr. Walkup is an
   unpaid member of the following medical or Scientific Advisory Boards:
   Tourette Syndrome Association, Anxiety Disorders Association of America,
   and the Trichotillomania Learning Center. Dr Moyal has no conflicts of
   interest. No sources of funding were used to assist with the preparation
   of this review.
CR Ahmedani BK, 2012, SOC PSYCH PSYCH EPID, V47, P1807, DOI 10.1007/s00127-012-0482-0
   Allik H, 2006, HEALTH QUAL LIFE OUT, V4, DOI 10.1186/1477-7525-4-1
   Aman MG, 2005, ARCH GEN PSYCHIAT, V62, P1266
   Anagnostou E, 2012, MOL AUTISM, V3, DOI 10.1186/2040-2392-3-16
   [Anonymous], MORB MORT WKLY REP
   [Anonymous], ARCH PEDIAT ADOLESC
   [Anonymous], PSYCHOSOC MED
   [Anonymous], IMM SAF REV VACC AUT
   [Anonymous], 2000, DIAGN STAT MAN MENT, DOI DOI 10.1176/APPI.BOOKS.9780890425787
   Arnold LE, 2006, J AM ACAD CHILD PSY, V45, P1196, DOI 10.1097/01.chi.0000231976.28719.2a
   Buie T, 2010, PEDIATRICS, V125, pS1, DOI 10.1542/peds.2009-1878C
   Carter MJ, 2014, THER RECREAT J, V48, P275
   Cottenceau H, 2012, EUR CHILD ADOLES PSY, V21, P289, DOI 10.1007/s00787-012-0263-z
   Coury DL, 2012, PEDIATRICS, V130, pS69, DOI 10.1542/peds.2012-0900D
   DOLSKE MC, 1993, PROG NEURO-PSYCHOPH, V17, P765, DOI 10.1016/0278-5846(93)90058-Z
   Eiser C, 2001, ARCH DIS CHILD, V84, P205, DOI 10.1136/adc.84.3.205
   Ferrans CE, 2005, J NURS SCHOLARSHIP, V37, P336, DOI 10.1111/j.1547-5069.2005.00058.x
   Griffith GM, 2012, J INTELLECT DEV DIS, V37, P237, DOI 10.3109/13668250.2012.701729
   Guastella AJ, 2010, BIOL PSYCHIAT, V67, P692, DOI 10.1016/j.biopsych.2009.09.020
   Hollander E, 2007, BIOL PSYCHIAT, V61, P498, DOI 10.1016/j.biopsych.2006.05.030
   James S, 2011, COCHRANE DB SYST REV, DOI 10.1002/14651858.CD007992.pub2
   JASELSKIS CA, 1992, J CLIN PSYCHOPHARM, V12, P322
   Kamio Y, 2013, AUTISM, V17, P15, DOI 10.1177/1362361312436848
   Khanna R, 2012, AUTISM, V16, P179, DOI 10.1177/1362361311406143
   Khanna R, 2011, J AUTISM DEV DISORD, V41, P1214, DOI 10.1007/s10803-010-1140-6
   King BH, 2009, ARCH GEN PSYCHIAT, V66, P583, DOI 10.1001/archgenpsychiatry.2009.30
   Levy SE, 2005, MENT RETARD DEV D R, V11, P131, DOI 10.1002/mrdd.20062
   Leyfer OT, 2006, J AUTISM DEV DISORD, V36, P849, DOI 10.1007/s10803-006-0123-0
   Malow BA, 2012, PEDIATRICS, V130, pS106, DOI 10.1542/peds.2012-0900I
   Marcus RN, 2011, J CHILD ADOL PSYCHOP, V21, P229, DOI 10.1089/cap.2009.0121
   Marcus RN, 2009, J AM ACAD CHILD PSY, V48, P1110, DOI 10.1097/CHI.0b013e3181b76658
   McCracken JT, 2002, NEW ENGL J MED, V347, P314, DOI 10.1056/NEJMoa013171
   McDougle CJ, 2005, AM J PSYCHIAT, V162, P1142, DOI 10.1176/appi.ajp.162.6.1142
   Miano Silvia, 2010, Paediatr Drugs, V12, P75, DOI 10.2165/11316140-000000000-00000
   Murdoch JD, 2013, CURR OPIN GENET DEV, V23, P310, DOI 10.1016/j.gde.2013.02.003
   Nye C, 2005, COCHRANE DB SYST REV, DOI 10.1002/14651858.CD003497
   Olivié H, 2012, EUR J PEDIATR, V171, P741, DOI 10.1007/s00431-011-1669-1
   Parker SK, 2004, PEDIATRICS, V114, P793, DOI 10.1542/peds.2004-0434
   Phetrasuwan S, 2009, J SPEC PEDIATR NURS, V14, P157, DOI 10.1111/j.1744-6155.2009.00188.x
   Posey DJ, 2006, J CHILD ADOL PSYCHOP, V16, P599, DOI 10.1089/cap.2006.16.599
   Posey DJ, 2004, AM J PSYCHIAT, V161, P2115, DOI 10.1176/appi.ajp.161.11.2115
   Samuel PS, 2012, J INTELL DISABIL RES, V56, P1, DOI 10.1111/j.1365-2788.2011.01486.x
   Sandler RH, 2000, J CHILD NEUROL, V15, P429, DOI 10.1177/088307380001500701
   Scahill L, 2006, J CHILD ADOL PSYCHOP, V16, P589, DOI 10.1089/cap.2006.16.589
   Scahill L, 2012, J AM ACAD CHILD PSY, V51, P136, DOI 10.1016/j.jaac.2011.11.010
   Sikora DM, 2012, PEDIATRICS, V130, pS91, DOI 10.1542/peds.2012-0900G
   Skevington SM, 2004, QUAL LIFE RES, V13, P299, DOI 10.1023/B:QURE.0000018486.91360.00
   Spieth LE, 1996, J PEDIATR PSYCHOL, V21, P175, DOI 10.1093/jpepsy/21.2.175
   Tavernor L, 2013, CHILD CARE HLTH DEV, V39, P592, DOI 10.1111/j.1365-2214.2012.01377.x
   Tilford JM, 2012, PHARMACOECONOMICS, V30, P661, DOI 10.2165/11597200-000000000-00000
   van Steensel FJA, 2012, J CLIN CHILD ADOLESC, V41, P731, DOI 10.1080/15374416.2012.698725
   Varni JW, 2012, CLIN THER, V34, P980, DOI 10.1016/j.clinthera.2012.02.023
   Whiteley P, 2013, FRONT HUM NEUROSCI, V6, DOI 10.3389/fnhum.2012.00344
   WILLIAMS A, 1990, HEALTH POLICY, V16, P199
   Williams K, 2010, COCHRANE DB SYST REV, DOI 10.1002/14651858.CD004677.pub2
NR 55
TC 22
Z9 23
U1 0
U2 46
PU ADIS INT LTD
PI NORTHCOTE
PA 5 THE WAREHOUSE WAY, NORTHCOTE 0627, AUCKLAND, NEW ZEALAND
SN 1174-5878
EI 1179-2019
J9 PEDIATR DRUGS
JI Pediatr. Drugs
PD APR
PY 2014
VL 16
IS 2
BP 123
EP 128
DI 10.1007/s40272-013-0050-4
PG 6
WC Pediatrics; Pharmacology & Pharmacy
WE Science Citation Index Expanded (SCI-EXPANDED); Social Science Citation Index (SSCI)
SC Pediatrics; Pharmacology & Pharmacy
GA AD4HL
UT WOS:000333209200004
PM 24155138
DA 2025-08-11
ER

PT J
AU Smith, JR
   Sengstack, DG
   McCoy, AB
   Lim, S
   Marler, S
   Williams, ZJ
   Hossain, N
   Luccarelli, J
AF Smith, Joshua R.
   Sengstack, Donald G.
   McCoy, Allison B.
   Lim, Seri
   Marler, Sarah
   Williams, Zachary J.
   Hossain, Nausheen
   Luccarelli, James
TI High-Frequency Utilization of the Outpatient Messaging System in a
   Specialized Outpatient Catatonia Clinic for Individuals with Autism
   Spectrum Disorder
SO JOURNAL OF CHILD AND ADOLESCENT PSYCHOPHARMACOLOGY
LA English
DT Article; Early Access
DE autism; catatonia; aggression; self-injurious behavior;
   psychopharmacology; outpatient care; electronic health record
ID PHYSICIANS
AB Purpose: Catatonia is a highly morbid psychomotor disorder that impacts autistic adults and children. There is very little literature that describes outpatient catatonia management practices, none of which discusses the use of the electronic health record (EHR). Thus, we conducted this study to analyze patient messages in a specialized catatonia clinic. Methods: We conducted a retrospective analysis of messaging practices in the EHR for patients in a specialized clinic with autism and catatonia from July 1, 2021, to May 31, 2024. Catatonic symptom severity was recorded via the Bush Francis Catatonia Rating Scale (BFCRS), Kanner Catatonia Severity Scale (KCS), and Kanner Catatonia Examination (KCE). We conducted Spearman and Pearson correlation coefficients to determine whether a relationship exists between the frequency of patient messages, catatonic symptoms, and length of follow-up. Results: A total of 12,972 messages were sent to the health system or received by the patient or their family. Of those, 6375 (49.1%) messages were sent from the family to the health system. Relationships between message frequency to the health system and all baseline catatonia severity scores (BFCRS, KCS, KCE) were not statistically significant, although message frequency was strongly associated with length of follow-up (r = 0.65, p < 0.001). A total of 5555 (42.8%) messages were sent directly to or received from providers in the catatonia specialty clinic. The rate of messages to providers in the catatonia clinic was 2.9 messages/day. Conclusion: The frequency of patient messaging was high in this catatonia specialty clinic. Health systems should consider this possibility when planning for similar service lines.
C1 [Smith, Joshua R.; Lim, Seri; Marler, Sarah; Hossain, Nausheen] Vanderbilt Univ, Dept Psychiat & Behav Sci, Div Child & Adolescent Psychiat, Med Ctr Village Vanderbilt, 1500 21st Ave South,Suite 2200, Nashville, TN 37212 USA.
   [Smith, Joshua R.; Williams, Zachary J.] Vanderbilt Univ, Vanderbilt Kennedy Ctr, Nashville, TN 37212 USA.
   [Sengstack, Donald G.; McCoy, Allison B.] Vanderbilt Univ, Med Ctr, Dept Biomed Informat, Nashville, TN 37212 USA.
   [Williams, Zachary J.] Vanderbilt Univ, Sch Med, Med Scientist Training Program, Nashville, TN 37212 USA.
   [Williams, Zachary J.] Vanderbilt Sch Engn, Frist Ctr Autism & Innovat, Nashville, TN USA.
   [Luccarelli, James] Harvard Med Sch, Dept Psychiat, Boston, MA USA.
   [Luccarelli, James] Massachusetts Gen Hosp, Dept Psychiat, Boston, MA USA.
C3 Vanderbilt University; Vanderbilt University; Vanderbilt University;
   Vanderbilt University; Vanderbilt University; Harvard University;
   Harvard Medical School; Harvard University; Harvard University Medical
   Affiliates; Massachusetts General Hospital
RP Smith, JR (corresponding author), Vanderbilt Univ, Dept Psychiat & Behav Sci, Div Child & Adolescent Psychiat, Med Ctr Village Vanderbilt, 1500 21st Ave South,Suite 2200, Nashville, TN 37212 USA.
EM Joshua.R.Smith@vumc.org
RI McCoy, Allison/B-6143-2011; Smith, Joshua Ryan/HGV-2348-2022; Williams,
   Zachary/AAQ-6272-2020; Smith, Joshua/HGV-2348-2022
OI Smith, Joshua Ryan/0000-0001-7008-165X; 
CR Adler-Milstein J, 2020, J AM MED INFORM ASSN, V27, P531, DOI 10.1093/jamia/ocz220
   Arndt BG, 2024, ANN FAM MED, V22, P12, DOI 10.1370/afm.3047
   Association AP, 2013, DIAGNOSTIC STAT MANU
   Bush G, 1996, ACTA PSYCHIAT SCAND, V93, P129, DOI 10.1111/j.1600-0447.1996.tb09814.x
   Carroll Brendan T, 2008, Psychiatry (Edgmont), V5, P42
   Connell J, 2023, J INTENSIVE CARE MED, V38, P137, DOI 10.1177/08850666221114303
   Dhossche D, 2023, FRONT PSYCHIATRY, V14, DOI 10.3389/fpsyt.2023.1186555
   Ferrafiat V, 2024, SCHIZOPHR RES, V264, P233, DOI 10.1016/j.schres.2023.12.019
   Hauptman AJ, 2023, LANCET PSYCHIAT, V10, P228, DOI 10.1016/S2215-0366(22)00436-9
   Heckers S, 2023, NEW ENGL J MED, V389, P1797, DOI 10.1056/NEJMra2116304
   Hirjak D, 2024, NAT REV DIS PRIMERS, V10, DOI 10.1038/s41572-024-00534-w
   Holmgren AJ, 2025, JAMA INTERN MED, V185, DOI 10.1001/jamainternmed.2024.8138
   Holmgren AJ, 2022, J AM MED INFORM ASSN, V29, P453, DOI 10.1093/jamia/ocab268
   Johnson RA, 2015, J CLIN PSYCHOPHARM, V35, P89, DOI 10.1097/JCP.0000000000000239
   Lord C, 2022, LANCET, V399, P271, DOI 10.1016/S0140-6736(21)01541-5
   Luccarelli J, 2025, J NEUROPSYCH CLIN N, V37, P160, DOI [10.1176/appi.neuropsych.20240215, 10.1176/appi.neuropsych.20240072]
   Luccarelli J, 2024, ACTA PSYCHIAT SCAND, V150, P234, DOI 10.1111/acps.13744
   Luccarelli J, 2024, SCHIZOPHR RES, V270, P410, DOI 10.1016/j.schres.2024.07.004
   Luccarelli J, 2024, medRxiv, DOI [10.1101/2024.06.06.24308554, 10.1101/2024.06.06.24308554, DOI 10.1101/2024.06.06.24308554]
   Moyal M, 2022, BRAIN STIMUL, V15, P1432, DOI 10.1016/j.brs.2022.10.005
   Rogers JP, 2023, J PSYCHOPHARMACOL, V37, P327, DOI 10.1177/02698811231158232
   Slade EP, 2013, HEALTH SERV RES, V48, P195, DOI 10.1111/j.1475-6773.2012.01420.x
   Smith JR, 2024, BJPSYCH OPEN, V10, DOI 10.1192/bjo.2024.61
   Smith JR, 2024, J ECT, V40, P154, DOI 10.1097/YCT.0000000000000993
   Smith Joshua R, 2023, Front Child Adolesc Psychiatry, V2, DOI 10.3389/frcha.2023.1208926
   Smith JR, 2024, J AUTISM DEV DISORD, V54, P963, DOI 10.1007/s10803-022-05868-6
   Smith JR, 2025, AUTISM RES, V18, P449, DOI 10.1002/aur.3315
   Smith JR, 2024, J ACAD CONSULT-LIAIS, V65, P570, DOI 10.1016/j.jaclp.2024.08.003
   Suchandra HH, 2021, AUST NZ J PSYCHIAT, V55, P993, DOI 10.1177/0004867420968915
   Tai-Seale M, 2017, HEALTH AFFAIR, V36, P655, DOI 10.1377/hlthaff.2016.0811
   Vaquerizo-Serrano J, 2021, EUR PSYCHIAT, V65, DOI 10.1192/j.eurpsy.2021.2259
   Wachtel L, 2025, CURR OPIN PSYCHIATR, V38, P79, DOI 10.1097/YCO.0000000000000985
   Weleff J, 2023, J ACAD CONSULT-LIAIS, V64, P13, DOI 10.1016/j.jaclp.2022.07.002
NR 33
TC 0
Z9 0
U1 0
U2 0
PU MARY ANN LIEBERT, INC
PI NEW ROCHELLE
PA 140 HUGUENOT STREET, 3RD FL, NEW ROCHELLE, NY 10801 USA
SN 1044-5463
EI 1557-8992
J9 J CHILD ADOL PSYCHOP
JI J. Child Adolesc. Psychopharmacol.
PD 2025 APR 30
PY 2025
DI 10.1089/cap.2025.0034
EA APR 2025
PG 7
WC Pediatrics; Pharmacology & Pharmacy; Psychiatry
WE Science Citation Index Expanded (SCI-EXPANDED)
SC Pediatrics; Pharmacology & Pharmacy; Psychiatry
GA 2CE2E
UT WOS:001479159600001
PM 40302606
DA 2025-08-11
ER

PT J
AU Zhuang, Q
   Zheng, XX
   Yao, SX
   Zhao, WH
   Becker, B
   Xu, XL
   Kendrick, KM
AF Zhuang, Qian
   Zheng, Xiaoxiao
   Yao, Shuxia
   Zhao, Weihua
   Becker, Benjamin
   Xu, Xiaolei
   Kendrick, Keith M.
TI Oral Administration of Oxytocin, Like Intranasal Administration,
   Decreases Top-Down Social Attention
SO INTERNATIONAL JOURNAL OF NEUROPSYCHOPHARMACOLOGY
LA English
DT Article
DE Intranasal oxytocin; oral oxytocin; antisaccade task; face emotion;
   social attention
ID ANXIETY; VASOPRESSIN; COGNITION; TASK; PERFORMANCE; ROUTES
AB Background The neuropeptide oxytocin (OXT) modulates social cognition by increasing attention to social cues and may have therapeutic potential for impaired social attention in conditions such as autism spectrum disorder. Intranasal administration of OXT is widely used to examine the drug's functional effects in both adults and children and is assumed to enter the brain directly via this route. However, OXT can also influence brain function through increased blood concentrations, and we have recently shown that orally (lingual) administered OXT also modulates neural responses to emotional faces and may be better tolerated for therapeutic use. Here, we examine whether 24 IU OXT administered orally can facilitate social attention. Methods In a randomized, placebo-controlled pharmacologic study, we used a validated emotional antisaccade eye-tracking paradigm to explore the effects of oral OXT on bottom-up and top-down attention processing in 80 healthy male participants. Results Our findings showed that in terms of top-down attention, oral OXT increased errors for both social (angry, fearful, happy, sad, and neutral emotion faces) and nonsocial stimuli (oval shapes) in the antisaccade condition but increased response latencies only in the social condition. It also significantly reduced post-task state anxiety, but this reduction was not correlated with task performance. A comparison with our previous intranasal OXT study using the same task revealed that both routes have a similar effect on increasing antisaccade errors and response latencies and on reducing state anxiety. Conclusions Overall, our findings suggest that oral administration of OXT produces similar effects on top-down social attention control and anxiety to intranasal administration and may therefore have therapeutic utility.
C1 [Zhuang, Qian; Zheng, Xiaoxiao; Yao, Shuxia; Zhao, Weihua; Becker, Benjamin; Xu, Xiaolei; Kendrick, Keith M.] Univ Elect Sci & Technol China, MOE Key Lab Neuroinformat, Ctr Informat Med, Clin Hosp,Chengdu Brain Sci Inst, Chengdu, Peoples R China.
   [Zhuang, Qian] Hangzhou Normal Univ, Affiliated Hosp, Ctr Cognit & Brain Disorders, Hangzhou, Zhejiang, Peoples R China.
   [Zheng, Xiaoxiao] Chinese Acad Sci, Brain Cognit & Brain Dis Inst, Shenzhen Inst Adv Technol, Shenzhen, Peoples R China.
   [Xu, Xiaolei] Shandong Normal Univ, Sch Psychol, Jinan, Shandong, Peoples R China.
C3 University of Electronic Science & Technology of China; Hangzhou Normal
   University; Chinese Academy of Sciences; Shenzhen Institute of Advanced
   Technology, CAS; Shandong Normal University
RP Kendrick, KM (corresponding author), 2006 Xiyuan Ave, Chengdu 611731, Sichuan, Peoples R China.
EM k.kendrick.uestc@gmail.com
RI Kendrick, Keith/AFL-0909-2022; Zheng, Xiaoxiao/JXM-5655-2024; Becker,
   Benjamin/W-4971-2017
OI Kendrick, Keith/0000-0002-0371-5904; Zheng, Xiaoxiao/0000-0003-3335-975X
FU National Natural Science Foundation of China [31530032-K.M.K.,
   91632117-B.B.]; Key Technological Projects of Guangdong Province
   [2018B030335001-K.M.K.]; Guangdong Basic and Applied Basic Research
   Foundation [2021A1515110374]
FX This work was supported by the National Natural Science Foundation of
   China (grant No. 31530032-K.M.K. and 91632117-B.B.), Key Technological
   Projects of Guangdong Province (grant No. 2018B030335001-K.M.K.),
   Guangdong Basic and Applied Basic Research Foundation (grant No.
   2021A1515110374).
CR Ansari TL, 2011, NEUROPSYCHOLOGIA, V49, P1146, DOI 10.1016/j.neuropsychologia.2011.01.019
   Cardinale EM, 2019, DEV PSYCHOPATHOL, V31, P859, DOI 10.1017/S0954579419000300
   Carter CS, 2014, ANNU REV PSYCHOL, V65, P17, DOI 10.1146/annurev-psych-010213-115110
   Chen NTM, 2014, PLOS ONE, V9, DOI 10.1371/journal.pone.0086474
   Chevallier C, 2012, TRENDS COGN SCI, V16, P231, DOI 10.1016/j.tics.2012.02.007
   Cornwell BR, 2012, BRAIN COGNITION, V78, P257, DOI 10.1016/j.bandc.2012.01.002
   DEGROOT ANJA, 1995, J PHARM PHARMACOL, V47, P571
   Derakshan N, 2009, EXP PSYCHOL, V56, P48, DOI 10.1027/1618-3169.56.1.48
   Dumais KM, 2017, PSYCHONEUROENDOCRINO, V81, P52, DOI 10.1016/j.psyneuen.2017.04.003
   Dyckman K, 2005, EXP BRAIN RES, V162, P63, DOI 10.1007/s00221-004-2105-9
   Eckstein M, 2019, SOC NEUROSCI-UK, V14, P594, DOI 10.1080/17470919.2018.1542341
   Ellenbogen MA, 2012, PSYCHOPHYSIOLOGY, V49, P128, DOI 10.1111/j.1469-8986.2011.01278.x
   Eysenck MW, 2007, EMOTION, V7, P336, DOI 10.1037/1528-3542.7.2.336
   Faul F, 2009, BEHAV RES METHODS, V41, P1149, DOI 10.3758/BRM.41.4.1149
   Ferris CF, 2015, FRONT BEHAV NEUROSCI, V9, DOI 10.3389/fnbeh.2015.00245
   Fletcher-Watson S, 2009, NEUROPSYCHOLOGIA, V47, P248, DOI 10.1016/j.neuropsychologia.2008.07.016
   Fujioka T, 2020, MOL AUTISM, V11, DOI 10.1186/s13229-020-00321-w
   Gao S, 2016, P NATL ACAD SCI USA, V113, P7650, DOI 10.1073/pnas.1602620113
   García-Blanco AC, 2013, BIOL PSYCHOL, V94, P556, DOI 10.1016/j.biopsycho.2013.10.005
   Grillon C, 2016, COGNITION EMOTION, V30, P700, DOI 10.1080/02699931.2015.1024614
   Guastella AJ, 2010, BIOL PSYCHIAT, V67, P692, DOI 10.1016/j.biopsych.2009.09.020
   Higashida H, 2017, SCI REP-UK, V7, DOI 10.1038/s41598-017-07949-4
   Hollander E, 2003, NEUROPSYCHOPHARMACOL, V28, P193, DOI 10.1038/sj.npp.1300021
   Hollander E, 2007, BIOL PSYCHIAT, V61, P498, DOI 10.1016/j.biopsych.2006.05.030
   Huang Y, 2021, NEUROSCI BIOBEHAV R, V122, P18, DOI 10.1016/j.neubiorev.2020.12.028
   JEFFREYS H, 1939, THEORY PROBABILITY
   Kendrick Keith M, 2018, Curr Top Behav Neurosci, V35, P321, DOI 10.1007/7854_2017_19
   Kendrick KM, 2000, EXP PHYSIOL, V85, p111S, DOI 10.1111/j.1469-445X.2000.tb00014.x
   Kou J, 2022, PSYCHOTHER PSYCHOSOM, V91, P253, DOI 10.1159/000521348
   Kou J, 2021, TRANSL PSYCHIAT, V11, DOI 10.1038/s41398-021-01241-w
   Kou J, 2022, PSYCHOL MED, V52, P1959, DOI 10.1017/S0033291720003803
   Kou J, 2019, AUTISM RES, V12, P1529, DOI 10.1002/aur.2174
   Le Jiao, 2022, Psychother Psychosom, V91, P335, DOI 10.1159/000524543
   Le J, 2021, PSYCHOPHYSIOLOGY, V58, DOI 10.1111/psyp.13852
   Le J, 2020, TRANSL PSYCHIAT, V10, DOI 10.1038/s41398-020-0830-x
   Lee MR, 2020, NAT COMMUN, V11, DOI 10.1038/s41467-020-15942-1
   Luo LZ, 2017, NEUROIMAGE, V162, P127, DOI 10.1016/j.neuroimage.2017.08.079
   Ma XL, 2022, FRONT NEUROSCI-SWITZ, V16, DOI 10.3389/fnins.2022.852484
   Maejima Y, 2020, PEPTIDES, V128, DOI 10.1016/j.peptides.2020.170312
   Maner JK, 2014, EVOL HUM BEHAV, V35, P9, DOI 10.1016/j.evolhumbehav.2013.09.001
   Martins DA, 2020, NAT COMMUN, V11, DOI 10.1038/s41467-020-14845-5
   Martins D, 2022, PROG NEUROBIOL, V211, DOI 10.1016/j.pneurobio.2022.102239
   Munoz DP, 2004, NAT REV NEUROSCI, V5, P218, DOI 10.1038/nrn1345
   Myles O, 2020, COGNITION EMOTION, V34, P1746, DOI 10.1080/02699931.2020.1802229
   Neumann ID, 2012, TRENDS NEUROSCI, V35, P649, DOI 10.1016/j.tins.2012.08.004
   ONEIL HF, 1969, J EDUC PSYCHOL, V60, P343, DOI 10.1037/h0028323
   Paloyelis Y, 2016, BIOL PSYCHIAT, V79, P693, DOI 10.1016/j.biopsych.2014.10.005
   Parker KJ, 2019, SCI TRANSL MED, V11, DOI 10.1126/scitranslmed.aau7356
   Parker KJ, 2017, P NATL ACAD SCI USA, V114, P8119, DOI 10.1073/pnas.1705521114
   Quintana DS, 2021, MOL PSYCHIATR, V26, P80, DOI 10.1038/s41380-020-00864-7
   Quintana DS, 2016, PSYCHONEUROENDOCRINO, V69, P180, DOI 10.1016/j.psyneuen.2016.04.010
   Reinholdt-Dunne ML, 2012, J COGN PSYCHOL, V24, P54, DOI 10.1080/20445911.2011.560111
   Ring RH, 2006, PSYCHOPHARMACOLOGY, V185, P218, DOI 10.1007/s00213-005-0293-z
   Salvia E, 2020, NEUROPSYCHOLOGIA, V139, DOI 10.1016/j.neuropsychologia.2020.107360
   Shamay-Tsoory SG, 2016, BIOL PSYCHIAT, V79, P194, DOI 10.1016/j.biopsych.2015.07.020
   Sikich L, 2021, NEW ENGL J MED, V385, P1462, DOI 10.1056/NEJMoa2103583
   Smyrnis N, 2002, EXP BRAIN RES, V147, P53, DOI 10.1007/s00221-002-1207-5
   Spengler FB, 2017, BIOL PSYCHIAT, V82, P885, DOI 10.1016/j.biopsych.2017.04.015
   SPIELBERGER CD, 1983, MANUAL STATE TRAIT A
   Tabbaa M, 2020, HORM BEHAV, V118, DOI 10.1016/j.yhbeh.2019.104613
   WATSON D, 1988, J ABNORM PSYCHOL, V97, P346, DOI 10.1037/0021-843X.97.3.346
   Xu XL, 2019, PSYCHONEUROENDOCRINO, V108, P62, DOI 10.1016/j.psyneuen.2019.06.004
   Yamada YMA, 2020, COMMUN CHEM, V3, DOI 10.1038/s42004-020-0332-z
   Yamasue H, 2022, BRAIN, V145, P490, DOI 10.1093/brain/awab291
   Yamasue H, 2020, MOL PSYCHIATR, V25, P1849, DOI 10.1038/s41380-018-0097-2
   Yao SX, 2022, PHARMACEUTICS, V14, DOI 10.3390/pharmaceutics14020323
   Yao SX, 2018, NEUROPSYCHOPHARMACOL, V43, P294, DOI 10.1038/npp.2017.189
   Yatawara CJ, 2016, MOL PSYCHIATR, V21, P1225, DOI 10.1038/mp.2015.162
   Yeomans DC, 2021, TRANSL PSYCHIAT, V11, DOI 10.1038/s41398-021-01511-7
   Zheng XX, 2021, FRONT PHARMACOL, V12, DOI 10.3389/fphar.2021.652473
   Zhuang Q, 2021, PSYCHONEUROENDOCRINO, V133, DOI 10.1016/j.psyneuen.2021.105412
NR 71
TC 14
Z9 14
U1 2
U2 15
PU OXFORD UNIV PRESS
PI OXFORD
PA GREAT CLARENDON ST, OXFORD OX2 6DP, ENGLAND
SN 1461-1457
EI 1469-5111
J9 INT J NEUROPSYCHOPH
JI Int. J. Neuropsychopharmacol.
PD NOV 17
PY 2022
VL 25
IS 11
BP 912
EP 923
DI 10.1093/ijnp/pyac059
EA SEP 2022
PG 12
WC Clinical Neurology; Neurosciences; Pharmacology & Pharmacy; Psychiatry
WE Science Citation Index Expanded (SCI-EXPANDED)
SC Neurosciences & Neurology; Pharmacology & Pharmacy; Psychiatry
GA 8I1FQ
UT WOS:000865773500001
PM 36053298
OA Green Published, Green Submitted
DA 2025-08-11
ER

PT J
AU Yoshimura, RF
   Tran, MB
   Hogenkamp, DJ
   Ayala, NL
   Johnstone, T
   Dunnigan, AJ
   Gee, TK
   Gee, KW
AF Yoshimura, Ryan F.
   Tran, Minhtam B.
   Hogenkamp, Derk J.
   Ayala, Narielle L.
   Johnstone, Timothy
   Dunnigan, Andrew J.
   Gee, Timothy K.
   Gee, Kelvin W.
TI Allosteric modulation of nicotinic and GABAA receptor
   subtypes differentially modify autism-like behaviors in the BTBR mouse
   model
SO NEUROPHARMACOLOGY
LA English
DT Article
DE Autism; BTBR; GABA; Nicotinic; Allosteric modulator
ID ACETYLCHOLINE-RECEPTORS; REPETITIVE BEHAVIORS; DEFICITS; DISORDERS;
   PATHOGENESIS; MECHANISMS; EXPRESSION; CHILDREN; ANXIETY; SYSTEM
AB Autism spectrum disorder (ASD) is associated with two core symptoms (social communication deficits and stereotyped repetitive behaviors) in addition to a number of comorbidities. There are no FDA-approved drugs for the core symptoms and the changes that underlie these behaviors are not fully understood. One hypothesis is an imbalance of the excitation (E)/inhibition (I) ratio with excessive E and diminished I occurring in specific neuronal circuits. Data suggests that both gamma-aminobutyric acid(A) (GABA(A)) and alpha 7 nicotinic acetylcholine receptors (nAChRs) significantly impact E/I. BTBR T+ tf/J (BTBR) mice are a model that display an autism-like phenotype with impaired social interaction and stereotyped behavior. A beta 2/3-subunit containing GABA(A) receptor (GABA(A)R) subtype selective positive allosteric modulator (PAM), 2-261, and an alpha 7 nAChR subtype selective PAM, AVL-3288, were tested in social approach and repetitive self-grooming paradigms. 2-261 was active in the social approach but not the self-grooming paradigm, whereas AVL-3288 was active in both. Neither compound impaired locomotor activity. Modulating a7 nAChRs alone may be sufficient to correct these behavioral and cognitive deficits. GABAergic and nicotinic compounds are already in various stages of clinical testing for treatment of the core symptoms and comorbidities associated with ASD. Our findings and those of others suggest that compounds that have selective activities at GABA(A)R subtypes and the alpha 7 nAChR may address not only the core symptoms, but many of the associated comorbidities as well and warrant further investigation in other models of ASD. (C) 2017 Elsevier Ltd. All rights reserved.
C1 [Yoshimura, Ryan F.; Tran, Minhtam B.; Hogenkamp, Derk J.; Ayala, Narielle L.; Johnstone, Timothy; Dunnigan, Andrew J.; Gee, Timothy K.; Gee, Kelvin W.] Univ Calif Irvine, Dept Pharmacol, Sch Med, Irvine, CA 92697 USA.
C3 University of California System; University of California Irvine
RP Gee, KW (corresponding author), Univ Calif Irvine, Dept Pharmacol, 110C Med Surge 1, Irvine, CA 92697 USA.
EM kwgee@uci.edu
FU UC Irvine Center for Autism Research Translation; Thompson Family
   Foundation for Autism; CDMRP/U.S. Army [W81XWH-13-1-0144]
FX This work funded by grants from the UC Irvine Center for Autism Research
   & Translation, the Thompson Family Foundation for Autism and the
   CDMRP/U.S. Army (W81XWH-13-1-0144). We would also like to gratefully
   acknowledge Alexis Kanner for her assistance with behavioral experiments
   and scoring.
CR Albuquerque EX, 2009, PHYSIOL REV, V89, P73, DOI 10.1152/physrev.00015.2008
   [Anonymous], PLOS ONE
   Ben-Ari Y, 2015, NAT REV NEUROSCI, V16, P498, DOI 10.1038/nrn3956
   Brown ES, 2014, NEUROPSYCHOPHARMACOL, V39, P2867, DOI 10.1038/npp.2014.138
   Campbell NR, 2010, J NEUROSCI, V30, P8734, DOI 10.1523/JNEUROSCI.0931-10.2010
   Carter MJ, 2014, THER RECREAT J, V48, P275
   Fatemi SH, 2009, J AUTISM DEV DISORD, V39, P223, DOI 10.1007/s10803-008-0646-7
   Feuerbach D, 2009, NEUROPHARMACOLOGY, V56, P254, DOI 10.1016/j.neuropharm.2008.08.025
   Forsingdal A, 2016, TRANSL PSYCHIAT, V6, DOI 10.1038/tp.2016.125
   Frye RE, 2016, FRONT NEUROSCI-SWITZ, V10, DOI 10.3389/fnins.2016.00192
   Gee KW, 2017, J PSYCHOPHARMACOL, V31, P434, DOI 10.1177/0269881117691590
   Gee KW, 2010, J PHARMACOL EXP THER, V332, P1040, DOI 10.1124/jpet.109.161885
   Goddard AW, 2016, WORLD J PSYCHIATR, V6, P43, DOI 10.5498/wjp.v6.i1.43
   Han S, 2014, NEURON, V81, P1282, DOI 10.1016/j.neuron.2014.01.016
   Hogenkamp DJ, 2007, J MED CHEM, V50, P3369, DOI 10.1021/jm070083v
   Joost HG, 2014, MAMM GENOME, V25, P401, DOI 10.1007/s00335-014-9514-2
   Kalkman HO, 2016, CELL MOL LIFE SCI, V73, P2511, DOI 10.1007/s00018-016-2175-4
   Karvat G, 2014, NEUROPSYCHOPHARMACOL, V39, P831, DOI 10.1038/npp.2013.274
   Kazdoba TM, 2016, PSYCHOPHARMACOLOGY, V233, P309, DOI 10.1007/s00213-015-4115-7
   Kotagal S, 2012, PEDIATR NEUROL, V47, P242, DOI 10.1016/j.pediatrneurol.2012.05.007
   Lemonnier E, 2012, TRANSL PSYCHIAT, V2, DOI 10.1038/tp.2012.124
   Leyfer OT, 2006, J AUTISM DEV DISORD, V36, P849, DOI 10.1007/s10803-006-0123-0
   Li D. Z., 2010, Published international patent application, Patent No. [WO2010/124047, 2010124047]
   Liu ZP, 2006, SCIENCE, V314, P1610, DOI 10.1126/science.1134246
   Lowther C, 2015, GENET MED, V17, P149, DOI 10.1038/gim.2014.83
   Luppi P.H., 2016, Sleep medicine reviews
   Marrosu F, 1987, Funct Neurol, V2, P355
   Martin-Ruiz CM, 2004, MOL BRAIN RES, V123, P81, DOI 10.1016/j.molbrainres.2004.01.003
   Ng HJ, 2007, P NATL ACAD SCI USA, V104, P8059, DOI 10.1073/pnas.0701321104
   Olmos-Serrano JL, 2011, DEV NEUROSCI-BASEL, V33, P395, DOI 10.1159/000332884
   Picciotto MR, 2015, NEUROPHARMACOLOGY, V96, P235, DOI 10.1016/j.neuropharm.2014.12.028
   Potter AS, 2014, CNS DRUGS, V28, P1103, DOI 10.1007/s40263-014-0208-9
   Ray MA, 2005, NEUROBIOL DIS, V19, P366, DOI 10.1016/j.nbd.2005.01.017
   Rubenstein JLR, 2003, GENES BRAIN BEHAV, V2, P255, DOI 10.1034/j.1601-183X.2003.00037.x
   Schmunk G, 2015, TRANSL PSYCHIAT, V5, DOI 10.1038/tp.2015.123
   Shao YJ, 2003, AM J HUM GENET, V72, P539, DOI 10.1086/367846
   Sharp AJ, 2008, NAT GENET, V40, P322, DOI 10.1038/ng.93
   Silverman JL, 2012, SCI TRANSL MED, V4, DOI 10.1126/scitranslmed.3003501
   Sperry JB, 2012, ORG PROCESS RES DEV, V16, P1854, DOI 10.1021/op3002728
   Srivastava AK, 2014, NEUROSCI BIOBEHAV R, V46, P161, DOI 10.1016/j.neubiorev.2014.02.015
   Thomsen MS, 2011, PLOS ONE, V6, DOI 10.1371/journal.pone.0027014
   Tyzio R, 2014, SCIENCE, V343, P675, DOI 10.1126/science.1247190
   Uteshev VV, 2014, EUR J PHARMACOL, V727, P181, DOI 10.1016/j.ejphar.2014.01.072
   Wang L, 2015, PSYCHOPHARMACOLOGY, V232, P4303, DOI 10.1007/s00213-015-4058-z
   Whissell PD, 2015, NEUROPHARMACOLOGY, V88, P24, DOI 10.1016/j.neuropharm.2014.08.003
   Xu XX, 2014, J NEUROSCI, V34, P1420, DOI 10.1523/JNEUROSCI.4488-13.2014
   Yoshimura RF, 2014, J PSYCHOPHARMACOL, V28, P472, DOI 10.1177/0269881113507643
NR 47
TC 25
Z9 25
U1 1
U2 14
PU PERGAMON-ELSEVIER SCIENCE LTD
PI OXFORD
PA THE BOULEVARD, LANGFORD LANE, KIDLINGTON, OXFORD OX5 1GB, ENGLAND
SN 0028-3908
EI 1873-7064
J9 NEUROPHARMACOLOGY
JI Neuropharmacology
PD NOV
PY 2017
VL 126
BP 38
EP 47
DI 10.1016/j.neuropharm.2017.08.029
PG 10
WC Neurosciences; Pharmacology & Pharmacy
WE Science Citation Index Expanded (SCI-EXPANDED); Social Science Citation Index (SSCI)
SC Neurosciences & Neurology; Pharmacology & Pharmacy
GA FL0CW
UT WOS:000413879900004
PM 28842344
DA 2025-08-11
ER

PT J
AU Karim, S
   Mirza, Z
   Kamal, MA
   Abuzenadah, AM
   Azhar, EI
   Al-Qahtani, MH
   Damanhouri, GA
   Ahmad, F
   Gan, SH
   Sohrab, SS
AF Karim, Sajjad
   Mirza, Zeenat
   Kamal, Mohammad A.
   Abuzenadah, Adel M.
   Azhar, Esam I.
   Al-Qahtani, Mohammed H.
   Damanhouri, Ghazi A.
   Ahmad, Fahim
   Gan, Siew H.
   Sohrab, Sayed S.
TI The Role of Viruses in Neurodegenerative and Neurobehavioral Diseases
SO CNS & NEUROLOGICAL DISORDERS-DRUG TARGETS
LA English
DT Article
DE Virus; Alzheimer's disease; amyotrophic lateral sclerosis; HIV
   associated neurocognitive disorders; multiple sclerosis;
   neurodegenerative diseases; Parkinson's disease
ID HERPES-SIMPLEX-VIRUS; EPSTEIN-BARR-VIRUS; CENTRAL-NERVOUS-SYSTEM;
   VARICELLA-ZOSTER-VIRUS; REVERSE-TRANSCRIPTASE ACTIVITY;
   MULTIPLE-SCLEROSIS BRAIN; HIV-ASSOCIATED DEMENTIA; H5N1 INFLUENZA-VIRUS;
   ALZHEIMERS-DISEASE; INFECTIOUS AGENTS
AB Neurodegenerative and neurobehavioral diseases may be caused by chronic and neuropathic viral infections and may result in a loss of neurons and axons in the central nervous system that increases with age. To date, there is evidence of systemic viral infections that occur with some neurodegenerative conditions such as Alzheimer's disease, Parkinson's disease, amyotrophic lateral sclerosis, multiple sclerosis, autism spectrum disorders, and HIV-associated neurocognitive disorders. With increasing lifespan, the incidence of neurodegenerative diseases increases consistently. Neurodegenerative diseases affect approximately 37 million people worldwide and are an important cause of mortality. In addition to established non-viral-induced reasons for neurodegenerative diseases, neuropathic infections and viruses associated with neurodegenerative diseases have been proposed. Neuronal degeneration can be either directly or indirectly affected by viral infection. Viruses that attack the human immune system can also affect the nervous system and interfere with classical pathways of neurodegenerative diseases. Viruses can enter the central nervous system, but the exact mechanism cannot be understood well. Various studies have supported viral-and non-viral-mediated neurodegeneration at the cellular, molecular, genomic and proteomic levels. The main focus of this review is to illustrate the association between viral infections and both neurodegenerative and neurobehavioral diseases, so that the possible mechanism and pathway of neurodegenerative diseases can be better explained. This information will strengthen new concepts and ideas for neurodegenerative and neurobehavioral disease treatment.
C1 [Karim, Sajjad; Abuzenadah, Adel M.; Al-Qahtani, Mohammed H.] King Abdulaziz Univ, Ctr Excellence Genom Med Res, Jeddah 21589, Saudi Arabia.
   [Mirza, Zeenat; Kamal, Mohammad A.; Abuzenadah, Adel M.; Damanhouri, Ghazi A.] King Abdulaziz Univ, King Fahd Med Res Ctr, Jeddah 21589, Saudi Arabia.
   [Azhar, Esam I.; Sohrab, Sayed S.] King Abdulaziz Univ, King Fahd Med Res Ctr, Special Infect Agents Unit, Jeddah 21589, Saudi Arabia.
   [Azhar, Esam I.] King Abdulaziz Univ, Fac Appl Med Sci, Dept Med Lab Technol, Jeddah 21589, Saudi Arabia.
   [Ahmad, Fahim] Univ Texas El Paso, Dept Biol Sci, El Paso, TX 79968 USA.
   [Gan, Siew H.] Univ Sains Malaysia, Ctr Human Genome, Sch Med Sci, Kubang Kerian 16150, Kelantan, Malaysia.
C3 King Abdulaziz University; King Abdulaziz University; King Abdulaziz
   University; King Abdulaziz University; University of Texas System;
   University of Texas El Paso; Universiti Sains Malaysia
RP Sohrab, SS (corresponding author), King Abdulaziz Univ, King Fahd Med Res Ctr, Special Infect Agents Unit, POB 80216, Jeddah 21589, Saudi Arabia.
EM sohrab_sartaj2@rediffmail.com
RI Al-Qahtani, Mohammed/AAZ-1729-2020; Kamal, Mohammad Amjad/J-2918-2014;
   SOHRAB, SAYED/ABA-2305-2021; gan, siew hua/A-6266-2011; Karim,
   Sajjad/H-9897-2012; Azhar, Esam/ABI-1044-2020; Kamal,
   Mohammad/J-2918-2014; MIRZA, ZEENAT/H-9498-2012; Mirza,
   Zeenat/H-9498-2012; Karim, Sajjad/ISV-0819-2023; Damanhouri,
   Ghazi/K-6878-2012; gan, siew/A-6266-2011
OI Kamal, Mohammad Amjad/0000-0003-0088-0565; Azhar, Esam
   Ibraheem/0000-0002-1736-181X; SOHRAB, SAYED SARTAJ/0000-0002-0663-0324;
   gan, siew hua/0000-0001-6470-3651; Karim, Sajjad/0000-0003-0907-2097;
   MIRZA, ZEENAT/0000-0002-6222-4873; 
FU King Abdullah City for Science and Technology, Riyadh, Saudi Arabia
   (KACST) [10-BIO1073-03, 10-BIO1258-03]
FX We are thankful to King Abdullah City for Science and Technology,
   Riyadh, Saudi Arabia (KACST Strategic Project ID 10-BIO1073-03 and
   10-BIO1258-03) for research funding and support. The authors gratefully
   acknowledge the research facility provided by King Fahd Medical Research
   Center (KFMRC), Center of Excellence in Genomic Medicine Research
   (CEGMR) and Deanship of Scientific Research (DSR), King Abdulaziz
   University, Jeddah, Saudi Arabia.
CR Abrahams A, 1919, Proc R Soc Med, V12, P97
   Ahlgren C, 2012, J NEUROIMMUNOL, V247, P70, DOI 10.1016/j.jneuroim.2012.03.014
   Al-Dujaili LJ, 2011, FUTURE MICROBIOL, V6, P877, DOI 10.2217/FMB.11.73
   ALLISON MED, 1994, J HEPATOL, V21, P1135, DOI 10.1016/S0168-8278(05)80631-2
   Alvarez-Lafuente R, 2008, MULT SCLER J, V14, P595, DOI 10.1177/1352458507086425
   Amor S, 2010, IMMUNOLOGY, V129, P154, DOI 10.1111/j.1365-2567.2009.03225.x
   Andrews WD, 2000, J MED VIROL, V61, P527, DOI 10.1002/1096-9071(200008)61:4<527::AID-JMV17>3.0.CO;2-A
   [Anonymous], FUT VIROL
   [Anonymous], 2006, JAMA-J AM MED ASSOC
   [Anonymous], 2013, Cumulative Number of Confirmed Human Cases for Avian Influenza A (H5N1) Reported to WHO, 2003-2013
   Ball MJ, 2012, ALZHEIMERS DEMENT, P1552
   Bazala E, 2005, MED HYPOTHESES, V65, P578, DOI 10.1016/j.mehy.2005.01.044
   Bearer EL, 2012, FUTURE VIROL, V7, P885, DOI 10.2217/FVL.12.81
   Berger MM, 2000, NEUROLOGY, V54, P20, DOI 10.1212/WNL.54.1.20
   Berth SH, 2009, FRONT BIOSCI-LANDMRK, V14, P5239, DOI 10.2741/3595
   Bertram L, 2005, J CLIN INVEST, V115, P1449, DOI 10.1172/JCI24761
   Block ML, 2005, PROG NEUROBIOL, V76, P77, DOI 10.1016/j.pneurobio.2005.06.004
   Bonin-Guillaume S, 2005, PRESSE MED, V34, P35, DOI 10.1016/S0755-4982(05)83882-5
   Boucher A, 2007, CLIN IMMUNOL, V123, P258, DOI 10.1016/j.clim.2007.02.002
   Brettschneider J, 2009, PLOS ONE, V4, DOI 10.1371/journal.pone.0007638
   Brück W, 2005, J NEUROL, V252, P10, DOI 10.1007/s00415-005-2011-5
   Burgoon MP, 2009, ANN NEUROL, V65, P474, DOI 10.1002/ana.21605
   Carter C J, 2010, Int J Alzheimers Dis, V2010, P140539, DOI 10.4061/2010/140539
   Carter CJ, 2010, NAT PRECED, V1, P4662, DOI DOI 10.3748/wjg.v18.i14.1642
   Cerna F, 1999, AM J NEURORADIOL, V20, P1281
   Charles H, 2006, MAIL ONLINE, P1, DOI DOI 10.1046/j.1432-1033.2002.03271.x
   Cheng SB, 2011, PLOS ONE, V6, DOI 10.1371/journal.pone.0017966
   Chiu SL, 2008, NEURON, V58, P708, DOI 10.1016/j.neuron.2008.04.014
   Crutcher KA, 2006, J NEUROIMMUNE PHARM, V1, P195, DOI 10.1007/s11481-006-9021-7
   De Chiara G, 2012, MOL NEUROBIOL, V46, P614, DOI 10.1007/s12035-012-8320-7
   Deans E, 2011, EVOL PSYCHIAT
   Denaro FJ, 2003, CELL MOL BIOL, V49, P1233
   Douville R, 2011, ANN NEUROL, V69, P141, DOI 10.1002/ana.22149
   Ekstrand JJ, 2012, SEMIN PEDIATR NEUROL, V19, P96, DOI 10.1016/j.spen.2012.02.004
   FAZZINI E, 1992, MOVEMENT DISORD, V7, P153, DOI 10.1002/mds.870070210
   FRASER KB, 1979, LANCET, V2, P715
   FUJINAMI RS, 1983, P NATL ACAD SCI-BIOL, V80, P2346, DOI 10.1073/pnas.80.8.2346
   Gambotto A, 2008, LANCET, V371, P1464, DOI 10.1016/S0140-6736(08)60627-3
   Garcia-Montojo M, 2011, EUR J NEUROL, V18, P1027, DOI 10.1111/j.1468-1331.2011.03410.x
   Ghoshal A, 2007, GLIA, V55, P483, DOI 10.1002/glia.20474
   GOSWAMI KKA, 1984, J GEN VIROL, V65, P1295, DOI 10.1099/0022-1317-65-8-1295
   Gulley ML, 2008, J MOL DIAGN, V10, P279, DOI 10.2353/jmoldx.2008.080023
   HAAHR S, 1994, ANN NY ACAD SCI, V724, P148, DOI 10.1111/j.1749-6632.1994.tb38903.x
   Hadinoto V, 2009, PLOS PATHOG, V5, DOI 10.1371/journal.ppat.1000496
   HAILE R, 1982, J NEUROL SCI, V56, P1, DOI 10.1016/0022-510X(82)90055-7
   Harberts E, 2011, P NATL ACAD SCI USA, V108, P13734, DOI 10.1073/pnas.1105143108
   Hayase Y, 1997, PSYCHIAT CLIN NEUROS, V51, P181, DOI 10.1111/j.1440-1819.1997.tb02580.x
   Ho Monto, 2000, Journal of Microbiology Immunology and Infection, V33, P205
   Honjo K, 2009, ALZHEIMERS DEMENT, V5, P348, DOI 10.1016/j.jalz.2008.12.001
   Ince PG, 2005, NEUROPATH APPL NEURO, V31, P345, DOI 10.1111/j.1365-2990.2005.00686.x
   Itzhaki RF, 2004, ANN NEUROL, V55, P299, DOI 10.1002/ana.10852
   Itzhaki RF, 1997, LANCET, V349, P241, DOI 10.1016/S0140-6736(96)10149-5
   Iwasaki T, 2004, ACTA NEUROPATHOL, V108, P485, DOI 10.1007/s00401-004-0909-0
   Jang H, 2012, J NEUROSCI, V32, P1545, DOI 10.1523/JNEUROSCI.5123-11.2012
   Jang HM, 2009, P NATL ACAD SCI USA, V106, P14063, DOI 10.1073/pnas.0900096106
   Jaworska J, 2010, P NATL ACAD SCI USA, V107, P8369, DOI 10.1073/pnas.0909951107
   Jellinger KA, 2008, NEURODEGENER DIS, V5, P118, DOI 10.1159/000113679
   Kammerman EM, 2006, MED HYPOTHESES, V66, P294, DOI 10.1016/j.mehy.2005.07.033
   Kang JH, 2011, J INFECT DIS, V204, P188, DOI 10.1093/infdis/jir239
   KAPILA CC, 1958, BMJ-BRIT MED J, V2, P1311, DOI 10.1136/bmj.2.5108.1311
   Karim S, 2014, CNS NEUROL DISORD-DR, V13, P429, DOI 10.2174/18715273113126660164
   Keen D, 2004, AUTISM, V8, P39, DOI 10.1177/1362361304040637
   Kern JK, 2006, J TOXICOL ENV HEAL B, V9, P485, DOI 10.1080/10937400600882079
   Klopfleisch R, 2006, VET PATHOL, V43, P463, DOI 10.1354/vp.43-4-463
   Koichi Y, 2007, HUMAN HERPESVIRUSES, DOI DOI 10.1053/jhep.2003.50291
   Kumar AM, 2011, J NEUROVIROL, V17, P26, DOI 10.1007/s13365-010-0003-4
   Larsson HJ, 2005, AM J EPIDEMIOL, V161, P916, DOI 10.1093/aje/kwi123
   Lassmann H, 2011, BRAIN, V134, P2772, DOI 10.1093/brain/awr197
   Levin LI, 2010, ANN NEUROL, V67, P824, DOI 10.1002/ana.21978
   Li YY, 2011, NEUROSCI LETT, V487, P94, DOI 10.1016/j.neulet.2010.09.079
   Libbey JE, 2005, J NEUROVIROL, V11, P1, DOI 10.1080/13550280590900553
   Liebert UG, 1997, INTERVIROLOGY, V40, P176, DOI 10.1159/000150544
   Lin WR, 2002, J PATHOL, V197, P395, DOI 10.1002/path.1127
   Ludwig H, 2000, REV SCI TECH OIE, V19, P259, DOI 10.20506/rst.19.1.1217
   Lünemann JD, 2010, ANN NEUROL, V67, P159, DOI 10.1002/ana.21886
   Lukiw WJ, 2010, NEUROREPORT, V21, P922, DOI 10.1097/WNR.0b013e32833da51a
   MacGowan DJL, 2007, NEUROLOGY, V68, P1944, DOI 10.1212/01.wnl.0000263188.77797.99
   Martinez ES, 2008, MOL BIOL, P22
   MARTYN CN, 1995, J NEUROL SCI, V132, P201, DOI 10.1016/0022-510X(95)00148-U
   Matsuzaki T, 2000, J NEUROVIROL, V6, P544, DOI 10.3109/13550280009091955
   Mattson MP, 2004, AGEING RES REV, V3, P105, DOI 10.1016/j.arr.2003.08.005
   McCormick AL, 2008, NEUROLOGY, V70, P278, DOI 10.1212/01.wnl.0000297552.13219.b4
   McGeer EG, 2007, CNS DRUGS, V21, P789, DOI 10.2165/00023210-200721100-00001
   Meckes DG, 2011, J VIROL, V85, P12844, DOI 10.1128/JVI.05853-11
   Mégret F, 2007, HUM IMMUNOL, V68, P294, DOI 10.1016/j.humimm.2006.12.003
   Michela Deleidi, 2012, TRANS MED, V121, P1
   Miklossy J, 2011, J NEUROINFLAMM, V8, DOI 10.1186/1742-2094-8-90
   Mirza Z, 2014, CNS NEUROL DISORD-DR, V13, pxxx
   Misra UK, 2002, POSTGRAD MED J, V78, P238, DOI 10.1136/pmj.78.918.238
   Mrak RE, 2005, NEUROBIOL AGING, V26, P349, DOI 10.1016/j.neurobiolaging.2004.05.010
   Munger KL, 2011, MULT SCLER J, V17, P1185, DOI 10.1177/1352458511408991
   Muravchick S, 2006, ANESTHESIOLOGY, V105, P819, DOI 10.1097/00000542-200610000-00029
   Nagatsu T, 2006, CELL MOL NEUROBIOL, V26, P781, DOI 10.1007/s10571-006-9061-9
   Neustadt RE, 1978, HVF SWINE FLU AFFAIR
   Nicolson GL, 2008, LABMEDICINE, V39, P291, DOI 10.1309/96M3BWYP42L11BFU
   Nicolson GL, 2007, J NEUROSCI RES, V85, P1143, DOI 10.1002/jnr.21203
   Nielsen NM, 2002, JAMA-J AM MED ASSOC, V287, P1650, DOI 10.1001/jama.287.13.1650
   Nix WA, 2004, NEUROLOGY, V62, P1372, DOI 10.1212/01.WNL.0000123258.86752.51
   Obeso JA, 2008, MOVEMENT DISORD, V23, pS548, DOI 10.1002/mds.22062
   Offermanns S., 2008, ENCY MOL PHARM, V2nd, P437, DOI DOI 10.1073/pnas.1000645107
   Oger J, 2007, J NEUROL SCI, V262, P100, DOI 10.1016/j.jns.2007.06.045
   Ordoñez G, 2010, CLIN NEUROL NEUROSUR, V112, P653, DOI 10.1016/j.clineuro.2010.04.018
   Perez-Cesari C, 2005, ACTA NEUROL SCAND, V112, P417, DOI 10.1111/j.1600-0404.2005.00491.x
   PERRON H, 1993, J GEN VIROL, V74, P65, DOI 10.1099/0022-1317-74-1-65
   Pietropaolo V, 2005, NEW MICROBIOL, V28, P199
   Popovich PG, 2008, NAT REV NEUROSCI, V9, P481, DOI 10.1038/nrn2398
   PRANZATELLI MR, 1994, PEDIATR NEUROL, V10, P131, DOI 10.1016/0887-8994(94)90045-0
   Rasool M, 2014, EVID-BASED COMPL ALT, V2014, DOI 10.1155/2014/979730
   RAUCH HC, 1975, INT ARCH ALLER A IMM, V48, P475, DOI 10.1159/000231335
   RAVENHOLT RT, 1982, LANCET, V2, P860
   Rigoni M, 2007, VIROLOGY, V364, P28, DOI 10.1016/j.virol.2007.02.031
   Rimmelzwaan GF, 2006, AM J PATHOL, V168, P176, DOI 10.2353/ajpath.2006.050466
   Rohn TT, 2011, PLOS ONE, V6, DOI 10.1371/journal.pone.0020495
   Sanders VJ, 1996, J NEUROVIROL, V2, P249, DOI 10.3109/13550289609146888
   Santiago O, 2010, EUR J CLIN MICROBIOL, V29, P857, DOI 10.1007/s10096-010-0940-0
   Sargsyan SA, 2010, NEUROLOGY, V74, P1127, DOI 10.1212/WNL.0b013e3181d865a1
   Schnell G, 2011, PLOS PATHOG, V7, DOI 10.1371/journal.ppat.1002286
   SERAFINI B, 2013, BRAIN, V1093, pE1
   Shi JX, 2009, NATURE, V460, P753, DOI 10.1038/nature08192
   Shinya K, 2000, ARCH VIROL, V145, P187, DOI 10.1007/s007050050016
   SHOJI H, 1993, J NEUROL, V240, P59, DOI 10.1007/BF00838449
   SOLA P, 1993, J NEUROL NEUROSUR PS, V56, P917, DOI 10.1136/jnnp.56.8.917
   Sotelo J, 2008, ANN NEUROL, V63, P303, DOI 10.1002/ana.21316
   Steele AJ, 2005, NEUROLOGY, V64, P454, DOI 10.1212/01.WNL.0000150899.76130.71
   Sue W, 2006, AM J CLIN NUTR, V83, p470S
   Sulzer D, 2007, TRENDS NEUROSCI, V30, P244, DOI 10.1016/j.tins.2007.03.009
   Swanborg RH, 2003, J NEUROIMMUNOL, V136, P1, DOI 10.1016/S0165-5728(02)00465-4
   Sylva R, 2011, PSYCHIAT DISORD WORL, V307, P833
   Tabrez S, 2012, CNS NEUROL DISORD-DR, V11, P395, DOI 10.2174/187152712800792785
   TAKAHASHI M, 1995, J EXP MED, V181, P2161, DOI 10.1084/jem.181.6.2161
   Tansey MG, 2008, FRONT BIOSCI-LANDMRK, V13, P709, DOI 10.2741/2713
   TOBLER LH, 1982, ARCH NEUROL-CHICAGO, V39, P565, DOI 10.1001/archneur.1982.00510210035008
   Toma Hassanain S, 2008, Semin Ophthalmol, V23, P249, DOI 10.1080/08820530802111085
   Toovey Stephen, 2008, Travel Med Infect Dis, V6, P114, DOI 10.1016/j.tmaid.2008.03.003
   Vandenbroeck K, 2011, GENES IMMUN, V12, P40, DOI 10.1038/gene.2010.46
   Verma A, 2006, J NEUROL SCI, V240, P59, DOI 10.1016/j.jns.2005.09.005
   Volmer R, 2007, J VIROL, V81, P8833, DOI 10.1128/JVI.00612-07
   WILLIAMS DB, 1991, MAYO CLIN PROC, V66, P54, DOI 10.1016/S0025-6196(12)61175-6
   Wolters EC, 2006, J NEURAL TRANSM-SUPP, P309
   Wozniak MA, 2011, PLOS ONE, V6, DOI 10.1371/journal.pone.0025152
   Wozniak MA, 2009, J ALZHEIMERS DIS, V16, P341, DOI 10.3233/JAD-2009-0963
   Wüthrich C, 2009, ANN NEUROL, V65, P742, DOI 10.1002/ana.21619
   Xu FJ, 2007, J PEDIATR-US, V151, P374, DOI 10.1016/j.jpeds.2007.04.065
   Yang WX, 1997, VIROLOGY, V229, P421, DOI 10.1006/viro.1997.8450
   Zhang C, 2005, J VIROL, V79, P8687, DOI 10.1128/JVI.79.14.8687-8697.2005
   Zhou L, 2013, VIROL J, V10, DOI 10.1186/1743-422X-10-172
   Zhou L, 2012, BMC GENOMICS, V13, DOI 10.1186/1471-2164-13-677
   Zhou L, 2010, MOL NEURODEGENER, V5, DOI 10.1186/1750-1326-5-27
   Zhou L, 2009, BMC INFECT DIS, V9, DOI 10.1186/1471-2334-9-192
   Zimmer SM, 2009, NEW ENGL J MED, V361, P279, DOI 10.1056/NEJMra0904322
   Zivadinov R, 2009, J NEUROL NEUROSUR PS, V80, P620, DOI 10.1136/jnnp.2008.154906
   Zlokovic BV, 2008, NEURON, V57, P178, DOI 10.1016/j.neuron.2008.01.003
NR 152
TC 25
Z9 27
U1 3
U2 35
PU BENTHAM SCIENCE PUBL
PI BUSUM
PA PO BOX 294, BUSUM, 1400 AG, NETHERLANDS
SN 1871-5273
EI 1996-3181
J9 CNS NEUROL DISORD-DR
JI CNS Neurol. Disord.-Drug Targets
PY 2014
VL 13
IS 7
BP 1213
EP 1223
DI 10.2174/187152731307141015122638
PG 11
WC Neurosciences; Pharmacology & Pharmacy
WE Science Citation Index Expanded (SCI-EXPANDED)
SC Neurosciences & Neurology; Pharmacology & Pharmacy
GA AS0UG
UT WOS:000343993400011
PM 25230220
DA 2025-08-11
ER

PT S
AU Hessenberger, M
   Haddad, S
   Obermair, GJ
AF Hessenberger, Manuel
   Haddad, Sabrin
   Obermair, Gerald J.
BE Striessnig, J
TI Pathophysiological Roles of Auxiliary Calcium Channel α2δ
   Subunits
SO VOLTAGE-GATED CA2PLUS CHANNELS: Pharmacology, Modulation and their Role
   in Human Disease
SE Handbook of Experimental Pharmacology
LA English
DT Article; Book Chapter
DE Brain disorders; CACNA2D1-4; Ca-V; Gabapentin; Pregabalin; Synapse
   formation; Synaptic transmission; Synaptopathy; Voltage-gated calcium
   channels
ID GENOME-WIDE ASSOCIATION; DEPRESSIVE SYMPTOMS; BIPOLAR DISORDER; SOLUBLE
   FORM; VOLTAGE; EXPRESSION; MOUSE; GABAPENTIN; VARIANTS; COMPLEX
AB alpha(2)delta proteins serve as auxiliary subunits of voltage-gated calcium channels, which are essential components of excitable cells such as skeletal and heart muscles, nerve cells of the brain and the peripheral nervous system, as well as endocrine cells. Over the recent years, alpha(2)delta proteins have been identified as critical regulators of synaptic functions, including the formation and differentiation of synapses. These functions require signalling mechanisms which are partly independent of calcium channels. Hence, in light of these features it is not surprising that the genes encoding for the four alpha(2)delta isoforms have recently been linked to neurological and neurodevelopmental disorders including epilepsy, autism spectrum disorders, schizophrenia, and depressive and bipolar disorders. Despite the increasing number of identified disease-associated mutations, the underlying pathophysiological mechanisms are only beginning to emerge. However, a thorough understanding of the pathophysiological role of alpha(2)delta proteins ideally serves two purposes: first, it will contribute to our understanding of general pathological mechanisms in synaptic disorders. Second, it may support the future development of novel and specific treatments for brain disorders. In this context, it is noteworthy that the antiepileptic and anti-allodynic drugs gabapentin and pregabalin both act via binding to alpha(2)delta proteins and are among the top sold drugs for treating neuropathic pain. In this book chapter, we will discuss recent developments in our understanding of the functions of alpha(2)delta proteins, both as calcium channel subunits and as independent regulatory entities. Furthermore, we present and summarize recently identified and likely pathogenic mutations in the genes encoding alpha(2)delta proteins and discuss potential underlying pathophysiological consequences at the molecular and structural level.
C1 [Hessenberger, Manuel; Haddad, Sabrin; Obermair, Gerald J.] Karl Landsteiner Univ Hlth Sci, Div Physiol, Dept Pharmacol Physiol & Microbiol, Krems, Austria.
   [Haddad, Sabrin] Med Univ Innsbruck, Inst Physiol, Innsbruck, Austria.
C3 Medical University of Innsbruck
RP Obermair, GJ (corresponding author), Karl Landsteiner Univ Hlth Sci, Div Physiol, Dept Pharmacol Physiol & Microbiol, Krems, Austria.
EM Manuel.Hessenberger@kl.ac.at; Sabrin.Haddad@kl.ac.at;
   Gerald.Obermair@kl.ac.at
RI ; , Gerald/AAD-3183-2020
OI Hessenberger, Manuel/0000-0003-3021-1100; Haddad,
   Sabrin/0009-0008-2049-9976; 
CR Ablinger C, 2022, INT J MOL SCI, V23, DOI 10.3390/ijms23179885
   Ablinger C, 2020, PFLUG ARCH EUR J PHY, V472, P845, DOI 10.1007/s00424-020-02420-2
   Anantharaman V, 2000, TRENDS BIOCHEM SCI, V25, P535, DOI 10.1016/S0968-0004(00)01672-8
   Andrade A, 2019, INT J MOL SCI, V20, DOI 10.3390/ijms20143537
   Angelotti T, 1996, FEBS LETT, V397, P331, DOI 10.1016/S0014-5793(96)01205-7
   Ba-Abbad R, 2016, OPHTHALMOLOGY, V123, P668, DOI 10.1016/j.ophtha.2015.09.045
   Barclay J, 2001, J NEUROSCI, V21, P6095, DOI 10.1523/JNEUROSCI.21-16-06095.2001
   Bauer CS, 2009, J NEUROSCI, V29, P4076, DOI 10.1523/JNEUROSCI.0356-09.2009
   Beeson KA, 2022, J PHYSIOL-LONDON, V600, P111, DOI 10.1113/JP282438
   Bikbaev A, 2020, J NEUROSCI, V40, P4824, DOI 10.1523/JNEUROSCI.1707-19.2020
   Brest P, 2020, TRENDS GENET, V36, P813, DOI 10.1016/j.tig.2020.08.003
   BRICKLEY K, 1995, FEBS LETT, V364, P129, DOI 10.1016/0014-5793(95)00371-F
   Brill J, 2004, J BIOL CHEM, V279, P7322, DOI 10.1074/jbc.M308778200
   Brockhaus J, 2018, J NEUROSCI, V38, P8277, DOI 10.1523/JNEUROSCI.0511-18.2018
   Brodbeck J, 2002, J BIOL CHEM, V277, P7684, DOI 10.1074/jbc.M109404200
   Brown JP, 1998, ANAL BIOCHEM, V255, P236, DOI 10.1006/abio.1997.2447
   Brown JP, 1998, J BIOL CHEM, V273, P25458, DOI 10.1074/jbc.273.39.25458
   Buraei Z, 2010, PHYSIOL REV, V90, P1461, DOI 10.1152/physrev.00057.2009
   Burashnikov E, 2010, HEART RHYTHM, V7, P1872, DOI 10.1016/j.hrthm.2010.08.026
   Burgess DL, 1999, MOL CELL NEUROSCI, V13, P293, DOI 10.1006/mcne.1999.0748
   Butler Kameryn M, 2018, Case Rep Genet, V2018, P6308283, DOI 10.1155/2018/6308283
   Calderón-Rivera A, 2012, CELL CALCIUM, V51, P22, DOI 10.1016/j.ceca.2011.10.002
   Cantí C, 2005, P NATL ACAD SCI USA, V102, P11230, DOI 10.1073/pnas.0504183102
   Cassidy JS, 2014, P NATL ACAD SCI USA, V111, P8979, DOI 10.1073/pnas.1403731111
   Celli R, 2017, CURR NEUROPHARMACOL, V15, P918, DOI 10.2174/1570159X15666170309105451
   Chen JJ, 2018, CELL REP, V22, P2307, DOI 10.1016/j.celrep.2018.02.021
   Cole RL, 2005, J COMP NEUROL, V491, P246, DOI 10.1002/cne.20693
   Cottrell GS, 2018, J NEUROSCI, V38, P9186, DOI 10.1523/JNEUROSCI.3572-15.2018
   CRAWFORD P, 1987, J NEUROL NEUROSUR PS, V50, P682, DOI 10.1136/jnnp.50.6.682
   Dahimene S, 2022, BRAIN, V145, P2721, DOI 10.1093/brain/awac081
   Davies A, 2007, TRENDS PHARMACOL SCI, V28, P220, DOI 10.1016/j.tips.2007.03.005
   Davies A, 2010, P NATL ACAD SCI USA, V107, P1654, DOI 10.1073/pnas.0908735107
   de Bagneaux PC, 2020, PLOS GENET, V16, DOI 10.1371/journal.pgen.1008625
   De Rubeis S, 2014, NATURE, V515, P209, DOI 10.1038/nature13772
   DEJONGH KS, 1990, J BIOL CHEM, V265, P14738
   Deng MC, 2019, ANESTHESIOLOGY, V130, P804, DOI 10.1097/ALN.0000000000002648
   Dolphin AC, 2021, FUNCTION, V2, DOI 10.1093/function/zqaa027
   Dolphin Annette C, 2018, F1000Res, V7, DOI 10.12688/f1000research.16104.1
   Dolphin AC, 2016, J PHYSIOL-LONDON, V594, P5369, DOI 10.1113/JP272262
   Dolphin AC, 2012, NAT REV NEUROSCI, V13, P542, DOI 10.1038/nrn3311
   Donato R, 2006, J NEUROSCI, V26, P12576, DOI 10.1523/JNEUROSCI.3080-06.2006
   Dooley DJ, 2007, TRENDS PHARMACOL SCI, V28, P75, DOI 10.1016/j.tips.2006.12.006
   Dunn EC, 2016, DEPRESS ANXIETY, V33, P265, DOI 10.1002/da.22484
   Edvardson S, 2013, J MED GENET, V50, P118, DOI 10.1136/jmedgenet-2012-101223
   El-Awaad E, 2019, SCI REP-UK, V9, DOI 10.1038/s41598-019-52655-y
   ELLIS SB, 1988, SCIENCE, V241, P1661, DOI 10.1126/science.2458626
   Eroglu Ç, 2009, CELL, V139, P380, DOI 10.1016/j.cell.2009.09.025
   Escayg A, 2000, AM J HUM GENET, V66, P1531, DOI 10.1086/302909
   Fell B, 2016, J NEUROSCI, V36, P11024, DOI 10.1523/JNEUROSCI.3468-14.2016
   Ferron Laurent, 2021, Neuronal Signal, V5, pNS20200095, DOI 10.1042/NS20200095
   Ferron L, 2018, ELIFE, V7, DOI 10.7554/eLife.37507
   Field MJ, 1999, PAIN, V80, P391, DOI 10.1016/S0304-3959(98)00239-5
   Fu JL, 2022, DRUG AGING, V39, P523, DOI 10.1007/s40266-022-00946-x
   Gandini MA, 2022, FEBS J, V289, P614, DOI 10.1111/febs.15759
   Gao BN, 2000, J BIOL CHEM, V275, P12237, DOI 10.1074/jbc.275.16.12237
   Gao S, 2021, NATURE, V596, P143, DOI 10.1038/s41586-021-03699-6
   Geisler S, 2019, J NEUROSCI, V39, P2581, DOI 10.1523/JNEUROSCI.2234-18.2019
   Geisler S, 2015, GEN PHYSIOL BIOPHYS, V34, P105, DOI 10.4149/gpb_2014037
   Geisler SM, 2021, FRONT SYNAPTIC NEURO, V13, DOI 10.3389/fnsyn.2021.634412
   Goins A, 2021, PHARMACOL THERAPEUT, V227, DOI 10.1016/j.pharmthera.2021.107926
   Gong HC, 2001, J MEMBRANE BIOL, V184, P35, DOI 10.1007/s00232-001-0072-7
   Guo H, 2018, MOL AUTISM, V9, DOI 10.1186/s13229-018-0247-z
   Gurnett CA, 1997, J BIOL CHEM, V272, P18508, DOI 10.1074/jbc.272.29.18508
   Gurnett CA, 1996, NEURON, V16, P431, DOI 10.1016/S0896-6273(00)80061-6
   Hendrich J, 2008, P NATL ACAD SCI USA, V105, P3628, DOI 10.1073/pnas.0708930105
   Hibino H, 2003, P NATL ACAD SCI USA, V100, P307, DOI 10.1073/pnas.0136791100
   Hino-Fukuyo N, 2015, HUM GENET, V134, P649, DOI 10.1007/s00439-015-1553-6
   Hoppa MB, 2012, NATURE, V486, P122, DOI 10.1038/nature11033
   Huang XF, 2015, GENET MED, V17, P271, DOI 10.1038/gim.2014.138
   Iossifov I, 2014, NATURE, V515, P216, DOI 10.1038/nature13908
   Iossifov I, 2012, NEURON, V74, P285, DOI 10.1016/j.neuron.2012.04.009
   Ivanov SV, 2004, AM J PATHOL, V165, P1007, DOI 10.1016/S0002-9440(10)63362-7
   Kadurin I, 2022, FUNCTION, V3, DOI 10.1093/function/zqac013
   Kadurin I, 2017, SCI REP-UK, V7, DOI 10.1038/srep43802
   Kadurin I, 2016, ELIFE, V5, DOI 10.7554/eLife.21143
   Kerov V, 2018, J NEUROSCI, V38, P6145, DOI 10.1523/JNEUROSCI.3818-16.2018
   Klassen T, 2011, CELL, V145, P1036, DOI 10.1016/j.cell.2011.05.025
   Klomp A, 2022, PLOS ONE, V17, DOI 10.1371/journal.pone.0263197
   Klugbauer N, 1999, J NEUROSCI, V19, P684
   Klugbauer N, 2003, J BIOENERG BIOMEMBR, V35, P639, DOI 10.1023/B:JOBB.0000008028.41056.58
   Knoflach D, 2013, CHANNELS, V7, P503, DOI 10.4161/chan.26368
   Komatsu S, 2021, MOL PAIN, V17, DOI 10.1177/17448069211052167
   Kurshan PT, 2009, NAT NEUROSCI, V12, P1415, DOI 10.1038/nn.2417
   Lana B, 2016, SCI REP-UK, V6, DOI 10.1038/srep24531
   Lana B, 2014, PAIN, V155, P522, DOI 10.1016/j.pain.2013.12.001
   Lee A, 2015, J BIOL CHEM, V290, P1505, DOI 10.1074/jbc.M114.607465
   Lee ST, 2021, ANN NEUROL, V89, P740, DOI 10.1002/ana.26017
   Li CY, 2006, PAIN, V125, P20, DOI 10.1016/j.pain.2006.04.022
   Li LY, 2021, CELL REP, V36, DOI 10.1016/j.celrep.2021.109396
   Li Z, 2011, EUR J PHARMACOL, V667, P80, DOI 10.1016/j.ejphar.2011.05.054
   Liu JY, 2018, SCHIZOPHR RES, V192, P240, DOI 10.1016/j.schres.2017.04.033
   Loh KWZ, 2020, PFLUG ARCH EUR J PHY, V472, P653, DOI 10.1007/s00424-020-02398-x
   Lotarski S, 2014, EPILEPSY RES, V108, P833, DOI 10.1016/j.eplepsyres.2014.03.002
   Luo ZD, 2001, J NEUROSCI, V21, P1868, DOI 10.1523/JNEUROSCI.21-06-01868.2001
   Macabuag N, 2015, J NEUROSCI, V35, P14636, DOI 10.1523/JNEUROSCI.3034-15.2015
   Marais E, 2001, MOL PHARMACOL, V59, P1243, DOI 10.1124/mol.59.5.1243
   Mastrolia V, 2017, DIABETES, V66, P897, DOI 10.2337/db16-0336
   Meda SA, 2014, P NATL ACAD SCI USA, V111, pE2066, DOI 10.1073/pnas.1313093111
   Mefford HC, 2011, ANN NEUROL, V70, P974, DOI 10.1002/ana.22645
   Meyer JO, 2019, CELL REP, V29, P22, DOI 10.1016/j.celrep.2019.08.079
   Moons T, 2016, PLOS ONE, V11, DOI 10.1371/journal.pone.0150464
   Neely GG, 2010, CELL, V143, P628, DOI 10.1016/j.cell.2010.09.047
   Nieto-Rostro M, 2018, P NATL ACAD SCI USA, V115, pE12043, DOI 10.1073/pnas.1811212115
   Obermair GJ, 2008, CURR OPIN PHARMACOL, V8, P311, DOI 10.1016/j.coph.2008.01.008
   Obermair GJ, 2005, J BIOL CHEM, V280, P2229, DOI 10.1074/jbc.M411501200
   Okbay A, 2016, NAT GENET, V48, P624, DOI 10.1038/ng.3552
   Patel R, 2016, PHARMACOL RES PERSPE, V4, DOI 10.1002/prp2.205
   Patel R, 2013, J NEUROSCI, V33, P16412, DOI 10.1523/JNEUROSCI.1026-13.2013
   Pietrobon D, 2013, BBA-BIOMEMBRANES, V1828, P1655, DOI 10.1016/j.bbamem.2012.11.012
   Pippucci T, 2013, PLOS ONE, V8, DOI 10.1371/journal.pone.0082154
   Pirone A, 2014, J NEUROSCI, V34, P434, DOI 10.1523/JNEUROSCI.3085-13.2014
   Prabhu S, 2012, GENOME RES, V22, P2230, DOI 10.1101/gr.137885.112
   Punetha J, 2019, ANN CLIN TRANSL NEUR, V6, P1395, DOI 10.1002/acn3.50824
   Rajakulendran S, 2016, CSH PERSPECT MED, V6, DOI 10.1101/cshperspect.a022723
   Redin C, 2017, NAT GENET, V49, P36, DOI 10.1038/ng.3720
   Risher WC, 2018, J CELL BIOL, V217, P3747, DOI 10.1083/jcb.201802057
   Risher WC, 2020, CURR OPIN NEUROBIOL, V63, P162, DOI 10.1016/j.conb.2020.04.007
   Savalli N, 2016, J GEN PHYSIOL, V148, P147, DOI 10.1085/jgp.201611586
   Schlick B, 2010, NEUROSCIENCE, V167, P786, DOI 10.1016/j.neuroscience.2010.02.037
   Schöpf CL, 2021, P NATL ACAD SCI USA, V118, DOI 10.1073/pnas.1920827118
   SHARP AH, 1987, J BIOL CHEM, V262, P12309
   Shi Y, 2019, P NATL ACAD SCI USA, V116, P26816, DOI 10.1073/pnas.1911956116
   Skafidas E, 2014, MOL PSYCHIATR, V19, P504, DOI 10.1038/mp.2012.126
   Smedler E, 2019, EUR NEUROPSYCHOPHARM, V29, P1152, DOI 10.1016/j.euroneuro.2019.07.132
   Smith M, 2012, BBA-BIOENERGETICS, V1817, P1796, DOI 10.1016/j.bbabio.2012.04.004
   Smoller JW, 2013, LANCET, V381, P1371, DOI 10.1016/S0140-6736(12)62129-1
   Stahl EA, 2019, NAT GENET, V51, P793, DOI 10.1038/s41588-019-0397-8
   Stephens GJ, 2019, CHANNELS, V13, P120, DOI 10.1080/19336950.2019.1600968
   Striessnig J, 2021, FRONT SYNAPTIC NEURO, V13, DOI 10.3389/fnsyn.2021.634760
   Striessnig J, 2016, J PHYSIOL-LONDON, V594, P5817, DOI 10.1113/JP272619
   Sun WJ, 2020, J CLIN INVEST, V130, P345, DOI 10.1172/JCI130391
   Surmeier DJ, 2007, LANCET NEUROL, V6, P933, DOI 10.1016/S1474-4422(07)70246-6
   Tedeschi A, 2016, NEURON, V92, P419, DOI 10.1016/j.neuron.2016.09.026
   Templin C, 2011, EUR HEART J, V32, P1077, DOI 10.1093/eurheartj/ehr076
   Tombácz D, 2017, SCI REP-UK, V7, DOI 10.1038/s41598-017-06522-3
   Tran-Van-Minh A, 2010, J NEUROSCI, V30, P12856, DOI 10.1523/JNEUROSCI.2700-10.2010
   Tuluc P, 2007, P NATL ACAD SCI USA, V104, P11091, DOI 10.1073/pnas.0700577104
   Tuluc P, 2021, CELLS-BASEL, V10, DOI 10.3390/cells10082004
   Valence S, 2019, GENET MED, V21, P553, DOI 10.1038/s41436-018-0089-2
   Van Den Bossche MJ, 2012, AM J MED GENET B, V159B, P465, DOI 10.1002/ajmg.b.32053
   van Loo KMJ, 2019, J NEUROSCI, V39, P3175, DOI 10.1523/JNEUROSCI.1731-18.2019
   Vergult S, 2015, EUR J HUM GENET, V23, P628, DOI 10.1038/ejhg.2014.141
   Wang MH, 1999, BIOCHEM J, V342, P313, DOI 10.1042/0264-6021:3420313
   Wang TT, 2016, CELL REP, V16, P2875, DOI 10.1016/j.celrep.2016.08.030
   Whittaker CA, 2002, MOL BIOL CELL, V13, P3369, DOI 10.1091/mbc.E02-05-0259
   Wiffen PJ, 2005, COCHRANE DB SYST REV, DOI [10.1002/14651858.CD005452, 10.1002/14651858.CD005451]
   Winham SJ, 2014, J AFFECT DISORDERS, V165, P151, DOI 10.1016/j.jad.2014.04.026
   Wu JP, 2016, NATURE, V537, P191, DOI 10.1038/nature19321
   Wycisk KA, 2006, INVEST OPHTH VIS SCI, V47, P3523, DOI 10.1167/iovs.06-0271
   Wycisk KA, 2006, AM J HUM GENET, V79, P973, DOI 10.1086/508944
   Yamaguchi H, 2000, BIOCHEM BIOPH RES CO, V267, P156, DOI 10.1006/bbrc.1999.1926
   Yao X, 2022, CELL RES, V32, P946, DOI 10.1038/s41422-022-00663-5
   Yasuda T, 2004, EUR J NEUROSCI, V20, P1, DOI 10.1111/j.1460-9568.2004.03434.x
   Yin XY, 2017, AM J MED GENET B, V174, P557, DOI 10.1002/ajmg.b.32540
   Zamponi GW, 2016, NAT REV DRUG DISCOV, V15, P19, DOI 10.1038/nrd.2015.5
   Zhang TX, 2018, J PSYCHIATR RES, V106, P99, DOI 10.1016/j.jpsychires.2018.09.020
   Zhang Y, 2010, J BIOL CHEM, V285, P2527, DOI 10.1074/jbc.M109.022236
   Zhou JJ, 2022, J NEUROCHEM, V161, P40, DOI 10.1111/jnc.15573
NR 160
TC 2
Z9 2
U1 1
U2 4
PU SPRINGER INTERNATIONAL PUBLISHING AG
PI CHAM
PA GEWERBESTRASSE 11, CHAM, CH-6330, SWITZERLAND
SN 0171-2004
BN 978-3-031-38439-4; 978-3-031-38437-0; 978-3-031-38436-3
J9 HANDB EXP PHARMACOL
JI Handb. Exp. Pharmacol.
PY 2023
VL 279
BP 289
EP 316
DI 10.1007/164_2022_630
D2 10.1007/978-3-031-38437-0
PG 28
WC Medicine, Research & Experimental; Pharmacology & Pharmacy
WE Book Citation Index – Science (BKCI-S)
SC Research & Experimental Medicine; Pharmacology & Pharmacy
GA BX3NH
UT WOS:001283271200013
PM 36598609
DA 2025-08-11
ER

PT J
AU Kim, S
   Kim, DG
   Gonzales, EI
   Mabunga, DFN
   Shin, D
   Jeon, SJ
   Shin, CY
   Ahn, T
   Kwon, KJ
AF Kim, Seonmin
   Kim, Do Gyeong
   Gonzales, Edson Iuck
   Mabunga, Darine Froy N.
   Shin, Dongpil
   Jeon, Se Jin
   Shin, Chan Young
   Ahn, TaeJin
   Kwon, Kyoung Ja
TI Effects of Intraperitoneal N-methyl-D-aspartate (NMDA) Administration on
   Nociceptive/Repetitive Behaviors in Juvenile Mice
SO BIOMOLECULES & THERAPEUTICS
LA English
DT Article
DE Stereotypy; Tail Licking/Biting; Nociception; Repetitive Behavior; E/I
   Imbalance
ID AMINO-ACID ANTAGONISTS; SUBSTANCE-P ANALOGS; PHARMACOLOGICAL
   CHARACTERIZATION; INTRATHECAL INJECTION; RECEPTOR ANTAGONIST;
   ANIMAL-MODEL; KAINIC ACID; NOCICEPTION; MK-801; RATS
AB Dysregulation of excitatory neurotransmission has been implicated in the pathogenesis of neuropsychiatric disorders. Pharmacological inhibition of N-methyl-D-aspartate receptors is widely used to model neurobehavioral pathologies and underlying mechanisms. There is ample evidence that overstimulation of N-methyl-D-aspartate-dependent neurotransmission may induce neurobehavioral abnormalities, such as repetitive behaviors and hypersensitization to nociception and cognitive disruption, pharmacological modeling using N-methyl-D-aspartate has been limited due to the induction of neurotoxicity and blood brain barrier breakdown, especially in young animals. In this study, we examined the effects of intraperitoneal N-methyl-D-aspartateadministration on nociceptive and repetitive behaviors in ICR mice. Intraperitoneal injection of N-methyl-D-aspartate induced repetitive grooming and tail biting/licking behaviors in a dose- and age-dependent manner. Nociceptive and repetitive behaviors were more prominent in juvenile mice than adult mice. We did not observe extensive blood brain barrier breakdown or neuronal cell death after peritoneal injection of N-methyl-D-aspartate, indicating limited neurotoxic effects despite a significant increase in N-methyl-D-aspartate concentration in the cerebrospinal fluid. These findings suggest that the observed behavioral changes were not mediated by general N-methyl-D-aspartate toxicity. In the hot plate test, we found that the latency of paw licking and jumping decreased in the N-methyl-D-aspartate -exposed mice especially in the 75 mg/kg group, suggesting increased nociceptive sensitivity in N-methyl-D-aspartate-treated animals. Repetitive behaviors and increased pain sensitivity are often comorbid in psychiatric disorders (e.g., autism spectrum disorder). Therefore, the behavioral characteristics of intraperitoneal N-methyl-D-aspartate-administered mice described herein may be valuable for studying the mechanisms underlying relevant disorders and screening candidate therapeutic molecules.
C1 [Kim, Seonmin; Kim, Do Gyeong; Gonzales, Edson Iuck; Mabunga, Darine Froy N.; Shin, Dongpil; Jeon, Se Jin; Shin, Chan Young; Kwon, Kyoung Ja] Konkuk Univ, Sch Med, Dept Neurosci, Seoul 05029, South Korea.
   [Ahn, TaeJin] Handong Global Univ, Life Sci, Pohang 37554, South Korea.
C3 Konkuk University; Konkuk University Medical Center; Handong Global
   University
RP Kwon, KJ (corresponding author), Konkuk Univ, Sch Med, Dept Neurosci, Seoul 05029, South Korea.; Ahn, T (corresponding author), Handong Global Univ, Life Sci, Pohang 37554, South Korea.
EM taejin.ahn@handong.edu; kjjasmine@hanmail.net
RI Choi, Hayoung/AAI-8638-2020; Jeon, Sejin/GWU-7864-2022
OI Shin, Chan Young/0000-0003-1764-6740
FU National Research Foundation of Korea (NRF) - Ministry of Science, ICT &
   Future Planning [NRF-2016R1A2B4014707]; National Research Foundation
   (NRF) - Korean government [NRF-2017M3A9G2077568]; Business for Startup
   growth and technological development (TIPS Program) - Korea Ministry of
   SMEs and Startups [S2525668]
FX This work was supported by Basic Science Research Program through the
   National Research Foundation of Korea (NRF) funded by the Ministry of
   Science, ICT & Future Planning (NRF-2016R1A2B4014707); by the Bio &
   Medical Technology Development Program of the National Research
   Foundation (NRF) funded by the Korean government (NRF-2017M3A9G2077568);
   and by the Business for Startup growth and technological development
   (TIPS Program grants No. S2525668) funded by Korea Ministry of SMEs and
   Startups in 2017.
CR Brace H, 1997, BRAIN RES BULL, V43, P447, DOI 10.1016/S0361-9230(97)00064-6
   Brambilla A, 1996, EUR J PHARMACOL, V305, P115, DOI 10.1016/0014-2999(96)00145-8
   CAHUSAC PMB, 1984, NEUROPHARMACOLOGY, V23, P719, DOI 10.1016/0028-3908(84)90102-3
   Cairns BE, 2003, J NEUROPHYSIOL, V90, P2098, DOI 10.1152/jn.00353.2003
   Chung KC, 2000, J NEUROCHEM, V75, P9, DOI 10.1046/j.1471-4159.2000.0750009.x
   DICKENSON AH, 1990, BRAIN RES, V506, P31, DOI 10.1016/0006-8993(90)91195-M
   DICKENSON AH, 1991, NEUROSCI LETT, V121, P263, DOI 10.1016/0304-3940(91)90700-4
   Gao R, 2015, CURR MOL MED, V15, P146, DOI 10.2174/1566524015666150303003028
   GIMENEZLLORT L, 1995, PHARMACOL BIOCHEM BE, V51, P205, DOI 10.1016/0091-3057(94)00420-N
   HYLDEN JLK, 1981, BRAIN RES, V217, P212, DOI 10.1016/0006-8993(81)90203-1
   HYLDEN JLK, 1983, J PHARMACOL EXP THER, V226, P398
   Javitt DC, 2012, SCHIZOPHRENIA BULL, V38, P958, DOI 10.1093/schbul/sbs069
   Jinks SL, 1998, J NEUROPHYSIOL, V79, P1613
   Kábová R, 1999, EPILEPSIA, V40, P1357, DOI 10.1111/j.1528-1157.1999.tb02006.x
   Kehrer C, 2008, FRONT MOL NEUROSCI, V1, DOI 10.3389/neuro.02/006.2008
   Kim H, 2016, BEHAV BRAIN FUNCT, V12, DOI 10.1186/s12993-016-0087-y
   Kim JW, 2019, NEUROPSYCHOPHARMACOL, V44, P314, DOI 10.1038/s41386-018-0098-5
   Kim JW, 2017, NEUROPHARMACOLOGY, V113, P71, DOI 10.1016/j.neuropharm.2016.09.014
   Kim KC, 2014, MOL NEUROBIOL, V49, P512, DOI 10.1007/s12035-013-8535-2
   KRISTENSEN JD, 1994, PAIN, V56, P59, DOI 10.1016/0304-3959(94)90150-3
   Lee EJ, 2015, CURR OPIN PHARMACOL, V20, P8, DOI 10.1016/j.coph.2014.10.007
   McRoberts JA, 2001, GASTROENTEROLOGY, V120, P1737, DOI 10.1053/gast.2001.24848
   MJELLEM N, 1993, BRAIN RES, V626, P78, DOI 10.1016/0006-8993(93)90565-5
   Moy SS, 2013, NEUROTOXICOL TERATOL, V36, P36, DOI 10.1016/j.ntt.2012.07.007
   MURRAY CW, 1991, PAIN, V44, P179, DOI 10.1016/0304-3959(91)90135-K
   Nelson SB, 2015, NEURON, V87, P684, DOI 10.1016/j.neuron.2015.07.033
   Nozari M, 2014, PSYCHOPHARMACOLOGY, V231, P4361, DOI 10.1007/s00213-014-3580-8
   OGREN SO, 1984, NEUROPHARMACOLOGY, V23, P915, DOI 10.1016/0028-3908(84)90005-4
   RAIGORODSKY G, 1990, EUR J PHARMACOL, V182, P37, DOI 10.1016/0014-2999(90)90491-N
   Rung JP, 2005, PROG NEURO-PSYCHOPH, V29, P827, DOI 10.1016/j.pnpbp.2005.03.004
   SAKURADA T, 1994, EUR J PHARMACOL, V261, P85, DOI 10.1016/0014-2999(94)90304-2
   SAKURADA T, 1990, BRIT J PHARMACOL, V101, P307, DOI 10.1111/j.1476-5381.1990.tb12706.x
   SAKURADA T, 1989, EUR J PHARMACOL, V174, P153, DOI 10.1016/0014-2999(89)90307-5
   SAKURADA T, 1994, N-S ARCH PHARMACOL, V350, P387
   SCHOEPP DD, 1990, EUR J PHARMACOL, V182, P421, DOI 10.1016/0014-2999(90)90039-9
   Svoboda J, 2015, FRONT BEHAV NEUROSCI, V9, DOI 10.3389/fnbeh.2015.00075
   Tan-No K, 2000, PAIN, V86, P55, DOI 10.1016/S0304-3959(99)00312-7
   TJOLSEN A, 1991, J PHARMACOL METHOD, V25, P241, DOI 10.1016/0160-5402(91)90014-V
   URCA G, 1988, EUR J PHARMACOL, V153, P211, DOI 10.1016/0014-2999(88)90608-5
   Uzunova G, 2016, WORLD J BIOL PSYCHIA, V17, P174, DOI 10.3109/15622975.2015.1085597
   van der Staay FJ, 2011, BEHAV BRAIN RES, V220, P215, DOI 10.1016/j.bbr.2011.01.052
   Won H, 2012, NATURE, V486, P261, DOI 10.1038/nature11208
   Wu H, 2016, NEUROSCIENCE, V322, P221, DOI 10.1016/j.neuroscience.2016.02.043
   YAMAMOTO T, 1992, ANESTHESIOLOGY, V77, P757, DOI 10.1097/00000542-199210000-00021
NR 44
TC 3
Z9 4
U1 1
U2 7
PU KOREAN SOC APPLIED PHARMACOLOGY
PI SEOUL
PA RM 805, KOREAN FEDERATION SCIENCE & TECHNOLOGY B/D, 635-4 YEOKSAM-DONG,
   KANGNAM-GU, SEOUL, 135-703, SOUTH KOREA
SN 1976-9148
EI 2005-4483
J9 BIOMOL THER
JI Biomol. Ther.
PD MAR
PY 2019
VL 27
IS 2
DI 10.4062/biomolther.2018.230
PG 10
WC Biochemistry & Molecular Biology; Pharmacology & Pharmacy
WE Science Citation Index Expanded (SCI-EXPANDED)
SC Biochemistry & Molecular Biology; Pharmacology & Pharmacy
GA HN4RB
UT WOS:000460170100006
PM 30580503
OA Green Submitted, Green Published
DA 2025-08-11
ER

PT J
AU Török, F
   Salamon, S
   Ortner, NJ
   Fernández-Quintero, ML
   Matthes, J
   Striessnig, J
AF Torok, Ferenc
   Salamon, Sarah
   Ortner, Nadine J.
   Fernandez-Quintero, Monica L.
   Matthes, Jan
   Striessnig, Jorg
TI Inactivation induced by pathogenic Cav1.3 L-type
   Ca<SUP>2+</SUP>-channel variants enhances sensitivity for
   dihydropyridine Ca<SUP>2+</SUP> channel blockers
SO BRITISH JOURNAL OF PHARMACOLOGY
LA English
DT Article
DE CACNA1D; channelopathies; gain-of-function mutations; isradipine;
   voltage-gated calcium channels
ID AUTISM SPECTRUM DISORDERS; DE-NOVO MUTATIONS; CALCIUM-CHANNELS; CONCISE
   GUIDE; PHARMACOLOGY; MECHANISM; CACNA1D; BINDING; NITRENDIPINE;
   MODULATION
AB Background and Purpose: Pathogenic gain-of-function mutations in Ca(v)1.3 L-type voltage-gated Ca2+-channels (CACNA1D) cause neurodevelopmental disorders with or without endocrine symptoms. We aimed to confirm a pathogenic gain-of function phenotype of CACNA1D de novo missense mutations A749T and L271H, and investigated the molecular mechanism causing their enhanced sensitivity for the Ca2+-channel blocker isradipine, a potential therapeutic for affected patients.
   Experimental Approach: Wildtype and mutant channels were expressed in tsA-201 cells and their gating analysed using whole-cell and single-channel patch-clamp recordings. The voltage-dependence of isradipine action was quantified using protocols inducing variable fractions of inactivated channels. The molecular basis for altered channel gating in the mutants was investigated using in silico modelling and molecular dynamics simulations.
   Key Results: Both mutations were confirmed pathogenic due to characteristic shifts of voltage-dependent activation and inactivation towards negative potentials (similar to 20 mV). At negative holding potentials both mutations showed significantly higher isradipine sensitivity compared to wildtype. The affinity for wildtype and mutant channels increased with channel inactivation as predicted by the modulated receptor hypothesis (30- to 40-fold). The IC50 was indistinguishable for wildtype and mutants when >50% of channels were inactivated.
   Conclusions and Implications: Mutations A749T and L271H induce pathogenic gating changes. Like wildtype, isradipine inhibition is strongly voltage-dependent. Our data explains their apparent higher drug sensitivity at a given negative voltage by the availability of more inactivated channels due to their more negative inactivation voltage range. Low nanomolar isradipine concentrations will only inhibit Ca(v)1.3 channels in neurons during prolonged depolarized states without selectivity for mutant channels.
C1 [Torok, Ferenc; Ortner, Nadine J.; Striessnig, Jorg] Univ Innsbruck, Ctr Mol Biosci Innsbruck, Dept Pharmacol & Toxicol, Innsbruck, Austria.
   [Salamon, Sarah; Matthes, Jan] Univ Cologne, Inst 2, Ctr Pharmacol, Cologne, Germany.
   [Fernandez-Quintero, Monica L.] Univ Innsbruck, Ctr Mol Biosci Innsbruck, Dept Gen Inorgan & Theoret Chem, Innsbruck, Austria.
C3 University of Innsbruck; University of Cologne; University of Innsbruck
RP Striessnig, J (corresponding author), Univ Innsbruck, Ctr Mol Biosci, Pharmacol & Toxicol, Innrain 80-82, A-6020 Innsbruck, Austria.
EM joerg.striessnig@uibk.ac.at
RI Striessnig, Joerg/S-9334-2017; Matthes, Jan/AAF-1229-2020; Ortner,
   Nadine/MVW-4231-2025
OI Striessnig, Joerg/0000-0002-9406-7120; Torok,
   Ferenc/0009-0006-8133-5778; Matthes, Jan/0000-0003-2754-1555; 
FU European Community Marie Sklodowska-Curie COFUND [847681]; Austrian
   Science Fund (FWF)
FX This work was supported by the European Community Marie Sklodowska-Curie
   COFUND (847681, ARDRE). This research was funded in whole or in part by
   the Austrian Science Fund (FWF, DOI 10.55776/P35722, DOI
   10.55776/P35087, DOI 10.55776/DOC30). For open access purposes, the
   author has applied a CC BY public copyright licence to any author
   accepted manuscript version arising from this submission.
CR Abraham Mark James, 2015, SoftwareX, V1-2, P19, DOI 10.1016/j.softx.2015.06.001
   Alexander SPH, 2023, BRIT J PHARMACOL, V180, pS145, DOI 10.1111/bph.16178
   Alexander SPH, 2023, BRIT J PHARMACOL, V180, pS1, DOI 10.1111/bph.16176
   Alexander SPH, 2018, BRIT J PHARMACOL, V175, P407, DOI 10.1111/bph.14112
   BEAN BP, 1984, P NATL ACAD SCI-BIOL, V81, P6388, DOI 10.1073/pnas.81.20.6388
   Bock G, 2011, J BIOL CHEM, V286, P42736, DOI 10.1074/jbc.M111.269951
   Carmeliet E, 1998, PROG BIOPHYS MOL BIO, V70, P1, DOI 10.1016/S0079-6107(98)00002-9
   Curtis MJ, 2022, BRIT J PHARMACOL, V179, P3907, DOI 10.1111/bph.15868
   DARDEN T, 1993, J CHEM PHYS, V98, P10089, DOI 10.1063/1.464397
   Alemany MCD, 2020, CHANNELS, V14, P175, DOI 10.1080/19336950.2020.1761171
   EVANS DJ, 1985, J CHEM PHYS, V83, P4069, DOI 10.1063/1.449071
   Faul F, 2007, BEHAV RES METHODS, V39, P175, DOI 10.3758/BF03193146
   Filippini L, 2023, BRIT J PHARMACOL, V180, P1289, DOI 10.1111/bph.16060
   Fornace ME, 2015, J CHEM THEORY COMPUT, V11, P568, DOI 10.1021/ct5011032
   Group MOEMCC, 2020, MOL OPERATING ENV MO, P1010
   Herzig S, 2007, FASEB J, V21, P1527, DOI 10.1096/fj.06-7377com
   Hess B, 1997, J COMPUT CHEM, V18, P1463, DOI 10.1002/(SICI)1096-987X(199709)18:12<1463::AID-JCC4>3.0.CO;2-H
   Hofer NT, 2020, MOL AUTISM, V11, DOI 10.1186/s13229-019-0310-4
   Huang H, 2013, MOL PHARMACOL, V84, P643, DOI 10.1124/mol.113.087155
   Huang J, 2017, NAT METHODS, V14, P71, DOI [10.1038/NMETH.4067, 10.1038/nmeth.4067]
   Ives CM, 2023, J GEN PHYSIOL, V155, DOI 10.1085/jgp.202213226
   Jo S, 2009, BIOPHYS J, V97, P50, DOI 10.1016/j.bpj.2009.04.013
   JORGENSEN WL, 1983, J CHEM PHYS, V79, P926, DOI 10.1063/1.445869
   Koschak A, 2001, J BIOL CHEM, V276, P22100, DOI 10.1074/jbc.M101469200
   LEE KS, 1983, NATURE, V302, P790, DOI 10.1038/302790a0
   Limpitikul WB, 2016, SCI REP-UK, V6, DOI 10.1038/srep27235
   Lindahl E., 2020, GROMACS 2020 Source code
   Liu CH, 2023, J GEN PHYSIOL, V155, DOI 10.1085/jgp.202213261
   Lomize MA, 2012, NUCLEIC ACIDS RES, V40, pD370, DOI 10.1093/nar/gkr703
   Lysbeth H. A., 2022, BIORXIV
   Marcantoni M, 2020, SCI TRANSL MED, V12, DOI 10.1126/scitranslmed.aay0167
   Olson PA, 2005, J NEUROSCI, V25, P1050, DOI 10.1523/JNEUROSCI.3327-04.2005
   Ortner NJ, 2023, JCI INSIGHT, V8, DOI 10.1172/jci.insight.162100
   Ortner NJ, 2020, PFLUG ARCH EUR J PHY, V472, P755, DOI 10.1007/s00424-020-02418-w
   Ortner NJ, 2020, PFLUG ARCH EUR J PHY, V472, P3, DOI 10.1007/s00424-019-02338-4
   Ortner NJ, 2017, J NEUROSCI, V37, P6761, DOI 10.1523/JNEUROSCI.2946-16.2017
   Ortner NJ, 2014, NAT COMMUN, V5, DOI 10.1038/ncomms4897
   PARRINELLO M, 1981, J APPL PHYS, V52, P7182, DOI 10.1063/1.328693
   Pinggera A, 2018, CHANNELS, V12, P388, DOI 10.1080/19336950.2018.1546518
   Pinggera A, 2017, HUM MOL GENET, V26, P2923, DOI 10.1093/hmg/ddx175
   Pinggera A, 2015, BIOL PSYCHIAT, V77, P816, DOI 10.1016/j.biopsych.2014.11.020
   Richards Sue, 2015, Genet Med, V17, P405, DOI 10.1038/gim.2015.30
   Schackert F. K., 2022, MECH CALCIUM PERMEAT
   Scharinger A, 2015, FRONT CELL NEUROSCI, V9, DOI 10.3389/fncel.2015.00309
   Scholl UI, 2013, NAT GENET, V45, P1050, DOI 10.1038/ng.2695
   Simons KT, 1999, PROTEINS, P171
   Sinnegger-Brauns MJ, 2009, MOL PHARMACOL, V75, P407, DOI 10.1124/mol.108.049981
   Sinnegger-Brauns MJ, 2004, J CLIN INVEST, V113, P1430, DOI 10.1172/JCI200420208
   Stanika R, 2016, SCI REP-UK, V6, DOI 10.1038/srep34528
   Stölting G, 2023, JCI INSIGHT, V8, DOI 10.1172/jci.insight.162468
   Striessnig J., 2021, ENCYCL MOL PHARM, P375, DOI [10.1007/978-3-030-57401-734, DOI 10.1007/978-3-030-57401-734]
   Theiner T, 2024, CHANNELS, V18, DOI 10.1080/19336950.2024.2335469
   Török F, 2023, HUM MOL GENET, V32, P847, DOI 10.1093/hmg/ddac248
   Uchida S, 1997, LIFE SCI, V61, P2083, DOI 10.1016/S0024-3205(97)00881-3
   Venuto CS, 2021, ANN CLIN TRANSL NEUR, V8, P603, DOI 10.1002/acn3.51300
   Zamponi GW, 2015, PHARMACOL REV, V67, P821, DOI 10.1124/pr.114.009654
   Zhang AH, 2020, NAT COMMUN, V11, DOI 10.1038/s41467-020-14573-w
NR 57
TC 1
Z9 1
U1 1
U2 3
PU WILEY
PI HOBOKEN
PA 111 RIVER ST, HOBOKEN 07030-5774, NJ USA
SN 0007-1188
EI 1476-5381
J9 BRIT J PHARMACOL
JI Br. J. Pharmacol.
PD JAN
PY 2025
VL 182
IS 1
BP 181
EP 197
DI 10.1111/bph.17357
EA OCT 2024
PG 17
WC Pharmacology & Pharmacy
WE Science Citation Index Expanded (SCI-EXPANDED)
SC Pharmacology & Pharmacy
GA O2B7W
UT WOS:001329758500001
PM 39370994
OA hybrid
DA 2025-08-11
ER

PT J
AU Guo, XZ
   Tang, P
   Hou, C
   Li, R
AF Guo, Xingzhi
   Tang, Peng
   Hou, Chen
   Li, Rui
TI Mendelian randomization investigation highlights different roles of
   selenium status in mental disorders
SO PROGRESS IN NEURO-PSYCHOPHARMACOLOGY & BIOLOGICAL PSYCHIATRY
LA English
DT Article
DE Selenium; Schizophrenia; Major depressive disorder; Autism; Mendelian
   randomization
ID GENOME-WIDE ASSOCIATION; DEPRESSIVE SYMPTOMS; MOOD; INSTRUMENTS;
   INSIGHTS; ELEMENTS; COPPER; ZINC
AB ABS T R A C T Observational studies have suggested a relationship between selenium status and mental disorders (MDs). However, it remains unclear whether selenium status was causally associated with MDs. Thus, we performed a two-sample Mendelian randomization analysis using genome-wide association studies (GWAS) summary statis-tics to investigate the causal effects of selenium levels on seven MDs, including schizophrenia, major depressive disorder (MDD), autism spectrum disorder (ASD), bipolar disorder (BD), anorexia nervosa (AN), attention-deficit/hyperactivity disorder (ADHD), and panic disorder (PD). Strong genetic instruments of blood selenium (n = 9) and blood-toenail selenium (n = 12) were applied to the above seven MDs GWAS datasets from Psy-chiatric Genomics Consortium, which were further replicated in the FinnGen Biobank. The inverse-variance weighted method was employed to calculate the causal effects. The results showed that genetically predicted blood selenium levels were associated with a decreased risk of schizophrenia (odds ratio [OR] = 0.90, 95% CI: 0.87-0.95) and AN (OR = 0.87, 95% CI: 0.77-0.97). However, both blood and blood-toenail selenium levels were linked to an increased risk of MDD (blood: OR = 1.08, 95% CI: 1.05-1.12; blood-toenail: OR = 1.08, 95% CI: 1.04-1.13) and ASD (blood: OR = 1.11, 95% CI: 1.05-1.17; blood-toenail: OR = 1.13, 95% CI: 1.05-1.21), respectively. No obvious associations were found between selenium levels and BD as well as ADHD. Our findings highlighted a protective role of selenium in SZ and AN, while a risk effect in MDD and ASD. Further studies are required to verify the underlying mechanism mediating the unequal effects of Se on different MDs, which will pave a new path for the intervention of MDs.
C1 [Guo, Xingzhi; Tang, Peng; Hou, Chen; Li, Rui] Shaanxi Prov Peoples Hosp, Dept Geriatr Neurol, Xian 710068, Shaanxi, Peoples R China.
   [Guo, Xingzhi; Tang, Peng; Hou, Chen; Li, Rui] Shaanxi Prov Clin Res Ctr Geriatr Med, Xian 710068, Shaanxi, Peoples R China.
   [Guo, Xingzhi; Li, Rui] Northwestern Polytech Univ, Inst Med Res, Xian 710072, Shaanxi, Peoples R China.
   [Li, Rui] Shaanxi Prov Peoples Hosp, Dept Geriatr Neurol, 256 Youyi West Rd, Xian 710068, Peoples R China.
C3 Xi'an Medical University; Northwestern Polytechnical University; Xi'an
   Medical University
RP Li, R (corresponding author), Shaanxi Prov Peoples Hosp, Dept Geriatr Neurol, 256 Youyi West Rd, Xian 710068, Peoples R China.
EM rli@nwpu.edu.cn
RI Li, Rui/R-9192-2019; Guo, Xingzhi/KEJ-3563-2024; HOU, CHEN/IQT-3648-2023
OI Guo, Xingzhi/0000-0002-7377-8249; Li, Rui/0000-0003-2318-9232
FU Project for Sanqin Academic Inno-vation Team in Shaanxi Province
   [SQ0157]
FX Funding This work was supported by the Project for Sanqin Academic
   Inno-vation Team in Shaanxi Province (SQ0157) . The funder played no
   role in the study design, data collection, data analysis,
   interpretation, and writing of the manuscript.
CR Ajmone-Cat MA, 2022, NUTRIENTS, V14, DOI 10.3390/nu14091850
   Akyuva Y, 2021, METAB BRAIN DIS, V36, P285, DOI 10.1007/s11011-020-00624-0
   Asadikaram G, 2019, PSYCH J, V8, P423, DOI 10.1002/pchj.290
   Avery JC, 2018, NUTRIENTS, V10, DOI 10.3390/nu10091203
   Boraska V, 2014, MOL PSYCHIATR, V19, P1085, DOI 10.1038/mp.2013.187
   Bowden J, 2016, INT J EPIDEMIOL, V45, P1961, DOI 10.1093/ije/dyw220
   Bowden J, 2016, GENET EPIDEMIOL, V40, P304, DOI 10.1002/gepi.21965
   Brambilla P, 2003, MOL PSYCHIATR, V8, P721, DOI 10.1038/sj.mp.4001362
   Brion MJA, 2013, INT J EPIDEMIOL, V42, P1497, DOI 10.1093/ije/dyt179
   Burgess S, 2017, EUR J EPIDEMIOL, V32, P377, DOI 10.1007/s10654-017-0255-x
   Burgess S, 2011, INT J EPIDEMIOL, V40, P755, DOI 10.1093/ije/dyr036
   Charlson F, 2019, LANCET, V394, P240, DOI 10.1016/S0140-6736(19)30934-1
   Chowdhury MI, 2017, J TRACE ELEM MED BIO, V39, P162, DOI 10.1016/j.jtemb.2016.09.012
   Colangelo LA, 2014, NEUROTOXICOLOGY, V41, P167, DOI 10.1016/j.neuro.2014.02.003
   Conner TS, 2015, J NUTR, V145, P59, DOI 10.3945/jn.114.198010
   Cornelis MC, 2015, HUM MOL GENET, V24, P1469, DOI 10.1093/hmg/ddu546
   Crespi BJ, 2012, J NEURODEV DISORD, V4, DOI 10.1186/1866-1955-4-15
   Demontis D, 2019, NAT GENET, V51, P63, DOI 10.1038/s41588-018-0269-7
   Emdin CA, 2017, JAMA-J AM MED ASSOC, V318, P1925, DOI 10.1001/jama.2017.17219
   Evans DM, 2013, HUM MOL GENET, V22, P3998, DOI 10.1093/hmg/ddt239
   Gandal MJ, 2018, SCIENCE, V362, P1265, DOI 10.1126/science.aat8127
   Gandal MJ, 2018, SCIENCE, V359, P693, DOI 10.1126/science.aad6469
   Gheorghiu ML, 2020, HORM-INT J ENDOCRINO, V19, P25, DOI 10.1007/s42000-020-00173-2
   Grove J, 2019, NAT GENET, V51, P431, DOI 10.1038/s41588-019-0344-8
   Guimaraes MJ, 1996, P NATL ACAD SCI USA, V93, P15086, DOI 10.1073/pnas.93.26.15086
   Hanachi M, 2019, NUTRIENTS, V11, DOI 10.3390/nu11040792
   Hemani G, 2018, ELIFE, V7, DOI 10.7554/eLife.34408
   Hemani G, 2018, HUM MOL GENET, V27, pR195, DOI 10.1093/hmg/ddy163
   Hossain A, 2021, MOLECULES, V26, DOI 10.3390/molecules26040881
   Islam MR, 2018, BMC PSYCHIATRY, V18, DOI 10.1186/s12888-018-1685-z
   Johnson LA, 2013, BMC PSYCHIATRY, V13, DOI 10.1186/1471-244X-13-7
   Kalimuthu K, 2022, J CELL BIOCHEM, V123, P532, DOI 10.1002/jcb.30196
   Kuria A, 2021, CRIT REV FOOD SCI, V61, P3616, DOI 10.1080/10408398.2020.1803200
   Lee ASE, 2021, AUTISM RES, V14, P2533, DOI 10.1002/aur.2617
   Lee PH, 2019, CELL, V179, P1469, DOI 10.1016/j.cell.2019.11.020
   Li Z, 2018, BIOL TRACE ELEM RES, V183, P16, DOI 10.1007/s12011-017-1105-0
   Liu TB, 2015, PLOS ONE, V10, DOI 10.1371/journal.pone.0133622
   Ma JQ, 2020, SCI REP-UK, V10, DOI 10.1038/s41598-020-69122-8
   Mehta SQ, 2021, FRONT MOL NEUROSCI, V14, DOI 10.3389/fnmol.2021.665686
   Mertens K, 2015, BRIT J ANAESTH, V114, P990, DOI 10.1093/bja/aev073
   Miranda-Vizuete A, 1999, EUR J BIOCHEM, V261, P405, DOI 10.1046/j.1432-1327.1999.00286.x
   Misiak B, 2021, PROG NEURO-PSYCHOPH, V111, DOI 10.1016/j.pnpbp.2021.110402
   Mlyniec K, 2015, PHARMACOL REP, V67, P187, DOI 10.1016/j.pharep.2014.09.009
   Mu-Hong C., 2020, Taiwan J Psychiatry, V34, P115, DOI [10.4103/TPSY.TPSY2720, DOI 10.4103/TPSY.TPSY2720]
   Nicholson JL, 2022, FREE RADICAL BIO MED, V190, P55, DOI 10.1016/j.freeradbiomed.2022.07.021
   Papadimitriou N, 2020, NAT COMMUN, V11, DOI 10.1038/s41467-020-14389-8
   Pasco JA, 2012, COMPLEMENT THER MED, V20, P119, DOI 10.1016/j.ctim.2011.12.008
   Portnoy J., 2021, J PEDIAT, V63, P121
   Puppa LD, 2007, ANN NY ACAD SCI, V1096, P179, DOI 10.1196/annals.1397.084
   Rath AA, 2021, EUR J CLIN NUTR, V75, P1668, DOI 10.1038/s41430-021-00882-w
   Rayman M, 2006, BIOL PSYCHIAT, V59, P147, DOI 10.1016/j.biopsych.2005.06.019
   Rees E, 2014, MOL PSYCHIATR, V19, P37, DOI 10.1038/mp.2013.156
   Ripke S, 2014, NATURE, V511, P421, DOI 10.1038/nature13595
   Sajjadi S.S., 2022, SCI REP-UK, V12, P1
   Salazar P, 2021, ENVIRON RES, V200, DOI 10.1016/j.envres.2021.111345
   Salim S, 2014, CURR NEUROPHARMACOL, V12, P140, DOI 10.2174/1570159X11666131120230309
   Cruz ECS, 2020, J TRACE ELEM MED BIO, V59, DOI 10.1016/j.jtemb.2020.126467
   Shayganfard M, 2022, BIOL TRACE ELEM RES, V200, P1032, DOI 10.1007/s12011-021-02733-y
   Shu YL, 2020, CLIN NUTR, V39, P3086, DOI 10.1016/j.clnu.2020.01.014
   Solovyev ND, 2015, J INORG BIOCHEM, V153, P1, DOI 10.1016/j.jinorgbio.2015.09.003
   Stahl EA, 2019, NAT GENET, V51, P793, DOI 10.1038/s41588-019-0397-8
   Stefanowicz FA, 2013, CLIN NUTR, V32, P837, DOI 10.1016/j.clnu.2013.01.005
   Tobe R, 2018, BBA-GEN SUBJECTS, V1862, P2433, DOI 10.1016/j.bbagen.2018.05.023
   Wang J, 2018, NUTRIENTS, V10, DOI 10.3390/nu10050584
   Wray NR, 2018, NAT GENET, V50, P668, DOI 10.1038/s41588-018-0090-3
   Wronski M.-L., 2021, PSYCHONEUROENDOCRINO
   Wu FS, 2020, BMC MED, V18, DOI 10.1186/s12916-020-01778-5
   Xiao X, 2017, MOL PSYCHIATR, V22, P497, DOI 10.1038/mp.2016.241
   Yanik M, 2004, BIOL TRACE ELEM RES, V98, P109, DOI 10.1385/BTER:98:2:109
   Yarmolinsky J, 2018, JNCI-J NATL CANCER I, V110, P1035, DOI 10.1093/jnci/djy081
   Yuan S, 2022, INT J CANCER, V150, P1134, DOI 10.1002/ijc.33902
   Zhang J, 2021, J TRACE ELEM MED BIO, V67, DOI 10.1016/j.jtemb.2021.126782
   Zheng Jie, 2017, Curr Epidemiol Rep, V4, P330, DOI 10.1007/s40471-017-0128-6
NR 73
TC 9
Z9 10
U1 0
U2 15
PU PERGAMON-ELSEVIER SCIENCE LTD
PI OXFORD
PA THE BOULEVARD, LANGFORD LANE, KIDLINGTON, OXFORD OX5 1GB, ENGLAND
SN 0278-5846
EI 1878-4216
J9 PROG NEURO-PSYCHOPH
JI Prog. Neuro-Psychopharmacol. Biol. Psychiatry
PD MAR 2
PY 2023
VL 122
AR 110694
DI 10.1016/j.pnpbp.2022.110694
EA DEC 2022
PG 10
WC Clinical Neurology; Neurosciences; Pharmacology & Pharmacy; Psychiatry
WE Science Citation Index Expanded (SCI-EXPANDED)
SC Neurosciences & Neurology; Pharmacology & Pharmacy; Psychiatry
GA G5RP8
UT WOS:000989730300001
PM 36521586
DA 2025-08-11
ER

PT J
AU Mittal, S
   Boan, AD
   Kral, MC
   Lally, MD
   van Bakergem, K
   Macias, MM
   LaRosa, A
AF Mittal, Shruti
   Boan, Andrea D.
   Kral, Mary C.
   Lally, Michelle D.
   van Bakergem, Karen
   Macias, Michelle M.
   LaRosa, Angela
TI Young Children with Attention-Deficit/Hyperactivity Disorder and/or
   Disruptive Behavior Disorders Are More Frequently Prescribed Alpha
   Agonists Than Stimulants
SO JOURNAL OF CHILD AND ADOLESCENT PSYCHOPHARMACOLOGY
LA English
DT Article
DE preschool; ADHD; pharmacotherapy
ID PSYCHOTROPIC MEDICATION; DIAGNOSIS; AUTISM; TRENDS
AB Objective: To examine medication prescribing patterns for preschool-aged children with diagnoses of attention-deficit/hyperactivity disorder (ADHD) and/or disruptive behavior disorder (DBD). Secondary objectives included determining if prescription patterns varied by gender, insurance type, or comorbid diagnosis of autism spectrum disorder (ASD). Methods: A retrospective, cross-sectional chart review was completed for children ages 2-5 years who were treated at an academic medical center between 2013 and 2016 with a diagnosis of ADHD and/or DBD. Data were analyzed by Fisher's exact and chi-square tests and Cochran-Armitage trend analysis. Results: Of the 966 children who met inclusion criteria, 343 (35.5%) were prescribed ADHD medications. For 2-, 3-, and 4-year olds, the most commonly prescribed medication was an alpha agonist (AA), while for 5-year olds, methylphenidate (MPH) was most commonly prescribed. With advancing age, an increasing number of children were prescribed a stimulant medication and a decreasing number of children were prescribed an AA (p < 0.001). Children were more often prescribed an MPH formulation (48.2%) compared with amphetamine-based stimulants (26.8%). Children without ASD were more likely to be prescribed a stimulant medication (72.1%) when compared with children with ASD (37.0%, p < 0.0001). Children with private insurance were more likely to be prescribed an extended-release stimulant medication when compared with Medicaid patients (34.3% vs. 17.2%, p = 0.004). Conclusion: Both stimulants and nonstimulants are being prescribed regularly in very young children, even before the age of four at an academic medical center. AAs were the most commonly prescribed medication for children 2, 3, and 4 years of age with diagnoses of ADHD, DBD, and ASD. Insurance type, comorbid diagnosis of ASD, and age of child were found to be significantly associated with prescribing a nonpreferred medication.
C1 [Mittal, Shruti; Boan, Andrea D.; Kral, Mary C.; Lally, Michelle D.; van Bakergem, Karen; Macias, Michelle M.; LaRosa, Angela] Med Univ South Carolina, Dept Pediat, Div Dev Behav Pediat, 135 Rutledge Ave,MSC 561, Charleston, SC 29425 USA.
C3 Medical University of South Carolina
RP Mittal, S (corresponding author), Med Univ South Carolina, Dept Pediat, Div Dev Behav Pediat, 135 Rutledge Ave,MSC 561, Charleston, SC 29425 USA.
EM mittalsh@musc.edu
RI Macias, Michelle/LIH-5566-2024
CR Angell M, 2008, JAMA-J AM MED ASSOC, V300, P1069, DOI 10.1001/jama.300.9.1069
   BARKLEY RA, 1977, J CHILD PSYCHOL PSYC, V18, P137, DOI 10.1111/j.1469-7610.1977.tb00425.x
   Blum NJ, 2018, J DEV BEHAV PEDIATR, V39, P531, DOI 10.1097/DBP.0000000000000585
   BRADLEY C, 1950, PEDIATRICS, V5, P24
   Cascade Elisa, 2008, Psychiatry (Edgmont), V5, P24
   Charach A., 2011, ATTENTION DEFICIT HY
   Chirdkiatgumchai V, 2013, PEDIATRICS, V132, P615, DOI 10.1542/peds.2013-1546
   Chung J, 2016, J CHILD ADOL PSYCHOP, V26, P335, DOI 10.1089/cap.2015.0108
   Danielson ML, 2017, J DEV BEHAV PEDIATR, V38, P455, DOI 10.1097/DBP.0000000000000477
   DeFilippis Melissa, 2016, Psychopharmacol Bull, V46, P18
   Feldman M, 2009, PAED CHILD HEALT-CAN, V14, P593, DOI 10.1093/pch/14.9.593
   Fiks AG, 2016, PEDIATRICS, V138, DOI 10.1542/peds.2016-2025
   Gleason MM, 2007, J AM ACAD CHILD PSY, V46, P1532, DOI 10.1097/chi.0b013e3181570d9e
   Greenhill L, 2006, J AM ACAD CHILD PSY, V45, P1284, DOI 10.1097/01.chi.0000235077.32661.61
   Hvolby A, 2015, ADHD-ATTEND DEFICIT, V7, P1, DOI 10.1007/s12402-014-0151-0
   Jackel C, 2017, J DEV BEHAV PEDIATR, V38, P584, DOI 10.1097/DBP.0000000000000488
   Nickels KC, 2008, J DEV BEHAV PEDIATR, V29, P75, DOI 10.1097/DBP.0b013e31815f24f7
   Swanson James M, 2005, Can Child Adolesc Psychiatr Rev, V14, P4
   Thomas R, 2015, PEDIATRICS, V135, pE994, DOI 10.1542/peds.2014-3482
   Visser SN, 2014, J AM ACAD CHILD PSY, V53, P34, DOI 10.1016/j.jaac.2013.09.001
   Wilson JT, 1999, PEDIATRICS, V104, P585
   Wolraich M, 2011, PEDIATRICS, V128, P1007, DOI 10.1542/peds.2011-2654
NR 22
TC 8
Z9 8
U1 0
U2 4
PU MARY ANN LIEBERT, INC
PI NEW ROCHELLE
PA 140 HUGUENOT STREET, 3RD FL, NEW ROCHELLE, NY 10801 USA
SN 1044-5463
EI 1557-8992
J9 J CHILD ADOL PSYCHOP
JI J. Child Adolesc. Psychopharmacol.
PD MAR 1
PY 2020
VL 30
IS 2
BP 81
EP 86
DI 10.1089/cap.2019.0105
EA OCT 2019
PG 6
WC Pediatrics; Pharmacology & Pharmacy; Psychiatry
WE Science Citation Index Expanded (SCI-EXPANDED); Social Science Citation Index (SSCI)
SC Pediatrics; Pharmacology & Pharmacy; Psychiatry
GA KR6RR
UT WOS:000490991000001
PM 31621385
DA 2025-08-11
ER

PT J
AU Javaheri, KR
   McLennan, JD
AF Javaheri, Khodadad R.
   McLennan, John D.
TI Adherence to Antipsychotic Adverse Effect Monitoring Among a Referred
   Sample of Children with Intellectual Disabilities
SO JOURNAL OF CHILD AND ADOLESCENT PSYCHOPHARMACOLOGY
LA English
DT Article
DE antipsychotic agents; adverse effect monitoring; intellectual
   disability; autistic disorder
ID AUTISM SPECTRUM DISORDER; PEDIATRIC-PATIENTS; WEIGHT-GAIN; RISPERIDONE;
   ADOLESCENTS; TRENDS; RECOMMENDATIONS; SAFETY; IMPLEMENTATION; GUIDELINES
AB Objectives: Despite frequent use of antipsychotic medications to target severe behavioral problems among children with intellectual disabilities (ID), there is little information as to the extent to which adverse effect monitoring is in place for this population. The aim of this pilot study was to determine the extent to which monitoring for adverse effects was documented in health records of a cohort of children with ID who had been prescribed antipsychotic medication. Methods: Data were available on all children referred to a mental health clinic at a children's hospital in Canada who had ID and behavioral difficulties with intake appointments between September 1, 2016 and November 30, 2017. Charts of all those on antipsychotic medications were reviewed for a 12-week period to determine the extent to which adverse effect monitoring was documented using the parameters stipulated by the Canadian Alliance for Monitoring Effectiveness and Safety of Antipsychotics in Children (CAMESA), including laboratory, anthropometric, and neurological measures. Results: The database was composed of 47 patients of whom 25 were on antipsychotics (56% boys; mean age 13 [SD 3] years). The most commonly used antipsychotic was risperidone (48%). The extent of adherence to the guidelines was (1) 96% for weight, height, and body mass index; (2) 84% for extrapyramidal symptom screening; (3) 80% for blood pressure; (4) 64% for abdominal girth and liver enzymes; (5) 60% for fasting plasma glucose; and (6) 56% for fasting lipids. Only 20% had all core recommended parameters documented. Conclusions: There were significant gaps in adverse effect monitoring in this cohort. Examination of variation in larger samples from multiple clinical services are required to determine the extent of this quality care gap. Several barriers to adherence are proposed with suggested solutions.
C1 [Javaheri, Khodadad R.] Univ Toronto, Dept Psychiat, Toronto, ON, Canada.
   [McLennan, John D.] Childrens Hosp Eastern Ontario, Res Inst, 401 Smyth Rd, Ottawa, ON K1H 8L1, Canada.
   [McLennan, John D.] Univ Calgary, Dept Pediat, Calgary, AB, Canada.
C3 University of Toronto; University of Ottawa; Children's Hospital of
   Eastern Ontario; University of Calgary
RP McLennan, JD (corresponding author), Childrens Hosp Eastern Ontario, Res Inst, 401 Smyth Rd, Ottawa, ON K1H 8L1, Canada.
EM jmclennan@cheo.on.ca
CR AMAN MG, 1985, AM J MENT DEF, V89, P492
   AMAN MG, 1985, AM J MENT DEF, V89, P485
   Cohen D, 2013, RES AUTISM SPECT DIS, V7, P167, DOI 10.1016/j.rasd.2012.08.001
   Coughlin M, 2018, INT J MENT HEALTH NU, V27, P1188, DOI 10.1111/inm.12417
   Coughlin M, 2018, CAN J PSYCHIAT, V63, P240, DOI 10.1177/0706743717751693
   Delate T, 2014, JAMA PEDIATR, V168, P679, DOI 10.1001/jamapediatrics.2014.224
   Featherston EL, 2018, J AM PSYCHIAT NURSES, V24, P352, DOI 10.1177/1078390317752444
   Findling RL, 2013, AM ACAD CHILD ADOLES, V52, P976
   Hales CM, 2018, JAMA-J AM MED ASSOC, V319, P2009, DOI 10.1001/jama.2018.5690
   Harrison JN, 2012, J PEDIATR HEALTH CAR, V26, P139, DOI 10.1016/j.pedhc.2011.10.009
   Hellings JA, 2001, J CHILD ADOL PSYCHOP, V11, P229, DOI 10.1089/10445460152595559
   Ho J, 2011, PAED CHILD HEALT-CAN, V16, P575, DOI 10.1093/pch/16.9.575
   Honey Brooke L, 2013, J Pediatr Pharmacol Ther, V18, P292, DOI 10.5863/1551-6776-18.4.292
   Hsia YF, 2014, PSYCHOPHARMACOLOGY, V231, P999, DOI 10.1007/s00213-013-3263-x
   Janssen I, 2004, AM J CLIN NUTR, V79, P379
   Kauffman Yardlee S, 2017, Ment Health Clin, V7, P1, DOI 10.9740/mhc.2017.01.001
   Luby J, 2006, J CHILD ADOL PSYCHOP, V16, P575, DOI 10.1089/cap.2006.16.575
   Madden JM, 2017, J AUTISM DEV DISORD, V47, P144, DOI 10.1007/s10803-016-2946-7
   McCracken JT, 2002, NEW ENGL J MED, V347, P314, DOI 10.1056/NEJMoa013171
   Morrato EH, 2010, ARCH PEDIAT ADOL MED, V164, P344, DOI 10.1001/archpediatrics.2010.48
   Olfson M, 2012, ARCH GEN PSYCHIAT, V69, P1247, DOI 10.1001/archgenpsychiatry.2012.647
   Park SY, 2016, J AM ACAD CHILD PSY, V55, P456, DOI 10.1016/j.jaac.2016.03.012
   Patten SB, 2012, CAN J PSYCHIAT, V57, P717, DOI 10.1177/070674371205701202
   Pillay J, 2018, CAN J PSYCHIAT, V63, P661, DOI 10.1177/0706743718779950
   Pringsheim T, 2014, MOVEMENT DISORD, V29, pS402
   Pringsheim T, 2018, 65 ANN M AM AC CHILD
   Pringsheim T, 2011, J CHILD ADOL PSYCHOP, V21, P537, DOI 10.1089/cap.2010.0145
   Pringsheim T, 2011, PAED CHILD HEALT-CAN, V16, P590, DOI 10.1093/pch/16.9.590
   Pringsheim T, 2011, PAED CHILD HEALT-CAN, V16, P581, DOI 10.1093/pch/16.9.581
   Raebel MA, 2014, PEDIATRICS, V134, pE1308, DOI 10.1542/peds.2014-0828
   Ronsley R, 2012, CAN J PSYCHIAT, V57, P292, DOI 10.1177/070674371205700504
   Ronsley R, 2011, J CAN ACAD CHILD ADO, V20, P134
   Ruiz LM, 2016, J AUTISM DEV DISORD, V46, P1887, DOI 10.1007/s10803-016-2712-x
   Schubart JR, 2014, AUTISM, V18, P631, DOI 10.1177/1362361313497537
   Wink LK, 2014, J CHILD ADOL PSYCHOP, V24, P78, DOI 10.1089/cap.2013.0099
   Yoon Y, 2016, J CHILD ADOL PSYCHOP, V26, P822, DOI 10.1089/cap.2016.0049
   Zuddas A, 2000, J CHILD ADOL PSYCHOP, V10, P79, DOI 10.1089/cap.2000.10.79
   2004, J CLIN PSYCHIAT, V65, P267
NR 38
TC 10
Z9 10
U1 0
U2 2
PU MARY ANN LIEBERT, INC
PI NEW ROCHELLE
PA 140 HUGUENOT STREET, 3RD FL, NEW ROCHELLE, NY 10801 USA
SN 1044-5463
EI 1557-8992
J9 J CHILD ADOL PSYCHOP
JI J. Child Adolesc. Psychopharmacol.
PD APR 1
PY 2019
VL 29
IS 3
BP 235
EP 240
DI 10.1089/cap.2018.0167
PG 6
WC Pediatrics; Pharmacology & Pharmacy; Psychiatry
WE Science Citation Index Expanded (SCI-EXPANDED); Social Science Citation Index (SSCI)
SC Pediatrics; Pharmacology & Pharmacy; Psychiatry
GA HS1GG
UT WOS:000463609600009
PM 30810348
DA 2025-08-11
ER

PT J
AU Nasiroglu, S
   Çeri, V
   Erkorkmaz, Ü
   Semerci, B
AF Nasiroglu, Serhat
   Ceri, Veysi
   Erkorkmaz, Unal
   Semerci, Bengi
TI Determinants of psychiatric disorders in children refugees in Turkey's
   Yazidi refugee camp
SO PSYCHIATRY AND CLINICAL PSYCHOPHARMACOLOGY
LA English
DT Article
DE Posttraumatic stress disorder; depression; refugees; psychiatric
   disorder; risk factor; protective factor
ID POSTTRAUMATIC-STRESS-DISORDER; MENTAL-HEALTH; ORGANIZED VIOLENCE;
   COMMUNITY SAMPLE; TRAUMA; DEPRESSION; ADOLESCENT; SCHOOL; WAR; IMMIGRANT
AB Objective: To examine the mental health states of a sample of Yazidi refugee children and adolescents who migrated from war-torn Iraq's Sinjar region and to determine the risk and protective factors for psychiatric disorders among the refugee children and adolescents.
   Method: The participants of this research were children and adolescents between ages 6 and 17 who live in a refugee camp in Turkey. Their parents/guardians provided written informed consents for the research. The research was approved by the Ethics Council of Sakarya University. Participants with intellectual disabilities and autism spectrum disorders were excluded from the study. Two child and adolescent psychiatrists speaking their native language interviewed and evaluated each of the participants. Collected data included socio-demographic information about previous and current living situations, Schedule for Affective Disorders and Schizophrenia for School-Age Children-Present and Lifetime - Turkish Version (K-SADS-PL).
   Results: One hundred and thirty-six children and adolescents (76 boys, 63 girls; mean age=11.05 +/- 3.11(SD)). At the time of the assessment, 43.4% had posttraumatic stress disorder (PTSD) (n=59), 27.9% depression (n=38), 10.3% nocturnal enuresis (n=14), 9.6% behavioural problems (n=7), and 5.1% anxiety disorders (n=13).
   Conclusions: Many of the refugee children and adolescents had developed psychiatric disorders, or are at risk for PTSD and depression. Also, the ongoing ambiguity regarding their living conditions, interruption of their education, a lack of hope for the future and anxiety regarding the ones they left behind are considered to be risk factors for the development of psychiatric and social problems in the future. Living with family members and not having losses from the immediate family are protective factors.
C1 [Nasiroglu, Serhat] Sakarya Univ, Fac Med, Dept Child & Adolescent Psychiat, TR-54000 Sakarya, Turkey.
   [Ceri, Veysi] Marmara Univ, Med Sch, Dept Child & Adolescent Psychiat, Pendik Training & Res Hosp, Istanbul, Turkey.
   [Erkorkmaz, Unal] Sakarya Univ, Fac Med, Dept Biostat, Sakarya, Turkey.
   [Semerci, Bengi] Hasan Kalyoncu Univ, Dept Psychol, Gaziantep, Turkey.
C3 Sakarya University; Marmara University; Sakarya University; Hasan
   Kalyoncu University
RP Nasiroglu, S (corresponding author), Sakarya Univ, Fac Med, Dept Child & Adolescent Psychiat, TR-54000 Sakarya, Turkey.
EM serhatnasiroglu@gmail.com
RI Semerci, Bengi/F-4265-2017; Erkorkmaz, Ünal/AAA-4241-2022; Ceri,
   Veysi/S-4642-2018; Erkorkmaz, Unal/AAA-4241-2022
OI Ceri, Veysi/0000-0001-6152-0227; Erkorkmaz, Unal/0000-0002-8497-4704
CR Almqvist K, 1997, CHILD ABUSE NEGLECT, V21, P351, DOI 10.1016/S0145-2134(96)00176-7
   Antshel KM, 2016, J ATTEN DISORD, V20, P1047, DOI 10.1177/1087054714522512
   Bajaj M, 2017, ANTHROPOL EDUC QUART, V48, P124, DOI 10.1111/aeq.12189
   Betancourt TS, 2012, J TRAUMA STRESS, V25, P682, DOI 10.1002/jts.21749
   Bronstein I, 2011, CLIN CHILD FAM PSYCH, V14, P44, DOI 10.1007/s10567-010-0081-0
   Ceri V, 2017, INT J PSYCHIAT CLIN, V12, P1
   Craig T., 2009, Psychiatry, V8, P351, DOI [DOI 10.1016/J.MPPSY.2009.06.007, 10.1016/j.mppsy.2009.06.007]
   Crisp J., 2003, A new asylum paradigm?: Globalization, migration and the uncertain future of the international refugee regime
   Davidson GR, 2008, AUST PSYCHOL, V43, P160, DOI 10.1080/00050060802163041
   Duncan J., 2000, OVERVIEW MENTAL HLTH
   Famularo R, 1996, CHILD ABUSE NEGLECT, V20, P953, DOI 10.1016/0145-2134(96)00084-1
   Fazel M, 2005, LANCET, V365, P1309, DOI 10.1016/S0140-6736(05)61027-6
   Fazel M, 2002, ARCH DIS CHILD, V87, P366, DOI 10.1136/adc.87.5.366
   Fazel M, 2016, LANCET PSYCHIAT, V3, P6, DOI 10.1016/S2215-0366(15)00470-8
   Foner N, 1997, INT MIGR REV, V31, P961, DOI 10.2307/2547420
   Gokler B., 2004, Cocuk ve Genlik Ruh Sagligi Dergisi, V11, P109
   Goodman RD, 2017, J COUNS DEV, V95, P309, DOI 10.1002/jcad.12145
   Heptinstall E, 2004, EUR CHILD ADOLES PSY, V13, P373, DOI 10.1007/s00787-004-0422-y
   Hjern A, 1998, SCAND J SOC MED, V26, P18, DOI 10.1177/14034948980260010701
   Husain SA, 2008, J EMOT BEHAV DISORD, V16, P52, DOI 10.1177/1063426607310847
   Kaufman J, 1997, J AM ACAD CHILD PSY, V36, P980, DOI 10.1097/00004583-199707000-00021
   Khamis V, 2015, AM J ORTHOPSYCHIAT, V85, P72, DOI 10.1037/ort0000039
   Kizilhan JI, 2017, BMC MED, V15, DOI 10.1186/s12916-017-0965-7
   Laor N, 1996, ARCH GEN PSYCHIAT, V53, P416, DOI 10.1001/archpsyc.1996.01830050052008
   Lustig SL, 2004, J AM ACAD CHILD PSY, V43, P24, DOI 10.1097/00004583-200401000-00012
   Mestheneos E., 2002, J REFUG STUD, V15, P304, DOI [10.1093/jrs/15.3.304, DOI 10.1093/JRS/15.3.304]
   MGHIR R, 1995, J NERV MENT DIS, V183, P24, DOI 10.1097/00005053-199501000-00005
   Nasiroglu S, 2016, NEUROPSYCH DIS TREAT, V12, P2941, DOI 10.2147/NDT.S119506
   Nasrolu S, 2016, MIDDLE E J REFU STUD, V1, P43, DOI [10.12738/mejrs.2016.1.1.0003, DOI 10.12738/MEJRS.2016.1.1.0003]
   Papadopoulos RK, 2001, J FAM THER, V23, P405, DOI 10.1111/1467-6427.00193
   Rasmussen A, 2010, AM J ORTHOPSYCHIAT, V80, P227, DOI 10.1111/j.1939-0025.2010.01026.x
   Rothe EM, 2002, PSYCHIAT SERV, V53, P970, DOI 10.1176/appi.ps.53.8.970
   Rousseau C, 1996, AM J ORTHOPSYCHIAT, V66, P239, DOI 10.1037/h0080175
   RUTTER M, 1987, AM J ORTHOPSYCHIAT, V57, P316, DOI 10.1111/j.1939-0025.1987.tb03541.x
   SACK WH, 1993, J AM ACAD CHILD PSY, V32, P431, DOI 10.1097/00004583-199303000-00027
   Saidan MN, 2017, WASTE MANAGE, V61, P58, DOI [10.1016/j.wasman.2016.12.026, 10.1015/j.wasman.2016.12.025]
   Sawyer MG, 2001, AUST NZ J PSYCHIAT, V35, P806, DOI 10.1046/j.1440-1614.2001.00964.x
   Sinclair Margaret., 2001, LEARNING FUTURE REFU, P1
   Smith P, 2002, J TRAUMA STRESS, V15, P147, DOI 10.1023/A:1014812209051
   Spencer AE, 2016, J CLIN PSYCHIAT, V77, P72, DOI 10.4088/JCP.14r09479
   Steel Z, 2002, LANCET, V360, P1056, DOI 10.1016/S0140-6736(02)11142-1
   Stewart M, 2017, INT J MIGR HEALTH SO, V13, P234, DOI 10.1108/IJMHSC-07-2014-0028
   Sujoldzic A, 2006, COLLEGIUM ANTROPOL, V30, P703
   Tay AK, 2017, EPIDEMIOL PSYCH SCI, V26, P142, DOI 10.1017/S2045796016000925
   Tousignant M, 1999, J AM ACAD CHILD PSY, V38, P1426, DOI 10.1097/00004583-199911000-00018
   Tran TV, 2007, INT J SOC PSYCHIATR, V53, P85, DOI 10.1177/0020764007075025
   VanVelsen C, 1996, J TRAUMA STRESS, V9, P181, DOI 10.1002/jts.2490090203
   WEINE SM, 1995, AM J PSYCHIAT, V152, P536
   Wozniak J, 1999, J AM ACAD CHILD PSY, V38, P48, DOI 10.1097/00004583-199901000-00019
NR 49
TC 24
Z9 26
U1 0
U2 11
PU TAYLOR & FRANCIS LTD
PI ABINGDON
PA 2-4 PARK SQUARE, MILTON PARK, ABINGDON OR14 4RN, OXON, ENGLAND
SN 2475-0573
EI 2475-0581
J9 PSYCHIAT CLIN PSYCH
JI Psychiatry Clin. Psychopharmacol.
PY 2018
VL 28
IS 3
BP 291
EP 299
DI 10.1080/24750573.2017.1422958
PG 9
WC Pharmacology & Pharmacy; Psychiatry
WE Science Citation Index Expanded (SCI-EXPANDED)
SC Pharmacology & Pharmacy; Psychiatry
GA GT3ZF
UT WOS:000444442600009
OA Green Published, gold
DA 2025-08-11
ER

PT J
AU Zhang, WQ
   Smolik, CM
   Barba-Escobedo, PA
   Gamez, M
   Sanchez, JJ
   Javors, MA
   Daws, LC
   Gould, GG
AF Zhang, Wynne Q.
   Smolik, Corey M.
   Barba-Escobedo, Priscilla A.
   Gamez, Monica
   Sanchez, Jesus J.
   Javors, Martin A.
   Daws, Lynette C.
   Gould, Georgianna G.
TI Acute dietary tryptophan manipulation differentially alters social
   behavior, brain serotonin and plasma corticosterone in three inbred
   mouse strains
SO NEUROPHARMACOLOGY
LA English
DT Article
DE 129S1/SyImj; Autism; BTBR; C57BL/6; Grooming; Marble burying; Serotonin;
   Social behavior; Tryptophan
ID AUTISM SPECTRUM DISORDERS; CATION TRANSPORTER 3; BLOOD SEROTONIN;
   DEFICIENT MICE; CHILDREN; DEPLETION; PHENOTYPES; GENE; HYPERSEROTONEMIA;
   METABOLISM
AB Clinical evidence indicates brain serotonin (5-HT) stores and neurotransmission may be inadequate in subpopulations of individuals with autism, and this may contribute to characteristically impaired social behaviors. Findings that depletion of the 5-HT precursor tryptophan (TRP) worsens autism symptoms support this hypothesis. Yet dietetic studies show and parents report that many children with autism consume less TRP than peers. To measure the impact of dietary TRP content on social behavior, we administered either diets devoid of TRP, with standard TRP (0.2 g%), or with 1% added TRP (1.2 g%) overnight to three mouse strains. Of these, BTBRT(+)Itpr3(tf)/J and 129S1/SvImJ consistently exhibit low preference for social interaction relative to C57BL16. We found that TRP depletion reduced C57BL/6 and 129S social interaction preference, while TRP enhancement improved BTBR sociability (p < 0.05; N = 8 -10). Subsequent marble burying did not differ among diets or strains. After behavior tests, brain TRP levels and plasma corticosterone were higher in TRP enhanced C57BL/6 and BTBR, while 5-HT levels were reduced in all strains by TRP depletion (p < 0.05; N = 4-10). Relative hyperactivity of BTBR and hypoactivity of 129S, evident in self-grooming and chamber entries during sociability tests, were uninfluenced by dietary TRP. Our findings demonstrate mouse sociability and brain 5-HT turnover are reduced by acute TRP depletion, and can be enhanced by TRP supplementation. This outcome warrants further basic and clinical studies employing biomarker combinations such as TRP metabolism and 5-HT regulated hormones to characterize conditions wherein TRP supplementation may best ameliorate sociability deficits. (C) 2014 Elsevier Ltd. All rights reserved.
C1 [Zhang, Wynne Q.; Smolik, Corey M.; Barba-Escobedo, Priscilla A.; Sanchez, Jesus J.; Javors, Martin A.; Daws, Lynette C.; Gould, Georgianna G.] Univ Texas Hlth Sci Ctr San Antonio, Ctr Biomed Neurosci, San Antonio, TX 78229 USA.
   [Zhang, Wynne Q.] Rice Univ, Houston, TX 77005 USA.
   [Barba-Escobedo, Priscilla A.; Gamez, Monica] Texas A&M Univ, San Antonio, TX 78224 USA.
C3 University of Texas System; University of Texas Health Science Center at
   San Antonio; Rice University; Texas A&M University System
RP Gould, GG (corresponding author), Univ Texas Hlth Sci Ctr San Antonio, Dept Physiol, MS 7756, San Antonio, TX 78229 USA.
EM gouldg@uthscsa.edu
OI Gould, Georgianna/0000-0002-5470-8763
FU Department of Defense Congressionally-Directed Medical Research Program
   [AR110109]; Morrison Trust; Lindow, Stephens Treat, LLP; National
   Institutes of Health [MH093320]; UTHSCSA Undergraduate Research START-UP
   program [GM097632]; Voelcker Biomedical Research program; CDMRP [544516,
   AR110109] Funding Source: Federal RePORTER
FX This study was supported by research grants from the Department of
   Defense Congressionally-Directed Medical Research Program (AR110109),
   the Morrison Trust, and Lindow, Stephens & Treat, LLP (to GGG), and the
   National Institutes of Health (MH093320 to LCD). This project was also
   supported by student involvement through sub-awards from the UTHSCSA
   Undergraduate Research START-UP program (GM097632), and Voelcker
   Biomedical Research program. We thank Catherine Gonzalez of Health
   Careers High School, San Antonio, TX for facilitating students
   participation. We also thank Angela Gajda from Research Diets Inc., New
   Brunswick, NJ for assistance with diets, and Clover Moten for assistance
   with behavior tests.
CR Aitken Kenneth J., 2008, Keio Journal of Medicine, V57, P15, DOI 10.2302/kjm.57.15
   Alabdali A, 2014, J NEUROINFLAMM, V11, DOI 10.1186/1742-2094-11-4
   Alkam T, 2011, BEHAV BRAIN RES, V220, P185, DOI 10.1016/j.bbr.2011.01.039
   Anderson G.M., 1990, ANN NY ACAD SCI, V600, P331
   [Anonymous], 1995, NUTRIENT REQUIREMENT, P80
   [Anonymous], CURR PROTOC NEUROSCI
   Arnold GL, 2003, J AUTISM DEV DISORD, V33, P449, DOI 10.1023/A:1025071014191
   Azmitia EC, 2011, NEUROPHARMACOLOGY, V60, P1347, DOI 10.1016/j.neuropharm.2011.02.002
   Baganz N, 2010, J NEUROSCI, V30, P15185, DOI 10.1523/JNEUROSCI.2740-10.2010
   Baganz NL, 2008, P NATL ACAD SCI USA, V105, P18976, DOI 10.1073/pnas.0800466105
   Bell C, 2001, BRIT J PSYCHIAT, V178, P399, DOI 10.1192/bjp.178.5.399
   Beretich GR, 2009, MED HYPOTHESES, V73, P856, DOI 10.1016/j.mehy.2009.05.001
   Biskup CS, 2012, PLOS ONE, V7, DOI 10.1371/journal.pone.0035916
   Boccuto L, 2013, MOL AUTISM, V4, DOI 10.1186/2040-2392-4-16
   Bonhomme D, 2014, FRONT BEHAV NEUROSCI, V8, DOI 10.3389/fnbeh.2014.00020
   Bortolato M, 2013, NEUROPHARMACOLOGY, V75, P223, DOI 10.1016/j.neuropharm.2013.07.003
   Browne CA, 2012, NEUROPHARMACOLOGY, V62, P1903, DOI 10.1016/j.neuropharm.2011.12.009
   Brune CW, 2006, AM J PSYCHIAT, V163, P2148, DOI 10.1176/appi.ajp.163.12.2148
   Callaghan PD, 2007, J NEUROCHEM, V100, P617, DOI 10.1111/j.1471-4159.2006.04247.x
   Camp MC, 2012, NEUROPSYCHOPHARMACOL, V37, P1534, DOI 10.1038/npp.2011.340
   Carneiro AMD, 2009, P NATL ACAD SCI USA, V106, P2047, DOI 10.1073/pnas.0809449106
   Chandana SR, 2005, INT J DEV NEUROSCI, V23, P171, DOI 10.1016/j.ijdevneu.2004.08.002
   Christison GW, 2006, J DEV BEHAV PEDIATR, V27, pS162, DOI 10.1097/00004703-200604002-00015
   Coon H, 2005, AM J MED GENET B, V135B, P42, DOI 10.1002/ajmg.b.30168
   Croonenberghs J, 2005, LIFE SCI, V76, P2171, DOI 10.1016/j.lfs.2004.06.032
   Daly EM, 2012, ARCH GEN PSYCHIAT, V69, P1003, DOI 10.1001/archgenpsychiatry.2012.513
   Daws LC, 2011, PHARMACOL THERAPEUT, V131, P61, DOI 10.1016/j.pharmthera.2011.03.013
   Deacon RMJ, 2006, NAT PROTOC, V1, P122, DOI 10.1038/nprot.2006.20
   Delgado PL, 2006, J CLIN PSYCHIAT, V67, P22
   Feder A, 2011, BIOL PSYCHIAT, V69, P804, DOI 10.1016/j.biopsych.2010.12.033
   Flood ZC, 2012, NEUROSCIENCE, V210, P286, DOI 10.1016/j.neuroscience.2012.03.010
   Franklin M, 2012, J PSYCHIATR RES, V46, P239, DOI 10.1016/j.jpsychires.2011.10.003
   Gabriele S, 2014, EUR NEUROPSYCHOPHARM, V24, P919, DOI 10.1016/j.euroneuro.2014.02.004
   Giustarini D, 2006, BIOCHEM PHARMACOL, V71, P1753, DOI 10.1016/j.bcp.2006.03.015
   Gould GG, 2014, PSYCHONEUROENDOCRINO, V39, P158, DOI 10.1016/j.psyneuen.2013.09.003
   Gould GG, 2011, J NEUROCHEM, V116, P291, DOI 10.1111/j.1471-4159.2010.07104.x
   Hattori T., 2014, NEUROSCI RE IN PRESS
   Henry CA, 2009, J CHILD ADOL PSYCHOP, V19, P111, DOI 10.1089/cap.2008.037
   Herndon AC, 2009, J AUTISM DEV DISORD, V39, P212, DOI 10.1007/s10803-008-0606-2
   Hill JE, 2011, PHYSIOL BEHAV, V104, P306, DOI 10.1016/j.physbeh.2010.11.012
   Hjiej H, 2008, ENCEPHALE, V34, P496, DOI 10.1016/j.encep.2007.10.011
   Hohmann CF, 2007, BRAIN RES, V1139, P163, DOI 10.1016/j.brainres.2006.12.095
   Hollander E, 2012, AM J PSYCHIAT, V169, P292, DOI 10.1176/appi.ajp.2011.10050764
   Horton RE, 2013, J NEUROSCI, V33, P10534, DOI 10.1523/JNEUROSCI.5687-11.2013
   HOSHINO Y, 1986, BRAIN DEV-JPN, V8, P424, DOI 10.1016/S0387-7604(86)80064-X
   HOSHINO Y, 1984, NEUROPSYCHOBIOLOGY, V11, P22, DOI 10.1159/000118045
   Hyman SL, 2012, PEDIATRICS, V130, pS145, DOI 10.1542/peds.2012-0900L
   Jans LAW, 2010, J PSYCHOPHARMACOL, V24, P605, DOI 10.1177/0269881108099424
   Janusonis S, 2008, THEOR BIOL MED MODEL, V5, DOI 10.1186/1742-4682-5-10
   JOHN AM, 1976, J NUTR, V106, P1361, DOI 10.1093/jn/106.9.1361
   Johnson CR, 2014, J AUTISM DEV DISORD, V44, P2175, DOI 10.1007/s10803-014-2095-9
   Kalueff AV, 2006, NEUROSCI RES, V54, P254, DOI 10.1016/j.neures.2005.12.008
   Kaluzna-Czaplinska J, 2010, MED SCI MONITOR, V16, pCR488
   Kane MJ, 2012, PLOS ONE, V7, DOI 10.1371/journal.pone.0048975
   Kidd Parris M, 2002, Altern Med Rev, V7, P472
   Kumar B, 2012, PHARMACOL REP, V64, P1291, DOI 10.1016/S1734-1140(12)70927-1
   Lakhan SE, 2008, NUTR J, V7, DOI 10.1186/1475-2891-7-2
   Lam KSL, 2006, RES DEV DISABIL, V27, P254, DOI 10.1016/j.ridd.2005.03.003
   Macbeth AH, 2009, GENES BRAIN BEHAV, V8, P558, DOI 10.1111/j.1601-183X.2009.00506.x
   Madden AMK, 2014, PHYSIOL BEHAV, V128, P260, DOI 10.1016/j.physbeh.2014.01.036
   Makkonen I, 2008, DEV MED CHILD NEUROL, V50, P593, DOI 10.1111/j.1469-8749.2008.03027.x
   Marcason W, 2009, J AM DIET ASSOC, V109, P572, DOI 10.1016/j.jada.2009.01.013
   Marí-Bauset S, 2014, J CHILD NEUROL, V29, P1554, DOI 10.1177/0883073813498821
   MCDOUGLE CJ, 1993, BIOL PSYCHIAT, V33, P547, DOI 10.1016/0006-3223(93)90011-2
   McDougle CJ, 1996, ARCH GEN PSYCHIAT, V53, P993
   McNamara IM, 2008, BRAIN RES, V1189, P203, DOI 10.1016/j.brainres.2007.10.063
   Moy SS, 2007, BEHAV BRAIN RES, V176, P4, DOI 10.1016/j.bbr.2006.07.030
   Nakamura K, 2010, ARCH GEN PSYCHIAT, V67, P59, DOI 10.1001/archgenpsychiatry.2009.137
   Nakamura K, 2009, INT J TRYPTOPHAN RES, V2, P37
   Naushad SM, 2013, INDIAN J BIOCHEM BIO, V50, P474
   Patrick RP, 2014, FASEB J, V28, P2398, DOI 10.1096/fj.13-246546
   Politte LC, 2014, HARVARD REV PSYCHIAT, V22, P76, DOI 10.1097/HRP.0000000000000030
   Ricci MR., 2005, Animal Lab News, V4, P1
   Rubin DH, 2013, J CHILD PSYCHOL PSYC, V54, P1337, DOI 10.1111/jcpp.12108
   Ruggeri B, 2014, PSYCHOPHARMACOLOGY, V231, P1201, DOI 10.1007/s00213-013-3290-7
   Schwartz CE, 2014, BIOMARK MED, V8, P313, DOI 10.2217/bmm.14.11
   Silverman JL, 2010, NAT REV NEUROSCI, V11, P490, DOI 10.1038/nrn2851
   Tanoue K, 2012, JPEN-PARENTER ENTER, V36, P753, DOI 10.1177/0148607111436280
   Temme SJ, 2014, FRONT BEHAV NEUROSCI, V8, DOI 10.3389/fnbeh.2014.00282
   Terada Y, 2011, BIOSCI BIOTECH BIOCH, V75, P1894, DOI 10.1271/bbb.110190
   Toker L, 2010, ISR J PSYCHIATR REL, V47, P46
   Uchida S, 2005, J NUTR SCI VITAMINOL, V51, P175, DOI 10.3177/jnsv.51.175
   Unwin LM, 2013, FRONT HUM NEUROSCI, V7, DOI 10.3389/fnhum.2013.00606
   van Donkelaar EL, 2011, MOL PSYCHIATR, V16, P695, DOI 10.1038/mp.2011.9
   van Donkelaar EL, 2010, NEUROCHEM INT, V56, P21, DOI 10.1016/j.neuint.2009.08.010
   Veenstra-VanderWeele J, 2012, P NATL ACAD SCI USA, V109, P5469, DOI 10.1073/pnas.1112345109
   West L, 2009, J PEDIATR HEALTH CAR, V23, P75, DOI 10.1016/j.pedhc.2008.12.001
   Whitehouse AJO, 2013, MED J AUSTRALIA, V198, P302, DOI 10.5694/mja12.11667
   Williams ACD, 2012, COCHRANE DB SYST REV, DOI [10.1002/14651858.CD007407.pub3, 10.1002/14651858.CD004677.pub3]
   Yang CJ, 2014, NEUROSCIENCE, V267, P1, DOI 10.1016/j.neuroscience.2014.02.021
NR 90
TC 42
Z9 44
U1 0
U2 34
PU PERGAMON-ELSEVIER SCIENCE LTD
PI OXFORD
PA THE BOULEVARD, LANGFORD LANE, KIDLINGTON, OXFORD OX5 1GB, ENGLAND
SN 0028-3908
EI 1873-7064
J9 NEUROPHARMACOLOGY
JI Neuropharmacology
PD MAR
PY 2015
VL 90
BP 1
EP 8
DI 10.1016/j.neuropharm.2014.10.024
PG 8
WC Neurosciences; Pharmacology & Pharmacy
WE Science Citation Index Expanded (SCI-EXPANDED)
SC Neurosciences & Neurology; Pharmacology & Pharmacy
GA AZ9SQ
UT WOS:000348555900001
PM 25445490
OA Green Accepted
DA 2025-08-11
ER

PT J
AU Khattab, NA
   El-Kadem, AH
   Elblehi, SS
   El-Mahdy, NA
   El-Shitany, NA
AF Khattab, Nourhan A.
   El-Kadem, Aya H.
   Elblehi, Samar S.
   El-Mahdy, Nageh Ahmed
   El-Shitany, Nagla A.
TI The emerging role of α7nAChRs/caspase-3/Nrf-2 signaling pathway in
   citicoline improved autistic behavior induced by thimerosal in mice
SO INTERNATIONAL IMMUNOPHARMACOLOGY
LA English
DT Article
DE Autism; Acetylcholine; alpha 7nAChRs; IL-1 beta; NF-kappa B; Behavior
   tests; Thimerosal; Oxidative stress
ID NICOTINIC ACETYLCHOLINE-RECEPTOR; MEMORY IMPAIRMENT; DISORDER; EXPOSURE;
   VACCINE; ABNORMALITIES; ACTIVATION; APOPTOSIS; MERCURY; CORTEX
AB Aims: Autism spectrum disorder (ASD) is a global concern, affecting around 75 million individuals. Various factors contribute to ASD, including mercury-containing preservatives like thimerosal (Thim) found in some vaccines. This study explored whether citicoline could be a therapeutic option for Thim-induced neuronal damage in a mouse model of ASD. Additionally, the study investigated the effects of citicoline on the alpha 7nAChRs/ Akt/Nrf2/caspase-3 pathway, which may be involved in the development of ASD. Materials and methods: The study separated newborn mice into four groups. The control group received saline injections, while the Thim group received intramuscular injections of 3000 mu g Hg/kg Thim on days 7, 9, 11, and 15 after birth. The two citicoline groups were administered Thim followed by intraperitoneal injections of 250 mg/kg or 500 mg/kg citicoline for three weeks. Afterward, various parameters were assessed, including growth, behavior, brain histopathology, oxidative stress, apoptotic, and inflammatory markers. Key findings: Untreated Thim-exposed mice exhibited significant brain damage, which was substantially alleviated by citicoline treatment. This beneficial effect was associated with increased expressions and concentrations of brain alpha 7nAChRs and Akt, increased brain content of Nrf2, and the hippocampus contents of acetylcholine. Citicoline treatment decreased the brain levels of oxidative stress markers (MDA and NO), the apoptotic marker caspase-3, and pro-inflammatory markers (NF-kappa B, TNF-alpha, and IL-1 beta). The drug also increased the brain GPx activity. Significance: Based on the results of this study, the alpha 7nAChRs pathway appears to be essential for the therapeutic effectiveness of citicoline in treating Thim-induced ASD in mice.
C1 [Khattab, Nourhan A.; El-Kadem, Aya H.; El-Mahdy, Nageh Ahmed; El-Shitany, Nagla A.] Tanta Univ, Fac Pharm, Dept Pharmacol & Toxicol, Tanta 31527, Egypt.
   [Elblehi, Samar S.] Alexandria Univ, Fac Vet Med, Dept Pathol, Alexandria 22758, Egypt.
C3 Egyptian Knowledge Bank (EKB); Tanta University; Egyptian Knowledge Bank
   (EKB); Alexandria University
RP Khattab, NA (corresponding author), Tanta Univ, Fac Pharm, Dept Pharmacol & Toxicol, Tanta 31527, Egypt.
EM Nourhan.khattab@pharm.tanta.edu.eg
RI Khattab, Nourhan/JDD-2454-2023; Elblehi, Samar/AAN-4903-2020; Elmasry,
   Thanaa/HSH-7601-2023; El-Shitany, Nagla/J-3359-2012
OI Khattab, Nourhan/0009-0006-2149-6895; Elblehi,
   Samar/0000-0003-4939-1754; 
CR Abdel-Aziz N, 2021, ENVIRON SCI POLLUT R, V28, P9742, DOI 10.1007/s11356-020-11101-7
   Abdel-Salam O.M., 2019, React. Oxyg. Species, V7, P106, DOI [10.20455/ros.2019.823, DOI 10.20455/ROS.2019.823]
   Abdelzaher LA, 2021, CELL MOL NEUROBIOL, V41, P129, DOI 10.1007/s10571-020-00841-2
   Al Mosawi A, 2021, SunKrist Neurol Neurosurg Stroke J, DOI [10.46940/snnsj.03.1009, DOI 10.46940/SNNSJ.03.1009]
   Al Mosawi A., 2019, Medical City, Baghdad, V8, P99, DOI [10.3332/ecancer.2016.ed55, DOI 10.3332/ECANCER.2016.ED55]
   Al-kuraishy HM, 2020, BASIC CLIN NEUROSCI, V11, P423, DOI 10.32598/bcn.11.4.1097.1
   Al-Mosawi A., 2023, J. Innov. Med. Res., V2, P11, DOI [10.31579/2693-4779/127, DOI 10.31579/2693-4779/127]
   Alvarez-Sabín J, 2013, BRAIN SCI, V3, P1395, DOI 10.3390/brainsci3031395
   Angoa-Pérez M, 2013, JOVE-J VIS EXP, DOI 10.3791/50978
   Arakawa H, 2023, PHYSIOL BEHAV, V272, DOI 10.1016/j.physbeh.2023.114373
   Bancroft J.D., 2013, BANCROFTS THEORY PRA, P173
   Barregard L, 2011, TOXICOL SCI, V120, P499, DOI 10.1093/toxsci/kfr009
   Berman RF, 2008, TOXICOL SCI, V101, P294, DOI 10.1093/toxsci/kfm265
   Bescoby-Chambers N, 2001, DEV MED CHILD NEUROL, V43, P847, DOI 10.1017/S0012162201211542
   Bonvicini M, 2023, NUTRIENTS, V15, DOI 10.3390/nu15020386
   Carter M, 2010, GUIDE TO RESEARCH TECHNIQUES IN NEUROSCIENCE, P1
   Chen GL, 2016, ONCOTARGET, V7, P26653, DOI 10.18632/oncotarget.8474
   Chia G.Y.Y., 2023, Explor. Neuroprotective Ther., V3, P47, DOI [10.37349/ent.2023.00037, DOI 10.37349/ENT.2023.00037]
   Choleris E, 2001, NEUROSCI BIOBEHAV R, V25, P235, DOI 10.1016/S0149-7634(01)00011-2
   De Jaco Antonella, 2017, Central Nervous System Agents in Medicinal Chemistry, V17, P100, DOI 10.2174/1871524916666160729111446
   Deutsch SI, 2020, CURR TOP BEHAV NEURO, V45, P167, DOI 10.1007/7854_2020_136
   Deutsch SI, 2010, CLIN NEUROPHARMACOL, V33, P114, DOI 10.1097/WNF.0b013e3181d6f7ad
   Devlin B, 2012, CURR OPIN GENET DEV, V22, P229, DOI 10.1016/j.gde.2012.03.002
   Fernandez-Feijoo CD, 2017, PLOS ONE, V12, DOI 10.1371/journal.pone.0177468
   El-Baz AM, 2023, AMB EXPRESS, V13, DOI 10.1186/s13568-023-01561-8
   FILIPEK PA, 1995, CURR OPIN NEUROL, V8, P134, DOI 10.1097/00019052-199504000-00009
   Frye RE, 2018, CNS DRUGS, V32, P713, DOI 10.1007/s40263-018-0556-y
   Gallagher Carolyn, 2008, Toxicological and Environmental Chemistry, V90, P997, DOI 10.1080/02772240701806501
   Garrecht M, 2011, TOXICOL ENVIRON CHEM, V93, P1251, DOI 10.1080/02772248.2011.580588
   Geier DA, 2015, CLIN CHIM ACTA, V444, P212, DOI 10.1016/j.cca.2015.02.030
   Geier DA, 2015, BIOL TRACE ELEM RES, V163, P28, DOI 10.1007/s12011-014-0169-3
   Hill DS, 2015, BEHAV NEUROL, V2015, DOI 10.1155/2015/426263
   Hodges H, 2020, TRANSL PEDIATR, V9, P55, DOI 10.21037/tp.2019.09.09
   Jeyabalan S, 2022, FRONT PHARMACOL, V13, DOI 10.3389/fphar.2022.993927
   Karvat G, 2014, NEUROPSYCHOPHARMACOL, V39, P831, DOI 10.1038/npp.2013.274
   Kumar H, 2016, BRAIN RES, V1630, P83, DOI 10.1016/j.brainres.2015.10.052
   Lai JE, 2014, NEUROPHARMACOLOGY, V79, P707, DOI 10.1016/j.neuropharm.2014.01.011
   Lamb JA, 2000, HUM MOL GENET, V9, P861, DOI 10.1093/hmg/9.6.861
   Lecomte MJ, 2018, ENDOCRINOLOGY, V159, P1844, DOI 10.1210/en.2017-03175
   Lee M, 2002, BRAIN, V125, P1483, DOI 10.1093/brain/awf160
   Livak KJ, 2001, METHODS, V25, P402, DOI 10.1006/meth.2001.1262
   Lopatina O, 2014, FRONT BEHAV NEUROSCI, V8, DOI 10.3389/fnbeh.2014.00133
   Lord C, 2020, NAT REV DIS PRIMERS, V6, DOI 10.1038/s41572-019-0138-4
   Marotta R, 2020, BRAIN SCI, V10, DOI 10.3390/brainsci10030163
   Mawhood L, 2000, J CHILD PSYCHOL PSYC, V41, P547, DOI 10.1017/S002196309900579X
   Mike A, 2000, BRAIN RES, V882, P155, DOI 10.1016/S0006-8993(00)02863-8
   Miranda KM, 2001, NITRIC OXIDE-BIOL CH, V5, P62, DOI 10.1006/niox.2000.0319
   Namvarpour Z, 2018, NEUROTOXICOL TERATOL, V67, P1, DOI 10.1016/j.ntt.2018.02.002
   Nikravesh M, 2023, PESTIC BIOCHEM PHYS, V192, DOI 10.1016/j.pestbp.2023.105391
   Nordquist RE, 2017, ANIMAL MODELS FOR THE STUDY OF HUMAN DISEASE, 2ND EDITION, P1003
   OHKAWA H, 1979, ANAL BIOCHEM, V95, P351, DOI 10.1016/0003-2697(79)90738-3
   Ohkawara H, 2014, PLOS ONE, V9, DOI 10.1371/journal.pone.0105697
   Ozonoff S, 2010, J AM ACAD CHILD PSY, V49, P256, DOI 10.1016/j.jaac.2009.11.009
   PAGLIA DE, 1967, J LAB CLIN MED, V70, P158
   Pan H, 2013, NEUROL RES, V35, P71, DOI 10.1179/1743132812Y.0000000094
   Parri HR, 2011, BIOCHEM PHARMACOL, V82, P931, DOI 10.1016/j.bcp.2011.06.039
   Perry EK, 2001, AM J PSYCHIAT, V158, P1058, DOI 10.1176/appi.ajp.158.7.1058
   Piovesana R, 2021, INT J MOL SCI, V22, DOI 10.3390/ijms22094912
   Psychiatry P., 2022, Behav. Sci., V1, P1, DOI [10.13140/RG.2.1.1173.4803, DOI 10.13140/RG.2.1.1173.4803]
   Qureshi I., 2010, Nat Med J, V2, P1
   Rasalam AD, 2005, DEV MED CHILD NEUROL, V47, P551, DOI 10.1017/S0012162205001076
   Rego AC, 2003, NEUROCHEM RES, V28, P1563, DOI 10.1023/A:1025682611389
   Saber S, 2019, TOXICOL APPL PHARM, V364, P120, DOI 10.1016/j.taap.2018.12.020
   Safavi M, 2020, CLIN PSYCHOPHARM NEU, V18, P81, DOI 10.9758/cpn.2020.18.1.81
   Schmeisser MJ, 2012, NATURE, V486, P256, DOI 10.1038/nature11015
   Seltzer MM, 2004, MENT RETARD DEV D R, V10, P234, DOI 10.1002/mrdd.20038
   Valles AS, 2021, FRONT MOL NEUROSCI, V14, DOI 10.3389/fnmol.2021.744597
   St-Hilaire S, 2012, INT J HEALTH GEOGR, V11, DOI 10.1186/1476-072X-11-44
   Tordjman S, 2014, FRONT PSYCHIATRY, V5, DOI 10.3389/fpsyt.2014.00053
   Volk HE, 2013, JAMA PSYCHIAT, V70, P71, DOI 10.1001/jamapsychiatry.2013.266
   Wei HG, 2014, INT J DEV NEUROSCI, V36, P13, DOI 10.1016/j.ijdevneu.2014.04.004
   World Health Organisation (WHO), 2023, Autism
   Wu HM, 2017, LIFE SCI, V173, P43, DOI 10.1016/j.lfs.2017.01.012
   Xiao JH, 2020, MOL MED REP, V22, P2235, DOI 10.3892/mmr.2020.11324
   Yang TY, 2017, ACTA PHARM SIN B, V7, P611, DOI 10.1016/j.apsb.2017.09.001
   Young HA, 2008, J NEUROL SCI, V271, P110, DOI 10.1016/j.jns.2008.04.002
   Zazueta C, 2018, LIVER TRANSPLANT, V24, P1070, DOI 10.1002/lt.25179
   Zeidan J, 2022, AUTISM RES, V15, P778, DOI 10.1002/aur.2696
NR 78
TC 4
Z9 4
U1 2
U2 7
PU ELSEVIER
PI AMSTERDAM
PA RADARWEG 29, 1043 NX AMSTERDAM, NETHERLANDS
SN 1567-5769
EI 1878-1705
J9 INT IMMUNOPHARMACOL
JI Int. Immunopharmacol.
PD MAR 30
PY 2024
VL 130
AR 111736
DI 10.1016/j.intimp.2024.111736
EA FEB 2024
PG 15
WC Immunology; Pharmacology & Pharmacy
WE Science Citation Index Expanded (SCI-EXPANDED)
SC Immunology; Pharmacology & Pharmacy
GA C1Z8U
UT WOS:001287419900001
PM 38401462
DA 2025-08-11
ER

PT J
AU Wöhr, M
   Willadsen, M
   Kisko, TM
   Schwarting, RKW
   Fendt, M
AF Woehr, Markus
   Willadsen, Maria
   Kisko, Theresa M.
   Schwarting, Rainer K. W.
   Fendt, Markus
TI Sex-dependent effects of Cacna1c haploinsufficiency on behavioral
   inhibition evoked by conspecific alarm signals in rats
SO PROGRESS IN NEURO-PSYCHOPHARMACOLOGY & BIOLOGICAL PSYCHIATRY
LA English
DT Article
DE Ca(v)1.2; Calcium; Social behavior; Ultrasonic vocalizations; Sex
   differences
ID 50-KHZ ULTRASONIC VOCALIZATIONS; SOCIAL APPROACH BEHAVIOR; ANXIETY-LIKE
   BEHAVIOR; INDUCED 22-KHZ CALLS; FEMALE RATS; CALCIUM-CHANNELS;
   LABORATORY RATS; C-FOS; COMMUNICATION; PLAYBACK
AB Deficits in processing social signals leads to reduced social functioning and is typically associated with neuropsychiatric disorders, including autism spectrum disorder, schizophrenia, and major depressive disorder. The cross-disorder risk gene CACNA1C is implicated in the etiology of all of these disorders and single-nucleotide polymorphisms within CACNA1C are ranked among the best replicated and most robust genetic findings from genome-wide association studies in psychiatry. Rats are highly social, live in large social groups, and communicate through ultrasonic vocalizations (USV), with low-frequency 22-kHz USV emitted in dangerous and often life-threating situations, such as predator exposure, serving an alarming function. In the present study, we applied an alarm 22-kHz USV playback paradigm to investigate the role of Cacna1c in socio-affective information processing in rats. Specifically, we assessed behavioral inhibition evoked by 22-kHz USV in constitutive heterozygous Cacna1c(+/+) females and males, as compared to wildtype Cacna1c(+/+) littermate controls. To probe specificity, two sets of alarm 22-kHz USV were presented, i.e. 22-kHz USV elicited by predator urine exposure and 22-kHz USV emitted during a retention test on learned fear, together with acoustic control stimuli. Our results show that behavioral inhibition evoked by playback of alarm 22-kHz USV is robust and occurs in response to both sets, yet is modulated by Cacna1c in a sex-dependent manner. In male but not female rats, Cacna1c haploinsufficiency led to less pronounced and less specific behavioral inhibition, supporting the idea that Cacna1c haploinsufficiency results in a lower motivation and/or diminished capability to display appropriate responses to important socio-affective communication signals.
C1 [Woehr, Markus; Willadsen, Maria; Kisko, Theresa M.; Schwarting, Rainer K. W.] Philipps Univ Marburg, Behav Neurosci Expt & Biol Psychol, Dept Psychol, Gutenbergstr 18, D-35032 Marburg, Germany.
   [Woehr, Markus; Schwarting, Rainer K. W.] Philipps Univ Marburg, CMBB, Hans Meerwein Str 6, D-35032 Marburg, Germany.
   [Fendt, Markus] Otto von Guericice Univ Magdeburg, Inst Pharmacol & Toxicol, Leipziger Str 44, D-39120 Magdeburg, Germany.
   [Fendt, Markus] Otto von Guericice Univ Magdeburg, Ctr Behav Brain Sci, Leipziger Str 44, D-39120 Magdeburg, Germany.
C3 Philipps University Marburg; Philipps University Marburg; Otto von
   Guericke University; Otto von Guericke University
RP Wöhr, M (corresponding author), Philipps Univ Marburg, Behav Neurosci Expt & Biol Psychol, Dept Psychol, Gutenbergstr 18, D-35032 Marburg, Germany.
EM markus.woehr@staff.uni-marburg.de
RI ; Fendt, Markus/G-1888-2013; Wöhr, Markus/AAA-2316-2021; Schwarting,
   RAINER/AAJ-1516-2021
OI Willadsen, Maria/0000-0002-9509-1130; Wohr, Markus/0000-0001-6986-5684;
   Schwarting, Rainer/0000-0002-4686-3974; Kisko,
   Theresa/0000-0001-9010-9568; 
FU Deutsche Forschungsgemeinschaft [DFG SCHW 559/14-1, DFG SCHW 559/14-2,
   DFG WO 1732/4-1, DFG WO 1732/4-2]; Forschergruppe "Neurobiology of
   affective disorders: Translational perspectives on brain structure and
   function" [FOR 2107]
FX The authors wish to thank Christine Hohmeyer, Marcella Rietschel, Jakob
   Vorckel, and Stephanie Witt for their help with genotyping. This work is
   part of the Forschergruppe "Neurobiology of affective disorders:
   Translational perspectives on brain structure and function" (FOR 2107)
   and was supported by grants from the Deutsche Forschungsgemeinschaft to
   R.S. (DFG SCHW 559/14-1 and DFG SCHW 559/14-2) and to M.W. (DFG WO
   1732/4-1 and DFG WO 1732/4-2).
CR Bang SJ, 2008, NEUROBIOL LEARN MEM, V90, P200, DOI 10.1016/j.nlm.2008.02.009
   BARFIELD RJ, 1972, SCIENCE, V176, P1349, DOI 10.1126/science.176.4041.1349
   BARFIELD RJ, 1979, AM ZOOL, V19, P469
   BARFIELD RJ, 1986, ANN NY ACAD SCI, V474, P33, DOI 10.1111/j.1749-6632.1986.tb27996.x
   Bigos KL, 2010, ARCH GEN PSYCHIAT, V67, P939, DOI 10.1001/archgenpsychiatry.2010.96
   BLANCHARD RJ, 1990, NEUROSCI BIOBEHAV R, V14, P463, DOI 10.1016/S0149-7634(05)80069-7
   BLANCHARD RJ, 1991, PHYSIOL BEHAV, V50, P967, DOI 10.1016/0031-9384(91)90423-L
   BLANCHARD RJ, 1992, J COMP PSYCHOL, V106, P270, DOI 10.1037/0735-7036.106.3.270
   BRUDZYNSKI SM, 1995, PHYSIOL BEHAV, V57, P1039, DOI 10.1016/0031-9384(95)00003-2
   Brudzynski SM, 2013, CURR OPIN NEUROBIOL, V23, P310, DOI 10.1016/j.conb.2013.01.014
   Burgdorf J, 2008, J COMP PSYCHOL, V122, P357, DOI 10.1037/a0012889
   Dao DT, 2010, BIOL PSYCHIAT, V68, P801, DOI 10.1016/j.biopsych.2010.06.019
   Demaestri C, 2019, BEHAV BRAIN RES, V360, P134, DOI 10.1016/j.bbr.2018.12.005
   Fendt M, 2018, SCI REP-UK, V8, DOI 10.1038/s41598-018-28927-4
   Geurts AM, 2009, SCIENCE, V325, P433, DOI 10.1126/science.1172447
   Graham Lauren K., 2009, Psychol. Neurosci., V2, P219
   Green EK, 2010, MOL PSYCHIATR, V15, P1016, DOI 10.1038/mp.2009.49
   Inagaki H, 2017, PHYSIOL BEHAV, V169, P189, DOI 10.1016/j.physbeh.2016.11.015
   Inagaki H, 2016, PHYSIOL BEHAV, V155, P237, DOI 10.1016/j.physbeh.2015.12.022
   Inagaki H, 2015, HORM BEHAV, V69, P116, DOI 10.1016/j.yhbeh.2015.01.001
   Kabir ZD, 2017, MOL PSYCHIATR, V22, P1096, DOI 10.1038/mp.2017.124
   Kabir ZD, 2016, J PHYSIOL-LONDON, V594, P5823, DOI 10.1113/JP270673
   Kennedy DP, 2012, TRENDS COGN SCI, V16, P559, DOI 10.1016/j.tics.2012.09.006
   Kisko TM, 2020, GENES BRAIN BEHAV, V19, DOI 10.1111/gbb.12552
   Kisko TM, 2018, DIS MODEL MECH, V11, DOI 10.1242/dmm.034116
   Knutson B, 1998, J COMP PSYCHOL, V112, P65, DOI 10.1037/0735-7036.112.1.65
   Kosten TA, 2005, BEHAV BRAIN RES, V157, P235, DOI 10.1016/j.bbr.2004.07.001
   Kosten TA, 2007, BRAIN RES, V1154, P144, DOI 10.1016/j.brainres.2007.03.081
   Langwieser N, 2010, J NEUROSCI, V30, P8367, DOI 10.1523/JNEUROSCI.4164-08.2010
   Lee AS, 2012, MOL PSYCHIATR, V17, P1054, DOI [10.1038/mp.2012.149, 10.1038/mp.2012.71]
   Lindquist DH, 2004, J NEUROSCI, V24, P3610, DOI 10.1523/JNEUROSCI.4839-03.2004
   Liu Y, 2011, MOL PSYCHIATR, V16, P2, DOI 10.1038/mp.2009.107
   Lukas M, 2015, PSYCHONEUROENDOCRINO, V56, P35, DOI 10.1016/j.psyneuen.2015.03.005
   Mandy W, 2012, J AUTISM DEV DISORD, V42, P1304, DOI 10.1007/s10803-011-1356-0
   Meyer-Lindenberg A, 2012, NAT NEUROSCI, V15, P663, DOI 10.1038/nn.3083
   Nanou E, 2018, NEURON, V98, P466, DOI 10.1016/j.neuron.2018.03.017
   Nieratschker V, 2015, SCI REP-UK, V5, DOI 10.1038/srep17349
   Nyegaard M, 2010, MOL PSYCHIATR, V15, P119, DOI 10.1038/mp.2009.69
   Ouda L, 2016, BEHAV BRAIN RES, V308, P196, DOI 10.1016/j.bbr.2016.04.030
   Parsana AJ, 2012, BEHAV BRAIN RES, V232, P395, DOI 10.1016/j.bbr.2012.03.031
   Parsana AJ, 2012, BEHAV BRAIN RES, V226, P77, DOI 10.1016/j.bbr.2011.08.040
   Redecker TM, 2019, BEHAV BRAIN RES, V367, P35, DOI 10.1016/j.bbr.2019.03.032
   Sadananda M, 2008, NEUROSCI LETT, V435, P17, DOI 10.1016/j.neulet.2008.02.002
   SALES GD, 1991, BEHAV PROCESS, V24, P83, DOI 10.1016/0376-6357(91)90001-G
   Seffer D, 2014, J NEUROSCI METH, V234, P73, DOI 10.1016/j.jneumeth.2014.01.023
   Seyfarth RM, 2003, ANNU REV PSYCHOL, V54, P145, DOI 10.1146/annurev.psych.54.101601.145121
   Simola N, 2019, NEUROPHARMACOLOGY, V159, DOI 10.1016/j.neuropharm.2018.11.008
   Smoller JW, 2013, LANCET, V381, P1371, DOI 10.1016/S0140-6736(12)62129-1
   Splawski I, 2004, CELL, V119, P19, DOI 10.1016/j.cell.2004.09.011
   THOMAS DA, 1982, BEHAV NEURAL BIOL, V36, P403, DOI 10.1016/S0163-1047(82)90802-0
   Vaskinn A, 2011, NEUROPSYCHOLOGY, V25, P499, DOI 10.1037/a0022677
   Willadsen M, 2014, J COMP PSYCHOL, V128, P56, DOI 10.1037/a0034778
   Willuhn I, 2014, J NEUROSCI, V34, P10616, DOI 10.1523/JNEUROSCI.1060-14.2014
   Wöhr M, 2007, PLOS ONE, V2, DOI 10.1371/journal.pone.0001365
   Wöhr M, 2008, ANIM BEHAV, V76, P749, DOI 10.1016/j.anbehav.2008.04.017
   Wöhr M, 2013, CELL TISSUE RES, V354, P81, DOI 10.1007/s00441-013-1607-9
   Wöhr M, 2012, NEUROBIOL LEARN MEM, V98, P154, DOI 10.1016/j.nlm.2012.05.004
   Wöhr M, 2009, PHARMACOL BIOCHEM BE, V94, P285, DOI 10.1016/j.pbb.2009.09.008
   Wray NR, 2012, MOL PSYCHIATR, V17, P36, DOI 10.1038/mp.2010.109
   Yoshimizu T, 2015, MOL PSYCHIATR, V20, P162, DOI 10.1038/mp.2014.143
   Zamponi GW, 2015, PHARMACOL REV, V67, P821, DOI 10.1124/pr.114.009654
NR 61
TC 17
Z9 19
U1 0
U2 7
PU PERGAMON-ELSEVIER SCIENCE LTD
PI OXFORD
PA THE BOULEVARD, LANGFORD LANE, KIDLINGTON, OXFORD OX5 1GB, ENGLAND
SN 0278-5846
EI 1878-4216
J9 PROG NEURO-PSYCHOPH
JI Prog. Neuro-Psychopharmacol. Biol. Psychiatry
PD APR 20
PY 2020
VL 99
AR 109849
DI 10.1016/j.pnpbp.2019.109849
PG 8
WC Clinical Neurology; Neurosciences; Pharmacology & Pharmacy; Psychiatry
WE Science Citation Index Expanded (SCI-EXPANDED)
SC Neurosciences & Neurology; Pharmacology & Pharmacy; Psychiatry
GA KT1GA
UT WOS:000518756400032
PM 31862418
DA 2025-08-11
ER

PT J
AU Mohammadi, S
   Asadi-Shekaari, M
   Basiri, M
   Parvan, M
   Shabani, M
   Nozari, M
AF Mohammadi, Somayeh
   Asadi-Shekaari, Majid
   Basiri, Mohsen
   Parvan, Mahdieh
   Shabani, Mohammad
   Nozari, Masoumeh
TI Improvement of autistic-like behaviors in adult rats prenatally exposed
   to valproic acid through early suppression of NMDA receptor function
SO PSYCHOPHARMACOLOGY
LA English
DT Article
DE Autism; Valproic acid; MK-801; NMDA antagonist; Postnatal period
ID SPECTRUM DISORDER; ANIMAL-MODEL; BRAIN; BLOCKADE; RELEVANCE; CHILDREN
AB Rationale Autism spectrum disorder (ASD), the fastest growing neurodevelopmental disorder, is characterized by social deficits, repetitive/stereotypic activity, and impaired verbal and nonverbal communication and is commonly diagnosed at early stages of life. Based on the excitatory-inhibitory imbalance theory of autism, some recent animal experiments have reported amelioration in autistic-like phenotypes in adult animals following acute treatment of NMDA antagonists. However, we suggested the neonatal period as a critical period for NMDA antagonist intervention. Objectives This experiment was designed to determine the role of postnatal MK-801, an NMDA receptor blocker, in the prenatal valproic acid (VPA) rat model of ASD. Methods The model of autism was induced by subcutaneous administration of valproic acid (600 mg/kg) to pregnant rats at gestational day 12.5. The effects of MK-801 (0.03 mg/kg, from postnatal day 6-10) in correcting ASD-associated behaviors in male offspring were assessed by open-field, three-chambered social interaction tests. Moreover, the nociceptive threshold was measured by tail flick and hot plate. Behavioral tests were performed on PND 55-60. Nissl staining was performed to confirm the safety of 0.03 mg/kg MK-801 for the brain. Results We reported that MK-801 rescued social deficits, repetitive behaviors (self-grooming), anxiety-related behavior, and the low nociceptive threshold in the VPA-treated rats. Further, histological examination showed that there were no significant differences among all the groups in terms of the neuronal survival rate. Conclusions Our results showed that postnatal low-dose MK-801 improved ASD-associated behaviors in the VPA-treated rats and that early exposure to NMDA antagonist resulted in permanent changes in adult behavior.
C1 [Mohammadi, Somayeh] Kerman Univ Med Sci, Afzalipour Sch Med, Dept Anat Sci, Kerman, Iran.
   [Asadi-Shekaari, Majid; Basiri, Mohsen; Shabani, Mohammad] Kerman Univ Med Sci, Neurosci Res Ctr, Neuropharmacol Inst, Kerman, Iran.
   [Parvan, Mahdieh; Nozari, Masoumeh] Kerman Univ Med Sci, Neurosci Res Ctr, Afzalipour Sch Med, Inst Neuropharmacol,Dept Physiol & Pharmacol, Kerman, Iran.
C3 Kerman University of Medical Sciences; Kerman University of Medical
   Sciences; Kerman University of Medical Sciences
RP Asadi-Shekaari, M (corresponding author), Kerman Univ Med Sci, Neurosci Res Ctr, Neuropharmacol Inst, Kerman, Iran.; Nozari, M (corresponding author), Kerman Univ Med Sci, Neurosci Res Ctr, Afzalipour Sch Med, Inst Neuropharmacol,Dept Physiol & Pharmacol, Kerman, Iran.
EM majidasadi@kmu.ac.ir; Masoumeh.Nozari@gmail.com
RI Basiri, Mohsen/AAH-2438-2021; Asadi-Shekaari, Majid/H-1791-2015;
   Shabani, Mohammad/AAZ-3682-2020; Nozari, Masoumeh/ITU-7443-2023
OI Asadi-Shekaari, Majid/0000-0003-4367-2280; Shabani,
   Mohammad/0000-0002-2082-5849; Basiri, Mohsen/0000-0002-8372-3655
FU Kerman University of Medical Sciences [96000183] Funding Source: Medline
CR Baronio D, 2015, PLOS ONE, V10, DOI 10.1371/journal.pone.0116363
   Ben-Ari Y, 2012, NEUROSCIENTIST, V18, P467, DOI 10.1177/1073858412438697
   Benger M, 2018, MOL AUTISM, V9, DOI 10.1186/s13229-018-0222-8
   Blume SR, 2018, NEUROSCIENCE, V381, P11, DOI 10.1016/j.neuroscience.2018.04.005
   Chung C, 2019, BIOL PSYCHIAT, V85, P534, DOI 10.1016/j.biopsych.2018.09.025
   Crawley JN, 2004, MENT RETARD DEV D R, V10, P248, DOI 10.1002/mrdd.20039
   Dietz C, 2006, J AUTISM DEV DISORD, V36, P713, DOI 10.1007/s10803-006-0114-1
   du Bois TM, 2007, BRAIN RES REV, V53, P260, DOI 10.1016/j.brainresrev.2006.09.001
   Gao CJ, 2012, HYPOXIC PRECONDITION
   Hensch TK, 2004, ANNU REV NEUROSCI, V27, P549, DOI 10.1146/annurev.neuro.27.070203.144327
   Herlenius E, 2004, EXP NEUROL, V190, pS8, DOI 10.1016/j.expneurol.2004.03.027
   Huang K, 2018, GLIBENCLAMIDE PREVEN
   Ikonomidou C, 1999, SCIENCE, V283, P70, DOI 10.1126/science.283.5398.70
   Kang J, 2015, FRONT MOL NEUROSCI, V8, DOI 10.3389/fnmol.2015.00017
   Kerr DM, 2013, BEHAV BRAIN RES, V249, P124, DOI 10.1016/j.bbr.2013.04.043
   Kim JW, 2019, NEUROPSYCHOPHARMACOL, V44, P314, DOI 10.1038/s41386-018-0098-5
   Kim JW, 2017, NEUROPHARMACOLOGY, V113, P71, DOI 10.1016/j.neuropharm.2016.09.014
   Kim KC, 2014, MOL NEUROBIOL, V49, P512, DOI 10.1007/s12035-013-8535-2
   Kumar H, 2016, BRAIN RES BULL, V124, P27, DOI 10.1016/j.brainresbull.2016.03.013
   Latysheva NV, 2003, PROG NEURO-PSYCHOPH, V27, P787, DOI 10.1016/S0278-5846(03)00110-6
   Lewis MH, 2007, BEHAV BRAIN RES, V176, P66, DOI 10.1016/j.bbr.2006.08.023
   Lim AL, 2012, BEHAV BRAIN RES, V227, P276, DOI 10.1016/j.bbr.2011.10.052
   Liu MH, 2012, REPROD SCI, V19, P360, DOI 10.1177/1933719111424453
   Moy SS, 2004, GENES BRAIN BEHAV, V3, P287, DOI 10.1111/j.1601-1848.2004.00076.x
   Nader R, 2004, CLIN J PAIN, V20, P88, DOI 10.1097/00002508-200403000-00005
   Nozari M, 2015, PSYCHOPHARMACOLOGY, V232, P2541, DOI 10.1007/s00213-015-3890-5
   Padurariu M, 2017, REV CHIM, V68
   Paxinos G, 2013, The Rat Brain in Stereotaxic Coordinates, VSeventh
   Presti MF, 2003, PHARMACOL BIOCHEM BE, V74, P833, DOI 10.1016/S0091-3057(02)01081-X
   Samango-Sprouse CA, 2015, AUTISM, V19, P327, DOI 10.1177/1362361314521329
   Schneider T, 2005, NEUROPSYCHOPHARMACOL, V30, P80, DOI 10.1038/sj.npp.1300518
   Schneider T, 2001, PRELIMINARY COMMUNIC, P531
   Spooren W, 2012, TRENDS PHARMACOL SCI, V33, P669, DOI 10.1016/j.tips.2012.09.004
   Tyzio R, 2006, SCIENCE, V314, P1788, DOI 10.1126/science.1133212
   Won H, 2012, AUTISTIC LIKE SOCIAL
   Zhang-James Y, 2014, BEHAV BRAIN RES, V269, P103, DOI 10.1016/j.bbr.2014.04.035
   Zwaigenbaum L, 2005, INT J DEV NEUROSCI, V23, P143, DOI 10.1016/j.ijdevneu.2004.05.001
NR 37
TC 39
Z9 41
U1 1
U2 4
PU SPRINGER
PI NEW YORK
PA ONE NEW YORK PLAZA, SUITE 4600, NEW YORK, NY, UNITED STATES
SN 0033-3158
EI 1432-2072
J9 PSYCHOPHARMACOLOGY
JI Psychopharmacology
PD JAN
PY 2020
VL 237
IS 1
BP 199
EP 208
DI 10.1007/s00213-019-05357-2
PG 10
WC Neurosciences; Pharmacology & Pharmacy; Psychiatry
WE Science Citation Index Expanded (SCI-EXPANDED)
SC Neurosciences & Neurology; Pharmacology & Pharmacy; Psychiatry
GA KQ3WQ
UT WOS:000516857500018
PM 31595334
DA 2025-08-11
ER

PT J
AU Bal-Price, A
   Lein, PJ
   Keil, KP
   Sethi, S
   Shafer, T
   Barenys, M
   Fritsche, E
   Sachana, M
   Meek, ME
AF Bal-Price, Anna
   Lein, Pamela J.
   Keil, Kimberly P.
   Sethi, Sunjay
   Shafer, Timothy
   Barenys, Marta
   Fritsche, Ellen
   Sachana, Magdalini
   Meek, M. E. (Bette)
TI Developing and applying the adverse outcome pathway concept for
   understanding and predicting neurotoxicity
SO NEUROTOXICOLOGY
LA English
DT Article; Proceedings Paper
CT 39th Annual Meeting of the Neurobehavioral-Teratology-Society (NBTS) /
   15th Biennial Meeting of the International-Neurotoxicology-Association
   (INA) Held in Conjunction with the 55th Annual Meeting of the
   Teratology-Society
CY JUN 27-JUL 01, 2015
CL Montreal, CANADA
SP Neurobehavioral Teratol Soc, Int Neurotoxicol Assoc, Teratol Soc
DE Adverse outcome pathways; Mode of action; Neurotoxicity; Risk assessment
ID LONG-TERM POTENTIATION; 2,2,3,5,6-PENTACHLOROBIPHENYL PCB 95;
   RECEPTOR-DEPENDENT MECHANISMS; BRADFORD-HILL CONSIDERATIONS;
   NERVOUS-SYSTEM DEVELOPMENT; AUTISM SPECTRUM DISORDERS; CALCIUM-RELEASE
   CHANNELS; PROTEIN-KINASE CASCADE; FRAGILE-X-SYNDROME; RYANODINE RECEPTOR
AB The Adverse Outcome Pathway (AOP) concept has recently been proposed to support a paradigm shift in regulatory toxicology testing and risk assessment. This concept is similar to the Mode of Action (MOA), in that it describes a sequence of measurable key events triggered by a molecular initiating event in which a stressor interacts with a biological target. The resulting cascade of key events includes molecular, cellular, structural and functional changes in biological systems, resulting in a measurable adverse outcome. Thereby, an AOP ideally provides information relevant to chemical structure-activity relationships as a basis for predicting effects of structurally similar compounds. AOPs could potentially also form the basis for qualitative and quantitative predictive modeling of the human adverse outcome resulting from molecular initiating or other key events for which higher-throughput testing methods are available or can be developed.
   A variety of cellular and molecular processes are known to be critical for normal function of the central (CNS) and peripheral nervous systems (PNS). Because of the biological and functional complexity of the CNS and PNS, it has been challenging to establish causative links and quantitative relationships between key events that comprise the pathways leading from chemical exposure to an adverse outcome in the nervous system. Following introduction of the principles of MOA and AOP5, examples of potential or putative adverse outcome pathways specific for developmental or adult neurotoxicity are summarized and aspects of their assessment considered. Their possible application in developing mechanistically informed Integrated Approaches to Testing and Assessment (IATA) is also discussed. (C) 2016 The Authors. Published by Elsevier B.V.
C1 [Bal-Price, Anna; Sachana, Magdalini] European Commiss Joint Res Ctr, Inst Hlth & Consumer Protect, Ispra, Italy.
   [Lein, Pamela J.; Keil, Kimberly P.; Sethi, Sunjay] Univ Calif Davis, Sch Vet Med, Dept Mol Biosci, Davis, CA 95616 USA.
   [Shafer, Timothy] US EPA, Integrated Syst Toxicol Div, Off Res & Dev, Durham, NC USA.
   [Barenys, Marta; Fritsche, Ellen] IUF Leibniz Res Inst Environm Med, Dusseldorf, Germany.
   [Meek, M. E. (Bette)] Univ Ottawa, McLaughlin Ctr Risk Sci, Ottawa, ON, Canada.
   [Sachana, Magdalini] Org Econ Cooperat & Dev, Environm Directorate, Environm Hlth & Safety Div, Paris, France.
C3 European Commission Joint Research Centre; EC JRC ISPRA Site; University
   of California System; University of California Davis; United States
   Environmental Protection Agency; Leibniz Association; Leibniz Institut
   fur Umweltmedizinische Forschung (IUF); University of Ottawa;
   Organisation for Economic Co-operation & Development (OECD)
RP Bal-Price, A (corresponding author), European Commiss Joint Res Ctr, Inst Hlth & Consumer Protect, Ispra, Italy.
EM anna.price@ec.europa.eu
OI Lein, Pamela/0000-0001-7665-7584; Barenys, Marta/0000-0001-5046-9796;
   Keil Stietz, Kimberly/0000-0002-7006-9420
FU US EPA; United States National Institute of Environmental Health [R01
   ES014901, P01 ES011269]; United States Environmental Protection Agency
   [83543201]; Floyd and Mary Schwall Predoctoral Fellowship; U.S.
   Environmental Protection Agency
FX The content of this paper is based on the INA15th session titled the
   Application of Adverse Outcome Pathway (AOP) concept for Neurotoxicity
   Testing. The speakers of this session are grateful for the financial
   travel support provided by the US EPA.The project on AOP development
   titled "Ryanodine receptor (RyR) sensitization alters neuronal
   connectivity leading to cognitive impairment" was supported by the
   United States National Institute of Environmental Health (grants R01
   ES014901 and P01 ES011269) and the United States Environmental
   Protection Agency (grant 83543201); Sunjay Sethi was supported by a
   Floyd and Mary Schwall Predoctoral Fellowship. The contents of this work
   are solely the responsibility of the grantee and do not necessarily
   represent the official views of the USEPA or NIEHS. Further, NIEHS does
   not endorse the purchase of any commercial products or services
   mentioned in the publication.Preparation of this document has been
   funded in part by the U.S. Environmental Protection Agency. This
   document has been reviewed by the National Health and Environmental
   Effects Research Laboratory and approved for publication. Approval does
   not signify that the contents reflect the views of the Agency, nor does
   mention of trade names or commercial products constitute endorsement or
   recommendation for use.
CR Adasme T, 2011, P NATL ACAD SCI USA, V108, P3029, DOI 10.1073/pnas.1013580108
   Ahn KC, 2008, ENVIRON HEALTH PERSP, V116, P1203, DOI 10.1289/ehp.11200
   An JJ, 2008, CELL, V134, P175, DOI 10.1016/j.cell.2008.05.045
   Andjelic S, 1997, J IMMUNOL, V158, P2527
   Ankley GT, 2010, ENVIRON TOXICOL CHEM, V29, P730, DOI 10.1002/etc.34
   [Anonymous], OFF J EUR UNION L, P1
   Bai XW, 2013, SEMIN CARDIOTHORAC V, V17, P276, DOI 10.1177/1089253213495923
   Bal-Price A, 2015, ARCH TOXICOL, V89, P269, DOI 10.1007/s00204-015-1464-2
   Bal-Price A, 2015, CRIT REV TOXICOL, V45, P83, DOI 10.3109/10408444.2014.981331
   Barenys M., 2016, ARCH TOXICO IN PRESS
   Barone S, 2000, NEUROTOXICOLOGY, V21, P15
   Baumann J., 2014, CURR PROT TOXICOL
   Baumann J, 2015, METHODS PHA IN PRESS
   Bear MF, 1996, P NATL ACAD SCI USA, V93, P13453, DOI 10.1073/pnas.93.24.13453
   Becker RA, 2015, REGUL TOXICOL PHARM, V72, P514, DOI 10.1016/j.yrtph.2015.04.004
   Belmonte MK, 2006, NAT NEUROSCI, V9, P1221, DOI 10.1038/nn1765
   Belvindrah R, 2007, J NEUROSCI, V27, P13854, DOI 10.1523/JNEUROSCI.4494-07.2007
   BergerSweeney J, 1997, BEHAV BRAIN RES, V86, P121, DOI 10.1016/S0166-4328(96)02251-6
   Bernd P, 2008, GENE EXPRESSION, V14, P241, DOI 10.3727/105221608786883799
   Berridge MJ, 2006, CELL CALCIUM, V40, P405, DOI 10.1016/j.ceca.2006.09.002
   Berridge MJ, 2000, NAT REV MOL CELL BIO, V1, P11, DOI 10.1038/35036035
   Berridge MJ, 1998, NEURON, V21, P13, DOI 10.1016/S0896-6273(00)80510-3
   Black AM, 2008, BRAIN RES, V1219, P136, DOI 10.1016/j.brainres.2008.04.066
   Boobis AR, 2008, CRIT REV TOXICOL, V38, P87, DOI 10.1080/10408440701749421
   Boobis AR, 2006, CRIT REV TOXICOL, V36, P781, DOI 10.1080/10408440600977677
   Bourgeron T, 2009, CURR OPIN NEUROBIOL, V19, P231, DOI 10.1016/j.conb.2009.06.003
   BRACKE ME, 1987, EXP CELL RES, V173, P193, DOI 10.1016/0014-4827(87)90345-4
   Brunelli L, 2012, J PROTEOMICS, V75, P2417, DOI 10.1016/j.jprot.2012.02.023
   Burr SA, 2004, TOXICOL SCI, V77, P341, DOI 10.1093/toxsci/kfh027
   Bushnell PJ, 1999, NEUROTOXICOL TERATOL, V21, P381, DOI 10.1016/S0892-0362(99)00006-9
   Carmichael N, 2011, CRIT REV TOXICOL, V41, P175, DOI 10.3109/10408444.2010.541225
[truncated: 1,224,864 more chars]
