# Supplementary material for: Mapping Global Research Trends on Autism Spectrum Disorder: A Bibliometric Analysis of Pharmacology and Pharmacy Studies
Source: Pharmaceuticals (Basel). 2026 Jan 7;19(1):102. doi: 10.3390/ph19010102 (PMC12844977; doi:10.3390/ph19010102)
Supplement: Supplementary file 1 [file pharmaceuticals-19-00102-s001.zip › Database/savedrecs.txt]

FN Clarivate Analytics Web of Science
VR 1.0
PT J
AU Esposito, G
   Hiroi, N
   Scattoni, ML
AF Esposito, Gianluca
   Hiroi, Noboru
   Scattoni, Maria Luisa
TI Cry, Baby, Cry: Expression of Distress As a Biomarker and Modulator in
   Autism Spectrum Disorder
SO INTERNATIONAL JOURNAL OF NEUROPSYCHOPHARMACOLOGY
LA English
DT Article
DE cry; autism spectrum disorder; early biomarkers; animal models of ASD;
   ultrasonic vocalizations
ID TYPICALLY DEVELOPING INFANTS; ULTRASONIC VOCALIZATIONS; MOUSE MODEL;
   HIGH-RISK; FUNDAMENTAL-FREQUENCY; MICE; CRIES; COMMUNICATION;
   INTERVENTION; RESPONSES
AB Background: Early diagnosis of autism spectrum disorder is critical, because early intensive treatment greatly improves its prognosis.
   Methods: We review studies that examined vocalizations of infants with autism spectrum disorder and mouse models of autism spectrum disorder as a potential means to identify autism spectrum disorder before the symptomatic elements of autism spectrum disorder emerge. We further discuss clinical implications and future research priorities in the field.
   Results: Atypical early vocal calls (i.e., cry) may represent an early biomarker for autism spectrum disorder (or at least for a subgroup of children with autism spectrum disorder), and thus can assist with early detection. Moreover, cry is likely more than an early biomarker of autism spectrum disorder; it is also an early causative factor in the development of the disorder. Specifically, atypical crying, as recently suggested, might induce a "self-generated environmental factor" that in turn, influences the prognosis of the disorder. Because atypical crying in autism spectrum disorder is difficult to understand, it may have a negative impact on the quality of care by the caregiver (see graphical abstract).
   Conclusions: Evidence supports the hypothesis that atypical vocalization is an early, functionally integral component of autism spectrum disorder.
C1 [Esposito, Gianluca] Nanyang Technol Univ, Sch Humanities & Social Sci, Div Psychol, HSS 04-14,14 Nanyang Dr, Singapore 637332, Singapore.
   [Esposito, Gianluca] Univ Trento, Dept Psychol & Cognit Sci, Rovereto, Italy.
   [Hiroi, Noboru] Albert Einstein Coll Med, Dept Psychiat & Behav Sci, Bronx, NY 10467 USA.
   [Hiroi, Noboru] Albert Einstein Coll Med, Dominick P Purpura Dept Neurosci, Bronx, NY 10467 USA.
   [Hiroi, Noboru] Albert Einstein Coll Med, Dept Genet, Bronx, NY 10467 USA.
   [Scattoni, Maria Luisa] Ist Super Sanita, Res Coordinat & Support Serv, Rome, Italy.
C3 Nanyang Technological University; University of Trento; Montefiore
   Medical Center; Albert Einstein College of Medicine; Yeshiva University;
   Montefiore Medical Center; Albert Einstein College of Medicine; Yeshiva
   University; Montefiore Medical Center; Albert Einstein College of
   Medicine; Yeshiva University; Istituto Superiore di Sanita (ISS)
RP Esposito, G (corresponding author), Nanyang Technol Univ, Sch Humanities & Social Sci, Div Psychol, HSS 04-14,14 Nanyang Dr, Singapore 637332, Singapore.
EM gianluca.esposito@ntu.edu.sg
RI Esposito, Gianluca/B-1374-2012; Hiroi, Noboru/NQF-8446-2025; Esposito,
   Gianluca/K-9353-2013; Scattoni, Maria/K-4116-2016; Scattoni, Maria
   Luisa/K-4116-2016
OI Esposito, Gianluca/0000-0002-9442-0254; Scattoni, Maria
   Luisa/0000-0002-6659-0280
FU FP7 PEOPLE-Marie Curie Career Integration [GA-2013-630166]; NAP SUG of
   the Nanyang Technological University; NIH [R21HD053114, R01MH099660,
   U54HD090260]
FX We gratefully acknowledge Bindiya Lakshmi and Nur Atiqah Binte Azhari
   (Nanyang Technological University, Singapore), Andrea Bonassi, and
   Tommaso Ghilardi (University of Trento, Italy) for their support and
   Paola Rigo and Tommaso Sega for the drawing of the graphical abstract.
   This research was supported by grants from the FP7 PEOPLE-Marie Curie
   Career Integration Grants (GA-2013-630166) and the NAP SUG of the
   Nanyang Technological University to G.E. and NIH (R21HD053114,
   R01MH099660 and U54HD090260) to N.H.
CR Amaral DG, 2008, TRENDS NEUROSCI, V31, P137, DOI 10.1016/j.tins.2007.12.005
   Association AP, 2013, DIAGNOSTIC STAT MANU
   BAKEMAN R, 1990, CHILD DEV, V61, P794, DOI 10.2307/1130964
   Belagodu AP, 2016, BEHAV BRAIN RES, V310, P76, DOI 10.1016/j.bbr.2016.04.016
   Bornstein MH, 2016, RES AUTISM SPECT DIS, V31, P66, DOI 10.1016/j.rasd.2016.08.001
   Burkett ZD, 2015, SCI REP-UK, V5, DOI 10.1038/srep10237
   Clifford SM, 2013, J AUTISM DEV DISORD, V43, P673, DOI 10.1007/s10803-012-1612-y
   D'Amato FR, 2005, BEHAV GENET, V35, P103, DOI 10.1007/s10519-004-0860-9
   EHRET G, 1986, ANIM BEHAV, V34, P821, DOI 10.1016/S0003-3472(86)80067-7
   Elsabbagh M, 2016, BIOL PSYCHIAT, V80, P94, DOI 10.1016/j.biopsych.2016.02.019
   Esposito G, 2011, RES AUTISM SPECT DIS, V5, P1510, DOI 10.1016/j.rasd.2011.02.013
   Esposito G, 2010, J INTELL DISABIL RES, V54, P216, DOI 10.1111/j.1365-2788.2010.01252.x
   Esposito G., 2014, JAPANESE PSYCHOL RES, V57, P126
   Esposito G, 2016, INT J NEUROPSYCHOPH, V19, P35
   Esposito G, 2015, RES DEV DISABIL, V43-44, P43, DOI 10.1016/j.ridd.2015.06.007
   Esposito G, 2014, J AUTISM DEV DISORD, V44, P975, DOI 10.1007/s10803-013-1940-6
   Esposito G, 2013, RES DEV DISABIL, V34, P2717, DOI 10.1016/j.ridd.2013.05.036
   Esposito G, 2010, EARLY CHILD DEV CARE, V180, P1093, DOI 10.1080/03004430902775633
   Esposito G, 2011, BRAIN DEV-JPN, V33, P367, DOI 10.1016/j.braindev.2010.07.006
   Esposito G, 2009, FOCUS AUTISM DEV DIS, V24, P240, DOI 10.1177/1088357609336449
   Esposito G, 2008, RES AUTISM SPECT DIS, V2, P371, DOI 10.1016/j.rasd.2007.09.003
   Esposito G, 2009, BRAIN DEV-JPN, V31, P131, DOI 10.1016/j.braindev.2008.04.005
   Ey E, 2013, BEHAV BRAIN RES, V256, P677, DOI 10.1016/j.bbr.2013.08.031
   Flanagan JE, 2012, AM J OCCUP THER, V66, P577, DOI 10.5014/ajot.2012.004192
   Fraley ER, 2016, SCI REP-UK, V6, DOI 10.1038/srep25807
   Gong W., 2001, J MED GENET, V38, pE45, DOI DOI 10.1136/JMG.38.12.E45
   Green J, 2015, LANCET PSYCHIAT, V2, P133, DOI 10.1016/S2215-0366(14)00091-1
   GUSTAFSON GE, 1989, CHILD DEV, V60, P772, DOI 10.2307/1131017
   Hiramoto T, 2011, HUM MOL GENET, V20, P4775, DOI 10.1093/hmg/ddr404
   Hiroi N, 2013, MOL PSYCHIATR, V18, P1153, DOI 10.1038/mp.2013.92
   Jones W, 2013, NATURE, V504, P427, DOI 10.1038/nature12715
   KANNER L, 1968, ACTA PAEDOPSYCHIATR, V35, P100
   Kikusui T, 2017, NEUROPSYCHOPHARMACOL, V42, P378, DOI 10.1038/npp.2016.225
   Lai JKY, 2014, BEHAV BRAIN RES, V259, P119, DOI 10.1016/j.bbr.2013.10.049
   Leonard HC, 2014, AUTISM, V18, P281, DOI 10.1177/1362361312470037
   Michetti C, 2012, MODELING SOCIAL COMM, VS1, P007
   Mody M, 2017, J AUTISM DEV DISORD, V47, P155, DOI 10.1007/s10803-016-2934-y
   Moriuchi JM, 2017, AM J PSYCHIAT, V174, P26, DOI 10.1176/appi.ajp.2016.15091222
   Nishi A, 2016, NEUROBIOLOGY OF SCHIZOPHRENIA, P397, DOI 10.1016/B978-0-12-801829-3.00030-6
   Ogata T, 2014, PLOS ONE, V9, DOI 10.1371/journal.pone.0091598
   Okabe S, 2013, BEHAV NEUROSCI, V127, P432, DOI 10.1037/a0032395
   Ozonoff S, 2014, J AM ACAD CHILD PSY, V53, P398, DOI 10.1016/j.jaac.2013.12.020
   Ozonoff S, 2010, J AM ACAD CHILD PSY, V49, P256, DOI 10.1016/j.jaac.2009.11.009
   Paylor R, 2006, P NATL ACAD SCI USA, V103, P7729, DOI 10.1073/pnas.0600206103
   Rogers SJ, 2014, J AUTISM DEV DISORD, V44, P2981, DOI 10.1007/s10803-014-2202-y
   Romano E, 2013, PLOS ONE, V8, DOI 10.1371/journal.pone.0064407
   Scattoni ML, 2009, NEUROSCI BIOBEHAV R, V33, P508, DOI 10.1016/j.neubiorev.2008.08.003
   Scattoni ML, 2008, PLOS ONE, V3, DOI 10.1371/journal.pone.0003067
   Schmeisser MJ, 2012, NATURE, V486, P256, DOI 10.1038/nature11015
   Seifritz E, 2003, BIOL PSYCHIAT, V54, P1367, DOI 10.1016/S0006-3223(03)00697-8
   Semple BD, 2013, PROG NEUROBIOL, V106, P1, DOI 10.1016/j.pneurobio.2013.04.001
   Sheinkopf SJ, 2000, J AUTISM DEV DISORD, V30, P345, DOI 10.1023/A:1005531501155
   Sheinkopf SJ, 2012, AUTISM RES, V5, P331, DOI 10.1002/aur.1244
   Takahashi T, 2016, MOL PSYCHIATR, V21, P1208, DOI 10.1038/mp.2015.190
   Teitelbaum P, 1998, P NATL ACAD SCI USA, V95, P13982, DOI 10.1073/pnas.95.23.13982
   Uematsu A, 2007, BRAIN RES, V1163, P91, DOI 10.1016/j.brainres.2007.05.056
   Varcin KJ, 2017, CURR OPIN PSYCHIATR, V30, P85, DOI 10.1097/YCO.0000000000000312
   Varcin KJ, 2016, CURR OPIN NEUROL, V29, P123, DOI 10.1097/WCO.0000000000000298
   Venuti P, 2012, RES DEV DISABIL, V33, P2255, DOI 10.1016/j.ridd.2012.06.011
   Wallace KS, 2010, J CHILD PSYCHOL PSYC, V51, P1300, DOI 10.1111/j.1469-7610.2010.02308.x
   Wetherby AM, 2014, PEDIATRICS, V134, P1084, DOI 10.1542/peds.2014-0757
   Wöhr M, 2010, HBK BEHAV NEUROSCI, V19, P159, DOI 10.1016/B978-0-12-374593-4.00016-4
   Wolfer DP, 2002, TRENDS NEUROSCI, V25, P336, DOI 10.1016/S0166-2236(02)02192-6
   Yang M, 2015, AUTISM RES, V8, P507, DOI 10.1002/aur.1465
   Young DM, 2010, P NATL ACAD SCI USA, V107, P11074, DOI 10.1073/pnas.1005620107
   Zeifman DM, 2003, INF MENTAL HLTH J, V24, P597, DOI 10.1002/imhj.10077
   Zippelius H. M., 1956, Naturwissenschaften, V43, P502
   Zwaigenbaum L, 2015, PEDIATRICS, V136, pS10, DOI 10.1542/peds.2014-3667C
NR 68
TC 63
Z9 68
U1 1
U2 28
PU OXFORD UNIV PRESS
PI OXFORD
PA GREAT CLARENDON ST, OXFORD OX2 6DP, ENGLAND
SN 1461-1457
EI 1469-5111
J9 INT J NEUROPSYCHOPH
JI Int. J. Neuropsychopharmacol.
PD JUN
PY 2017
VL 20
IS 6
BP 498
EP 503
DI 10.1093/ijnp/pyx014
PG 6
WC Clinical Neurology; Neurosciences; Pharmacology & Pharmacy; Psychiatry
WE Science Citation Index Expanded (SCI-EXPANDED); Social Science Citation Index (SSCI)
SC Neurosciences & Neurology; Pharmacology & Pharmacy; Psychiatry
GA EZ1FE
UT WOS:000404454700007
PM 28204487
OA gold, Green Published
DA 2025-08-11
ER

PT J
AU Breitenkamp, AF
   Matthes, J
   Herzig, S
AF Breitenkamp, Alexandra F.
   Matthes, Jan
   Herzig, Stefan
TI Voltage-gated Calcium Channels and Autism Spectrum Disorders
SO CURRENT MOLECULAR PHARMACOLOGY
LA English
DT Article
DE Autism spectrum disorder; candidate gene analyses; voltage-dependent
   calcium channel
ID TIMOTHY-SYNDROME; BETA-SUBUNIT; MUTATIONS; MICE; ACTIVATION; DELETION;
   REPLICATION; ARRHYTHMIA; MECHANISM; GENETICS
AB Autism spectrum disorder is a complex-genetic disease and its etiology is unknown for the majority of cases. So far, more than one hundred different susceptibility genes were detected. Voltage-gated calcium channels are among the candidates linked to autism spectrum disorder by results of genetic studies. Mutations of nearly all pore-forming and some auxiliary subunits of voltage gated calcium channels have been revealed from investigations of autism spectrum disorder patients and populations. Though there are only few electrophysiological characterizations of voltage-gated calcium channel mutations found in autistic patients these studies suggest their functional relevance. In summary, both genetic and functional data suggest a potential role of voltage-gated calcium channels in autism spectrum disorder. Future studies require refinement of the clinical and systems biological concepts of autism spectrum disorder and an appropriate holistic approach at the molecular level, e.g. regarding all facets of calcium channel functions.
C1 [Breitenkamp, Alexandra F.; Matthes, Jan; Herzig, Stefan] Univ Cologne, Dept Pharmacol, Cologne, Germany.
C3 University of Cologne
RP Herzig, S (corresponding author), Univ Cologne, Dept Pharmacol, Cologne, Germany.
EM stefan.herzig@uni-koeln.de
RI ; Matthes, Jan/AAF-1229-2020
OI Herzig, Stefan/0000-0001-8107-5204; Matthes, Jan/0000-0003-2754-1555
CR Abdelmoity AT, 2011, EUR J MED GENET, V54, P198, DOI 10.1016/j.ejmg.2010.11.010
   Abrahams BS, 2008, NAT REV GENET, V9, P341, DOI 10.1038/nrg2346
   [Anonymous], [No title captured]
   Arguello PA, 2006, NEURON, V52, P179, DOI 10.1016/j.neuron.2006.09.023
   Bader PL, 2011, P NATL ACAD SCI USA, V108, P15432, DOI 10.1073/pnas.1112667108
   BAILEY A, 1995, PSYCHOL MED, V25, P63, DOI 10.1017/S0033291700028099
   BARONCOHEN S, 1985, COGNITION, V21, P37, DOI 10.1016/0010-0277(85)90022-8
   Betancur C, 2011, BRAIN RES, V1380, P42, DOI 10.1016/j.brainres.2010.11.078
   Bett Glenna Cl, 2012, N Am J Med Sci (Boston), V5, P135
   Boczek NJ, 2015, HEART RHYTHM, V12, P211, DOI 10.1016/j.hrthm.2014.09.051
   Breitenkamp AFS, 2014, PLOS ONE, V9, DOI 10.1371/journal.pone.0095579
   Buraei Z, 2010, PHYSIOL REV, V90, P1461, DOI 10.1152/physrev.00057.2009
   Buxbaum J.D., NEUROSCIENCE AUTISM, pxii
   Cantor RM, 2005, AM J HUM GENET, V76, P1050, DOI 10.1086/430278
   Cheng EP, 2011, CIRC RES, V109, P255, DOI 10.1161/CIRCRESAHA.111.248252
   Correll RN, 2008, CELL SIGNAL, V20, P292, DOI 10.1016/j.cellsig.2007.10.028
   Crawley JN, 2007, BRAIN PATHOL, V17, P448, DOI 10.1111/j.1750-3639.2007.00096.x
   Dixon RE, 2012, TRENDS CARDIOVAS MED, V22, P72, DOI 10.1016/j.tcm.2012.06.015
   Dixon RE, 2012, P NATL ACAD SCI USA, V109, P1749, DOI 10.1073/pnas.1116731109
   Eapen V, 2011, CURR OPIN PSYCHIATR, V24, P226, DOI 10.1097/YCO.0b013e328345927e
   Egashira N, 2008, J PHARMACOL SCI, V108, P140, DOI 10.1254/jphs.08160SC
   Erxleben C, 2006, P NATL ACAD SCI USA, V103, P3932, DOI 10.1073/pnas.0511322103
   Etherton MR, 2011, EMBO J, V30, P2908, DOI 10.1038/emboj.2011.182
   He LL, 2007, BIOPHYS J, V93, P834, DOI 10.1529/biophysj.106.101691
   Hemara-Wahanui A, 2005, P NATL ACAD SCI USA, V102, P7553, DOI 10.1073/pnas.0501907102
   Herzig S, 2007, FASEB J, V21, P1527, DOI 10.1096/fj.06-7377com
   Hussman JP, 2011, MOL AUTISM, V2, DOI [10.1186/2040-2392-2-1, 10.1186/2040-2392-2-18]
   Iossifov I, 2008, GENOME RES, V18, P1150, DOI 10.1101/gr.075622.107
   Iossifov I, 2012, NEURON, V74, P285, DOI 10.1016/j.neuron.2012.04.009
   Jamain S, 2003, NAT GENET, V34, P27, DOI 10.1038/ng1136
   Jinnah HA, 1999, P NATL ACAD SCI USA, V96, P15228, DOI 10.1073/pnas.96.26.15228
   Kasim S, 2003, DEV NEUROSCI-BASEL, V25, P20, DOI 10.1159/000071464
   Kasim S, 2002, DEV NEUROSCI-BASEL, V24, P322, DOI 10.1159/000066747
   KING BH, 1993, AM J MENT RETARD, V98, P93
   Krey JF, 2007, CURR OPIN NEUROBIOL, V17, P112, DOI 10.1016/j.conb.2007.01.010
   Krey JF, 2013, NAT NEUROSCI, V16, P201, DOI 10.1038/nn.3307
   Lawson-Yuen A, 2008, EUR J HUM GENET, V16, P614, DOI 10.1038/sj.ejhg.5202006
   Leblond CS, 2014, PLOS GENET, V10, DOI 10.1371/journal.pgen.1004580
   Lichtenstein P, 2010, AM J PSYCHIAT, V167, P1357, DOI 10.1176/appi.ajp.2010.10020223
   Limpitikul W, 2013, BIOPHYS J, V104, p459A, DOI 10.1016/j.bpj.2012.11.2538
   Lindstrand A, 2010, AM J MED GENET A, V152A, P1233, DOI 10.1002/ajmg.a.33366
   Lu ATH, 2012, MOL AUTISM, V3, DOI 10.1186/2040-2392-3-18
   Mandell DS, 2008, J AUTISM DEV DISORD, V38, P1059, DOI 10.1007/s10803-007-0481-2
   Marshall CR, 2008, AM J HUM GENET, V82, P477, DOI 10.1016/j.ajhg.2007.12.009
   Miles JH, 2011, GENET MED, V13, P278, DOI 10.1097/GIM.0b013e3181ff67ba
   Moessner R, 2007, AM J HUM GENET, V81, P1289, DOI 10.1086/522590
   O'Roak BJ, 2012, NATURE, V485, P246, DOI 10.1038/nature10989
   Oddi D, 2013, BEHAV BRAIN RES, V251, P75, DOI 10.1016/j.bbr.2013.01.002
   Ozonoff S, 2008, AUTISM, V12, P457, DOI 10.1177/1362361308096402
   Pasca SP, 2014, ANNU REV NEUROSCI, V37, P479, DOI 10.1146/annurev-neuro-062012-170328
   Peça J, 2011, NATURE, V472, P437, DOI 10.1038/nature09965
   Pinggera A, 2015, BIOL PSYCHIAT, V77, P816, DOI 10.1016/j.biopsych.2014.11.020
   Pinto D, 2010, NATURE, V466, P368, DOI 10.1038/nature09146
   Prasad A, 2012, G3-GENES GENOM GENET, V2, P1665, DOI 10.1534/g3.112.004689
   Pritchard JK, 2001, AM J HUM GENET, V69, P124, DOI 10.1086/321272
   RITVO ER, 1989, AM J PSYCHIAT, V146, P1032
   Robinson EB, 2014, MOL PSYCHIATR, V19, P859, DOI 10.1038/mp.2013.125
   Schuffenhauer S, 1998, EUR J HUM GENET, V6, P213, DOI 10.1038/sj.ejhg.5200183
   Skafidas E, 2014, MOL PSYCHIATR, V19, P504, DOI 10.1038/mp.2012.126
   Smith M, 2012, BBA-BIOENERGETICS, V1817, P1796, DOI 10.1016/j.bbabio.2012.04.004
   Smoller JW, 2013, LANCET, V381, P1371, DOI 10.1016/S0140-6736(12)62129-1
   Splawski I, 2004, CELL, V119, P19, DOI 10.1016/j.cell.2004.09.011
   Splawski I, 2005, P NATL ACAD SCI USA, V102, P8089, DOI 10.1073/pnas.0502506102
   Splawski I, 2006, J BIOL CHEM, V281, P22085, DOI 10.1074/jbc.M603316200
   Strom SP, 2010, MOL PSYCHIATR, V15, P996, DOI 10.1038/mp.2009.41
   Trikalinos TA, 2006, MOL PSYCHIATR, V11, P29, DOI 10.1038/sj.mp.4001750
   Van Den Bossche MJ, 2012, AM J MED GENET B, V159B, P465, DOI 10.1002/ajmg.b.32053
   Wass S, 2011, BRAIN COGNITION, V75, P18, DOI 10.1016/j.bandc.2010.10.005
   Yatsenko SA, 2012, HUM GENET, V131, P1895, DOI 10.1007/s00439-012-1216-9
NR 69
TC 28
Z9 31
U1 2
U2 13
PU BENTHAM SCIENCE PUBL LTD
PI SHARJAH
PA EXECUTIVE STE Y-2, PO BOX 7917, SAIF ZONE, 1200 BR SHARJAH, U ARAB
   EMIRATES
SN 1874-4672
EI 1874-4702
J9 CURR MOL PHARMACOL
JI Curr. Molec. Pharmacol.
PY 2015
VL 8
IS 2
BP 123
EP 132
DI 10.2174/1874467208666150507105235
PG 10
WC Biochemistry & Molecular Biology; Pharmacology & Pharmacy
WE Science Citation Index Expanded (SCI-EXPANDED)
SC Biochemistry & Molecular Biology; Pharmacology & Pharmacy
GA V1S1U
UT WOS:000217186100002
PM 25966693
DA 2025-08-11
ER

PT J
AU Akköprü, H
   Alnak, A
   Karadogan, ZN
   Çaglayan, AO
   Özçetin, M
   Coskun, M
AF Akkopru, Hilal
   Alnak, Alper
   Karadogan, Zeynep Nur
   Caglayan, Ahmet Okay
   Ozcetin, Mustafa
   Coskun, Murat
TI Peripheral Expression of ADORA2A Is Increased and Is Correlated
   with Autism Spectrum Disorder Severity in a Sample of Turkish Children
SO PSYCHIATRY AND CLINICAL PSYCHOPHARMACOLOGY
LA English
DT Article
ID RATING-SCALE; ADENOSINE; ASSOCIATION; RECEPTORS
AB Background: The aim of this study was to evaluate the peripheral expression of ADORA2A (Adenosine A2A receptor gene) in young subjects with autism spectrum disorder compared with healthy controls and its relationship with clinical characteristics.Method: This study included 93 children and adolescents with a diagnosis of autism spectrum disorder as the study group and 105 healthy age-and gender-matched controls. Blood samples were obtained from all participants, and a real-time quantitative polymerase chain reaction was performed. Parent-and clinician-rated assessment instruments were used to assess and rate the severity of autism spectrum disorder and other emotional/behavioral problems.Results: The mean age of the study group was 9.06 +/- 3.57 and 86% were male (n = 83), whereas the mean age of the control group was 9.22 +/- 3.86 and 86.7% were male (n = 91). We have found a higher level of peripheral expression of ADORA2A in children and adolescents with autism spectrum disorder compared with healthy controls (fold change= 1.33, P = .001). We also found a weak negative correlation with autism spectrum disorder severity (r = -0.216; P = .038) and stereotyped behaviors (r = -0.207, P = .046).Conclusion: ADORA2A genes may have a role in the pathophysiology of autism spectrum disorder. Further studies are needed to evaluate whether peripheral expression of ADORA2A genes may be among the biomarkers for diagnosing or measuring the severity of autism spectrum disorder.
C1 [Akkopru, Hilal] Bingol Matern & Child Hlth Hosp, Bingol, Turkiye.
   [Alnak, Alper] Sakarya Univ Training & Res Hosp, Sakarya, Turkiye.
   [Karadogan, Zeynep Nur] Turkish Republ Tatvan State Hosp, Hlth Minist, Bitlis, Turkiye.
   [Caglayan, Ahmet Okay] Dokuz Eylul Univ, Sch Med, I?zmir, Turkiye.
   [Ozcetin, Mustafa] Istanbul Univ, Istanbul Med Fac, Dept Child Hlth & Dis, Istanbul, Turkiye.
   [Coskun, Murat] Istanbul Univ, Istanbul Med Fac, Dept Child & Adolescent Psychiat, Istanbul, Turkiye.
C3 Sakarya Training & Research Hospital; Sakarya University; Dokuz Eylul
   University; Istanbul University; Istanbul University
RP Karadogan, ZN (corresponding author), Turkish Republ Tatvan State Hosp, Hlth Minist, Bitlis, Turkiye.
EM zeynepnur.gulle@gmail.com
RI Caglayan, Ahmet/D-1066-2012; Karadogan, Zeynep Nur/AAT-7150-2020;
   Coskun, Murat/A-1377-2017; Akköprü, Hilal/JBJ-4766-2023; Alnak,
   Alper/ABS-2152-2022
OI Coskun, Murat/0000-0002-4808-5870; Alnak, Alper/0000-0002-3515-8217
FU Scientific Research Project Coordination Unit of Istanbul University
   [TTU-2018-30570]
FX Funding: This study was supported by a grant from the Scientific
   Research Project Coordination Unit of Istanbul University (Project ID
   No: TTU-2018-30570) .
CR Ahmad SF, 2017, J NEUROIMMUNOL, V311, P59, DOI 10.1016/j.jneuroim.2017.08.002
   Ahmad SF, 2017, PROG NEURO-PSYCHOPH, V79, P184, DOI 10.1016/j.pnpbp.2017.06.034
   Alnak A, 2021, PSYCHIAT CLIN PSYCH, V31, P261, DOI 10.5152/pcp.2021.21144
   AMAN MG, 1985, AM J MENT DEF, V89, P485
   Caglayan AO, 2010, DEV MED CHILD NEUROL, V52, P130, DOI 10.1111/j.1469-8749.2009.03523.x
   Carithers LJ, 2015, BIOPRESERV BIOBANK, V13, P311, DOI 10.1089/bio.2015.0032
   Crooke A, 2017, IMMUN AGEING, V14, DOI 10.1186/s12979-017-0094-3
   Cunha RA, 2016, J NEUROCHEM, V139, P1019, DOI 10.1111/jnc.13724
   Eissa N, 2020, FRONT PHARMACOL, V11, DOI 10.3389/fphar.2020.00886
   Eyuboglu M, 2018, PSYCHIAT CLIN PSYCH, V28, P36, DOI 10.1080/24750573.2017.1379714
   Freitag CM, 2010, EUR CHILD ADOLES PSY, V19, P67, DOI 10.1007/s00787-009-0043-6
   Gomes CV, 2011, BBA-BIOMEMBRANES, V1808, P1380, DOI 10.1016/j.bbamem.2010.12.001
   Hiroi Noboru, 2012, Autism Open Access, VSuppl 1, P001
   Hohoff C, 2010, J PSYCHIATR RES, V44, P930, DOI 10.1016/j.jpsychires.2010.02.006
   Hong CJ, 2005, J NEURAL TRANSM, V112, P1503, DOI 10.1007/s00702-005-0286-4
   Huguet G, 2016, RES PERSPECT END INT, P101, DOI 10.1007/978-3-319-27069-2_11
   Huin Vincent, 2019, Journal of Caffeine and Adenosine Research, V9, P73, DOI 10.1089/caff.2019.0011
   Incekas Gassaloglu S, 2016, TURK PSIKIYATR DERG, V27, P266, DOI 10.5080/u11197
   Janik P, 2015, PLOS ONE, V10, DOI 10.1371/journal.pone.0136754
   Langen M, 2009, BIOL PSYCHIAT, V66, P327, DOI 10.1016/j.biopsych.2009.03.017
   Marshall CR, 2008, AM J HUM GENET, V82, P477, DOI 10.1016/j.ajhg.2007.12.009
   Matute C, 2001, TRENDS NEUROSCI, V24, P224, DOI 10.1016/S0166-2236(00)01746-X
   Molero Y, 2013, GENES BRAIN BEHAV, V12, P305, DOI 10.1111/gbb.12015
   Moreau JL, 1999, BRAIN RES REV, V31, P65, DOI 10.1016/S0165-0173(99)00059-4
   Oliveira S, 2019, PURINERG SIGNAL, V15, P37, DOI 10.1007/s11302-018-9635-2
   Ousley O, 2017, INT J MOL SCI, V18, DOI 10.3390/ijms18051071
   Schmittgen TD, 2008, NAT PROTOC, V3, P1101, DOI 10.1038/nprot.2008.73
   SCHOPLER E, 1980, J AUTISM DEV DISORD, V10, P91, DOI 10.1007/BF02408436
   Sener EF, 2017, PSYCHIAT CLIN PSYCH, V27, P24, DOI 10.1080/24750573.2017.1293248
   SFARI, 2019, HUM GEN MOD SFARI GE
   Shen HY, 2018, FRONT CELL NEUROSCI, V12, DOI 10.3389/fncel.2018.00482
   Sucuoglu B, 2003, TURK PSIKOL DERG, V18, P77
   Suzuki K, 2013, JAMA PSYCHIAT, V70, P49, DOI 10.1001/jamapsychiatry.2013.272
   Vandesompele J, 2002, GENOME BIOL, V3, DOI 10.1186/gb-2002-3-7-research0034
   Voineagu I, 2012, NEUROBIOL DIS, V45, P69, DOI 10.1016/j.nbd.2011.07.017
   Won H, 2013, FRONT MOL NEUROSCI, V6, DOI 10.3389/fnmol.2013.00019
NR 36
TC 2
Z9 2
U1 0
U2 2
PU AVES
PI SISLI
PA BUYUKDERE CAD 105-9, MECIDIYEKOY, SISLI, ISTANBUL 34394, Turkiye
SN 2475-0573
EI 2475-0581
J9 PSYCHIAT CLIN PSYCH
JI Psychiatry Clin. Psychopharmacol.
PD MAR
PY 2023
VL 33
IS 1
DI 10.5152/pcp.2023.22509
PG 102
WC Pharmacology & Pharmacy; Psychiatry
WE Science Citation Index Expanded (SCI-EXPANDED)
SC Pharmacology & Pharmacy; Psychiatry
GA F0ZH4
UT WOS:000979712200003
PM 38764528
OA gold
DA 2025-08-11
ER

PT J
AU Zaydlin, M
   Cara, VM
   Bez, Y
   Coffey, BJ
AF Zaydlin, Michelle
   Cara, Valentina Metsavaht
   Bez, Yasin
   Coffey, Barbara J.
TI Difficult-to-Treat Aggression in a Child with Autism Spectrum Disorder:
   Did We Miss Something? Bipolar Disorder As a Comorbid Psychiatric
   Condition in Autism Spectrum Disorder
SO JOURNAL OF CHILD AND ADOLESCENT PSYCHOPHARMACOLOGY
LA English
DT Article
ID CEREBRAL-PALSY; ASPERGERS-DISORDER; IRRITABILITY; POPULATION;
   ADOLESCENT; SYMPTOMS; ADULTS; YOUTH
C1 [Zaydlin, Michelle; Cara, Valentina Metsavaht; Bez, Yasin; Coffey, Barbara J.] Univ Miami Miller Sch Med, 1Department Psychiat, Miami, FL USA.
   [Zaydlin, Michelle; Cara, Valentina Metsavaht; Bez, Yasin; Coffey, Barbara J.] 2Department Psychiat, Jackson Hlth Syst, Miami, FL USA.
C3 University of Miami
RP Coffey, BJ (corresponding author), Univ Miami Miller Sch Med, 1Department Psychiat, Miami, FL USA.; Coffey, BJ (corresponding author), 2Department Psychiat, Jackson Hlth Syst, Miami, FL USA.
EM barbara.coffey@mssm.edu
CR Amadori S, 2022, EXPERT OPIN PHARMACO, V23, P1753, DOI 10.1080/14656566.2022.2138332
   Belmonte-Darraz S, 2021, J AUTISM DEV DISORD, V51, P1238, DOI 10.1007/s10803-020-04605-1
   Borue X, 2016, J AM ACAD CHILD PSY, V55, P1064, DOI 10.1016/j.jaac.2016.08.011
   Burgic Radmanovic Marija, 2020, Psychiatr Danub, V32, P349
   Cawkwell P, 2016, J CHILD ADOL PSYCHOP, V26, P74, DOI 10.1089/cap.2016.29100.bjc
   Colver A, 2010, DEV MED CHILD NEUROL, V52, P986, DOI 10.1111/j.1469-8749.2010.03721.x
   Connor DF, 2003, ANN NY ACAD SCI, V1008, P79, DOI 10.1196/annals.1301.009
   Cooper MS, 2022, J PAEDIATR CHILD H, V58, P1929, DOI 10.1111/jpc.16186
   D'Alò GL, 2020, BMC PSYCHIATRY, V20, DOI 10.1186/s12888-020-02956-8
   Dunalska A, 2021, PSYCHIATR POL, V55, P1421, DOI 10.12740/PP/OnlineFirst/122350
   Espluga-Frigola Nuria, 2017, Actas Esp Psiquiatr, V45, P79
   Fallah MS, 2019, J CHILD ADOL PSYCHOP, V29, P168, DOI 10.1089/cap.2018.0115
   Frazier JA, 2002, AM J PSYCHIAT, V159, P13, DOI 10.1176/appi.ajp.159.1.13
   Fung LK, 2016, PEDIATRICS, V137, pS124, DOI 10.1542/peds.2015-2851K
   Guinchat V, 2015, RES DEV DISABIL, V38, P242, DOI 10.1016/j.ridd.2014.12.020
   Gutkovich ZA, 2007, J CHILD ADOL PSYCHOP, V17, P247, DOI 10.1089/cap.2007.1723
   Joshi G, 2013, J CLIN PSYCHIAT, V74, P578, DOI 10.4088/JCP.12m07392
   Lam NSK, 2022, BIOMED PHARMACOTHER, V146, DOI 10.1016/j.biopha.2021.112541
   Lesmana CBJ, 2015, NEW DIR CHILD ADOLES, V147, P109, DOI 10.1002/cad.20092
   Limbu B, 2022, BJPSYCH OPEN, V8, DOI 10.1192/bjo.2022.18
   Loy JH, 2017, COCHRANE DB SYST REV, DOI 10.1002/14651858.CD008559.pub3
   Parkes J, 2008, J CHILD PSYCHOL PSYC, V49, P405, DOI 10.1111/j.1469-7610.2007.01845.x
   Pesko Matthew J, 2020, J Pediatr Pharmacol Ther, V25, P149, DOI 10.5863/1551-6776-25.2.149
   Rittmannsberger D, 2020, J APPL RES INTELLECT, V33, P1100, DOI 10.1111/jar.12732
   Rysstad AL, 2022, INT J DEV DISABIL, V68, P378, DOI 10.1080/20473869.2020.1756113
   Sapmaz D, 2018, J AUTISM DEV DISORD, V48, P2800, DOI 10.1007/s10803-018-3541-x
   Sesso G, 2023, CURR NEUROPHARMACOL, V21, P911, DOI 10.2174/1570159X20666220706104117
   Shahcheraghi SH, 2023, CNS NEUROL DISORD-DR, V22, P51, DOI 10.2174/1871527321666220304153719
   Siegel M, 2012, J ECT, V28, P252, DOI 10.1097/YCT.0b013e31825cec86
   Sigurdardottir S, 2010, DEV MED CHILD NEUROL, V52, P1056, DOI 10.1111/j.1469-8749.2010.03698.x
   Skokauskas N, 2015, PSYCHOPATHOLOGY, V48, P209, DOI 10.1159/000435787
   Smit MJ, 2019, RES DEV DISABIL, V95, DOI 10.1016/j.ridd.2019.103513
   Vannucchi G, 2014, J AFFECT DISORDERS, V168, P151, DOI 10.1016/j.jad.2014.06.042
   Wachtel LE, 2011, EUR CHILD ADOLES PSY, V20, P147, DOI 10.1007/s00787-010-0155-z
   Williams ACD, 2012, COCHRANE DB SYST REV, DOI [10.1002/14651858.CD007407.pub3, 10.1002/14651858.CD004677.pub3]
NR 35
TC 1
Z9 1
U1 0
U2 7
PU MARY ANN LIEBERT, INC
PI NEW ROCHELLE
PA 140 HUGUENOT STREET, 3RD FL, NEW ROCHELLE, NY 10801 USA
SN 1044-5463
EI 1557-8992
J9 J CHILD ADOL PSYCHOP
JI J. Child Adolesc. Psychopharmacol.
PD NOV 1
PY 2022
VL 32
IS 9
BP 500
EP 504
DI 10.1089/cap.2022.29228.bjc
PG 5
WC Pediatrics; Pharmacology & Pharmacy; Psychiatry
WE Science Citation Index Expanded (SCI-EXPANDED)
SC Pediatrics; Pharmacology & Pharmacy; Psychiatry
GA 6H4QX
UT WOS:000885427400007
PM 36383098
DA 2025-08-11
ER

PT J
AU Özgen, MH
   van den Brink, W
AF Ozgen, Mihriban Heval
   van den Brink, Wim
TI Ketamine Self-Medication in a Patient with Autism Spectrum Disorder and
   Comorbid Therapy-Resistant Depression
SO PSYCHIATRY AND CLINICAL PSYCHOPHARMACOLOGY
LA English
DT Article
DE Addiction; autism spectrum disorder; depression; drugs/medication;
   suicide
ID SUICIDALITY; POPULATION; ADULTS
AB In this case report, we present an adult male patient with autism spectrum disorder and a comorbid (treatment-resistant) mood disorder with suicidality. He has been treated with numerous psychopharmaceuticals, most recently risperidone and valproic acid. He has been hospitalized several times and has attempted suicide. He displayed limited social functioning, repetitive behaviors, sensory hypersensitivity, anxiety, depressed mood, anhedonia, low energy, and chronic suicidality. Despite intensive treatment, he remained highly symptomatic and unable to work. After repeatedly self-medicating with ketamine, the patient reported that his depression and suicidality disappeared and that his autism spectrum disorder symptoms were reduced. This case study - along with previous clinical studies - suggests that ketamine is likely to be effective against depression and suicidality and potentially effective against (certain) autism spectrum disorder symptoms. However, increasing public awareness of the beneficial effects of ketamine may lead to more unsupervised and thus risky use of ketamine for self-medication.
C1 [Ozgen, Mihriban Heval] Parnassia Addict Res Ctr PARC, Parnassia Psychiat Inst, The Hague, Netherlands.
   [Ozgen, Mihriban Heval] Leiden Univ, Med Ctr, Curium, Dept Child & Adolescent Psychiat, Leiden, Netherlands.
   [van den Brink, Wim] Amsterdam Univ Med Ctr, Locat Acad Med Ctr, Amsterdam, Netherlands.
C3 Parnassia Psychiatric Institute; Leiden University; Leiden University
   Medical Center (LUMC); Leiden University - Excl LUMC
RP Özgen, MH (corresponding author), Parnassia Addict Res Ctr PARC, Parnassia Psychiat Inst, The Hague, Netherlands.; Özgen, MH (corresponding author), Leiden Univ, Med Ctr, Curium, Dept Child & Adolescent Psychiat, Leiden, Netherlands.
EM m.h.ozgen@lumc.nl
RI Ozgen, Heval/J-2056-2019
CR Association AP, 2013, DIAGNOSTIC STAT MANU
   Browne CA, 2013, FRONT PHARMACOL, V4, DOI 10.3389/fphar.2013.00161
   Buescher AVS, 2014, JAMA PEDIATR, V168, P721, DOI 10.1001/jamapediatrics.2014.210
   Cassidy S, 2014, LANCET PSYCHIAT, V1, P142, DOI 10.1016/S2215-0366(14)70248-2
   Chandrasekhar T, 2015, DIALOGUES CLIN NEURO, V17, P219
   Costi Sara, 2015, Curr Behav Neurosci Rep, V2, P216
   Eissa N, 2018, FRONT NEUROSCI-SWITZ, V12, DOI 10.3389/fnins.2018.00304
   Gao M, 2016, ACTA PHARMACOL SIN, V37, P865, DOI 10.1038/aps.2016.5
   Grayton HM, 2013, PLOS ONE, V8, DOI 10.1371/journal.pone.0067114
   Hasler G, 2020, CNS SPECTRUMS, V25, P445, DOI 10.1017/S1092852919001007
   Hoekstra RA, 2008, J AUTISM DEV DISORD, V38, P1555, DOI 10.1007/s10803-008-0538-x
   Hong MP, 2019, EXPERT OPIN INV DRUG, V28, P709, DOI 10.1080/13543784.2019.1649656
   Hossain M, 2020, PSYCHIAT RES, V287, DOI 10.1016/j.psychres.2020.112922
   Hudson CC, 2019, J ABNORM CHILD PSYCH, V47, P165, DOI 10.1007/s10802-018-0402-1
   Hughes R, 2020, CEREB CORTEX, V30, P2358, DOI 10.1093/cercor/bhz244
   Joshi G, 2013, J AUTISM DEV DISORD, V43, P1314, DOI 10.1007/s10803-012-1679-5
   Kastner T., 2016, INT J DISABIL HUM DE, V15, P121, DOI [DOI 10.1515/IJDHD-2015-0003, 10.1515/ijdhd-2015-0003]
   Lamy M, 2018, CURR PROB PEDIATR AD, V48, P250, DOI 10.1016/j.cppeds.2018.08.015
   Lengvenyte A, 2021, WORLD J BIOL PSYCHIA, V22, P670, DOI 10.1080/15622975.2021.1907712
   Madipakkam AR, 2017, SCI REP-UK, V7, DOI 10.1038/s41598-017-13945-5
   Maguire L, 2021, AM J EMERG MED, V43, P54, DOI 10.1016/j.ajem.2020.12.088
   Mahase E, 2019, BMJ-BRIT MED J, V367, DOI 10.1136/bmj.l7069
   McIntyre RS, 2021, AM J PSYCHIAT, V178, P383, DOI 10.1176/appi.ajp.2020.20081251
   McMullen EP, 2021, ADV THER, V38, P2795, DOI 10.1007/s12325-021-01732-8
   Richa S, 2014, ARCH SUICIDE RES, V18, P327, DOI 10.1080/13811118.2013.824834
   Segers M, 2014, AUTISM RES, V7, P507, DOI 10.1002/aur.1375
   Short B, 2018, LANCET PSYCHIAT, V5, P65, DOI 10.1016/S2215-0366(17)30272-9
   United States Food and Drug Administration, BRIEF INF FEBR 12 20
   Veraart JKE, 2021, J AFFECT DISORDERS, V281, P82, DOI 10.1016/j.jad.2020.11.123
   Wink L., 2020, BRIEF REPORT INTRANA
   Wink LK, 2014, J CLIN PSYCHIAT, V75, P835, DOI 10.4088/JCP.13cr08917
   Witt K, 2020, AUST NZ J PSYCHIAT, V54, P29, DOI 10.1177/0004867419883341
   Xu Y, 2016, INT J NEUROPSYCHOPH, V19, DOI 10.1093/ijnp/pyv124
   Zarate CA, 2006, ARCH GEN PSYCHIAT, V63, P856, DOI 10.1001/archpsyc.63.8.856
NR 34
TC 1
Z9 1
U1 0
U2 6
PU AVES
PI SISLI
PA BUYUKDERE CAD 105-9, MECIDIYEKOY, SISLI, ISTANBUL 34394, TURKEY
SN 2475-0573
EI 2475-0581
J9 PSYCHIAT CLIN PSYCH
JI Psychiatry Clin. Psychopharmacol.
PD SEP
PY 2022
VL 32
IS 3
BP 268
EP 272
DI 10.5152/pcp.2022.22037
PG 5
WC Pharmacology & Pharmacy; Psychiatry
WE Science Citation Index Expanded (SCI-EXPANDED)
SC Pharmacology & Pharmacy; Psychiatry
GA 5F0AK
UT WOS:000865985700010
PM 38766674
OA gold, Green Published
DA 2025-08-11
ER

PT J
AU Murad, A
   Fritsch, A
   Bizet, É
   Schaal, C
AF Murad, Ayman
   Fritsch, Aurelie
   Bizet, Eric
   Schaal, Christian
TI Autism in adulthood: Clinical aspects
SO ANNALES MEDICO-PSYCHOLOGIQUES
LA French
DT Article
DE Asperger's syndrome; Autism; Autism spectrum disorders; Invasive
   developmental disorders
ID ASPERGERS-SYNDROME; DISORDER; CHILDREN
AB Studies relating to autism spectrum disorders have mainly been carried out in children. However, when children with autism become adult, their handicap continues to put a strain on their everyday life. It is important that health professionals in charge of adult patients consider the possibility of autistic syndrome in patients whose behavior is atypical. Mental disorders may present in a special way in patients with autism spectrum disorders. For instance, depression may produce irritability, aggressive behavior, and change of rituals. Autism spectrum disorders have common features with many other mental disorders, such as schizophrenia and obsessive-compulsive disorders. Our article offers a review of clinical and historical particularities that may help clinicians establish appropriate diagnosis. In this article we focus on clinical features, differential diagnosis, and comorbidity in adult people with autism spectrum disorders. A subsequent article will deal with diagnostic work-up and therapeutic aspects of autism in adult patients. (C) 2014 Elsevier Masson SAS. All rights reserved.
C1 [Murad, Ayman; Fritsch, Aurelie; Bizet, Eric; Schaal, Christian] Ctr Hosp Rouffach, F-68000 Colmar, France.
RP Murad, A (corresponding author), Ctr Hosp Rouffach, Espace Autismes 68,13 Rue Charles Sandherr, F-68000 Colmar, France.
EM a.murad@ch-rouffach.fr
CR [Anonymous], ARG SCI
   [Anonymous], 2021, IMITER GRANDIR
   [Anonymous], ET CONN
   [Anonymous], DESCR CLIN DIR DIAGN
   [Anonymous], B SCI ARAPI
   [Anonymous], AUTISM SPECTRUM DISO
   [Anonymous], SESAME
   [Anonymous], NEUROPSY ENF ADO
   [Anonymous], AMELIORER QUALITE PE
   Asperger H, 1944, ARCH PSYCHIAT NERVEN, V117, P76, DOI 10.1007/BF01837709
   Baron-Cohen S, 2009, BRIT J PSYCHIAT, V194, P500, DOI 10.1192/bjp.bp.108.059345
   Carter MJ, 2014, THER RECREAT J, V48, P275
   Fombonne E, 2005, J CLIN PSYCHIAT, V66, P3
   Gaus V.L., 2007, Cognitive-Behavioral Therapy for Adult Asperger Syndrome
   Ghaziuddin M., 2005, MENTAL HLTH ASPECTS
   GILLBERG C, 1985, J AUTISM DEV DISORD, V15, P389, DOI 10.1007/BF01531783
   Gillott A, 2001, AUTISM, V5, P277, DOI 10.1177/1362361301005003005
   Goldstein S, 2004, J AUTISM DEV DISORD, V34, P329, DOI 10.1023/B:JADD.0000029554.46570.68
   Howlin P, 2004, J CHILD PSYCHOL PSYC, V45, P212, DOI 10.1111/j.1469-7610.2004.00215.x
   James IA, 2006, INT J GERIATR PSYCH, V21, P951, DOI 10.1002/gps.1588
   Kan C C, 2008, Ned Tijdschr Geneeskd, V152, P1365
   Kanner L, 1943, NERV CHILD, V2, P217
   Marcelli D., 1996, Enfance et psychopathologie, V5e
   Matson JL, 2008, J INTELLECT DEV DIS, V33, P36, DOI 10.1080/13668250701829837
   Mazzone L, 2012, ANN GEN PSYCHIATR, V11, DOI 10.1186/1744-859X-11-16
   Roge B., 2003, Autisme, comprendre et agir
   Seltzer MM, 2004, MENT RETARD DEV D R, V10, P234, DOI 10.1002/mrdd.20038
   Shavelle RM, 2001, J AUTISM DEV DISORD, V31, P569, DOI 10.1023/A:1013247011483
NR 28
TC 4
Z9 4
U1 0
U2 23
PU MASSON EDITEUR
PI MOULINEAUX CEDEX 9
PA 21 STREET CAMILLE DESMOULINS, ISSY, 92789 MOULINEAUX CEDEX 9, FRANCE
SN 0003-4487
EI 1769-6631
J9 ANN MED-PSYCHOL
JI Ann. Med.-Psychol.
PD SEP
PY 2014
VL 172
IS 7
BP 577
EP 586
DI 10.1016/j.amp.2014.07.010
PG 10
WC Pharmacology & Pharmacy; Psychiatry; Psychology; Psychology,
   Multidisciplinary
WE Science Citation Index Expanded (SCI-EXPANDED)
SC Pharmacology & Pharmacy; Psychiatry; Psychology
GA AR1YD
UT WOS:000343379600018
OA Bronze
DA 2025-08-11
ER

PT J
AU Tanir, Y
   Turkmen, G
AF Tanir, Yasar
   Turkmen, Gaye
TI Atomoxetine-Induced Mania in a 6-year-old Child with Autism Spectrum
   Disorder
SO PSYCHIATRY AND CLINICAL PSYCHOPHARMACOLOGY
LA English
DT Article
DE atomoxetine; mania; autism spectrum disorder; child
AB Atomoxetine, a selective norepinephrine (noradrenaline) reuptake inhibitor, is an effective and safe medication in the treatment of attention-deficit hyperactivity disorder (ADHD) with or without autism spectrum disorder (ASD) in children. However, unusual side effects may occur during the course of the treatment. In this case study, we present a 6-year-old child diagnosed with ASD comorbid with ADHD who developed atomoxetine induced mania during his treatment for ADHD.
C1 [Tanir, Yasar; Turkmen, Gaye] Istanbul Univ, Istanbul Med Fac, Child & Adolescent Psychiat Dept, Istanbul, Turkey.
C3 Istanbul University
RP Tanir, Y (corresponding author), Istanbul Univ, Istanbul Med Fac, Child & Adolescent Psychiat Dept, Istanbul, Turkey.
EM yasar.tanir@istanbul.edu.tr
RI Tanır, Yaşar/AAS-9237-2020; Turkmen Noyan, Gaye/KOC-1817-2024
OI Turkmen Noyan, Gaye/0000-0001-7806-6630
CR Axelson D, 2006, ARCH GEN PSYCHIAT, V63, P1139, DOI 10.1001/archpsyc.63.10.1139
   Bahali K, 2013, ACTAS ESP PSIQUIATRI, V41, P137
   Espluga-Frigola Nuria, 2017, Actas Esp Psiquiatr, V45, P79
   Guney E., 2014, J CHILD ADOLESC PSYC
   Henderson TA, 2004, J CLIN PSYCHOPHARM, V24, P567, DOI 10.1097/01.jcp.0000139760.11458.aa
   Kose S, 2017, PSYCHIAT CLIN PSYCH, V27, P210, DOI 10.1080/24750573.2017.1332512
   Liu CC, 2014, J CHILD ADOL PSYCHOP, V24, P466, DOI 10.1089/cap.2014.0038
   Mukaddes NM, 2010, WORLD J BIOL PSYCHIA, V11, P486, DOI [10.1080/15622970902789130, 10.3109/15622970902789130]
   PIVEN J, 1991, J AM ACAD CHILD PSY, V30, P471, DOI 10.1097/00004583-199105000-00019
   Posey DJ, 2006, J CHILD ADOL PSYCHOP, V16, P599, DOI 10.1089/cap.2006.16.599
   STEINBERG S, 1985, AM J PSYCHIAT, V142, P1517
NR 11
TC 0
Z9 0
U1 0
U2 0
PU TURKISH ASSOC PSYCHOPHARMACOLOGY
PI ISTANBUL
PA FENERBAHCE MAH KISMET SOK KISMET APT NO 3 D 2, KADIKOY, ISTANBUL, TURKEY
SN 2475-0573
EI 2475-0581
J9 PSYCHIAT CLIN PSYCH
JI Psychiatry Clin. Psychopharmacol.
PY 2020
VL 30
IS 4
BP 464
EP 466
DI 10.5455/PCP.20201009072139
PG 3
WC Pharmacology & Pharmacy; Psychiatry
WE Science Citation Index Expanded (SCI-EXPANDED)
SC Pharmacology & Pharmacy; Psychiatry
GA PO1LE
UT WOS:000604931500018
OA gold
DA 2025-08-11
ER

PT J
AU Jensen, AR
   Lane, AL
   Werner, BA
   McLees, SE
   Fletcher, TS
   Frye, RE
AF Jensen, Amanda R.
   Lane, Alison L.
   Werner, Brianna A.
   McLees, Sallie E.
   Fletcher, Tessa S.
   Frye, Richard E.
TI Modern Biomarkers for Autism Spectrum Disorder: Future Directions
SO MOLECULAR DIAGNOSIS & THERAPY
LA English
DT Article
ID VITAMIN-D DEFICIENCY; OXIDATIVE STRESS; MITOCHONDRIAL DYSFUNCTION;
   CLINICAL-TRIALS; YOUNG-CHILDREN; WHITE-MATTER; RISK; INFANTS; PREGNANCY;
   AMYGDALA
AB Autism spectrum disorder is an increasingly prevalent neurodevelopmental disorder in the world today, with an estimated 2% of the population being affected in the USA. A major complicating factor in diagnosing, treating, and understanding autism spectrum disorder is that defining the disorder is solely based on the observation of behavior. Thus, recent research has focused on identifying specific biological abnormalities in autism spectrum disorder that can provide clues to diagnosis and treatment. Biomarkers are an objective way to identify and measure biological abnormalities for diagnostic purposes as well as to measure changes resulting from treatment. This current opinion paper discusses the state of research of various biomarkers currently in development for autism spectrum disorder. The types of biomarkers identified include prenatal history, genetics, neurological including neuroimaging, neurophysiologic, and visual attention, metabolic including abnormalities in mitochondrial, folate, trans-methylation, and trans-sulfuration pathways, immune including autoantibodies and cytokine dysregulation, autonomic nervous system, and nutritional. Many of these biomarkers have promising preliminary evidence for prenatal and post-natal pre-symptomatic risk assessment, confirmation of diagnosis, subtyping, and treatment response. However, most biomarkers have not undergone validation studies and most studies do not investigate biomarkers with clinically relevant comparison groups. Although the field of biomarker research in autism spectrum disorder is promising, it appears that it is currently in the early stages of development.
C1 [Jensen, Amanda R.; Lane, Alison L.; Werner, Brianna A.; McLees, Sallie E.; Fletcher, Tessa S.; Frye, Richard E.] Phoenix Childrens Hosp, Barrow Neurol Inst, Sect Neurodev Disorders, 1919 E Thomas Rd, Phoenix, AZ 85016 USA.
   [Fletcher, Tessa S.] Univ Arizona, Coll Med Phoenix, Dept Child Hlth, Phoenix, AZ USA.
C3 Phoenix Children's Hospital; Barrow Neurological Institute; University
   of Arizona
RP Frye, RE (corresponding author), Phoenix Childrens Hosp, Barrow Neurol Inst, Sect Neurodev Disorders, 1919 E Thomas Rd, Phoenix, AZ 85016 USA.
EM rfrye@phoenixchildrens.com
RI ; Rose, Shannon/JZE-1449-2024
OI Frye, Richard/0000-0003-4442-2937; 
FU (Brain Foundation Pleasanton, CA); O'Sullivan foundation (Princeton,
   NJ); N of 1 Foundation (Dallas TX); Jonty Foundation (St Paul, MN);
   Gupta Family Foundation (Atherton, CA); Jager Family Foundation
   (Chicago, IL)
FX This research was funded, in part, by the Brain Foundation Pleasanton,
   CA), the O'Sullivan foundation (Princeton, NJ), the N of 1 Foundation
   (Dallas TX), The Jonty Foundation (St Paul, MN), the Gupta Family
   Foundation (Atherton, CA), and the Jager Family Foundation (Chicago,
   IL).
CR Adams JB, 2021, NUTRIENTS, V13, DOI 10.3390/nu13061849
   Adams JB., 2020, SCI HLTH CHILD GUIDE
   Al Mahmuda N, 2016, INT J MOL SCI, V17, DOI 10.3390/ijms17050772
   Alberti A, 1999, BIOL PSYCHIAT, V46, P420, DOI 10.1016/S0006-3223(98)00337-0
   Ariefdjohan M, 2021, PEDIATRIC REP, V13, P421, DOI 10.3390/pediatric13030049
   Arora M, 2017, NAT COMMUN, V8, DOI 10.1038/ncomms15493
   Atkinson AJ, 2001, CLIN PHARMACOL THER, V69, P89, DOI 10.1067/mcp.2000.113989
   Bakulski KM, 2021, FRONT MOL NEUROSCI, V14, DOI 10.3389/fnmol.2021.775390
   Barnea-Goraly N, 2014, PROG NEURO-PSYCHOPH, V48, P124, DOI 10.1016/j.pnpbp.2013.09.010
   Bennuri SC, 2019, FRONT PSYCHIATRY, V10, DOI 10.3389/fpsyt.2019.00269
   Beversdorf DQ., 2021, FRONT PSYCHIATRY, V12
   Bharath R, 2019, MEDICINA-LITHUANIA, V55, DOI 10.3390/medicina55070346
   Bradshaw J, 2020, DEV PSYCHOPATHOL, V32, P491, DOI 10.1017/S0954579419000233
   Brister D, 2022, METABOLITES, V12, DOI 10.3390/metabo12050371
   Brucato M, 2017, AUTISM RES, V10, P1878, DOI 10.1002/aur.1841
   Chen JZ, 2016, J PSYCHOSOM RES, V89, P98, DOI 10.1016/j.jpsychores.2016.08.013
   Chen L, 2021, TRANSL PSYCHIAT, V11, DOI 10.1038/s41398-020-01135-3
   Christensen Deborah L, 2016, MMWR Surveill Summ, V65, P1, DOI [10.15585/mmwr.ss6513a1, 10.15585/mmwr.ss6503a1]
   Ciernia AV, 2016, NAT REV NEUROSCI, V17, P411, DOI 10.1038/nrn.2016.41
   Connery K, 2018, TRANSL PSYCHIAT, V8, DOI 10.1038/s41398-018-0214-7
   Connolly N, 2016, AUTISM RES, V9, P829, DOI 10.1002/aur.1586
   Curtin P, 2018, SCI ADV, V4, DOI 10.1126/sciadv.aat1293
   de Vries L, 2021, NEUROSCI BIOBEHAV R, V120, P479, DOI 10.1016/j.neubiorev.2020.09.032
   Delhey L, 2017, METAB BRAIN DIS, V32, P2021, DOI 10.1007/s11011-017-0087-0
   Delhey LM, 2017, J CLIN MED, V6, DOI 10.3390/jcm6020018
   Dierker DL, 2015, CEREB CORTEX, V25, P1042, DOI 10.1093/cercor/bht294
   Edmiston E, 2017, BIOL PSYCHIAT, V81, P383, DOI 10.1016/j.biopsych.2016.08.031
   Eggebrecht AT, 2017, CEREB CORTEX, V27, P1709, DOI 10.1093/cercor/bhw403
   Egorova O, 2020, MOL AUTISM, V11, DOI 10.1186/s13229-020-0315-z
   Eyler LT, 2012, BRAIN, V135, P949, DOI 10.1093/brain/awr364
   Frustaci A, 2012, FREE RADICAL BIO MED, V52, P2128, DOI 10.1016/j.freeradbiomed.2012.03.011
   Frye RE, 2013, TRANSL PSYCHIAT, V3, DOI 10.1038/tp.2013.51
   Frye RE, 2022, J PERS MED, V12, DOI 10.3390/jpm12030464
   Frye RE, 2021, J PERS MED, V11, DOI 10.3390/jpm11030218
   Frye RE, 2021, MOL PSYCHIATR, V26, P1561, DOI 10.1038/s41380-020-00885-2
   Frye RE, 2020, TRANSL PSYCHIAT, V10, DOI 10.1038/s41398-020-00905-3
   Frye RE, 2019, ANN TRANSL MED, V7, DOI 10.21037/atm.2019.11.53
   Frye RE, 2017, BIOMARK MED, V11, P687, DOI 10.2217/bmm-2017-0109
   Garrido N, 2021, CLIN EPIGENETICS, V13, DOI 10.1186/s13148-020-00995-2
   Ghanizadeh A, 2012, CURR MED CHEM, V19, P4000, DOI 10.2174/092986712802002572
   Ghezzo A, 2013, PLOS ONE, V8, DOI 10.1371/journal.pone.0066418
   Gill PS, 2022, J PERS MED, V12, DOI 10.3390/jpm12040599
   Gill PS, 2021, J PERS MED, V11, DOI 10.3390/jpm11090848
   Giulivi C, 2010, JAMA-J AM MED ASSOC, V304, P2389, DOI 10.1001/jama.2010.1706
   Goldenthal MJ, 2015, BIOMARK MED, V9, P957, DOI 10.2217/bmm.15.72
   Gonzaga CN, 2021, RES DEV DISABIL, V116, DOI 10.1016/j.ridd.2021.104034
   Guo BQ, 2020, PSYCHIAT RES, V291, DOI 10.1016/j.psychres.2020.113283
   Guo BQ, 2020, ACTA PSYCHIAT SCAND, V141, P492, DOI 10.1111/acps.13170
   Haghiri R, 2016, ACTA NEUROBIOL EXP, V76, P318, DOI 10.21307/ane-2017-030
   Hamdan FF, 2017, AM J HUM GENET, V101, P664, DOI 10.1016/j.ajhg.2017.09.008
   Hannon E, 2018, GENOME MED, V10, DOI 10.1186/s13073-018-0527-4
   Hazlett HC, 2017, NATURE, V542, P348, DOI 10.1038/nature21369
   Hicks SD, 2020, J AM ACAD CHILD PSY, V59, P296, DOI 10.1016/j.jaac.2019.03.017
   Hicks SD, 2018, FRONT GENET, V9, DOI 10.3389/fgene.2018.00534
   Hicks SD, 2016, BMC PEDIATR, V16, DOI 10.1186/s12887-016-0586-x
   Hiremath CS, 2021, TRANSL PSYCHIAT, V11, DOI 10.1038/s41398-020-01178-6
   Hollowood K, 2018, RES AUTISM SPECT DIS, V56, P72, DOI 10.1016/j.rasd.2018.09.003
   Hornig M, 2018, MOL PSYCHIATR, V23, P759, DOI 10.1038/mp.2017.119
   Howsmon DP, 2018, BIOENG TRANSL MED, V3, P156, DOI 10.1002/btm2.10095
   Howsmon DP, 2017, PLOS COMPUT BIOL, V13, DOI 10.1371/journal.pcbi.1005385
   Hughes HK, 2018, FRONT CELL NEUROSCI, V12, DOI 10.3389/fncel.2018.00405
   James SJ, 2006, AM J MED GENET B, V141B, P947, DOI 10.1002/ajmg.b.30366
   James SJ, 2010, AM J MED GENET B, V153B, P1209, DOI 10.1002/ajmg.b.31094
   Jiang HY, 2016, BRAIN BEHAV IMMUN, V58, P165, DOI 10.1016/j.bbi.2016.06.005
   Jones KL, 2017, MOL PSYCHIATR, V22, P273, DOI 10.1038/mp.2016.77
   Jones W, 2013, NATURE, V504, P427, DOI 10.1038/nature12715
   Joseph RM, 2014, BRAIN IMAGING BEHAV, V8, P60, DOI 10.1007/s11682-013-9245-0
   Jyonouchi H, 2019, INT J MOL SCI, V20, DOI 10.3390/ijms20194731
   Jyonouchi H, 2019, FRONT PSYCHIATRY, V10, DOI 10.3389/fpsyt.2019.00614
   Jyonouchi H, 2019, FRONT PSYCHIATRY, V10, DOI 10.3389/fpsyt.2019.00071
   Jyonouchi H, 2017, J NEUROINFLAMM, V14, DOI 10.1186/s12974-017-1003-6
   Jyonouchi H, 2014, J NEUROINFLAMM, V11, DOI 10.1186/s12974-014-0187-2
   Kang E, 2018, BIOL PSYCHIAT-COGN N, V3, P657, DOI 10.1016/j.bpsc.2017.11.003
   Krakowiak P, 2017, BIOL PSYCHIAT, V81, P442, DOI 10.1016/j.biopsych.2015.08.007
   Krakowiak P, 2012, PEDIATRICS, V129, pE1121, DOI 10.1542/peds.2011-2583
   Kreiman BL, 2020, SEMIN PEDIATR NEUROL, V34, DOI 10.1016/j.spen.2020.100804
   Krol KM, 2021, PSYCHONEUROENDOCRINO, V131, DOI 10.1016/j.psyneuen.2021.105290
   Kwon HK, 2022, TRENDS IMMUNOL, V43, P230, DOI 10.1016/j.it.2022.01.007
   Lee BK, 2015, BRAIN BEHAV IMMUN, V44, P100, DOI 10.1016/j.bbi.2014.09.001
   Legido A., 2018, NEUROLOGY, V90
   Lerer E, 2010, AUTISM RES, V3, P293, DOI 10.1002/aur.156
   Levine SZ, 2018, JAMA PSYCHIAT, V75, P176, DOI 10.1001/jamapsychiatry.2017.4050
   Li DY, 2017, NEUROSCI BULL, V33, P219, DOI 10.1007/s12264-017-0118-1
   Lory C, 2020, J AUTISM DEV DISORD, V50, P4183, DOI 10.1007/s10803-020-04458-8
   Magnusson C, 2016, BJPSYCH OPEN, V2, P170, DOI 10.1192/bjpo.bp.116.002675
   Main PAE, 2012, NUTR METAB, V9, DOI 10.1186/1743-7075-9-35
   Masi A, 2015, MOL PSYCHIATR, V20, P440, DOI 10.1038/mp.2014.59
   Mason L, 2021, MOL AUTISM, V12, DOI 10.1186/s13229-021-00476-0
   McCarty P, 2020, SEMIN PEDIATR NEUROL, V35, DOI 10.1016/j.spen.2020.100831
   McKay JA, 2012, PLOS ONE, V7, DOI 10.1371/journal.pone.0033290
   McKinnon CJ, 2019, BIOL PSYCHIAT-COGN N, V4, P50, DOI 10.1016/j.bpsc.2018.09.008
   Mesleh AG, 2021, J PERS MED, V11, DOI 10.3390/jpm11010041
   Myers SM, 2020, AM J HUM GENET, V106, P587, DOI 10.1016/j.ajhg.2020.04.004
   Nordahl CW, 2012, ARCH GEN PSYCHIAT, V69, P53, DOI 10.1001/archgenpsychiatry.2011.145
   O'Grady NP, 2002, CLIN INFECT DIS, V35, P1281, DOI 10.1086/502007
   O'Roak BJ, 2014, NAT COMMUN, V5, DOI 10.1038/ncomms6595
   Ornoy A, 2015, REPROD TOXICOL, V56, P155, DOI 10.1016/j.reprotox.2015.05.007
   Parker TC, 2021, AUTISM RES, V14, P1347, DOI 10.1002/aur.2505
   Port RG, 2016, NEUROIMAGE-CLIN, V11, P566, DOI 10.1016/j.nicl.2016.03.021
   Pote I, 2019, AUTISM RES, V12, P614, DOI 10.1002/aur.2083
   Qiu S, 2019, AUTISM RES, V12, P375, DOI 10.1002/aur.2065
   Raghavan R, 2018, PAEDIATR PERINAT EP, V32, P100, DOI 10.1111/ppe.12414
   Roberts TPL, 2021, FRONT HUM NEUROSCI, V15, DOI 10.3389/fnhum.2021.787229
   Roberts TPL, 2021, J NEURODEV DISORD, V13, DOI 10.1186/s11689-021-09385-y
   Rose S, 2014, TRANSL PSYCHIAT, V4, DOI 10.1038/tp.2014.15
   Rose S, 2012, TRANSL PSYCHIAT, V2, DOI 10.1038/tp.2012.61
   Rose S, 2018, MOL DIAGN THER, V22, P571, DOI 10.1007/s40291-018-0352-x
   Rose S, 2018, TRANSL PSYCHIAT, V8, DOI 10.1038/s41398-017-0089-z
   Rose S, 2014, PLOS ONE, V9, DOI 10.1371/journal.pone.0085436
   Rossignol DA, 2012, MOL PSYCHIATR, V17, P389, DOI 10.1038/mp.2011.165
   Rossignol DA, 2012, MOL PSYCHIATR, V17, P290, DOI 10.1038/mp.2010.136
   Rossignol DA, 2021, J PERS MED, V11, DOI 10.3390/jpm11111141
   Rossignol DA, 2021, J PERS MED, V11, DOI 10.3390/jpm11080784
   Rossignol DA, 2021, J PERS MED, V11, DOI 10.3390/jpm11060488
   Schaefer GB, 2016, INT J MOL SCI, V17, DOI 10.3390/ijms17020180
   Schaefer GB, 2013, GENET MED, V15, P669, DOI 10.1038/gim.2013.32
   Seymour RA, 2020, MOL AUTISM, V11, DOI 10.1186/s13229-020-00357-y
   Shen MD, 2018, LANCET PSYCHIAT, V5, P895, DOI 10.1016/S2215-0366(18)30294-3
   Shen MD, 2013, BRAIN, V136, P2825, DOI 10.1093/brain/awt166
   Shic F, 2022, MOL AUTISM, V13, DOI 10.1186/s13229-021-00482-2
   Shultz S, 2018, TRENDS COGN SCI, V22, P452, DOI 10.1016/j.tics.2018.02.012
   Singh K, 2020, ANN CLIN TRANSL NEUR, V7, P683, DOI 10.1002/acn3.51034
   Skafidas E, 2014, MOL PSYCHIATR, V19, P504, DOI 10.1038/mp.2012.126
   Sysoeva OV, 2018, MOL AUTISM, V9, DOI 10.1186/s13229-018-0220-x
   Tammimies K, 2015, JAMA-J AM MED ASSOC, V314, P895, DOI 10.1001/jama.2015.10078
   Thapa R, 2019, AUTISM RES, V12, P922, DOI 10.1002/aur.2104
   Uddin LQ, 2013, JAMA PSYCHIAT, V70, P869, DOI 10.1001/jamapsychiatry.2013.104
   Vinkhuyzen AAE, 2017, BJPSYCH OPEN, V3, P85, DOI 10.1192/bjpo.bp.116.004077
   Walker L, 2012, BIOL PSYCHIAT, V72, P1043, DOI 10.1016/j.biopsych.2012.08.001
   Wang CZ, 2017, MEDICINE, V96, DOI [10.1097/MD.0000000000006696, 10.1097/md.0000000000006696]
   Wang L, 2020, MOL AUTISM, V11, DOI 10.1186/s13229-020-00382-x
   Wang T, 2020, NAT COMMUN, V11, DOI 10.1038/s41467-020-18723-y
   Webb SJ, 2012, SOC COGN AFFECT NEUR, V7, P578, DOI 10.1093/scan/nsp002
   Williams ZJ, 2021, BIOL PSYCHIAT-COGN N, V6, P767, DOI 10.1016/j.bpsc.2020.09.011
   Wolff JJ, 2017, MOL AUTISM, V8, DOI 10.1186/s13229-017-0126-z
   Wolff JJ, 2012, AM J PSYCHIAT, V169, P589, DOI 10.1176/appi.ajp.2011.11091447
   Yusuf A, 2021, J GENET COUNS, V30, P305, DOI 10.1002/jgc4.1323
   Zamzow RM, 2017, J CLIN EXP NEUROPSYC, V39, P596, DOI 10.1080/13803395.2016.1252724
   Zerbo O, 2015, J AUTISM DEV DISORD, V45, P4002, DOI 10.1007/s10803-015-2579-2
   Zerbo O, 2013, J AUTISM DEV DISORD, V43, P25, DOI 10.1007/s10803-012-1540-x
   Zhang J, 2021, J TRACE ELEM MED BIO, V67, DOI 10.1016/j.jtemb.2021.126782
   Zhu ZM, 2018, BRAIN IMAGING BEHAV, V12, P1814, DOI 10.1007/s11682-018-9853-9
NR 142
TC 42
Z9 43
U1 0
U2 6
PU ADIS INT LTD
PI NORTHCOTE
PA 5 THE WAREHOUSE WAY, NORTHCOTE 0627, AUCKLAND, NEW ZEALAND
SN 1177-1062
EI 1179-2000
J9 MOL DIAGN THER
JI Mol. Diagn. Ther.
PD SEP
PY 2022
VL 26
IS 5
BP 483
EP 495
DI 10.1007/s40291-022-00600-7
EA JUN 2022
PG 13
WC Genetics & Heredity; Pharmacology & Pharmacy
WE Science Citation Index Expanded (SCI-EXPANDED)
SC Genetics & Heredity; Pharmacology & Pharmacy
GA 3Z9XG
UT WOS:000816996600001
PM 35759118
OA Green Published, hybrid
DA 2025-08-11
ER

PT J
AU Jiao, DY
   Xu, YK
   Tian, F
   Zhou, YQ
   Chen, D
   Wang, YJ
AF Jiao, Daiyan
   Xu, Yingkai
   Tian, Fei
   Zhou, Yaqing
   Chen, Dong
   Wang, Yujue
TI Establishment of animal models and behavioral studies for autism
   spectrum disorders
SO JOURNAL OF INTERNATIONAL MEDICAL RESEARCH
LA English
DT Article
DE Autism spectrum disorder; animal model; behavioral study; rodent model;
   zebrafish model; genetic model
ID MOUSE MODELS; PHENOTYPES; ACTIVATION; NEUROBIOLOGY; MICE
AB In recent years, the incidence of autism spectrum disorder (ASD) has increased, but the etiology and pathogenesis remain unclear. In this narrative review, we review and systematically summarize the methods used to construct animal models to study ASD and the related behavioral studies based on recent literature. Utilization of various ASD animal models can complement research on the etiology, pathogenesis, and core behaviors of ASD, providing information and a foundation for further basic research and clinical treatment of ASD.
C1 [Jiao, Daiyan] Nantong Univ, Affiliated Haian Hosp, Dept Rehabil, Nantong, Peoples R China.
   [Xu, Yingkai] Nanjing Univ Chinese Med, Haian Hosp Tradit Chinese Med, Dept Med, Nantong, Peoples R China.
   [Tian, Fei] Nanjing Univ Chinese Med, Haian Hosp Tradit Chinese Med, Dept Med Imaging, Nantong, Peoples R China.
   [Jiao, Daiyan; Chen, Dong] Nanjing Univ Chinese Med, Affiliated Hosp, Dept Acupuncture, Nanjing, Peoples R China.
   [Zhou, Yaqing] Nantong Univ, Affiliated Haian Hosp, Dept Crit Care Med, Nantong, Peoples R China.
   [Wang, Yujue] Rugao Hosp Tradit Chinese Med, Dept Paediat, Nantong, Peoples R China.
   [Zhou, Yaqing] Nantong Univ, Affiliated Haian Hosp, Dept Crit Care Med, 17 Zhongba Middle Rd, Haian City 226600, Jiangsu, Peoples R China.
C3 Nantong University; Nanjing University of Chinese Medicine; Nanjing
   University of Chinese Medicine; Nanjing University of Chinese Medicine;
   Nantong University; Nantong University
RP Zhou, YQ (corresponding author), Nantong Univ, Affiliated Haian Hosp, Dept Crit Care Med, 17 Zhongba Middle Rd, Haian City 226600, Jiangsu, Peoples R China.
EM sysxzs@163.com
RI Chen, Dong/V-8825-2019; Wang, Yujue/GRF-3802-2022; Zhou,
   Yaqing/HTP-9023-2023
OI zhou, yaqing/0000-0003-1887-872X; 
FU National Natural Science Foundation of China
FX No Statement Available
CR American Psychiatric Association, 2022, Diagnostic and statistical manual of mental disorders, V5th ed., DOI [DOI 10.1176/APPI.BOOKS.9780890425596, 10.1176/appi.books.9780890425596]
   [Anonymous], 2016, BMC NEUROSCI, V17, DOI 10.1186/s12868-016-0283-6
   Bey Alexandra L, 2014, Curr Protoc Pharmacol, V66, DOI 10.1002/0471141755.ph0566s66
   Chang Yu-Chi, 2017, Curr Protoc Toxicol, V72, DOI 10.1002/cptx.19
   Cunniff MM, 2020, ELIFE, V9, DOI 10.7554/eLife.54835
   Dalla Vecchia E, 2019, PSYCHIAT GENET, V29, P1, DOI 10.1097/YPG.0000000000000211
   de la Torre-Ubieta L, 2016, NAT MED, V22, P345, DOI 10.1038/nm.4071
   Faridar A, 2014, MOL AUTISM, V5, DOI 10.1186/2040-2392-5-57
   Grabrucker S, 2021, EMBO J, V40, DOI 10.15252/embj.2019104267
   Kalueff AV, 2016, NAT REV NEUROSCI, V17, P118, DOI 10.1038/nrn.2015.28
   Kalueff AV, 2016, NAT REV NEUROSCI, V17, P45, DOI 10.1038/nrn.2015.8
   Kazdoba TM, 2016, GENES BRAIN BEHAV, V15, P7, DOI 10.1111/gbb.12256
   Kazdoba TM, 2016, CURR TOP BEHAV NEURO, V28, P1, DOI 10.1007/7854_2015_5003
   Kreilaus F, 2019, BEHAV BRAIN RES, V374, DOI 10.1016/j.bbr.2019.112057
   Lammert CR, 2019, METHODS MOL BIOL, V1960, P227, DOI 10.1007/978-1-4939-9167-9_20
   Li S., 2019, Chinese Journal of Pharmacology and Toxicology, V34, P133
   Lian B., 2020, The role and mechanism of serotonin receptor in autistic rats [D]
   Liu H, 2021, FRONT NEUROSCI-SWITZ, V15, DOI 10.3389/fnins.2021.641284
   Mabunga DFN, 2015, EXP NEUROBIOL, V24, P285, DOI 10.5607/en.2015.24.4.285
   Maenner MJ, 2023, MMWR SURVEILL SUMM, V72, P1, DOI [10.15585/mmwr.ss7201a1, 10.15585/mmwr.ss7202a1]
   McFarlane HG, 2008, GENES BRAIN BEHAV, V7, P152, DOI 10.1111/j.1601-183X.2007.00330.x
   McGee SR, 2020, BEHAV BRAIN RES, V380, DOI 10.1016/j.bbr.2019.112383
   Meshalkina DA, 2018, EXP NEUROL, V299, P207, DOI 10.1016/j.expneurol.2017.02.004
   Meyza KZ, 2017, NEUROSCI BIOBEHAV R, V76, P99, DOI 10.1016/j.neubiorev.2016.12.037
   Nakai N, 2017, SCI ADV, V3, DOI 10.1126/sciadv.1603001
   Nicolini C, 2018, EXP NEUROL, V299, P217, DOI 10.1016/j.expneurol.2017.04.017
   Odent P, 2021, BRAIN RES BULL, V167, P11, DOI 10.1016/j.brainresbull.2020.11.007
   Okabe S, 2010, ZOOL SCI, V27, P790, DOI 10.2108/zsj.27.790
   Ornoy A, 2019, INT J MOL SCI, V20, DOI 10.3390/ijms20051074
   Palacios-Muñoz A, 2022, MOL PSYCHIATR, V27, P3328, DOI 10.1038/s41380-022-01555-1
   Patel J, 2018, PROG BRAIN RES, V241, P1, DOI 10.1016/bs.pbr.2018.10.002
   Rea V, 2021, FRONT MOL NEUROSCI, V14, DOI 10.3389/fnmol.2021.695317
   Rea V, 2020, FRONT MOL NEUROSCI, V13, DOI 10.3389/fnmol.2020.575575
   Reed MD, 2020, NATURE, V577, P249, DOI 10.1038/s41586-019-1843-6
   Roane HS, 2016, J PEDIATR-US, V175, P27, DOI 10.1016/j.jpeds.2016.04.023
   Satterstrom FK, 2020, CELL, V180, P568, DOI 10.1016/j.cell.2019.12.036
   Shoji W, 2021, ADV EXP MED BIOL, V1293, P335, DOI 10.1007/978-981-15-8763-4_21
   Silverman JL, 2010, NAT REV NEUROSCI, V11, P490, DOI 10.1038/nrn2851
   Simmons DH, 2021, NEUROSCIENCE, V462, P303, DOI 10.1016/j.neuroscience.2020.05.010
   Steinmetz AB, 2018, J NEUROSCI, V38, P1015, DOI 10.1523/JNEUROSCI.2010-17.2017
   Tao-cheng Z., 2020, Chinese Primary Medicine, V27, P2708
   Vargas DL, 2005, ANN NEUROL, V57, P304, DOI 10.1002/ana.20397
   Vargas DL, 2005, ANN NEUROL, V57, P67, DOI 10.1002/ana.20315
   Varghese M, 2017, ACTA NEUROPATHOL, V134, P537, DOI 10.1007/s00401-017-1736-4
   Walsh JJ, 2018, NATURE, V560, P589, DOI 10.1038/s41586-018-0416-4
   Wang Q, 2021, NAT COMMUN, V12, DOI 10.1038/s41467-021-23843-0
   Winden KD, 2018, ANNU REV NEUROSCI, V41, P1, DOI 10.1146/annurev-neuro-080317-061747
   Wu D., 2016, China Maternal and Child Health Care, V31, P3870
   Xia BM, 2021, NEUROBIOL LEARN MEM, V179, DOI 10.1016/j.nlm.2021.107397
   Xu GF, 2019, JAMA PEDIATR, V173, P153, DOI 10.1001/jamapediatrics.2018.4208
   Yoo J, 2014, PHILOS T R SOC B, V369, DOI 10.1098/rstb.2013.0143
   Zhang J, 2016, BRAIN RES BULL, V125, P152, DOI 10.1016/j.brainresbull.2016.06.007
   Zheng Wenxia, 2019, Nan Fang Yi Ke Da Xue Xue Bao, V39, P718, DOI 10.12122/j.issn.1673-4254.2019.06.14
NR 53
TC 7
Z9 7
U1 5
U2 15
PU SAGE PUBLICATIONS LTD
PI LONDON
PA 1 OLIVERS YARD, 55 CITY ROAD, LONDON EC1Y 1SP, ENGLAND
SN 0300-0605
EI 1473-2300
J9 J INT MED RES
JI J. Int. Med. Res.
PD APR
PY 2024
VL 52
IS 4
AR 03000605241245293
DI 10.1177/03000605241245293
PG 11
WC Medicine, Research & Experimental; Pharmacology & Pharmacy
WE Science Citation Index Expanded (SCI-EXPANDED)
SC Research & Experimental Medicine; Pharmacology & Pharmacy
GA NW6U0
UT WOS:001203538800001
PM 38619175
OA gold
DA 2025-08-11
ER

PT J
AU Yui, K
   Koshiba, M
   Nakamura, S
   Kobayashi, Y
AF Yui, Kunio
   Koshiba, Mamiko
   Nakamura, Shun
   Kobayashi, Yuji
TI Effects of Large Doses of Arachidonic Acid Added to Docosahexaenoic Acid
   on Social Impairment in Individuals With Autism Spectrum Disorders A
   Double-Blind, Placebo-Controlled, Randomized
   Trial
SO JOURNAL OF CLINICAL PSYCHOPHARMACOLOGY
LA English
DT Article
DE autism spectrum disorders; dietary unsaturated fatty acids; arachidonic
   acid; docosahexaenoic acid; social interaction
ID POLYUNSATURATED FATTY-ACIDS; OMEGA-3-FATTY-ACID SUPPLEMENTATION;
   FISH-OIL; CHILDREN; ADULTS; RISPERIDONE; HYPERACTIVITY; ATTENTION;
   SYMPTOMS
C1 [Yui, Kunio] Ashiya Univ, Grad Sch Clin Educ, Res Inst Progress Dev Disorders, Ashiya, Hyougo 6598511, Japan.
   [Yui, Kunio] Sawa Hosp, Dept Psychiat, Osaka, Japan.
   [Koshiba, Mamiko; Nakamura, Shun] Tokyo Univ Agr & Technol, Dept Biotechnol & Life Sci, Tokyo, Japan.
   [Kobayashi, Yuji] SRL Inc, Informat & Planning Dept, Tokyo, Japan.
C3 Tokyo University of Agriculture & Technology; SRL Inc.
RP Yui, K (corresponding author), Ashiya Univ, Grad Sch Clin Educ, Res Inst Progress Dev Disorders, Rokurokusomachi, Ashiya, Hyougo 6598511, Japan.
EM yui16@bell.ocn.ne.jp
RI ; Nakamura, Shun/GVN-8593-2022; Koshiba, Mamiko/AAV-4841-2021
OI Yui, Kunio/0000-0002-3714-2956; 
FU Sawa Hospital; Ministry of Education, Culture, Sports, Science and
   Technology, Japan [21200017]; Sawa Hospital in Osaka, Japan;
   Grants-in-Aid for Scientific Research [21200017] Funding Source: KAKEN
FX The authors thank Dr Sawa Y, Governor of the Sawa Hospital, for helpful
   support with this study. They also thank Dr Murphy Declan (Institute of
   Psychiatry, London) for guidance with Autism Diagnostic
   Interview-Revised and useful comments on this article. This work was
   supported by a Grant-in-Aid for Scientific Research on Innovative Areas
   (grant no. 21200017) from the Ministry of Education, Culture, Sports,
   Science and Technology, Japan, and a Clinical Research grant of the Sawa
   Hospital in Osaka, Japan.
CR Ahmed M, 2010, OBESITY, V18, P27, DOI 10.1038/oby.2009.208
   Aman M.G., 2006, ABERRANT BEHAV CHECK
   AMAN MG, 1995, AM J MENT RETARD, V100, P283
   Amminger GP, 2007, BIOL PSYCHIAT, V61, P551, DOI 10.1016/j.biopsych.2006.05.007
   [Anonymous], 2002, The Social Responsiveness Scale
   [Anonymous], 1981, Manual for the Wechsler Adult Intelligence Scale-Revised (WAIS-R)
   [Anonymous], 2007, MED DICT REG ACT MED
   Bangalore S, 2006, J AM COLL CARDIOL, V48, P1471, DOI 10.1016/j.jacc.2006.07.011
   Bazan NG, 2005, MOL NEUROBIOL, V32, P89, DOI 10.1385/MN:32:1:089
   Bell JG, 2010, BRIT J NUTR, V103, P1160, DOI 10.1017/S0007114509992881
   Bent S, 2011, J AUTISM DEV DISORD, V41, P545, DOI 10.1007/s10803-010-1078-8
   Birch EE, 2000, DEV MED CHILD NEUROL, V42, P174, DOI 10.1017/S0012162200000311
   BLIGH EG, 1959, CAN J BIOCHEM PHYS, V37, P911
   Chen KC, 2010, J CELL PHYSIOL, V222, P625, DOI 10.1002/jcp.21979
   Constantino JN, 2005, BIOL PSYCHIAT, V57, P655, DOI 10.1016/j.biopsych.2004.12.014
   Courchesne E, 2007, NEURON, V56, P399, DOI 10.1016/j.neuron.2007.10.016
   First M.B., 1995, USERS GUIDE STRUCTUR
   Gibson RA, 2009, BRIT J NUTR, V101, P1706, DOI 10.1017/S0007114508084080
   Hamazaki K, 2006, NUTRITION, V22, P534, DOI 10.1016/j.nut.2005.10.006
   Hedenmalm K, 2006, J CLIN PSYCHOPHARM, V26, P192, DOI 10.1097/01.jcp.0000203200.96205.34
   Heinrichs SC, 2010, MOL NUTR FOOD RES, V54, P447, DOI 10.1002/mnfr.200900201
   Hollander E, 2010, NEUROPSYCHOPHARMACOL, V35, P990, DOI 10.1038/npp.2009.202
   Johnson CR, 2010, J DEV PHYS DISABIL, V22, P1, DOI 10.1007/s10882-009-9152-x
   Kurlak LO, 1999, ARCH DIS CHILD-FETAL, V80, pF148, DOI 10.1136/fn.80.2.F148
   Lina BAR, 2006, FOOD CHEM TOXICOL, V44, P326, DOI 10.1016/j.fct.2005.08.002
   Maekawa M, 2009, PLOS ONE, V4, DOI 10.1371/journal.pone.0005085
   McCracken JT, 2002, NEW ENGL J MED, V347, P314, DOI 10.1056/NEJMoa013171
   McDougle CJ, 2005, AM J PSYCHIAT, V162, P1142, DOI 10.1176/appi.ajp.162.6.1142
   McDougle CJ, 1998, ARCH GEN PSYCHIAT, V55, P633, DOI 10.1001/archpsyc.55.7.633
   Miral S, 2008, EUR CHILD ADOLES PSY, V17, P1, DOI 10.1007/s00787-007-0620-5
   Nisha A, 2009, REGUL TOXICOL PHARM, V53, P186, DOI 10.1016/j.yrtph.2009.01.002
   Norusis M.J., 2010, PASW statistics 18 advanced statistical procedures companion
   Noterdaeme M, 2010, EUR CHILD ADOLES PSY, V19, P475, DOI 10.1007/s00787-009-0057-0
   OYANAGUI Y, 1984, ANAL BIOCHEM, V142, P290
   Park S, 2009, CANCER LETT, V286, P189, DOI 10.1016/j.canlet.2009.05.025
   Politi P, 2008, ARCH MED RES, V39, P682, DOI 10.1016/j.arcmed.2008.06.005
   Posey DJ, 2008, J CLIN INVEST, V118, P6, DOI 10.1172/JCI32483
   Pruett JR, 2011, J AUTISM DEV DISORD, V41, P715, DOI 10.1007/s10803-010-1090-z
   Qian ZM, 2002, PHARMACOL REV, V54, P561, DOI 10.1124/pr.54.4.561
   Richardson AJ, 2002, PROG NEURO-PSYCHOPH, V26, P233, DOI 10.1016/S0278-5846(01)00254-8
   Rutter M, 2003, The Social Communication Questionnaire
   Schonfeld E, 2007, NEUROCHEM RES, V32, P1673, DOI 10.1007/s11064-007-9378-x
   Sliwinski S, 2006, NEUROENDOCRINOL LETT, V27, P465
   Stevens L, 2003, LIPIDS, V38, P1007, DOI 10.1007/s11745-006-1155-0
   Sublette ME, 2004, BIPOLAR DISORD, V6, P95, DOI 10.1046/j.1399-5618.2003.00094.x
   Vancassel S, 2001, PROSTAG LEUKOTR ESS, V65, P1, DOI 10.1054/plef.2001.0281
   Wechsler D., 2003, TECHNICAL INTERPRETI
   West L, 2009, J PEDIATR HEALTH CAR, V23, P75, DOI 10.1016/j.pedhc.2008.12.001
   Yamakura F, 2010, BBA-PROTEINS PROTEOM, V1804, P318, DOI 10.1016/j.bbapap.2009.10.010
   Yehuda S, 1998, PEPTIDES, V19, P407, DOI 10.1016/S0196-9781(97)00295-7
   Younga GS, 2005, REPROD NUTR DEV, V45, P549, DOI 10.1051/rnd:2005045
   Zhang W, 2006, MOL VIS, V12, P821
   Zhang YQ, 2010, FREE RADICAL BIO MED, V49, P1255, DOI 10.1016/j.freeradbiomed.2010.07.006
NR 53
TC 86
Z9 93
U1 0
U2 21
PU LIPPINCOTT WILLIAMS & WILKINS
PI PHILADELPHIA
PA TWO COMMERCE SQ, 2001 MARKET ST, PHILADELPHIA, PA 19103 USA
SN 0271-0749
EI 1533-712X
J9 J CLIN PSYCHOPHARM
JI J. Clin. Psychopharmacol.
PD APR
PY 2012
VL 32
IS 2
BP 200
EP 206
DI 10.1097/JCP.0b013e3182485791
PG 7
WC Pharmacology & Pharmacy; Psychiatry
WE Science Citation Index Expanded (SCI-EXPANDED)
SC Pharmacology & Pharmacy; Psychiatry
GA 903MQ
UT WOS:000301121100008
PM 22370992
DA 2025-08-11
ER

PT S
AU Mooney, LN
   Dominick, KC
   Erickson, CA
AF Mooney, Lindsey N.
   Dominick, Kelli C.
   Erickson, Craig A.
BE Reus, VI
   Lindqvist, D
TI Psychopharmacology of neurobehavioral disorders
SO PSYCHOPHARMACOLOGY OF NEUROLOGIC DISEASE
SE Handbook of Clinical Neurology
LA English
DT Article; Book Chapter
ID PRADER-WILLI-SYNDROME; FRAGILE-X-SYNDROME; AUTISM SPECTRUM DISORDERS;
   ATTENTION-DEFICIT/HYPERACTIVITY DISORDER; PERVASIVE DEVELOPMENTAL
   DISORDERS; DOUBLE-BLIND; INTRANASAL OXYTOCIN; WEIGHT-GAIN; CHILDREN;
   RISPERIDONE
AB At times psychotropic drug use is required to address behavioral and other interfering symptoms that accompany neurobehavioral disorders. We review such prescribing practice in autism spectrum disorder, fragile X syndrome, and Prader-Willi syndrome.
C1 [Mooney, Lindsey N.; Dominick, Kelli C.; Erickson, Craig A.] Cincinnati Childrens Hosp Med Ctr, Dept Psychiat, Cincinnati, OH 45229 USA.
C3 Cincinnati Children's Hospital Medical Center
RP Erickson, CA (corresponding author), Univ Cincinnati, Cincinnati Childrens Hosp Med Ctr, Dept Psychiat, Cincinnati, OH 45221 USA.
EM craig.erickson@cchmc.org
RI pedapati, ernest/GPT-0086-2022; Dominick, Kelli/MFI-7673-2025; Erickson,
   Craig/M-8933-2017
OI Dominick, Kelli/0000-0003-3775-2479; 
CR Akhondzadeh S, 2010, PROG NEURO-PSYCHOPH, V34, P32, DOI 10.1016/j.pnpbp.2009.09.012
   Althaus M, 2015, NEUROPSYCHOLOGIA, V79, P53, DOI 10.1016/j.neuropsychologia.2015.10.025
   Amaria RN., 2001, Mental Health Aspects of Developmental Disabilities, V4, P143
   Anagnostou E, 2016, JAMA PSYCHIAT, V73, P928, DOI 10.1001/jamapsychiatry.2016.1232
   Anagnostou E, 2012, MOL AUTISM, V3, DOI 10.1186/2040-2392-3-16
   ANDERSON LT, 1984, AM J PSYCHIAT, V141, P1195
   [Anonymous], 2016, J DEV BEHAV PEDIAT
   Association AP, 2013, DIAGNOSTIC STAT MANU
   Berry-Kravis E, 2004, MENT RETARD DEV D R, V10, P42, DOI 10.1002/mrdd.20007
   Berry-Kravis E, 2012, INT J PEDIAT, V2012, DOI 10.1155/2012/843016
   Bittel DC, 2007, GENET MED, V9, P464, DOI 10.1097/GIM.0b013e3180ca9a9a
   CAMPBELL M, 1978, J AM ACAD CHILD PSY, V17, P640, DOI 10.1016/S0002-7138(09)61017-7
   Cassidy SB, 2009, EUR J HUM GENET, V17, P3, DOI 10.1038/ejhg.2008.165
   Cohen JKK, 2002, 8 INT FRAG 10 C CHIC
   Domes G, 2013, BIOL PSYCHIAT, V74, P164, DOI 10.1016/j.biopsych.2013.02.007
   Downes A, 2015, J DEV BEHAV PEDIATR, V36, P613, DOI 10.1097/DBP.0000000000000179
   Durst R, 2000, J AM ACAD CHILD PSY, V39, P545, DOI 10.1097/00004583-200005000-00004
   DUVERGLAS G, 1988, J AUTISM DEV DISORD, V18, P297, DOI 10.1007/BF02211954
   Dykens EM, 2002, J INTELL DISABIL RES, V46, P484, DOI 10.1046/j.1365-2788.2002.00431.x
   Erickson CA, 2013, PSYCHOPHARMACOLOGY, V228, P75, DOI 10.1007/s00213-013-3022-z
   Erickson CA, 2011, PSYCHOPHARMACOLOGY, V216, P85, DOI 10.1007/s00213-011-2194-7
   Fernández-Jaén A, 2013, J ATTEN DISORD, V17, P497, DOI 10.1177/1087054711423626
   Goldstone AP, 2012, INT J OBESITY, V36, P1564, DOI 10.1038/ijo.2011.274
   Goldstone AP, 2004, TRENDS ENDOCRIN MET, V15, P12, DOI 10.1016/j.tem.2003.11.003
   Hagerman RJ, 2009, PEDIATRICS, V123, P378, DOI 10.1542/peds.2008-0317
   Hagerman RJ, 1999, AM J MED GENET, V83, P313, DOI 10.1002/(SICI)1096-8628(19990402)83:4<313::AID-AJMG15>3.3.CO;2-6
   Hagerman RJ, 1995, DEV BRAIN DYSFUNCT, V8, P336
   Hagerman RJ, 1999, MENT RETARD DEV D R, V5, P305, DOI 10.1002/(SICI)1098-2779(1999)5:4<305::AID-MRDD8>3.0.CO;2-L
   Handen BL, 2008, J DEV BEHAV PEDIATR, V29, P303, DOI 10.1097/DBP.0b013e3181739b9d
   Handen BL, 2015, J AM ACAD CHILD PSY, V54, P905, DOI 10.1016/j.jaac.2015.08.013
   Harfterkamp M, 2012, J AM ACAD CHILD PSY, V51, P733, DOI 10.1016/j.jaac.2012.04.011
   HOSHINO Y, 1979, Fukushima Journal of Medical Science, V26, P43
   Indah Winarni T, 2012, AUTISM RES TREAT, V2012
   Jahromi LB, 2009, J AUTISM DEV DISORD, V39, P395, DOI 10.1007/s10803-008-0636-9
   King BH, 2009, ARCH GEN PSYCHIAT, V66, P583, DOI 10.1001/archgenpsychiatry.2009.30
   Marcus RN, 2009, J AM ACAD CHILD PSY, V48, P1110, DOI 10.1097/CHI.0b013e3181b76658
   Martin A, 2007, LEWISS CHILD ADOLESC
   MCCLELLAN L, 2016, CURRENT TREATMENT OP, V3, P161
   McCracken JT, 2002, NEW ENGL J MED, V347, P314, DOI 10.1056/NEJMoa013171
   McDougle CJ, 2005, AM J PSYCHIAT, V162, P1142, DOI 10.1176/appi.ajp.162.6.1142
   McDougle CJ, 1998, ARCH GEN PSYCHIAT, V55, P633, DOI 10.1001/archpsyc.55.7.633
   Miller JL, 2017, AM J MED GENET A, V173, P1243, DOI 10.1002/ajmg.a.38160
   Miller JL, 2011, AM J MED GENET A, V155A, P1040, DOI 10.1002/ajmg.a.33951
   Minshawi NF, 2016, MOL AUTISM, V7, DOI 10.1186/s13229-015-0062-8
   Owen R, 2009, PEDIATRICS, V124, P1533, DOI 10.1542/peds.2008-3782
   Pearson DA, 2013, J CHILD ADOL PSYCHOP, V23, P337, DOI 10.1089/cap.2012.0096
   Posey D, 2008, CHIC ANN M AM ACAD C
   Posey DJ, 2004, AM J PSYCHIAT, V161, P2115, DOI 10.1176/appi.ajp.161.11.2115
   Roberts JE, 2002, 8 INT FRAG 10 C CHIC
   Roy A, 2015, J INTELL DISABIL RES, V59, P293, DOI 10.1111/jir.12122
   Ruzzano L, 2015, J AUTISM DEV DISORD, V45, P192, DOI 10.1007/s10803-014-2204-9
   Scahill L, 2015, AM J PSYCHIAT, V172, P1197, DOI 10.1176/appi.ajp.2015.15010055
   Shea S, 2004, PEDIATRICS, V114, pE634, DOI 10.1542/peds.2003-0264-F
   Sperdin HF, 2016, FRONT NEUROSCI-SWITZ, V10, DOI 10.3389/fnins.2016.00393
   SWAAB DF, 1995, J CLIN ENDOCR METAB, V80, P573, DOI 10.1210/jc.80.2.573
   Tachibana M, 2013, J CHILD ADOL PSYCHOP, V23, P123, DOI 10.1089/cap.2012.0048
   Torrioli MG, 2008, AM J MED GENET A, V146A, P803, DOI 10.1002/ajmg.a.32268
   Vasa RA, 2014, J AUTISM DEV DISORD, V44, P3215, DOI 10.1007/s10803-014-2184-9
   WARNOCK JK, 1992, ARCH DERMATOL, V128, P1623, DOI 10.1001/archderm.128.12.1623
   Williams K, 2012, COCHRANE DB SYST REV, DOI 10.1002/14651858.CD003495.pub3
   Wink LK, 2017, J AUTISM DEV DISORD, V47, P2290, DOI 10.1007/s10803-017-3132-2
   Wink LK, 2014, J CHILD ADOL PSYCHOP, V24, P78, DOI 10.1089/cap.2013.0099
   Yatawara CJ, 2016, MOL PSYCHIATR, V21, P1225, DOI 10.1038/mp.2015.162
   Yoon Y, 2016, J CHILD ADOL PSYCHOP, V26, P822, DOI 10.1089/cap.2016.0049
NR 64
TC 1
Z9 2
U1 1
U2 4
PU ELSEVIER
PI AMSTERDAM
PA Radarweg 29, PO Box 211, AMSTERDAM, NETHERLANDS
SN 0072-9752
BN 978-0-44-464013-0; 978-0-444-64012-3
J9 HAND CLINIC
PY 2019
VL 165
BP 383
EP 390
DI 10.1016/B978-0-444-64012-3.00023-X
PG 8
WC Behavioral Sciences; Clinical Neurology; Pharmacology & Pharmacy;
   Psychiatry
WE Book Citation Index – Science (BKCI-S)
SC Behavioral Sciences; Neurosciences & Neurology; Pharmacology & Pharmacy;
   Psychiatry
GA BP5NM
UT WOS:000557239100025
PM 31727225
DA 2025-08-11
ER

PT J
AU Song, LY
   Luo, XM
   Jiang, Q
   Chen, Z
   Zhou, LF
   Wang, D
   Chen, A
AF Song, Liyao
   Luo, Xiaomei
   Jiang, Qing
   Chen, Zhi
   Zhou, Lifang
   Wang, Dan
   Chen, Ai
TI Vitamin D Supplementation is Beneficial for Children with Autism
   Spectrum Disorder: A Meta-analysis
SO CLINICAL PSYCHOPHARMACOLOGY AND NEUROSCIENCE
LA English
DT Article
DE Vitamin D; Children; Autism spectrum disorder; Meta-analysis
ID PERVASIVE DEVELOPMENTAL DISORDERS; CHEMICALLY-INDUCED SEIZURES; SERUM
   25-HYDROXYVITAMIN D; D-RECEPTOR; ANTIEPILEPTIC DRUGS; D DEFICIENCY;
   MOUSE MODEL; DEPRESSION; RISK; PREVALENCE
AB Objective: We conducted a meta-analysis of randomized controlled trials to explore whether vitamin D supplementation is beneficial for symptom improvement in children with autism spectrum disorder.
   Methods: We systematically searched the PubMed database, EMBASE, Cochrane Library, Web of Science, Sino-Med, Wanfang Data, and China National Knowledge Infrastructure mainly up to September 2019. Using a fixed effects model, we calculated the standard mean difference with 95% confidence interval. Furthermore, we analyzed baseline serum 25-hydroxyvitamin D levels and outcome scores including the Social Responsiveness Scale and Child Autism Rating Scale scores after vitamin D supplementation.
   Results: There was no significant difference in baseline serum 25-hydroxyvitamin D levels among 203 children included from three studies in the meta-analysis. After vitamin D supplementation, the outcome scores in the experimental group were dramatically elevated compared with those in the control group (p = 0.03).
   Conclusion: Vitamin D supplementation improves the typical symptoms of autism spectrum disorder, as indicated by reduced Social Responsiveness Scale and Child Autism Rating Scale scores; thus, it is beneficial for children with autism spectrum disorder.
C1 [Song, Liyao; Luo, Xiaomei; Jiang, Qing; Zhou, Lifang; Wang, Dan; Chen, Ai] Southwest Med Univ, Dept Pediat, Affiliated Hosp, Taiping Rd, Luzhou 646000, Sichuan, Peoples R China.
   [Chen, Zhi] Southwest Med Univ, Nursing Dept, Affiliated Hosp, Luzhou, Peoples R China.
   [Chen, Ai] Women & Children, Dept Pediat, Sichuan Prov Hosp, Chengdu, Sichuan, Peoples R China.
C3 Southwest Medical University; Southwest Medical University
RP Chen, A (corresponding author), Southwest Med Univ, Dept Pediat, Affiliated Hosp, Taiping Rd, Luzhou 646000, Sichuan, Peoples R China.
EM zuoma78@163.com
OI CHEN, AI/0000-0003-3120-4949; song, song li yao/0000-0001-9876-0013
FU Sichuan Provincial Health and Family Planning Commission [15018];
   Southwest Medical University [201710, JG2018096]; Department of
   Education of Sichuan Province [17ZB0470]; Sichuan Provincial Department
   of Education-Sichuan Medical Law Research Center [YF18-Y26]
FX This work was supported by the Sichuan Provincial Health and Family
   Planning Commission (Grant/Award Number: 15018), Southwest Medical
   University (Grant/Award Number: 201710; JG2018096), Department of
   Education of Sichuan Province (Grant/Award Number: 17ZB0470), Sichuan
   Provincial Department of Education-Sichuan Medical Law Research Center
   (Grant/Award Number: YF18-Y26).
CR Abdallah MW, 2011, EUR CHILD ADOLES PSY, V20, P599, DOI 10.1007/s00787-011-0220-2
   Adams JB, 2018, NUTRIENTS, V10, DOI 10.3390/nu10030369
   Adams JB, 2011, BMC PEDIATR, V11, DOI 10.1186/1471-2431-11-111
   Altun H, 2018, CLIN PSYCHOPHARM NEU, V16, P383, DOI 10.9758/cpn.2018.16.4.383
   Anglin RES, 2013, BRIT J PSYCHIAT, V202, P100, DOI 10.1192/bjp.bp.111.106666
   Annweiler C, 2010, NEUROLOGY, V75, P1810, DOI 10.1212/WNL.0b013e3181fd6352
   [Anonymous], NUTR NEUROSCI
   [Anonymous], 44 BRIT PAED NEUR AS
   [Anonymous], WHAT DOES ASD LOOK N
   [Anonymous], 2018, MOL PSYCHIATR, DOI DOI 10.1038/mp.2016.213
   Arastoo AA, 2019, ITAL J PEDIATR, V45, DOI 10.1186/s13052-019-0611-4
   Association AP, 2013, DIAGNOSTIC STAT MANU
   Atladottir HO, 2015, EUR CHILD ADOLES PSY, V24, P173, DOI 10.1007/s00787-014-0553-8
   Barrera D, 2007, J STEROID BIOCHEM, V103, P529, DOI 10.1016/j.jsbmb.2006.12.097
   Beale DJ, 2018, J CHILD PSYCHOL PSYC, V59, pE1, DOI 10.1111/jcpp.12776
   Borowicz KK, 2007, EUR J PHARMACOL, V573, P111, DOI 10.1016/j.ejphar.2007.07.002
   Borowicz KK, 2015, PHARMACOL REP, V67, P875, DOI 10.1016/j.pharep.2015.01.012
   Cannell JJ, 2013, DERM-ENDOCRINOL, V5, DOI 10.4161/derm.24356
   Cannell JJ, 2008, MED HYPOTHESES, V70, P750, DOI 10.1016/j.mehy.2007.08.016
   Cannell JJ, 2017, REV ENDOCR METAB DIS, V18, P183, DOI 10.1007/s11154-017-9409-0
   Centers for Disease Control and Prevention, 2019, Data and statistics on autism spectrum disorder
   Chakrabarti S, 2001, JAMA-J AM MED ASSOC, V285, P3093, DOI 10.1001/jama.285.24.3093
   Crider A, 2014, MOL AUTISM, V5, DOI 10.1186/2040-2392-5-46
   DeLuca GC, 2013, NEUROPATH APPL NEURO, V39, P458, DOI 10.1111/nan.12020
   Dong H Y, 2017, Zhonghua Er Ke Za Zhi, V55, P916, DOI 10.3760/cma.j.issn.0578-1310.2017.12.010
   Evatt ML, 2011, ARCH NEUROL-CHICAGO, V68, P314, DOI 10.1001/archneurol.2011.30
   Eyles DW, 2013, FRONT NEUROENDOCRIN, V34, P47, DOI 10.1016/j.yfrne.2012.07.001
   Fang L., 2018, PHARM CARE RES, V18, P347, DOI [10.5428/pcar20180508, DOI 10.5428/pcar20180508]
   Fombonne E, 2003, J AUTISM DEV DISORD, V33, P365, DOI 10.1023/A:1025054610557
   Fombonne E, 2009, PEDIATR RES, V65, P591, DOI 10.1203/PDR.0b013e31819e7203
   Ganji Vijay, 2010, Int Arch Med, V3, P29, DOI 10.1186/1755-7682-3-29
   Garcion E, 2002, TRENDS ENDOCRIN MET, V13, P100, DOI 10.1016/S1043-2760(01)00547-1
   Ghanizadeh A, 2008, J AUTISM DEV DISORD, V38, P759, DOI 10.1007/s10803-007-0445-6
   Godar DE, 2017, DERM-ENDOCRINOL, V9, DOI 10.1080/19381980.2017.1387702
   Gong ZL, 2014, NEUROREPORT, V25, P23, DOI 10.1097/WNR.0000000000000034
   Grant WB, 2009, DERM-ENDOCRINOL, V1, P223, DOI 10.4161/derm.1.4.9500
   Hedelin M, 2010, BMC PSYCHIATRY, V10, DOI 10.1186/1471-244X-10-38
   Hoang MT, 2011, MAYO CLIN PROC, V86, P1050, DOI 10.4065/mcp.2011.0208
   Hoogendijk WJG, 2008, ARCH GEN PSYCHIAT, V65, P508, DOI 10.1001/archpsyc.65.5.508
   Infante M, 2020, NUTR NEUROSCI, V23, P779, DOI 10.1080/1028415X.2018.1557385
   Kalueff AV, 2006, NEUROSCI LETT, V394, P69, DOI 10.1016/j.neulet.2005.10.007
   Kalueff AV, 2005, BRAIN RES BULL, V67, P156, DOI 10.1016/j.brainresbull.2005.06.022
   Kaneko I, 2015, FASEB J, V29, P4023, DOI 10.1096/fj.14-269811
   Kerley CP, 2017, ARCH DIS CHILD, V102, P1030, DOI 10.1136/archdischild-2017-312783
   Kim YS, 2015, BIOL PSYCHIAT, V77, P66, DOI 10.1016/j.biopsych.2014.11.001
   Knekt P, 2010, ARCH NEUROL-CHICAGO, V67, P808, DOI 10.1001/archneurol.2010.120
   Kogan MD, 2009, PEDIATRICS, V124, P1395, DOI 10.1542/peds.2009-1522
   Mazahery H, 2019, J STEROID BIOCHEM, V187, P9, DOI 10.1016/j.jsbmb.2018.10.017
   Mazahery H, 2019, J AUTISM DEV DISORD, V49, P1778, DOI 10.1007/s10803-018-3860-y
   Mazahery H, 2016, NUTRIENTS, V8, DOI 10.3390/nu8040236
   Mccarthy MM, 2008, PHYSIOL REV, V88, P91, DOI 10.1152/physrev.00010.2007
   McGrath JJ, 2010, ARCH GEN PSYCHIAT, V67, P889, DOI 10.1001/archgenpsychiatry.2010.110
   Meguid NA, 2010, J ALTERN COMPLEM MED, V16, P641, DOI 10.1089/acm.2009.0349
   Moradi H, 2018, COMPLEMENT THER CLIN, V31, P139, DOI 10.1016/j.ctcp.2018.02.005
   Moshfegh Alanna J., 2012, Morbidity and Mortality Weekly Report, V61, P92
   Mostafa GA, 2012, J NEUROINFLAMM, V9, DOI 10.1186/1742-2094-9-201
   Newschaffer CJ, 2012, J NEURODEV DISORD, V4, DOI 10.1186/1866-1955-4-7
   Noriega DB, 2014, EUR J PEDIATR, V173, P33, DOI 10.1007/s00431-013-2183-4
   Oudshoorn C, 2008, DEMENT GERIATR COGN, V25, P539, DOI 10.1159/000134382
   Ozonoff S, 2011, PEDIATRICS, V128, pE488, DOI 10.1542/peds.2010-2825
   Pendo K, 2016, FRONT NEUROL, V7, DOI 10.3389/fneur.2016.00218
   Ramagopalan SV, 2010, GENOME RES, V20, P1352, DOI 10.1101/gr.107920.110
   Rosenberg RE, 2009, ARCH PEDIAT ADOL MED, V163, P907, DOI 10.1001/archpediatrics.2009.98
   Saad K, 2018, J CHILD PSYCHOL PSYC, V59, P20, DOI 10.1111/jcpp.12652
   Saad K, 2016, NUTR NEUROSCI, V19, P346, DOI 10.1179/1476830515Y.0000000019
   Schneider B, 2000, J NEURAL TRANSM, V107, P839, DOI 10.1007/s007020070063
   SMALLEY SL, 1988, ARCH GEN PSYCHIAT, V45, P953
   Stevenson J, 2018, J CHILD PSYCHOL PSYC, V59, pE1, DOI 10.1111/jcpp.12799
   Stubbs G, 2016, MED HYPOTHESES, V88, P74, DOI 10.1016/j.mehy.2016.01.015
   Tick B, 2016, J CHILD PSYCHOL PSYC, V57, P585, DOI 10.1111/jcpp.12499
   Wang TT, 2016, EUR CHILD ADOLES PSY, V25, P341, DOI 10.1007/s00787-015-0786-1
   Yague JG, 2009, ENDOCRINE, V35, P252, DOI 10.1007/s12020-008-9134-2
NR 72
TC 22
Z9 24
U1 0
U2 19
PU KOREAN COLL NEUROPSYCHOPHARMACOLOGY
PI SEOUL
PA RN 1003 OFFICETEL 40, 63-RO YEONGDEUNGPO-GU, SEOUL, 150-731, SOUTH KOREA
SN 1738-1088
EI 2093-4327
J9 CLIN PSYCHOPHARM NEU
JI Clin. Psychopharmacol. Neurosci.
PD MAY
PY 2020
VL 18
IS 2
BP 203
EP 213
DI 10.9758/cpn.2020.18.2.203
PG 11
WC Neurosciences; Pharmacology & Pharmacy
WE Science Citation Index Expanded (SCI-EXPANDED)
SC Neurosciences & Neurology; Pharmacology & Pharmacy
GA LI9YO
UT WOS:000529831900005
PM 32329301
OA gold, Green Published
DA 2025-08-11
ER

PT J
AU Szachta, P
   Skonieczna-Zydecka, K
   Adler, G
   Karakula-Juchnowicz, H
   Madlani, H
   Ignys, I
AF Szachta, P.
   Skonieczna-Zydecka, K.
   Adler, G.
   Karakula-Juchnowicz, H.
   Madlani, H.
   Ignys, I.
TI Immune related factors in pathogenesis of autism spectrum disorders
SO EUROPEAN REVIEW FOR MEDICAL AND PHARMACOLOGICAL SCIENCES
LA English
DT Article
DE Autism; Autism spectrum disorders; Immune system; Cytokines;
   Neuroinflammation
ID FIBRILLARY ACIDIC PROTEIN; MIGRATION INHIBITORY FACTOR;
   FETAL-BRAIN-DEVELOPMENT; DECREASED SERUM-LEVELS; INTERFERON-GAMMA;
   GROWTH-FACTOR; GASTROINTESTINAL DISORDERS; MATERNAL INFECTION;
   PROGENITOR CELLS; EARLY MARKERS
AB OBJECTIVE: Etiology of Autism Spectrum Disorders (ASD) is insufficiently known. It is suggested that genes play a crucial role in ASD but additional environmental factors to exacerbate the syndrome are needed. Recently, the inflammatory factors in ASD that may predispose to the disorder attract a great attention. Therefore, the aim of this article was to review the literature on the possible association of the immune system malfunctions with the risk of developing ASD.
   MATERIALS AND METHODS: Available articles from PubMed and Google Scholar were analyzed using time descriptors: 1996-2015 and key words: autism spectrum disorder, cytokines and immune system.
   RESULTS: Individuals with ASD demonstrate aberrant immune response in central nervous system, peripheral blood and gastrointestinal tract.
   CONCLUSIONS: Immune malfunctions may play a role in developing ASD.
C1 [Szachta, P.] Vitaimmun Med Ctr, Poznan, Poland.
   [Skonieczna-Zydecka, K.; Adler, G.] Pomeranian Med Univ, Dept Gerontobiol, Szczecin, Poland.
   [Karakula-Juchnowicz, H.] Med Acad Lublin, Dept Psychiat, Lublin, Poland.
   [Madlani, H.] Sykehuset Innlandet, Dist Psykiatr Ctr DPS, Gjovik, Oppland, Norway.
   [Ignys, I.] Poznan Univ Med Sci, Dept Gastroenterol & Metab Dis, Poznan, Poland.
C3 Pomeranian Medical University; Medical University of Lublin; Innlandet
   Hospital Trust; Poznan University of Medical Sciences
RP Skonieczna-Zydecka, K (corresponding author), Pomeranian Med Univ, Dept Gerontobiol, Szczecin, Poland.
EM karzyd@pum.edu.pl
RI Skonieczna-Żydecka, Karolina/K-7252-2014; Skonieczna-Zydecka,
   Karolina/K-7252-2014; Adler, Grażyna/O-7928-2014
OI Skonieczna-Zydecka, Karolina/0000-0002-3430-9079; Karakula-Juchnowicz,
   Hanna/0000-0002-5971-795X
FU Poznan University of Medical Sciences, Poland
FX This research received no specific grant from any funding agency in the
   public, commercial, or not-for-profit sectors. The paper was financed by
   internal funding of the Poznan University of Medical Sciences, Poland.
CR Adams JB, 2011, BMC GASTROENTEROL, V11, DOI 10.1186/1471-230X-11-22
   AHLSEN G, 1993, BIOL PSYCHIAT, V33, P734, DOI 10.1016/0006-3223(93)90124-V
   Aly H, 2006, BRAIN DEV-JPN, V28, P178, DOI 10.1016/j.braindev.2005.06.006
   Amaral DG, 2008, TRENDS NEUROSCI, V31, P137, DOI 10.1016/j.tins.2007.12.005
   [Anonymous], 2014, N A J MED SCI, DOI DOI 10.7156/najms.2014.0703118
   [Anonymous], AUTISMOPEN ACCESS S
   Ashwood P, 2004, J CLIN IMMUNOL, V24, P664, DOI 10.1007/s10875-004-6241-6
   Ashwood P, 2003, J CLIN IMMUNOL, V23, P504, DOI 10.1023/B:JOCI.0000010427.05143.bb
   Ashwood P, 2008, J AUTISM DEV DISORD, V38, P169, DOI 10.1007/s10803-006-0353-1
   Ashwood P, 2011, BRAIN BEHAV IMMUN, V25, P40, DOI 10.1016/j.bbi.2010.08.003
   Ashwood P, 2009, J NEUROIMMUNOL, V208, P130, DOI 10.1016/j.jneuroim.2008.12.012
   Atladóttir HO, 2010, J AUTISM DEV DISORD, V40, P1423, DOI 10.1007/s10803-010-1006-y
   Atladóttir HO, 2009, PEDIATRICS, V124, P687, DOI 10.1542/peds.2008-2445
   Atladóttir HO, 2012, PEDIATRICS, V130, pE1447, DOI 10.1542/peds.2012-1107
   Bagenstose LM, 1999, IMMUNOL RES, V20, P67, DOI 10.1007/BF02786508
   Baier PC, 2009, BEHAV BRAIN RES, V200, P192, DOI 10.1016/j.bbr.2009.01.013
   Bauer S, 2007, NAT REV NEUROSCI, V8, P221, DOI 10.1038/nrn2054
   Besedovsky HO, 2007, BRAIN BEHAV IMMUN, V21, P34, DOI 10.1016/j.bbi.2006.09.008
   Black C, 2002, BRIT MED J, V325, P419, DOI 10.1136/bmj.325.7361.419
   Bolte ER, 1998, MED HYPOTHESES, V51, P133, DOI 10.1016/S0306-9877(98)90107-4
   Braunschweig D, 2013, TRANSL PSYCHIAT, V3, DOI 10.1038/tp.2013.50
   Braunschweig D, 2008, NEUROTOXICOLOGY, V29, P226, DOI 10.1016/j.neuro.2007.10.010
   Braunschweig D, 2012, J NEUROIMMUNOL, V252, P56, DOI 10.1016/j.jneuroim.2012.08.002
   Brionne TC, 2003, NEURON, V40, P1133, DOI 10.1016/S0896-6273(03)00766-9
   Butovsky O, 2006, MOL CELL NEUROSCI, V31, P149, DOI 10.1016/j.mcn.2005.10.006
   Cacci E, 2005, J NEUROSCI RES, V80, P789, DOI 10.1002/jnr.20531
   Campbell DB, 2010, AM J MED GENET B, V153B, P438, DOI 10.1002/ajmg.b.30998
   Candela M, 2012, TRENDS MICROBIOL, V20, P385, DOI 10.1016/j.tim.2012.05.003
   Casida JE, 2009, CHEM RES TOXICOL, V22, P609, DOI 10.1021/tx8004949
   Corbin JG, 1996, MOL CELL NEUROSCI, V7, P354, DOI 10.1006/mcne.1996.0026
   Courchesne E, 2003, JAMA-J AM MED ASSOC, V290, P337, DOI 10.1001/jama.290.3.337
   Croen LA, 2008, BIOL PSYCHIAT, V64, P583, DOI 10.1016/j.biopsych.2008.05.006
   Croonenberghs J, 2002, NEUROPSYCHOBIOLOGY, V45, P1, DOI 10.1159/000048665
   Curran LK, 2007, PEDIATRICS, V120, pE1386, DOI 10.1542/peds.2007-0360
   Dalton P, 2003, ANN NEUROL, V53, P533, DOI 10.1002/ana.10557
   de la Mano A, 2007, CYTOKINE, V37, P128, DOI 10.1016/j.cyto.2007.03.004
   de Magistris L, 2013, BIOMED RES INT, V2013, DOI 10.1155/2013/729349
   DeFelice ML, 2003, AM J GASTROENTEROL, V98, P1777, DOI 10.1016/S0002-9270(03)00444-1
   Depino AM, 2011, BRAIN BEHAV IMMUN, V25, P1582, DOI 10.1016/j.bbi.2011.05.007
   Derecki NC, 2010, J EXP MED, V207, P1067, DOI 10.1084/jem.20091419
   Deverman BE, 2009, NEURON, V64, P61, DOI 10.1016/j.neuron.2009.09.002
   Diel F, 2003, INFLAMM RES, V52, P154, DOI 10.1007/s000110300066
   Enstrom A, 2009, BRAIN BEHAV IMMUN, V23, P389, DOI 10.1016/j.bbi.2008.12.005
   Enstrom AM, 2010, BRAIN BEHAV IMMUN, V24, P64, DOI 10.1016/j.bbi.2009.08.001
   Enstrom AM, 2009, CURR OPIN INVEST DR, V10, P463
   Eyles D, 2003, NEUROSCIENCE, V118, P641, DOI 10.1016/S0306-4522(03)00040-X
   Eyles D.W., 2009, PSYCHONEUROENDOCRINO, V34S, pS247
   Fang C., Brain Disord Ther, DOI [DOI 10.4172/2168-975X.1000152, 10.4172/2168-975x.1000152]
   Fatemi SH, 2008, SYNAPSE, V62, P501, DOI 10.1002/syn.20519
   Finegold SM, 2002, CLIN INFECT DIS, V35, pS6, DOI 10.1086/341914
   Finegold SM, 2010, ANAEROBE, V16, P444, DOI 10.1016/j.anaerobe.2010.06.008
   Fingerle-Rowson GR, 2001, IMMUNOL CELL BIOL, V79, P368, DOI 10.1046/j.1440-1711.2001.01024.x
   GADIENT RA, 1994, BRAIN RES, V637, P10, DOI 10.1016/0006-8993(94)91211-4
   GALLI SJ, 1993, NEW ENGL J MED, V328, P257
   Gasque P, 2002, MOL NEUROBIOL, V25, P1, DOI 10.1385/MN:25:1:001
   Gastrointe-Horvath K, 1999, DISABIL REHABIL, V135, P559
   Gesundheit B, 2013, J AUTOIMMUN, V44, P1, DOI 10.1016/j.jaut.2013.05.005
   GIULIAN D, 1988, J NEUROSCI, V8, P709
   Goines P, 2010, CURR OPIN NEUROL, V23, P111, DOI 10.1097/WCO.0b013e3283373514
   Goines PE, 2013, NEUROTOXICOL TERATOL, V36, P67, DOI 10.1016/j.ntt.2012.07.006
   Grafodatskaya D, 2010, J AM ACAD CHILD PSY, V49, P794, DOI 10.1016/j.jaac.2010.05.005
   Gregg JP, 2008, GENOMICS, V91, P22, DOI 10.1016/j.ygeno.2007.09.003
   Grigorenko EL, 2008, PEDIATRICS, V122, pE438, DOI 10.1542/peds.2007-3604
   Heuer L, 2008, AUTISM RES, V1, P275, DOI 10.1002/aur.42
   Heupel K, 2008, NEURAL DEV, V3, DOI 10.1186/1749-8104-3-25
   Heusinkveld HJ, 2012, ENVIRON SCI TECHNOL, V46, P1842, DOI 10.1021/es203303r
   Ihara S, 1997, EMBO J, V16, P5345, DOI 10.1093/emboj/16.17.5345
   Iwata Y, 2008, BRIT J PSYCHIAT, V193, P338, DOI 10.1192/bjp.bp.107.043497
   Jyonouchi H, 2001, J NEUROIMMUNOL, V120, P170, DOI 10.1016/S0165-5728(01)00421-0
   Jyonouchi H, 2012, J NEUROINFLAMM, V9, DOI 10.1186/1742-2094-9-4
   Kagnoff MF, 2006, ANN NY ACAD SCI, V1072, P313, DOI 10.1196/annals.1326.038
   Kajizuka M, 2010, PROG NEURO-PSYCHOPH, V34, P154, DOI 10.1016/j.pnpbp.2009.10.017
   Kim IJ, 2002, J NEUROSCI, V22, P4530, DOI 10.1523/JNEUROSCI.22-11-04530.2002
   Kocovská E, 2012, RES DEV DISABIL, V33, P1541, DOI 10.1016/j.ridd.2012.02.015
   Kral TVE, 2013, J PEDIATR NURS, V28, P548, DOI 10.1016/j.pedn.2013.01.008
   Kuddo T, 2003, CURR OPIN PEDIATR, V15, P339, DOI 10.1097/00008480-200306000-00020
   Laurence JA, 2005, CEREBELLUM, V4, P206, DOI 10.1080/14734220500208846
   da Silva AGLS, 2008, J NEUROIMMUNOL, V196, P82, DOI 10.1016/j.jneuroim.2008.03.003
   Lee JY, 2009, NAT MED, V15, P91, DOI 10.1038/nm.1892
   Leipzig ND, 2010, J BIOMED MATER RES A, V93A, P625, DOI 10.1002/jbm.a.32573
   Levy SE, 2008, CHILD ADOL PSYCH CL, V17, P803, DOI 10.1016/j.chc.2008.06.004
   Li XH, 2009, J NEUROIMMUNOL, V207, P111, DOI 10.1016/j.jneuroim.2008.12.002
   Lintas C, 2009, J MED GENET, V46, P1, DOI 10.1136/jmg.2008.060871
   Liu J, 2010, J TROP PEDIATRICS, V56, P178, DOI 10.1093/tropej/fmp098
   Lord C, 2015, ANNU REV CLIN PSYCHO, V11, P53, DOI 10.1146/annurev-clinpsy-032814-112745
   Depino AM, 2013, MOL CELL NEUROSCI, V53, P69, DOI 10.1016/j.mcn.2012.10.003
   Martin LA, 2008, BRAIN BEHAV IMMUN, V22, P806, DOI 10.1016/j.bbi.2007.12.007
   Masi A, 2015, MOL PSYCHIATR, V20, P440, DOI 10.1038/mp.2014.59
   McAfoose J, 2009, NEUROSCI BIOBEHAV R, V33, P355, DOI 10.1016/j.neubiorev.2008.10.005
   Meyer U, 2006, BRAIN BEHAV IMMUN, V20, P378, DOI 10.1016/j.bbi.2005.11.003
   Molloy CA, 2006, J NEUROIMMUNOL, V172, P198, DOI 10.1016/j.jneuroim.2005.11.007
   Monteleone G, 2006, GUT, V55, P1774, DOI 10.1136/gut.2006.093187
   Moore AH, 2009, NEUROSCIENCE, V164, P1484, DOI 10.1016/j.neuroscience.2009.08.073
   Morgan JT, 2010, BIOL PSYCHIAT, V68, P368, DOI 10.1016/j.biopsych.2010.05.024
   Mostafa GA, 2011, J NEUROINFLAMM, V8, DOI 10.1186/1742-2094-8-39
   Mostafa GA, 2009, PEDIATR NEUROL, V40, P107, DOI 10.1016/j.pediatrneurol.2008.10.017
   Mostafa GA, 2008, J CHILD NEUROL, V23, P1413, DOI 10.1177/0883073808319321
   Noriega DB, 2014, EUR J PEDIATR, V173, P33, DOI 10.1007/s00431-013-2183-4
   Okada K, 2007, PROG NEURO-PSYCHOPH, V31, P187, DOI 10.1016/j.pnpbp.2006.08.020
   Onore C, 2012, BRAIN BEHAV IMMUN, V26, P383, DOI 10.1016/j.bbi.2011.08.007
   Palin K, 2009, PSYCHOPHARMACOLOGY, V201, P549, DOI 10.1007/s00213-008-1331-4
   Palmen SJMC, 2004, BRAIN, V127, P2572, DOI 10.1093/brain/awh287
   Pang X, 1996, NEUROSCIENCE, V73, P889, DOI 10.1016/0306-4522(95)00606-0
   Paolicelli RC, 2011, SCIENCE, V333, P1456, DOI 10.1126/science.1202529
   Parihar MS, 2009, INT J BIOCHEM CELL B, V41, P2015, DOI 10.1016/j.biocel.2009.05.008
   Parracho HMRT, 2005, J MED MICROBIOL, V54, P987, DOI 10.1099/jmm.0.46101-0
   Patterson PH, 2002, CURR OPIN NEUROBIOL, V12, P115, DOI 10.1016/S0959-4388(02)00299-4
   Pennesi CM, 2012, NUTR NEUROSCI, V15, P85, DOI 10.1179/1476830512Y.0000000003
   Perricone R, 2008, AUTOIMMUN REV, V7, P384, DOI 10.1016/j.autrev.2008.03.002
   Pioggia G, 2014, RES AUTISM SPECT DIS, V8, P1685, DOI 10.1016/j.rasd.2014.09.003
   ROSENGREN LE, 1992, J NEUROSCI METH, V44, P113, DOI 10.1016/0165-0270(92)90004-W
   Rowley B, 2005, MOL IMMUNOL, V42, P833, DOI 10.1016/j.molimm.2004.07.050
   Teixeira TFS, 2014, NUTR HOSP, V29, P269, DOI 10.3305/nh.2014.29.2.7076
   Sandler RH, 2000, J CHILD NEUROL, V15, P429, DOI 10.1177/088307380001500701
   Serbina NV, 2008, IMMUNITY, V29, P672, DOI 10.1016/j.immuni.2008.10.003
   Shatz CJ, 2009, NEURON, V64, P40, DOI 10.1016/j.neuron.2009.09.044
   SHAW W, 1995, CLIN CHEM, V41, P1094
   Shi LM, 2003, J NEUROSCI, V23, P297, DOI 10.1523/jneurosci.23-01-00297.2003
   Sholl-Franco A, 2002, J NEUROIMMUNOL, V133, P20, DOI 10.1016/S0165-5728(02)00327-2
   Sierra A, 2010, CELL STEM CELL, V7, P483, DOI 10.1016/j.stem.2010.08.014
   Smith SEP, 2007, J NEUROSCI, V27, P10695, DOI 10.1523/JNEUROSCI.2178-07.2007
   Sofroniew MV, 2010, ACTA NEUROPATHOL, V119, P7, DOI 10.1007/s00401-009-0619-8
   Stevens MC, 2000, J CLIN EXP NEUROPSYC, V22, P399, DOI 10.1076/1380-3395(200006)22:3;1-V;FT399
   Stewart C, 2008, CHILD CARE HLTH DEV, V34, P276, DOI 10.1111/j.1365-2214.2007.00806.x
   Sweeten TL, 2003, PEDIATRICS, V112, pE420, DOI 10.1542/peds.112.5.e420
   Tetreault NA, 2012, J AUTISM DEV DISORD, V42, P2569, DOI 10.1007/s10803-012-1513-0
   Theoharides TC, 2008, J CLIN PSYCHOPHARM, V28, P479, DOI 10.1097/JCP.0b013e3181845f48
   Tsuchiya KJ, 2007, BIOL PSYCHIAT, V62, P1056, DOI 10.1016/j.biopsych.2006.12.018
   Vargas DL, 2005, ANN NEUROL, V57, P67, DOI 10.1002/ana.20315
   Vasiadi M, 2012, BRIT J DERMATOL, V166, P1349, DOI 10.1111/j.1365-2133.2012.10843.x
   Vereyken EJF, 2007, EUR J NEUROSCI, V25, P3605, DOI 10.1111/j.1460-9568.2007.05615.x
   Viggiano D, 2015, EUR REV MED PHARMACO, V19, P1077
   Voineagu I, 2011, NATURE, V474, P380, DOI 10.1038/nature10110
   Vojdani A, 2002, J NEUROIMMUNOL, V129, P168, DOI 10.1016/S0165-5728(02)00180-7
   Vojdani A, 2008, J NEUROIMMUNOL, V205, P148, DOI 10.1016/j.jneuroim.2008.09.005
   Walker SJ, 2013, PLOS ONE, V8, DOI 10.1371/journal.pone.0058058
   Wang Y, 2014, BRAIN BEHAV IMMUN, V38, P1, DOI 10.1016/j.bbi.2013.12.015
   Wasilewska Jolanta, 2009, Pol Merkur Lekarski, V27, P40
   WATERMAN SJ, 1994, ENVIRON HEALTH PERSP, V102, P1052, DOI 10.2307/3431992
   Wei HG, 2011, J NEUROINFLAMM, V8, DOI 10.1186/1742-2094-8-52
   Whitehouse AJO, 2012, PEDIATRICS, V129, P485, DOI 10.1542/peds.2011-2644
   Whiteley P, 2010, NUTR NEUROSCI, V13, P87, DOI 10.1179/147683010X12611460763922
   Wills S, 2009, BRAIN BEHAV IMMUN, V23, P64, DOI 10.1016/j.bbi.2008.07.007
   WYSSCORAY T, 1995, AM J PATHOL, V147, P53
   Yoshida T, 2011, J NEUROSCI, V31, P13485, DOI 10.1523/JNEUROSCI.2136-11.2011
   Zawisza E, 2010, NONIGE MEDIATED FOOD
   Zerbo O, 2014, J NEUROINFLAMM, V11, DOI 10.1186/1742-2094-11-113
   Zhang HJ, 2011, J PHYSIOL-LONDON, V589, P4511, DOI 10.1113/jphysiol.2011.215301
   Zhang Y, 2010, ENVIRON TOXICOL CHEM, V29, P2505, DOI 10.1002/etc.298
   Ziats MN, 2011, PLOS ONE, V6, DOI 10.1371/journal.pone.0024691
   Ziemssen T, 2007, J NEUROL, V254, P8, DOI 10.1007/s00415-007-2003-8
   Zimmerman AW, 2007, BRAIN BEHAV IMMUN, V21, P351, DOI 10.1016/j.bbi.2006.08.005
NR 152
TC 9
Z9 10
U1 0
U2 14
PU VERDUCI PUBLISHER
PI ROME
PA VIA GREGORIO VII, ROME, 186-00165, ITALY
SN 1128-3602
J9 EUR REV MED PHARMACO
JI Eur. Rev. Med. Pharmacol. Sci.
PD JUL
PY 2016
VL 20
IS 14
BP 3060
EP 3072
PG 13
WC Pharmacology & Pharmacy
WE Science Citation Index Expanded (SCI-EXPANDED)
SC Pharmacology & Pharmacy
GA DU8KC
UT WOS:000382460900018
PM 27460736
DA 2025-08-11
ER

PT B
AU Awale, PS
   Lai, JCK
   Pashikanthi, S
   Bhushan, A
AF Awale, Prabha S.
   Lai, James C. K.
   Pashikanthi, Srinath
   Bhushan, Alok
BE Bawa, R
   Szebeni, J
   Webster, TJ
   Audette, GF
TI Valproate-Induced Rodent Model of Autism Spectrum Disorder: Immunogenic
   Effects and Role of Microglia
SO IMMUNE ASPECTS OF BIOPHARMACEUTICALS AND NANOMEDICINES
SE Pan Stanford Series on Nanomedicine
LA English
DT Article; Book Chapter
DE autism spectrum disorders (ASD); valproic acid (VPA); microglia; immune
   cells; primary motor cortex; rodent model; prenatal exposure; fetal
   valproate syndrome; environmental risk; proenkephalin (PENK); brain
   derived neutrophic factor (BDNF); central nervous system (CNS);
   gamma-aminobutyric acid (GABA); histone deacetylase (HDAC); multi-target
   drug
ID HEAD GROWTH; LIFE; PATTERNS; CHILDREN; CORTEX; NUMBER; CELLS; SIZE
C1 [Awale, Prabha S.; Lai, James C. K.; Pashikanthi, Srinath] Idaho State Univ, Coll Pharm, Dept Biomed & Pharmaceut Sci, Pocatello, ID 83209 USA.
   [Bhushan, Alok] Thomas Jefferson Univ, Jefferson Coll Pharm, Dept Pharmaceut Sci, 901 Walnut St,Suite 915, Philadelphia, PA 19107 USA.
C3 Idaho State University; Thomas Jefferson University
RP Bhushan, A (corresponding author), Thomas Jefferson Univ, Jefferson Coll Pharm, Dept Pharmaceut Sci, 901 Walnut St,Suite 915, Philadelphia, PA 19107 USA.
EM alok.bhushan@jefferson.edu
CR Awale P. S., 2011, 2011 NEUR M PLANN WA 2011 NEUR M PLANN WA
   Boche D, 2013, NEUROPATH APPL NEURO, V39, P3, DOI 10.1111/nan.12011
   Chen G, 1999, J NEUROCHEM, V72, P1327, DOI 10.1046/j.1471-4159.2000.0721327.x
   Chomiak Taylor, 2013, Patholog Res Int, V2013, P712758, DOI 10.1155/2013/712758
   Courchesne E, 2003, JAMA-J AM MED ASSOC, V290, P337, DOI 10.1001/jama.290.3.337
   Courchesne E, 2001, NEUROLOGY, V57, P245, DOI 10.1212/WNL.57.2.245
   Courchesne E, 2007, NEURON, V56, P399, DOI 10.1016/j.neuron.2007.10.016
   Courchesne E, 2011, JAMA-J AM MED ASSOC, V306, P2001, DOI 10.1001/jama.2011.1638
   Cunningham CL, 2013, J NEUROSCI, V33, P4216, DOI 10.1523/JNEUROSCI.3441-12.2013
   Dawson G, 2007, BIOL PSYCHIAT, V61, P458, DOI 10.1016/j.biopsych.2006.07.016
   Dementieva YA, 2005, PEDIATR NEUROL, V32, P102, DOI 10.1016/j.pediatrneurol.2004.08.005
   Hall AC, 2002, MOL CELL NEUROSCI, V20, P257, DOI 10.1006/mcne.2002.1117
   Hazlett HC, 2005, ARCH GEN PSYCHIAT, V62, P1366, DOI 10.1001/archpsyc.62.12.1366
   Järbrink K, 2001, AUTISM, V5, P7, DOI 10.1177/1362361301005001002
   Jung GA, 2008, BMC CELL BIOL, V9, DOI 10.1186/1471-2121-9-66
   Kataoka S, 2013, INT J NEUROPSYCHOPH, V16, P91, DOI 10.1017/S1461145711001714
   Lee BH, 2015, EPILEPSY BEHAV, V47, P191, DOI 10.1016/j.yebeh.2015.03.017
   Lombardi PM, 2011, CURR OPIN STRUC BIOL, V21, P735, DOI 10.1016/j.sbi.2011.08.004
   Löscher W, 2002, CNS DRUGS, V16, P669
   Meltzer A, 2017, NEUROPSYCHOPHARMACOL, V42, P284, DOI 10.1038/npp.2016.158
   Monier A, 2007, J NEUROPATH EXP NEUR, V66, P372, DOI 10.1097/nen.0b013e3180517b46
   Monier A, 2006, J COMP NEUROL, V499, P565, DOI 10.1002/cne.21123
   Nicolini C, 2018, EXP NEUROL, V299, P217, DOI 10.1016/j.expneurol.2017.04.017
   Ornoy A, 2009, REPROD TOXICOL, V28, P1, DOI 10.1016/j.reprotox.2009.02.014
   Rho JM, 1999, EPILEPSIA, V40, P1471, DOI 10.1111/j.1528-1157.1999.tb02029.x
   Sernagor E, 2010, FRONT CELL NEUROSCI, V4, DOI 10.3389/fncel.2010.00011
   Snow WM, 2008, DEV PSYCHOBIOL, V50, P633, DOI 10.1002/dev.20337
   Sparks BF, 2002, NEUROLOGY, V59, P184, DOI 10.1212/WNL.59.2.184
   Voineagu I, 2013, FRONT HUM NEUROSCI, V7, DOI 10.3389/fnhum.2013.00738
   Wingate M, 2014, MMWR SURVEILL SUMM, V63
   Ziats MN, 2016, FRONT GENET, V7, DOI 10.3389/fgene.2016.00065
NR 31
TC 0
Z9 0
U1 0
U2 0
PU PAN STANFORD PUBLISHING PTE LTD
PI SINGAPORE
PA PENTHOUSE LEVEL, SUNTEC TOWER 3, 8 TEMASEK BLVD, SINGAPORE, 038988,
   SINGAPORE
BN 978-0-203-73153-6; 978-981-4774-52-9
J9 PAN STA SER NANOMED
PY 2018
VL 3
BP 753
EP 770
D2 10.1201/b22372
PG 18
WC Immunology; Nanoscience & Nanotechnology; Pharmacology & Pharmacy
WE Book Citation Index – Science (BKCI-S)
SC Immunology; Science & Technology - Other Topics; Pharmacology & Pharmacy
GA BR8EN
UT WOS:000671678600026
DA 2025-08-11
ER

PT J
AU Padovan-Neto, FE
   Cerveira, AJD
   da Silva, A
   Ribeiro, DL
AF Padovan-Neto, Fernando E.
   Cerveira, Ana Julia de Oliveira
   da Silva, Aline
   Ribeiro, Danilo Leandro
TI Beyond traditional pharmacology: evaluating phosphodiesterase inhibitors
   in autism spectrum disorder
SO NEUROPSYCHOPHARMACOLOGY
LA English
DT Article
ID BRAIN
C1 [Padovan-Neto, Fernando E.; Cerveira, Ana Julia de Oliveira; da Silva, Aline; Ribeiro, Danilo Leandro] Univ Sao Paulo, Fac Philosophy Sci & Letters Ribeirao Preto, Dept Psychol, Ribeirao Preto, SP, Brazil.
C3 Universidade de Sao Paulo
RP Padovan-Neto, FE (corresponding author), Univ Sao Paulo, Fac Philosophy Sci & Letters Ribeirao Preto, Dept Psychol, Ribeirao Preto, SP, Brazil.
EM ferpadovan@usp.br
RI Padovan-Neto, Fernando/G-6655-2012; Padovan-Neto, Fernando
   Eduardo/G-6655-2012; Cerveira, Ana/MVX-1956-2025; LEANDRO RIBEIRO,
   DANILO/AHA-0608-2022
OI Padovan-Neto, Fernando Eduardo/0000-0002-5529-3168; 
FU So Paulo Research Foundation (FAPESP) - grant # 2017/00003-0 National
   Council for Scientific and Technological Development (CNPq) - grant #
   312009/2022-4
FX No Statement Available
CR Bender AT, 2006, PHARMACOL REV, V58, P488, DOI 10.1124/pr.58.3.5
   Berry-Kravis EM, 2021, NAT MED, V27, P862, DOI 10.1038/s41591-021-01321-w
   Bondarev AD, 2022, FRONT PHARMACOL, V13, DOI 10.3389/fphar.2022.1057083
   Chang J, 2015, NAT NEUROSCI, V18, P191, DOI 10.1038/nn.3907
   Cheng Y, 2018, NAT NEUROSCI, V21, P1689, DOI 10.1038/s41593-018-0261-7
   Chmielewski WX, 2015, PROG NEUROBIOL, V124, P49, DOI 10.1016/j.pneurobio.2014.11.002
   De Rubeis S, 2014, NATURE, V515, P209, DOI 10.1038/nature13772
   Delhaye S, 2021, MOL PSYCHIATR, V26, P4570, DOI 10.1038/s41380-020-00997-9
   Ebrahimi P, 2023, INT CLIN PSYCHOPHARM, V38, P89, DOI 10.1097/YIC.0000000000000431
   Fuccillo MV, 2016, FRONT NEUROSCI-SWITZ, V10, DOI 10.3389/fnins.2016.00027
   Hendouei F, 2020, J CLIN PHARM THER, V45, P324, DOI 10.1111/jcpt.13076
   Lakics V, 2010, NEUROPHARMACOLOGY, V59, P367, DOI 10.1016/j.neuropharm.2010.05.004
   Lord C, 2022, LANCET, V399, P271, DOI 10.1016/S0140-6736(21)01541-5
   Luhach K, 2021, AUTISM RES, V14, P2270, DOI 10.1002/aur.2597
   Nickl-Jockschat T, 2012, HUM BRAIN MAPP, V33, P1470, DOI 10.1002/hbm.21299
NR 15
TC 0
Z9 0
U1 0
U2 1
PU SPRINGERNATURE
PI LONDON
PA CAMPUS, 4 CRINAN ST, LONDON, N1 9XW, ENGLAND
SN 0893-133X
EI 1740-634X
J9 NEUROPSYCHOPHARMACOL
JI Neuropsychopharmacology
PD AUG
PY 2024
VL 49
IS 9
BP 1359
EP 1360
DI 10.1038/s41386-024-01860-z
EA APR 2024
PG 2
WC Neurosciences; Pharmacology & Pharmacy; Psychiatry
WE Science Citation Index Expanded (SCI-EXPANDED)
SC Neurosciences & Neurology; Pharmacology & Pharmacy; Psychiatry
GA YV2S9
UT WOS:001200710900001
PM 38605185
DA 2025-08-11
ER

PT J
AU Bugarski-Kirola, D
   Marcus, RN
AF Bugarski-Kirola, Dragana
   Marcus, Ronald N.
TI Comorbidities and behavioral issues
SO EUROPEAN NEUROPSYCHOPHARMACOLOGY
LA English
DT Article
DE Autism spectrum disorder; Comorbidities; Medical; Drug trials
C1 [Bugarski-Kirola, Dragana] Acad Pharmaceut GmbH, San Diego, CA 92130 USA.
   [Marcus, Ronald N.] Karuna Therapeut, Boston, MA USA.
RP Bugarski-Kirola, D (corresponding author), Acad Pharmaceut GmbH, San Diego, CA 92130 USA.
EM dragana.bugarski.kirola@gmail.com
CR Aldinger KA, 2015, AUTISM RES, V8, P771, DOI 10.1002/aur.1492
   Ashwood P, 2011, J NEUROIMMUNOL, V232, P196, DOI 10.1016/j.jneuroim.2010.10.025
   Ashwood P, 2011, BRAIN BEHAV IMMUN, V25, P40, DOI 10.1016/j.bbi.2010.08.003
   Buie T, 2010, PEDIATRICS, V125, pS1, DOI 10.1542/peds.2009-1878C
   Fu BQ, 2017, IMMUNITY, V47, P1100, DOI [10.1016/j.immuni.2017.11.018, 10.15585/mmwr.ss6904a1]
   Goldman SE, 2011, RES AUTISM SPECT DIS, V5, P1223, DOI 10.1016/j.rasd.2011.01.010
   Ko C, 2016, BEHAV BRAIN FUNCT, V12, DOI 10.1186/s12993-016-0105-0
   Kohane IS, 2012, PLOS ONE, V7, DOI 10.1371/journal.pone.0033224
   McCracken J.T., 2021, EUR NEUROPSYCHOPHARM
   Rossignol DA, 2012, MOL PSYCHIATR, V17, P290, DOI 10.1038/mp.2010.136
NR 10
TC 0
Z9 0
U1 0
U2 1
PU ELSEVIER
PI AMSTERDAM
PA RADARWEG 29, 1043 NX AMSTERDAM, NETHERLANDS
SN 0924-977X
EI 1873-7862
J9 EUR NEUROPSYCHOPHARM
JI Eur. Neuropsychopharmacol.
PD JUL
PY 2021
VL 48
BP 45
EP 46
DI 10.1016/j.euroneuro.2021.03.010
EA JUN 2021
PG 2
WC Clinical Neurology; Neurosciences; Pharmacology & Pharmacy; Psychiatry
WE Science Citation Index Expanded (SCI-EXPANDED)
SC Neurosciences & Neurology; Pharmacology & Pharmacy; Psychiatry
GA SX2ER
UT WOS:000665024200008
PM 33814218
DA 2025-08-11
ER

PT J
AU Thorne, MDT
   Khinda, N
   Coffey, BJ
AF Thorne, Maria del Pilar Trelles
   Khinda, Navjot
   Coffey, Barbara J.
TI Posttraumatic Stress Disorder in a Child with Autism Spectrum Disorder:
   Challenges in Management
SO JOURNAL OF CHILD AND ADOLESCENT PSYCHOPHARMACOLOGY
LA English
DT Article
C1 [Thorne, Maria del Pilar Trelles; Khinda, Navjot] Mt Sinai St Lukes Hosp, Div Child & Adolescent Psychiat, Dept Psychiat, New York, NY USA.
   [Thorne, Maria del Pilar Trelles] Icahn Sch Med Mt Sinai, Seaver Autism Ctr, New York, NY 10029 USA.
   Icahn Sch Med Mt Sinai, Dept Psychiat, New York, NY 10029 USA.
C3 Mount Sinai St. Luke's; Icahn School of Medicine at Mount Sinai; Icahn
   School of Medicine at Mount Sinai
RP Coffey, BJ (corresponding author), Icahn Sch Med Mt Sinai, One Gustave L Levy Pl,Box 1230, New York, NY 10029 USA.
EM Barbara.coffey@mssm.edu
FU Eli Lily Pharmaceutical; NIMH; NINDS; Tourette Syndrome Association;
   Otsuka; Shire; Bristol-Myers; Pfizer; Boehringer Ingelheim
FX Drs. Trelles Thorne and Khinda have no conflicts of interest or
   financial ties to disclose. Dr. Coffey has received research support
   from Eli Lily Pharmaceutical, NIMH, NINDS, Tourette Syndrome
   Association, Otsuka, Shire, Bristol-Myers, Pfizer, and Boehringer
   Ingelheim.
CR [Anonymous], 2010, J AM ACAD CHILD PSY, V49, P414
   Grodberg D, 2012, J AUTISM DEV DISORD, V42, P455, DOI 10.1007/s10803-011-1255-4
   Ji NY, 2015, CURR OPIN PSYCHIATR, V28, P91, DOI 10.1097/YCO.0000000000000132
   Kerns CM, 2015, J AUTISM DEV DISORD, V45, P3475, DOI 10.1007/s10803-015-2392-y
   Roberts AL, 2015, CHILD ABUSE NEGLECT, V45, P135, DOI 10.1016/j.chiabu.2015.04.010
   Spina E, 2015, J NEURAL TRANSM, V122, P5, DOI 10.1007/s00702-014-1300-5
   Stigler KA, 2014, CHILD ADOL PSYCH CL, V23, P73, DOI 10.1016/j.chc.2013.07.005
   Volkmar F, 2014, J AM ACAD CHILD PSY, V53, P237, DOI 10.1016/j.jaac.2013.10.013
NR 8
TC 5
Z9 6
U1 0
U2 9
PU MARY ANN LIEBERT, INC
PI NEW ROCHELLE
PA 140 HUGUENOT STREET, 3RD FL, NEW ROCHELLE, NY 10801 USA
SN 1044-5463
EI 1557-8992
J9 J CHILD ADOL PSYCHOP
JI J. Child Adolesc. Psychopharmacol.
PD AUG 1
PY 2015
VL 25
IS 6
BP 514
EP 517
DI 10.1089/cap.2015.29011.mptt
PG 4
WC Pediatrics; Pharmacology & Pharmacy; Psychiatry
WE Science Citation Index Expanded (SCI-EXPANDED)
SC Pediatrics; Pharmacology & Pharmacy; Psychiatry
GA CP1AJ
UT WOS:000359607900009
PM 26262906
DA 2025-08-11
ER

PT J
AU Millard, H
   McLaren, JL
   Coffey, BJ
AF Millard, Hun
   McLaren, Jennifer L.
   Coffey, Barbara J.
TI Lurasidone Treatment in a Child with Autism Spectrum Disorder with
   Irritability and Aggression
SO JOURNAL OF CHILD AND ADOLESCENT PSYCHOPHARMACOLOGY
LA English
DT Article
C1 [Millard, Hun; McLaren, Jennifer L.] Geisel Sch Med Dartmouth, Dept Psychiat, Lebanon, NH USA.
   [Coffey, Barbara J.] Icahn Sch Med Mt Sinai, Dept Psychiat, New York, NY 10029 USA.
C3 Dartmouth College; Icahn School of Medicine at Mount Sinai
RP Coffey, BJ (corresponding author), Icahn Sch Med Mt Sinai, One Gustave L Levy Pl,Box 1230, New York, NY 10029 USA.
EM Barbara.coffey@mssm.edu
FU Boehringer Ingelheim; Bristol-Myers; Eli Lilly Pharmaceutical; National
   Institute of Mental Health (NIMH); National Institute of Neurological
   Disorders and Stroke (NINDS); Otsuka; Pfizer; Shire; Tourette Syndrome
   Association
FX Drs. Millard and McLaren have no conflicts of interest or financial ties
   to disclose. Dr. Coffey has received research support from Boehringer
   Ingelheim, Bristol-Myers, Eli Lilly Pharmaceutical, National Institute
   of Mental Health (NIMH), National Institute of Neurological Disorders
   and Stroke (NINDS), Otsuka, Pfizer, Shire, and Tourette Syndrome
   Association.
CR Baribeau DA, 2014, CURR PSYCHIAT REP, V16, DOI 10.1007/s11920-014-0437-0
   Doyle CA, 2012, EXPERT OPIN PHARMACO, V13, P1615, DOI 10.1517/14656566.2012.674110
   Politte LC, 2014, PSYCHOPHARMACOLOGY, V231, P1023, DOI 10.1007/s00213-013-3068-y
   Stahl S., 2013, Essential Psychopharmacology: Neuroscientific Basis and Practical Applications, V4th
NR 4
TC 9
Z9 10
U1 1
U2 5
PU MARY ANN LIEBERT, INC
PI NEW ROCHELLE
PA 140 HUGUENOT STREET, 3RD FL, NEW ROCHELLE, NY 10801 USA
SN 1044-5463
EI 1557-8992
J9 J CHILD ADOL PSYCHOP
JI J. Child Adolesc. Psychopharmacol.
PD AUG
PY 2014
VL 24
IS 6
BP 354
EP 356
DI 10.1089/cap.2014.2462
PG 3
WC Pediatrics; Pharmacology & Pharmacy; Psychiatry
WE Science Citation Index Expanded (SCI-EXPANDED)
SC Pediatrics; Pharmacology & Pharmacy; Psychiatry
GA AN7ZW
UT WOS:000340820700009
PM 25137189
OA Green Published
DA 2025-08-11
ER

PT J
AU Murad, A
   Fritsch, A
   Lecomte, F
   Stojanovic, J
   Haegele, M
AF Murad, Ayman
   Fritsch, Aurelie
   Lecomte, Florence
   Stojanovic, Jeanne
   Haegele, Marie
TI Anger management in adult people with autism spectrum disorders
SO ANNALES MEDICO-PSYCHOLOGIQUES
LA French
DT Article
DE Aggressive behavior; Anger management; Autism; Autism spectrum
   disorders; Mental retardation; Pervasive developmental disorders
AB Anger-management programs based on cognitive-behavioral conceptualization of anger have been successfully used in different types of populations. In this paper, we describe a program adapted to adult people with autism spectrum disorders and mental retardation. The program is implemented in a day-care unit. Ten patients are divided into three groups, depending on their specific difficulties. Cognitive-behavioral techniques have been adapted to be understood and practiced by patients. Visual formats, repetition, and imitation are examples of strategies that help people with autism and mental retardation identify emotions and cope with excessive anger. We also discuss evaluation of this type of therapy. (C) 2012 Elsevier Masson SAS. All rights reserved.
C1 [Murad, Ayman; Fritsch, Aurelie; Lecomte, Florence; Stojanovic, Jeanne; Haegele, Marie] Espace Autismes 68 Ctr Hosp Rouffach, F-68000 Colmar, France.
RP Murad, A (corresponding author), Espace Autismes 68 Ctr Hosp Rouffach, 13 Rue Charles Sandherr, F-68000 Colmar, France.
EM a.murad@ch-rouffach.fr
CR [Anonymous], CLASS INT TROUBL MEN
   (CVO) American Psychiatric Association, 2005, DSM 4 TR MAN DIAGN S
   Fritsch A, 2009, ANN MED-PSYCHOL, V167, P299, DOI 10.1016/j.amp.2009.02.005
   Galdin M, 2011, REV FRANCOPHONE DEFI, V22, P112
   Novaco R.W., 1975, ANGER CONTROL DEV EV
   Sofronoff K, 2007, J AUTISM DEV DISORD, V37, P1203, DOI 10.1007/s10803-006-0262-3
   Taylor J.L., 2005, ANGER TREATMENT PEOP, DOI 10.10029780470713631
NR 7
TC 2
Z9 2
U1 0
U2 11
PU MASSON EDITEUR
PI MOULINEAUX CEDEX 9
PA 21 STREET CAMILLE DESMOULINS, ISSY, 92789 MOULINEAUX CEDEX 9, FRANCE
SN 0003-4487
J9 ANN MED-PSYCHOL
JI Ann. Med.-Psychol.
PD SEP
PY 2012
VL 170
IS 7
BP 494
EP 496
DI 10.1016/j.amp.2012.06.014
PG 3
WC Pharmacology & Pharmacy; Psychiatry; Psychology; Psychology,
   Multidisciplinary
WE Science Citation Index Expanded (SCI-EXPANDED)
SC Pharmacology & Pharmacy; Psychiatry; Psychology
GA 025KE
UT WOS:000310187000016
DA 2025-08-11
ER

PT J
AU Kadi, R
   Gayed, F
   Kauzman, P
   Ali, ZA
   Dmitriev, I
   Mikhael, V
   Ghabi, R
   Hamamji, J
   Jabbour, S
   Mrchak, M
   Guirguis, N
   Metras, ME
   Becciolini, L
   Vassel, FM
   Gutzeit, A
   Cresson, J
   Froehlich, JM
   Higgs, T
   Dufour, MM
   Matoori, S
AF Kadi, Ryma
   Gayed, Fady
   Kauzman, Patrick
   Amam Ali, Zohal
   Dmitriev, Iliya
   Mikhael, Vanessa
   Ghabi, Rawane
   Hamamji, Jessica
   Jabbour, Sandra
   Mrchak, Monique
   Guirguis, Natalie
   Metras, Marie-Elaine
   Becciolini, Laurent
   Vassel, Faye-Marie
   Gutzeit, Andreas
   Cresson, Jeanne
   Froehlich, Johannes M.
   Higgs, Tamsin
   Dufour, Marie-Michele
   Matoori, Simon
TI Autism spectrum disorder: Practice guidelines for pharmacists
SO CANADIAN PHARMACISTS JOURNAL
LA English
DT Article
ID CHILDREN; BEHAVIOR; INTERVENTIONS; PREVALENCE; DIAGNOSIS; EFFICACY;
   ADULTS
C1 [Kadi, Ryma; Gayed, Fady; Kauzman, Patrick; Amam Ali, Zohal; Dmitriev, Iliya; Mikhael, Vanessa; Ghabi, Rawane; Hamamji, Jessica; Jabbour, Sandra; Mrchak, Monique; Guirguis, Natalie; Metras, Marie-Elaine; Matoori, Simon] Univ Montreal, Fac Pharm, Montreal, PQ, Canada.
   [Becciolini, Laurent] Univ Zurich, Psychiat Univ Hosp, Dept Psychiat Psychotherapy & Psychosomat, Zurich, Switzerland.
   [Vassel, Faye-Marie] Stanford Univ, Grad Sch Educ, Stanford, CA USA.
   [Gutzeit, Andreas] Univ Lucerne, Dept Hlth Sci & Med, Luzern, Switzerland.
   [Gutzeit, Andreas] Hirslanden Klin, Breast Ctr St Anna, St Anna, Lucerne, Switzerland.
   [Gutzeit, Andreas] Paracelsus Med Univ, Dept Radiol, Salzburg, Austria.
   [Cresson, Jeanne; Froehlich, Johannes M.] Klus Apotheke Zurich, Clin Res Grp, Zurich, Switzerland.
   [Higgs, Tamsin] Univ Montreal, Dept psychol, Montreal, PQ, Canada.
   [Dufour, Marie-Michele] Univ Montreal, Ecole Psychoeduc, Montreal, PQ, Canada.
C3 Universite de Montreal; University of Zurich; Stanford University;
   University of Lucerne; Paracelsus Private Medical University; Universite
   de Montreal; Universite de Montreal
RP Matoori, S (corresponding author), Univ Montreal, Fac Pharm, Montreal, PQ, Canada.
EM simon.matoori@umontreal.ca
RI ; Higgs, Tamsin/L-8126-2019; Dufour, Marie-Michele/ABD-7402-2021
OI Dmitriev, Iliya/0009-0000-6974-1964; 
FU Les Allies de la Faculte de Pharmacie (Universite de Montreal
FX Prof. Matoori gratefully acknowledges a project grant from Les Allies de
   la Faculte de Pharmacie (Universite de Montreal, project grant
   competition 2023-2025).
CR [Anonymous], 2022, Autism spectrum disorder: Highlights from the 2019 Canadian health survey on children and youth
   Association AP, 2013, DIAGNOSTIC STAT MANU
   Boland R J., 2021, Kaplan Sadocks Synopsis of Psychiatry (12A)
   Bradshaw P., 2021, Aust J Gen Pract, V50
   Buescher AVS, 2014, JAMA PEDIATR, V168, P721, DOI 10.1001/jamapediatrics.2014.210
   Carroll SM, 2019, JNP-J NURSE PRACT, V15, P228, DOI 10.1016/j.nurpra.2018.12.031
   Chandrasekhar T, 2015, DIALOGUES CLIN NEURO, V17, P219
   Constantino JN, 2016, LANCET NEUROL, V15, P279, DOI 10.1016/S1474-4422(15)00151-9
   Crowell JA, 2019, COMPR PSYCHIAT, V90, P21, DOI 10.1016/j.comppsych.2018.11.007
   Cummins C, 2020, INT J LANG COMM DIS, V55, P678, DOI 10.1111/1460-6984.12552
   Doyle CA., 2012, DIALOGUES CLIN NEURO, V14
   Ghanizadeh A, 2019, NEUROPSYCH DIS TREAT, V15, P1547, DOI 10.2147/NDT.S194022
   Grove J, 2019, NAT GENET, V51, P431, DOI 10.1038/s41588-019-0344-8
   Hartley SL, 2008, J INTELL DISABIL RES, V52, P819, DOI 10.1111/j.1365-2788.2008.01065.x
   Hirsch LE, 2016, COCHRANE DB SYST REV, DOI 10.1002/14651858.CD009043.pub3
   Ho BPV, 2012, INT J SPEC EDUC, V27, P14
   Hodges H, 2020, TRANSL PEDIATR, V9, P55, DOI 10.21037/tp.2019.09.09
   Hudson CC, 2019, J ABNORM CHILD PSYCH, V47, P165, DOI 10.1007/s10802-018-0402-1
   Hyman SL, 2020, PEDIATRICS, V145, DOI 10.1542/peds.2019-3448
   Ip A., 2019, PAED CHILD HEALT-CAN, V24
   Kasari C, 2013, AUTISM RES, V6, P479, DOI 10.1002/aur.1334
   Kerns CM, 2015, BEHAV THER, V46, P29, DOI 10.1016/j.beth.2014.03.005
   Khanna R., 2012, RES SOCIAL ADM PHARM, V8
   Khanna R, 2014, CURR PHARM TEACH LEA, V6, P150, DOI 10.1016/j.cptl.2013.09.010
   Kirino E, 2014, CLIN MED INSIGHTS-PE, V8, P17, DOI 10.4137/CMPed.S8304
   Knights E, 2020, INT J PHARM PRACT, V28, P41, DOI 10.1111/ijpp.12566
   Leitner Y, 2014, FRONT HUM NEUROSCI, V8, DOI 10.3389/fnhum.2014.00268
   Levine SZ, 2016, EUR PSYCHIAT, V32, P16, DOI 10.1016/j.eurpsy.2015.11.004
   Lord C, 2018, LANCET, V392, P508, DOI 10.1016/S0140-6736(18)31129-2
   Maenner MJ, 2023, MMWR SURVEILL SUMM, V72, P1, DOI [10.15585/mmwr.ss7201a1, 10.15585/mmwr.ss7202a1]
   Maglione MA, 2012, PEDIATRICS, V130, pS169, DOI 10.1542/peds.2012-0900O
   Mayes SD, 2011, RES AUTISM SPECT DIS, V5, P474, DOI 10.1016/j.rasd.2010.06.012
   McCarty MJ, 2021, SEMIN PEDIATR NEUROL, V38, DOI 10.1016/j.spen.2021.100897
   McCracken JT, 2002, NEW ENGL J MED, V347, P314, DOI 10.1056/NEJMoa013171
   Menezes M, 2020, RES AUTISM SPECT DIS, V78, DOI 10.1016/j.rasd.2020.101639
   Morgan B, 2020, SLEEP MED, V65, P113, DOI 10.1016/j.sleep.2019.07.019
   Nicolaidis C, 2015, AUTISM, V19, P824, DOI 10.1177/1362361315576221
   Owen A M., 2020, Nursing Made Incredibly Easy, V18, P28, DOI DOI 10.1097/01.NME.0000653180.86134.05
   Pearson DA, 2013, J CHILD ADOL PSYCHOP, V23, P337, DOI 10.1089/cap.2012.0096
   Samsam M, 2014, WORLD J GASTROENTERO, V20, P9942, DOI 10.3748/wjg.v20.i29.9942
   Soorya L, 2008, CHILD ADOL PSYCH CL, V17, P753, DOI 10.1016/j.chc.2008.06.003
   Stahmer AC, 2019, J RACIAL ETHN HEALTH, V6, P752, DOI 10.1007/s40615-019-00575-y
   Strömberg M, 2022, AUTISM ADULTHOOD, V4, P66, DOI 10.1089/aut.2020.0074
   Sturman N, 2017, COCHRANE DB SYST REV, DOI 10.1002/14651858.CD011144.pub2
   Taboas A, 2023, AUTISM, V27, P565, DOI 10.1177/13623613221130845
   Tola G, 2021, INT J ENV RES PUB HE, V18, DOI 10.3390/ijerph18063203
   Ventura P, 2020, J CLIN MED, V9, DOI 10.3390/jcm9082566
   Volkmar F, 2014, J AM ACAD CHILD PSY, V53, P237, DOI 10.1016/j.jaac.2013.10.013
   Zerbo O, 2015, J AUTISM DEV DISORD, V45, P4002, DOI 10.1007/s10803-015-2579-2
NR 49
TC 2
Z9 2
U1 1
U2 3
PU SAGE PUBLICATIONS INC
PI THOUSAND OAKS
PA 2455 TELLER RD, THOUSAND OAKS, CA 91320 USA
SN 1715-1635
EI 1913-701X
J9 CAN PHARM J
JI Can. Pharm. J.
PD MAR
PY 2024
VL 157
IS 2
BP 58
EP 65
DI 10.1177/17151635241228495
EA FEB 2024
PG 8
WC Pharmacology & Pharmacy
WE Emerging Sources Citation Index (ESCI)
SC Pharmacology & Pharmacy
GA KC1Z9
UT WOS:001157970900001
PM 38463173
OA Green Published
DA 2025-08-11
ER

PT J
AU Holmes, KJ
   Gathright, MM
   Morris, EM
   Coffey, B
AF Holmes, Khiela J.
   Gathright, Molly M.
   Morris, Edwin M.
   Coffey, Barbara
TI Psychotic Symptoms and Catatonia in a Preadolescent Boy with Autism
   Spectrum Disorder
SO JOURNAL OF CHILD AND ADOLESCENT PSYCHOPHARMACOLOGY
LA English
DT Article
ID SCHIZOPHRENIA; CHILDHOOD
C1 [Holmes, Khiela J.; Gathright, Molly M.; Morris, Edwin M.] UAMS Coll Med, Inst Psychiat Res, Dept Psychiat, Little Rock, AZ USA.
   [Coffey, Barbara] Icahn Sch Med Mt Sinai, Dept Psychiat, New York, NY 10029 USA.
C3 Icahn School of Medicine at Mount Sinai
RP Coffey, B (corresponding author), Icahn Sch Med Mt Sinai, One Gustave L Levy Pl,Box 1230, New York, NY 10029 USA.
EM Barbara.coffey@mssm.edu
FU Eli Lily Pharmaceutical; NIMH; NINDS; Tourette Syndrome Association;
   Otsuka; Shire; Bristol-Myers; Pfizer; Boehringer Ingelheim
FX Dr. Holmes, Dr. Gathright, and Mr. Morris have no conflicts of interest
   or financial ties to disclose. Dr. Coffey has received research support
   from Eli Lily Pharmaceutical, NIMH, NINDS, Tourette Syndrome
   Association, Otsuka, Shire, Bristol-Myers, Pfizer, and Boehringer
   Ingelheim.
CR [Anonymous], MASONS DIFFERENTIAL
   Bush G, 1996, ACTA PSYCHIAT SCAND, V93, P137, DOI 10.1111/j.1600-0447.1996.tb09815.x
   Cannon M, 2002, ARCH GEN PSYCHIAT, V59, P449, DOI 10.1001/archpsyc.59.5.449
   Carter MJ, 2014, THER RECREAT J, V48, P275
   Dhossche DM, 2013, NEUROPSYCHIATRY-LOND, V3, P401, DOI 10.2217/npy.13.42
   Dhossche DM, 2009, J ECT, V25, P19, DOI 10.1097/YCT.0b013e3181957363
   Green W.H., 2007, Child and Adolescent Clinical Psychopharmacoly
   Jensen PS, 2007, EUR CHILD ADOLES PSY, V16, P104, DOI 10.1007/s00787-006-0580-1
   Konstantareas MM, 2001, J AUTISM DEV DISORD, V31, P19, DOI 10.1023/A:1005605528309
   Mejia NI, 2010, EXPERT REV NEUROTHER, V10, P893, DOI 10.1586/ERN.10.58
   Rapoport J, 2009, J AM ACAD CHILD PSY, V48, P10, DOI 10.1097/CHI.0b013e31818b1c63
   Seethalakshmi R, 2008, ANN CLIN PSYCHIATRY, V20, P5, DOI 10.1080/10401230701844786
   Sullivan PF, 2012, ARCH GEN PSYCHIAT, V69, P1099, DOI 10.1001/archgenpsychiatry.2012.730
   Turner M, 1999, J CHILD PSYCHOL PSYC, V40, P839, DOI 10.1111/1469-7610.00502
   Watt N, 2008, J AUTISM DEV DISORD, V38, P1518, DOI 10.1007/s10803-007-0532-8
   Wing L, 2000, BRIT J PSYCHIAT, V176, P357, DOI 10.1192/bjp.176.4.357
NR 16
TC 0
Z9 0
U1 0
U2 6
PU MARY ANN LIEBERT, INC
PI NEW ROCHELLE
PA 140 HUGUENOT STREET, 3RD FL, NEW ROCHELLE, NY 10801 USA
SN 1044-5463
EI 1557-8992
J9 J CHILD ADOL PSYCHOP
JI J. Child Adolesc. Psychopharmacol.
PD JUN
PY 2014
VL 24
IS 5
BP 288
EP 292
DI 10.1089/cap.2014.2453
PG 5
WC Pediatrics; Pharmacology & Pharmacy; Psychiatry
WE Science Citation Index Expanded (SCI-EXPANDED)
SC Pediatrics; Pharmacology & Pharmacy; Psychiatry
GA AJ9EP
UT WOS:000338010400009
PM 24945087
DA 2025-08-11
ER

PT J
AU Novotny, S
   Hollander, E
   Phillips, A
   Allen, A
   Wasserman, S
   Iyengar, R
AF Novotny, S
   Hollander, E
   Phillips, A
   Allen, A
   Wasserman, S
   Iyengar, R
TI Increased repetitive behaviours and prolactin responsivity to oral
   m-chlorophenylpiperazine in adults with autism spectrum disorders
SO INTERNATIONAL JOURNAL OF NEUROPSYCHOPHARMACOLOGY
LA English
DT Article
DE Asperger's disorder; autism; obsessive-compulsive behaviours; oxytocin;
   peptide
ID OBSESSIVE-COMPULSIVE DISORDER; WHOLE-BLOOD SEROTONIN; GROWTH-HORMONE
   RESPONSE; 1ST-DEGREE RELATIVES; META-CHLOROPHENYLPIPERAZINE;
   NEUROENDOCRINE RESPONSES; SUMATRIPTAN CHALLENGE; PLATELET SEROTONIN;
   5-HT2A RECEPTORS; DOUBLE-BLIND
AB Autism is a neurodevelopmental disorder characterized by dysfunction in three primary behavioural domains: repetitive behaviours, social deficits, and language abnormalities. There is evidence that abnormalities exist in the serotonin (5-HT) system in autism spectrum patients. Furthermore, 5-HT is known to play a role in repetitive and social behaviours. This study examined the effect of m-chlorophenylpiperazine (m-CPP) on repetitive behaviours and prolactin response in 11 adults with autism or Asperger's disorder and 8 age- and gender-matched healthy controls via randomized double-blind, m-CPP and placebo challenges. The primary outcome measure was an instrument rating six repetitive behaviours: need to know, repeating, ordering, need to tell/ask, self-injury, and touching. Patients with autism spectrum disorders showed a significant increase in repetitive behaviours at end-point following oral m-CPP in comparison to placebo. Additionally subjects with autism spectrum disorders showed a significantly increased prolactin response to m-CPP compared to normal controls, with neither group responding to placebo. This study provides further evidence for altered 5-HT sensitivity in individuals with autism spectrum disorders, as well as a possible relationship between repetitive behaviours in autism spectrum disorders and abnormalities in the 5-HT system.
C1 CUNY Mt Sinai Sch Med, Dept Psychiat, Seaver Autism Res Ctr, New York, NY 10029 USA.
C3 City University of New York (CUNY) System; Icahn School of Medicine at
   Mount Sinai
RP Hollander, E (corresponding author), CUNY Mt Sinai Sch Med, Dept Psychiat, Seaver Autism Res Ctr, Box 1230,1 Gustave L Levy Pl, New York, NY 10029 USA.
EM eric.hollander@mssm.edu
OI hollander, eric/0000-0003-4196-0596
FU NCRR NIH HHS [5 M01 RR00071] Funding Source: Medline
CR ABRAMSON RK, 1989, J AUTISM DEV DISORD, V19, P397, DOI 10.1007/BF02212938
   ALOI JA, 1984, LIFE SCI, V34, P1325, DOI 10.1016/0024-3205(84)90003-1
   *APA, 1994, DIAGN STAT MAN MENT
   CHARNEY DS, 1988, ARCH GEN PSYCHIAT, V45, P177
   Chugani DC, 1997, ANN NEUROL, V42, P666, DOI 10.1002/ana.410420420
   Cook Edwin H. Jr., 1996, Current Opinion in Pediatrics, V8, P348, DOI 10.1097/00008480-199608000-00008
   Cook EH, 1997, MOL PSYCHIATR, V2, P247
   CUCCARO ML, 1993, J NEUROPSYCH CLIN N, V5, P94
   DEVILLARD R, 1991, PEDIATRIE, V46, P813
   FIORELLA D, 1995, PSYCHOPHARMACOLOGY, V119, P222, DOI 10.1007/BF02246164
   First M.B., 1995, STRUCTURAL CLIN INTE
   Frazer A, 1998, ANN NY ACAD SCI, V861, P217, DOI 10.1111/j.1749-6632.1998.tb10193.x
   FULLER RW, 1981, NEUROPHARMACOLOGY, V20, P155, DOI 10.1016/0028-3908(81)90198-2
   FUXE K, 1983, NEUROPHARMACOLOGY, V22, P389, DOI 10.1016/0028-3908(83)90188-0
   GELLER E, 1982, NEW ENGL J MED, V307, P165, DOI 10.1056/NEJM198207153070307
   GORDON CT, 1993, ARCH GEN PSYCHIAT, V50, P441
   HAMIK A, 1989, BIOL PSYCHIAT, V25, P569, DOI 10.1016/0006-3223(89)90217-5
   HOLLANDER E, 1990, J CLIN PSYCHIAT, V51, P119
   HOLLANDER E, 1992, ARCH GEN PSYCHIAT, V49, P21
   Hollander E, 2003, NEUROPSYCHOPHARMACOL, V28, P193, DOI 10.1038/sj.npp.1300021
   Hollander E, 2000, NEUROPSYCHOPHARMACOL, V22, P163, DOI 10.1016/S0893-133X(99)00121-9
   HOLLANDER E, 1998, INT J NEUROPSYCH MED, V3, P22
   HOSHINO Y, 1984, JAP J PSYCHIAT NEURO, V41, P228
   INVERNIZZI R, 1986, EUR J PHARMACOL, V120, P9, DOI 10.1016/0014-2999(86)90633-3
   Klauck SM, 1997, HUM MOL GENET, V6, P2233, DOI 10.1093/hmg/6.13.2233
   Leboyer M, 1999, BIOL PSYCHIAT, V45, P158, DOI 10.1016/S0006-3223(97)00532-5
   LEVENTHAL BL, 1990, J AUTISM DEV DISORD, V20, P499, DOI 10.1007/BF02216055
   LORD C, 1994, J AUTISM DEV DISORD, V24, P659, DOI 10.1007/BF02172145
   MAJ J, 1980, POL J PHARMACOL PHAR, V32, P495
   MCBRIDE PA, 1989, ARCH GEN PSYCHIAT, V46, P213
   MCDOUGLE CJ, 1995, AM J PSYCHIAT, V152, P772
   McDougle CJ, 1996, ARCH GEN PSYCHIAT, V53, P1001
   McDougle CJ, 1996, ARCH GEN PSYCHIAT, V53, P993
   Modahl C, 1998, BIOL PSYCHIAT, V43, P270, DOI 10.1016/S0006-3223(97)00439-3
   MUELLER EA, 1985, J CLIN ENDOCR METAB, V61, P1179, DOI 10.1210/jcem-61-6-1179
   MUELLER EA, 1986, PSYCHOPHARMACOLOGY, V89, P388
   Novotny S, 2000, PSYCHIAT RES, V94, P173, DOI 10.1016/S0165-1781(00)00134-7
   OGREN SO, 1985, PHARMACOPSYCHIATRY, V18, P209, DOI 10.1055/s-2007-1017366
   PIVEN J, 1991, J AUTISM DEV DISORD, V21, P51, DOI 10.1007/BF02206997
   QUATTRONE A, 1981, EUROPEAN J PHARM, V134, P851
   ROKOSZPELC A, 1980, J PHARM PHARMACOL, V32, P220, DOI 10.1111/j.2042-7158.1980.tb12896.x
   SCHAIN RJ, 1961, J PEDIATR-US, V58, P315, DOI 10.1016/S0022-3476(61)80261-8
   SILVERSTONE PH, 1994, BIOL PSYCHIAT, V36, P309, DOI 10.1016/0006-3223(94)90628-9
   SMITH TM, 1985, NEUROPHARMACOLOGY, V24, P1067, DOI 10.1016/0028-3908(85)90193-5
   Van de Kar LD, 2001, J NEUROSCI, V21, P3572, DOI 10.1523/JNEUROSCI.21-10-03572.2001
   Zhang YH, 2002, J NEUROSCI, V22, P9635
   ZOHAR J, 1988, ARCH GEN PSYCHIAT, V45, P167
   ZOHAR J, 1987, ARCH GEN PSYCHIAT, V44, P946
NR 48
TC 9
Z9 10
U1 0
U2 9
PU CAMBRIDGE UNIV PRESS
PI NEW YORK
PA 32 AVENUE OF THE AMERICAS, NEW YORK, NY 10013-2473 USA
SN 1461-1457
J9 INT J NEUROPSYCHOPH
JI Int. J. Neuropsychopharmacol.
PD SEP
PY 2004
VL 7
IS 3
BP 249
EP 254
DI 10.1017/S146114570400433X
PG 6
WC Clinical Neurology; Neurosciences; Pharmacology & Pharmacy; Psychiatry
WE Science Citation Index Expanded (SCI-EXPANDED)
SC Neurosciences & Neurology; Pharmacology & Pharmacy; Psychiatry
GA 857FX
UT WOS:000224102800002
PM 15132762
OA Bronze
DA 2025-08-11
ER

PT J
AU Mantua, V
   Farchione, T
AF Mantua, Valentina
   Farchione, Tiffany
TI Regulatory considerations in drug development for autism spectrum
   disorders
SO EUROPEAN NEUROPSYCHOPHARMACOLOGY
LA English
DT Article
DE Autism; Regulatory; Drug development; Clinical trials
C1 [Mantua, Valentina; Farchione, Tiffany] US FDA, Rockville, MD 20857 USA.
C3 US Food & Drug Administration (FDA)
RP Mantua, V (corresponding author), US FDA, Rockville, MD 20857 USA.
EM valentina.mantua@fda.hhs.gov
RI Farchione, Tiffany/JAC-3710-2023
CR Fung LK, 2016, PEDIATRICS, V137, pS124, DOI 10.1542/peds.2015-2851K
NR 1
TC 0
Z9 0
U1 1
U2 3
PU ELSEVIER
PI AMSTERDAM
PA RADARWEG 29, 1043 NX AMSTERDAM, NETHERLANDS
SN 0924-977X
EI 1873-7862
J9 EUR NEUROPSYCHOPHARM
JI Eur. Neuropsychopharmacol.
PD JUL
PY 2021
VL 48
BP 47
EP 48
DI 10.1016/j.euroneuro.2021.03.002
EA JUN 2021
PG 2
WC Clinical Neurology; Neurosciences; Pharmacology & Pharmacy; Psychiatry
WE Science Citation Index Expanded (SCI-EXPANDED); Social Science Citation Index (SSCI)
SC Neurosciences & Neurology; Pharmacology & Pharmacy; Psychiatry
GA SX2ER
UT WOS:000665024200009
PM 33773885
DA 2025-08-11
ER

PT J
AU Oswald, DP
   Sonenklar, NA
AF Oswald, Donald P.
   Sonenklar, Neil A.
TI Medication use among children with autism-spectrum disorders
SO JOURNAL OF CHILD AND ADOLESCENT PSYCHOPHARMACOLOGY
LA English
DT Article
ID PSYCHOACTIVE MEDICINES; PATTERNS; PREVALENCE; INDIVIDUALS; SOCIETY
AB The study characterizes the use of psychoactive medications among children and youth with autism-spectrum disorders over the course of a calendar year. Eighty-three percent of the sample had at least one drug claim during the year. Prescribed drugs came from 125 different therapeutic classes. The seven most frequently prescribed classes of psychoactive drugs were antidepressants, stimulants, tranquilizers/antipsychotics, anticonvulsants, hypotensive agents, anxiolytic/sedative/hypnotics, and benzodiazepines. The data on other relevant diagnoses indicate that children and youth are frequently treated with medication under an autism-spectrum diagnosis, even though the target symptoms may be commonly associated with other mental disorders. Age data indicate that about 70% of children with autism-spectrum disorders age 8 yr and up receive some form of psychoactive medication in a given year.
C1 Virginia Commonwealth Univ, Dept Psychiat, Richmond, VA 23298 USA.
C3 Virginia Commonwealth University
RP Oswald, DP (corresponding author), Virginia Commonwealth Univ, Dept Psychiat, Box 980489, Richmond, VA 23298 USA.
EM doswald@vcw.edu
CR Aman MG, 2005, J CHILD ADOL PSYCHOP, V15, P116, DOI 10.1089/cap.2005.15.116
   AMAN MG, 1995, J AM ACAD CHILD PSY, V34, P1672, DOI 10.1097/00004583-199512000-00018
   Aman MG, 2003, J AUTISM DEV DISORD, V33, P527, DOI 10.1023/A:1025883612879
   [Anonymous], 2000, DIAGN STAT MAN MENT, DOI DOI 10.1176/APPI.BOOKS.9780890425787
   Filipek Pauline A, 2006, NeuroRx, V3, P207, DOI 10.1016/j.nurx.2006.01.014
   Langworthy-Lam KS, 2002, J CHILD ADOL PSYCHOP, V12, P311, DOI 10.1089/104454602762599853
   Martin A, 1999, J AM ACAD CHILD PSY, V38, P923, DOI 10.1097/00004583-199907000-00024
   *MULT INF SERV INC, 2003, WEB LEX DAT DRUG PRO
NR 8
TC 131
Z9 161
U1 0
U2 19
PU MARY ANN LIEBERT INC
PI NEW ROCHELLE
PA 140 HUGUENOT STREET, 3RD FL, NEW ROCHELLE, NY 10801 USA
SN 1044-5463
J9 J CHILD ADOL PSYCHOP
JI J. Child Adolesc. Psychopharmacol.
PD JUN
PY 2007
VL 17
IS 3
BP 348
EP 355
DI 10.1089/cap.2006.17303
PG 8
WC Pediatrics; Pharmacology & Pharmacy; Psychiatry
WE Science Citation Index Expanded (SCI-EXPANDED)
SC Pediatrics; Pharmacology & Pharmacy; Psychiatry
GA 190CE
UT WOS:000248034700012
PM 17630868
DA 2025-08-11
ER

PT J
AU Liu, XX
   Cherepanov, S
   Abouzari, M
   Zuko, A
   Yang, S
   Sayadi, J
   Jia, XY
   Terao, C
   Sasaki, T
   Yokoyama, S
AF Liu, Xiaoxi
   Cherepanov, Stanislav
   Abouzari, Mehdi
   Zuko, Amila
   Yang, Shu
   Sayadi, Jamasb
   Jia, Xiaoyuan
   Terao, Chikashi
   Sasaki, Tsukasa
   Yokoyama, Shigeru
TI R150S mutation in the human oxytocin receptor: Gain-of-function effects
   and implication in autism spectrum disorder
SO PEPTIDES
LA English
DT Article
DE Autism spectrum disorder; Mutation; Oxytocin; Oxytocin receptor; Genetic
   variation
ID OXTR
AB This study investigates the rs547238576 (R150S) missense variant in the oxytocin receptor (OXTR) gene, previously observed through screening of rare variants in Japanese individuals with autism spectrum disorders (ASD). Contrary to the anticipated loss-of-function, R150S exhibits gain-of-function effects, enhancing oxytocin (OXT) sensitivity, ligand-binding affinity, and OXT-induced Ca2+ mobilization in vitro. This suggests R150S may alter OXT signaling, potentially contributing to the excitatory/inhibitory imbalance seen in ASD and other psychiatric disorders. Our findings underscore the significance of genetic variations in OXTR on functional activity and highlight the necessity for population-specific genetic study and in vitro analysis to elucidate genetic susceptibilities to neuropsychiatric conditions.
C1 [Liu, Xiaoxi; Terao, Chikashi] RIKEN Ctr Integrat Med Sci, Lab Stat & Translat Genet, Yokohama, Japan.
   [Cherepanov, Stanislav; Yokoyama, Shigeru] Kanazawa Univ, Res Ctr Child Mental Dev, Kanazawa, Ishikawa, Japan.
   [Cherepanov, Stanislav; Yokoyama, Shigeru] Chiba Univ, Osaka Univ, Kanazawa Univ, Hamamatsu Univ Sch Med,Div Sociocognit Neurosci,Un, Chiba, Japan.
   [Cherepanov, Stanislav; Yokoyama, Shigeru] Univ Fukui, Kanazawa, Japan.
   [Cherepanov, Stanislav] French Natl Ctr Sci Res, Inst Funct Genom, Montpellier, Occitanie, France.
   [Abouzari, Mehdi] Univ Calif Irvine, Dept Otolaryngol Head & Neck Surg, Irvine, CA 92697 USA.
   [Zuko, Amila] Radboud Univ Nijmegen, Donders Inst Brain Cognit & Behav, Dept Mol Neurobiol, Nijmegen, Netherlands.
   [Zuko, Amila] Radboud Univ Nijmegen, Fac Sci, Nijmegen, Netherlands.
   [Yang, Shu] Univ Penn, Dept Biostat Epidemiol & Informat, Philadelphia, PA 19104 USA.
   [Sayadi, Jamasb] Stanford Univ, Sch Med, Palo Alto, CA USA.
   [Jia, Xiaoyuan] Peking Univ, Shenzhen Hosp, Dept Nephrol, Shenzhen, Peoples R China.
   [Terao, Chikashi] Shizuoka Prefectural Gen Hosp, Clin Res Ctr, Shizuoka, Japan.
   [Sasaki, Tsukasa] Univ Tokyo, Grad Sch Educ, Dept Phys & Hlth Educ, Tokyo, Japan.
C3 RIKEN; Kanazawa University; University of Osaka; Chiba University;
   University of Fukui; Universite de Montpellier; University of California
   System; University of California Irvine; Radboud University Nijmegen;
   Radboud University Nijmegen; University of Pennsylvania; Stanford
   University; Peking University; Shizuoka General Hospital; University of
   Tokyo
RP Yokoyama, S (corresponding author), Kanazawa Univ, Res Ctr Child Mental Dev, Kanazawa, Ishikawa, Japan.
EM shigeruy@med.kanazawa-u.ac.jp
RI Yang, Shu/MVU-4847-2025; Terao, Chikashi/AAY-1207-2021
OI Sayadi, Jamasb/0000-0001-7014-3187; Cherepanov,
   Stanislav/0000-0001-5093-3480; Yang, Shu/0000-0002-8507-7191
FU Japan Society for the Promotion of Science (JSPS) [18K15502, 25893290];
   MEXT Policy Initiative [FY2021]
FX This research was supported by grants from the Japan Society for the
   Promotion of Science (JSPS) , numbers 18K15502 and 25893290 (to X. L.) ;
   Support was also provided in part by the MEXT Policy Initiative FY2021,
   as part of the Collaborative Research Program of the Collaborative
   Research Network for Asian Children with Developmental Disorders and
   Kanazawa University Chozen Project (to S.Yokoyama) . X.L. thanks Dr.
   Kota Tamada (Kobe University) for his technical advice and support. The
   authors declare no conflicts of interest.
CR Beard R, 2018, BIOORGAN MED CHEM, V26, P3039, DOI 10.1016/j.bmc.2018.03.019
   Bicks LK, 2015, FRONT PSYCHOL, V6, DOI 10.3389/fpsyg.2015.01805
   Campbell A, 2008, BIOL PSYCHOL, V77, P1, DOI 10.1016/j.biopsycho.2007.09.001
   Carter CS, 2014, ANNU REV PSYCHOL, V65, P17, DOI 10.1146/annurev-psych-010213-115110
   Cherepanov SM, 2017, PHARMACOL RES PERSPE, V5, DOI 10.1002/prp2.290
   Feldman R, 2021, ANNU REV CLIN PSYCHO, V17, P153, DOI 10.1146/annurev-clinpsy-081219-102046
   Fernández M, 2018, NEUROSCIENCE, V370, P148, DOI 10.1016/j.neuroscience.2017.07.013
   Froemke RC, 2021, ANNU REV NEUROSCI, V44, P359, DOI 10.1146/annurev-neuro-102320-102847
   Gigliucci V, 2022, CEREB CORTEX, V32, P2885, DOI 10.1093/cercor/bhab388
   Gimpl G, 2001, PHYSIOL REV, V81, P629, DOI 10.1152/physrev.2001.81.2.629
   Guastella AJ, 2010, BIOL PSYCHIAT, V67, P692, DOI 10.1016/j.biopsych.2009.09.020
   Karczewski KJ, 2020, NATURE, V581, P434, DOI 10.1038/s41586-020-2308-7
   Kosfeld M, 2005, NATURE, V435, P673, DOI 10.1038/nature03701
   Kumsta R, 2013, CURR OPIN NEUROBIOL, V23, P11, DOI 10.1016/j.conb.2012.09.004
   Leonzino M, 2016, CELL REP, V15, P96, DOI 10.1016/j.celrep.2016.03.013
   Liu Xiaoxi, 2015, Hum Genome Var, V2, P15024, DOI 10.1038/hgv.2015.24
   Liu XX, 2010, J HUM GENET, V55, P137, DOI 10.1038/jhg.2009.140
   LoParo D, 2015, MOL PSYCHIATR, V20, P640, DOI 10.1038/mp.2014.77
   Lopatina OL, 2018, NEUROPEPTIDES, V72, P1, DOI 10.1016/j.npep.2018.09.003
   Ma WJ, 2013, MOL AUTISM, V4, DOI 10.1186/2040-2392-4-22
   Menon R, 2023, NAT REV NEUROSCI, V24, P761, DOI 10.1038/s41583-023-00759-w
   Meyer M, 2022, MOL PSYCHIATR, V27, P907, DOI 10.1038/s41380-021-01241-8
   Meyer-Lindenberg A, 2011, NAT REV NEUROSCI, V12, P524, DOI 10.1038/nrn3044
   Mitsuhashi N, 2022, HUM GENOME VAR, V9, DOI 10.1038/s41439-022-00222-9
   Steven M.A., 2022, Functional characterisation of gene variants of oxytocin and vasopressin receptors implicated in psychological disorders
   Stoy H, 2015, GENES DIS, V2, P108, DOI 10.1016/j.gendis.2015.02.005
   Sundaram L, 2018, NAT GENET, V50, P1161, DOI 10.1038/s41588-018-0167-z
   Venkatakrishnan AJ, 2013, NATURE, V494, P185, DOI 10.1038/nature11896
   Waltenspühl Y, 2022, NAT COMMUN, V13, DOI 10.1038/s41467-022-31325-0
   Waltenspühl Y, 2020, SCI ADV, V6, DOI 10.1126/sciadv.abb5419
   Watanabe T, 2014, JAMA PSYCHIAT, V71, P166, DOI 10.1001/jamapsychiatry.2013.3181
   Wootten D, 2018, NAT REV MOL CELL BIO, V19, P638, DOI 10.1038/s41580-018-0049-3
   Yamasue H, 2024, PEPTIDES, V171, DOI 10.1016/j.peptides.2023.171133
   Yizhar O, 2011, NATURE, V477, P171, DOI 10.1038/nature10360
NR 34
TC 0
Z9 0
U1 0
U2 1
PU ELSEVIER SCIENCE INC
PI NEW YORK
PA STE 800, 230 PARK AVE, NEW YORK, NY 10169 USA
SN 0196-9781
EI 1873-5169
J9 PEPTIDES
JI Peptides
PD DEC
PY 2024
VL 182
AR 171301
DI 10.1016/j.peptides.2024.171301
EA OCT 2024
PG 7
WC Biochemistry & Molecular Biology; Endocrinology & Metabolism;
   Pharmacology & Pharmacy
WE Science Citation Index Expanded (SCI-EXPANDED)
SC Biochemistry & Molecular Biology; Endocrinology & Metabolism;
   Pharmacology & Pharmacy
GA K0S2J
UT WOS:001341062400001
PM 39395443
OA hybrid
DA 2025-08-11
ER

PT J
AU Zaydlin, M
   Cruz, A
   Bez, Y
   Coffey, BJ
AF Zaydlin, Michelle
   Cruz, Alyssa
   Bez, Yasin
   Coffey, Barbara J.
TI A Targeted Combined Pharmacotherapy Approach for Aggressive Behavior in
   a Child with Autism Spectrum Disorder
SO JOURNAL OF CHILD AND ADOLESCENT PSYCHOPHARMACOLOGY
LA English
DT Article
ID GENES; SEROTONIN; CLONIDINE; DOPAMINE
C1 [Zaydlin, Michelle; Bez, Yasin; Coffey, Barbara J.] Univ Miami, Miller Sch Med, Dept Psychiat, Miami, FL USA.
   [Zaydlin, Michelle; Bez, Yasin; Coffey, Barbara J.] Jackson Hlth Syst, Dept Psychiat, Miami, FL USA.
   [Cruz, Alyssa] Univ Miami, Miller Sch Med, Miami, FL USA.
   [Coffey, Barbara J.] Univ Miami, Miller Sch Med, Clin Res Ctr, 1120 NW 14th St, Miami, FL 33136 USA.
C3 University of Miami; University of Miami; University of Miami
RP Coffey, BJ (corresponding author), Univ Miami, Miller Sch Med, Clin Res Ctr, 1120 NW 14th St, Miami, FL 33136 USA.
EM bjc134@miami.edu
CR Anderson BM, 2008, AUTISM RES, V1, P364, DOI 10.1002/aur.55
   Bauman M.L., 2006, NEUROBIOLOGY AUTISM, V2nd
   Chernoff CS, 2021, PSYCHOPHARMACOLOGY, V238, P1765, DOI 10.1007/s00213-021-05806-x
   Connor DF, 2000, CLIN PEDIATR, V39, P15, DOI 10.1177/000992280003900102
   Dalley JW, 2012, NEUROSCIENCE, V215, P42, DOI 10.1016/j.neuroscience.2012.03.065
   Deutsch SI, 2010, CLIN NEUROPHARMACOL, V33, P114, DOI 10.1097/WNF.0b013e3181d6f7ad
   Fernandez TV, 2012, BIOL PSYCHIAT, V71, P392, DOI 10.1016/j.biopsych.2011.09.034
   Kollins SH, 2011, PEDIATRICS, V127, pE1406, DOI 10.1542/peds.2010-1260
   Lim S, 2022, MOLECULES, V27, DOI 10.3390/molecules27165088
   Ming X, 2008, BRAIN DEV-JPN, V30, P454, DOI 10.1016/j.braindev.2007.12.007
   Mrug S, 2014, PEDIATRICS, V133, P7, DOI 10.1542/peds.2013-0628
   Parikh MS, 2008, J CHILD ADOL PSYCHOP, V18, P157, DOI 10.1089/cap.2007.0041
   Perry EK, 2001, AM J PSYCHIAT, V158, P1058, DOI 10.1176/appi.ajp.158.7.1058
   Seo DJ, 2008, AGGRESS VIOLENT BEH, V13, P383, DOI 10.1016/j.avb.2008.06.003
   Shih JJ, 2009, NEUROLOGY, V73, P1804, DOI 10.1212/WNL.0b013e3181c2933f
   Supekar K, 2018, BRAIN, V141, P2795, DOI 10.1093/brain/awy191
   U.S. Food and Drug Administration, 2019, BE AW POT DANG PROD
   WILENS TE, 1995, J AM ACAD CHILD PSY, V34, P110, DOI 10.1097/00004583-199501000-00021
   Williams ACD, 2012, COCHRANE DB SYST REV, DOI [10.1002/14651858.CD007407.pub3, 10.1002/14651858.CD004677.pub3]
   Wright C, 2017, TRANSL PSYCHIAT, V7, DOI 10.1038/tp.2017.87
NR 20
TC 0
Z9 0
U1 1
U2 2
PU MARY ANN LIEBERT, INC
PI NEW ROCHELLE
PA 140 HUGUENOT STREET, 3RD FL, NEW ROCHELLE, NY 10801 USA
SN 1044-5463
EI 1557-8992
J9 J CHILD ADOL PSYCHOP
JI J. Child Adolesc. Psychopharmacol.
PD JUN 1
PY 2023
VL 33
IS 5
BP 195
EP 199
DI 10.1089/cap.2023.29241.bjc
PG 5
WC Pediatrics; Pharmacology & Pharmacy; Psychiatry
WE Science Citation Index Expanded (SCI-EXPANDED)
SC Pediatrics; Pharmacology & Pharmacy; Psychiatry
GA K3FH4
UT WOS:001015324300006
PM 37339440
DA 2025-08-11
ER

PT J
AU Joshi, G
   Biederman, J
   Wozniak, J
   Doyle, R
   Hammerness, P
   Galdo, M
   Sullivan, N
   Williams, C
   Brethel, K
   Woodworth, KY
   Mick, E
AF Joshi, Gagan
   Biederman, Joseph
   Wozniak, Janet
   Doyle, Robert
   Hammerness, Paul
   Galdo, Maribel
   Sullivan, Nora
   Williams, Courtney
   Brethel, Kristin
   Woodworth, K. Yvonne
   Mick, Eric
TI Response to Second Generation Antipsychotics in Youth with Comorbid
   Bipolar Disorder and Autism Spectrum Disorder
SO CNS NEUROSCIENCE & THERAPEUTICS
LA English
DT Article
DE Autism spectrum disorder (ASD); bipolar disorder (BPD); comorbid
ID DOUBLE-BLIND; RATING-SCALE; OPEN-LABEL; INFANTILE-AUTISM; CHILDREN;
   RISPERIDONE; PLACEBO; MANIA; ADOLESCENTS; ARIPIPRAZOLE
AB Objective: To assess the impact of comorbid autism spectrum disorders (ASD) on the response to second-generation antipsychotics (SGA) in pediatric bipolar disorder (BPD). Methods: Secondary analysis of identically designed 8-week open-label trials of SGA monotherapy (risperidone, olanzapine, quetiapine, ziprasidone, or aripiprazole) in youth with BPD. Results: Of the 151 BPD subjects 15% (n= 23) met criteria for comorbid ASD. There were no differences in the rate of antimanic response (YMRS change =30% or CGI-Improvement =2: 65% vs. 69%; P= 0.7) in the presence of comorbid ASD. Conclusion: No difference observed in the rate of antimanic response or tolerability to SGA monotherapy in the presence of ASD comorbidity.
C1 [Joshi, Gagan] Massachusetts Gen Hosp, Pediat Psychopharmacol Res Program, Pediat Psychopharmacol Res Dept, Boston, MA 02114 USA.
   [Joshi, Gagan; Biederman, Joseph; Wozniak, Janet; Doyle, Robert; Hammerness, Paul; Mick, Eric] Harvard Univ, Sch Med, Boston, MA USA.
C3 Harvard University; Harvard University Medical Affiliates; Massachusetts
   General Hospital; Harvard University; Harvard Medical School
RP Joshi, G (corresponding author), Massachusetts Gen Hosp, Pediat Psychopharmacol Res Program, Pediat Psychopharmacol Res Dept, 55 Fruit St, Boston, MA 02114 USA.
EM Joshi.Gagan@mgh.harvard.edu
RI Bralten, Janita/AAB-9566-2019; Brethel-Haurwitz, Kristin/J-6313-2019;
   Wozniak, Janet/GYU-1421-2022
OI Mick, Eric/0000-0001-8505-8145; Brethel-Haurwitz,
   Kristin/0000-0003-0429-4598
FU AstraZeneca; Bristol-Myers Squibb; Janssen LP; Pfizer Inc; Stanley
   Medical Research Institute; Norma Fine Pediatric Psychopharmacology; MGH
   Pediatric Psychopharmacology Council; American Academy of Child and
   Adolescent Psychiatry; McNeil Pediatrics; SynerMed Communications; Glaxo
   Smith Kline; Abbott; Cephalon; Eli Lilly Co.; Johnson Johnson; McNeil;
   Merck; New River; Novartis; Organon; Otsuka; Takeda; Pfizer; Shire
   Pharmaceuticals; Elminda; Janssen; Next Wave Pharmaceuticals; Shire; MGH
   Psychiatry Academy; Fundacion Dr. Manuel Camelo A.C.; Ortho-McNeil
   Janssen; Eli Lilly; Elminda Ltd; Ortho-McNeil Janssen Scientific Affairs
FX This work was supported by grants from industry (AstraZeneca,
   Bristol-Myers Squibb, Janssen LP, Pfizer Inc) and the Stanley Medical
   Research Institute to Dr Biederman. We also wish to acknowledge the
   generous support from the Norma Fine Pediatric Psychopharmacology
   Fellowship Fund and members of the MGH Pediatric Psychopharmacology
   Council.Dr. Gagan Joshi has received the Ethel DuPontWarren Fellowship
   Award 2005-2006 and the Pilot Research Award from the American Academy
   of Child and Adolescent Psychiatry 2005. He is a reviewer and member of
   the National Institute of Mental Health Editorial Board. He has received
   CME sponsored support from McNeil Pediatrics (CME sponsored by SynerMed
   Communications). He was supported by Shire as a member of the national
   advisory board for the year 2009. Dr. Joshi has received research
   support from Bristol Myers Squibb and Glaxo Smith Kline (Site PI for
   Multi-centered Trials). Dr. Joshi has received research support as a
   co-investigator for clinical trials sponsored by Abbott, Bristol Myers
   Squibb, Cephalon, Eli Lilly & Co., Johnson & Johnson, McNeil, Merck, New
   River, Novartis, Organon, Otsuka, Takeda, Pfizer, and Shire
   Pharmaceuticals.Dr. Joseph Biederman is currently receiving research
   support from the following sources: Elminda, Janssen, McNeil, Next Wave
   Pharmaceuticals, and Shire. In 2011, Dr. Biederman gave a single unpaid
   talk for Juste Pharmaceutical Spain, and received honoraria from the MGH
   Psychiatry Academy for a tuition-funded CME course. In 2010, Dr.
   Biederman received a speaker's fee from Fundacion Dr. Manuel Camelo
   A.C., provided single consultations for Shionogi Pharma Inc. and Cipher
   Pharmaceuticals Inc., and received honoraria from the MGH Psychiatry
   Academy for a tuition-funded CME course.Dr. Paul Hammerness has
   participated in CME activities/professional talks supported by
   Ortho-McNeil Janssen and Shire and served on the advisory board for
   Shire. He has participated, as an investigator/principal investigator,
   in research studies funded by the following pharmaceutical
   companies/companies: Cephalon, Eli Lilly, Elminda Ltd, GlaxoSmithKline,
   Johnson & Johnson, McNeil, Merck, New River, Novartis, Ortho-McNeil
   Janssen, Pfizer, Shire, Takeda. Dr. Hammerness has also received
   honoraria from commercial entities supporting the MGH Psychiatry
   Academy, www.mghcme.org.Dr. Eric Mick has received research support from
   Ortho-McNeil Janssen Scientific Affairs, Pfizer, Shire Pharmaceuticals,
   and has been an advisory board member for Shire Pharmaceuticals.
CR Ambrosini PJ, 2000, J AM ACAD CHILD PSY, V39, P49, DOI 10.1097/00004583-200001000-00016
   [Anonymous], 1985, PSYCHOPHARMACOL BULL, V21, P839
   BARNES TRE, 1989, BRIT J PSYCHIAT, V154, P672, DOI 10.1192/bjp.154.5.672
   Biederman J, 2005, BIOL PSYCHIAT, V58, P589, DOI 10.1016/j.biopsych.2005.03.019
   Biederman J, 2006, BIOL PSYCHIAT, V59, p25S
   Biederman J, BIPOLAR DIS IN PRESS
   Biederman J, 2006, CLIN THER, V28, P794, DOI 10.1016/S0149-2918(06)00132-9
   Delbello MP, 2006, J AM ACAD CHILD PSY, V45, P305, DOI 10.1097/01.chi.0000194567.63289.97
   DELONG R, 1994, DEV MED CHILD NEUROL, V36, P441
   Emslie GJ, 1997, ARCH GEN PSYCHIAT, V54, P1031
   ENDICOTT J, 1976, ARCH GEN PSYCHIAT, V33, P766
   Findling RL, 2009, J CLIN PSYCHIAT, V70, P1441, DOI [10.4088/JCP.09m05164yel, 10.4088/JCP.8125tx9c]
   FOMBONNE E, 1992, SOC PSYCH PSYCH EPID, V27, P203, DOI 10.1007/BF00789007
   Frazier JA, 2000, OLANZAPINE TREATMENT
   Gracious BL, 2002, J AM ACAD CHILD PSY, V41, P1350, DOI 10.1097/00004583-200211000-00017
   Haas M, 2009, BIPOLAR DISORD, V11, P687, DOI 10.1111/j.1399-5618.2009.00750.x
   Inada T, 1996, INT J METHOD PSYCH, V6, P49, DOI 10.1002/(SICI)1234-988X(199604)6:1<49::AID-MPR152>3.3.CO;2-7
   Kerbeshian J, 1996, J AM ACAD CHILD PSY, V35, P681, DOI 10.1097/00004583-199605000-00024
   KOMOTO J, 1984, J AUTISM DEV DISORD, V14, P81, DOI 10.1007/BF02408557
   Kurita H, 2004, J DEV PHYS DISABIL, V16, P377, DOI 10.1007/s10882-004-0693-8
   Lachar D, 2001, PSYCHOL ASSESSMENT, V13, P384, DOI 10.1037//1040-3590.13.3.384
   LAINHART JE, 1994, J AUTISM DEV DISORD, V24, P587, DOI 10.1007/BF02172140
   McCracken JT, 2002, NEW ENGL J MED, V347, P314, DOI 10.1056/NEJMoa013171
   Nagaraj R, 2006, J CHILD NEUROL, V21, P450, DOI 10.1177/08830738060210060801
   RAPOPORT JL, 1985, PSYCHOPHARMACOL BULL, V21, P803
   Shea S, 2004, PEDIATRICS, V114, pE634, DOI 10.1542/peds.2003-0264-F
   SIMPSON GM, 1970, ACTA PSYCHIAT SCAND, P11
   SOVNER R, 1983, ARCH GEN PSYCHIAT, V40, P61
   STEINGARD R, 1987, J AM ACAD CHILD PSY, V26, P932, DOI 10.1097/00004583-198726060-00021
   Tohen M, 2007, AM J PSYCHIAT, V164, P1547, DOI 10.1176/appi.ajp.2007.06111932
   Tramontina S, 2009, J CLIN PSYCHIAT, V70, P756, DOI 10.4088/JCP.08m04726
   WING L, 1981, PSYCHOL MED, V11, P115, DOI 10.1017/S0033291700053332
   Wozniak J, 1997, J AM ACAD CHILD PSY, V36, P1552, DOI 10.1016/S0890-8567(09)66564-3
   Wozniak J, 1997, J AM ACAD CHILD ADOL, V36, P9
   Wozniak J, 2009, J CHILD ADOL PSYCHOP, V19, P539, DOI 10.1089/cap.2009.0042
   YOUNG RC, 1978, BRIT J PSYCHIAT, V133, P429, DOI 10.1192/bjp.133.5.429
   Youngstrom EA, 2002, J CLIN CHILD ADOLESC, V31, P567, DOI 10.1207/S15374424JCCP3104_15
NR 37
TC 24
Z9 25
U1 0
U2 13
PU WILEY
PI HOBOKEN
PA 111 RIVER ST, HOBOKEN 07030-5774, NJ USA
SN 1755-5930
EI 1755-5949
J9 CNS NEUROSCI THER
JI CNS Neurosci. Ther.
PY 2012
VL 18
IS 1
BP 28
EP 33
DI 10.1111/j.1755-5949.2010.00219.x
PG 6
WC Neurosciences; Pharmacology & Pharmacy
WE Science Citation Index Expanded (SCI-EXPANDED)
SC Neurosciences & Neurology; Pharmacology & Pharmacy
GA 881FR
UT WOS:000299468500005
PM 21114638
OA Green Published
DA 2025-08-11
ER

PT J
AU Murad, A
   Fritsch, A
   Bizet, É
   Schaal, C
AF Murad, Ayman
   Fritsch, Aurelie
   Bizet, Eric
   Schaal, Christian
TI Autism in adulthood: Diagnostic work-up and therapeutic issues
SO ANNALES MEDICO-PSYCHOLOGIQUES
LA French
DT Article
DE Asperger's syndrome; Autism; Autism spectrum disorders; Invasive
   developmental disorders; Social skills training
ID SPECTRUM; DISORDERS; MELATONIN; OXYTOCIN; BEHAVIOR
AB Diagnostic assessment of autism spectrum disorders includes psychiatric examination, semi-structured interviews as well as standardized tools. Work-up should allow to establish diagnosis and comorbidities and to evaluate the patient's skills and difficulties. Assessment should offer suggestions about the help that may be proposed to patients in the personal and social fields. In this article, we present the way our team carry on diagnostic assessment. Afterwards, we give a synopsis about the support mental health professionals can propose to adult patients with autism spectrum disorders. The main forms of support are fitting out patient's environment, emotion (especially anger and anxiety) management, social skills training, and medication. (C) 2014 Elsevier Masson SAS. All rights reserved.
C1 [Murad, Ayman; Fritsch, Aurelie; Bizet, Eric; Schaal, Christian] Ctr Hosp Rouffach, F-68000 Colmar, France.
RP Murad, A (corresponding author), Ctr Hosp Rouffach, Espace Autismes 68,13 Rue Charles Sandherr, F-68000 Colmar, France.
EM a.murad@ch-rouffach.fr
CR Andari E, 2010, P NATL ACAD SCI USA, V107, P4389, DOI 10.1073/pnas.0910249107
   Baghdadli A, 2002, ENCEPHALE, V28, P248
   Buitelaar JK, 2000, EUR CHILD ADOLES PSY, V9, P85
   Foxx RM, 2008, CHILD ADOL PSYCH CL, V17, P821, DOI 10.1016/j.chc.2008.06.007
   Fritsch A, 2009, ANN MED-PSYCHOL, V167, P299, DOI 10.1016/j.amp.2009.02.005
   Galli-Carminati G, 2009, SWISS MED WKLY, V139, P293, DOI smw-12342
   Ghaziuddin M., 2005, MENTAL HLTH ASPECTS
   Haute Autorite de sante, 2011, AUST AUTR TROUBL ENV
   Hollander E, 2003, NEUROPSYCHOPHARMACOL, V28, P193, DOI 10.1038/sj.npp.1300021
   Kraijer D, 2005, J AUTISM DEV DISORD, V35, P499, DOI 10.1007/s10803-005-5040-0
   Magerotte G, 2008, AMELIORER QUALITE VI, P85
   Matson JL, 2008, RES DEV DISABIL, V29, P537, DOI 10.1016/j.ridd.2007.09.006
   McDougle CJ, 1996, ARCH GEN PSYCHIAT, V53, P1001
   Murad A, 2012, ANN MED-PSYCHOL, V170, P494, DOI 10.1016/j.amp.2012.06.014
   Pavone L, 2005, NEUROLOGY AUTISM, P173
   Peeters E, 2006, APPROCHE PSYCHOL APP, V18, P30
   Sauvaget A, 2009, ANN MED-PSYCHOL, V167, P288
   Thivierge J, 2008, AMELIORER QUALITE VI, P15769
   Wasdell MB, 2008, J PINEAL RES, V44, P57, DOI 10.1111/j.1600-079X.2007.00528.x
   Weiner L, 2010, ANN MED-PSYCHOL, V168, P782, DOI 10.1016/j.amp.2010.09.016
   WILLEMSENSWINKELS SHN, 1995, ARCH GEN PSYCHIAT, V52, P766
   Zappella M, 2005, NEUROLOGY AUTISM, P201
NR 22
TC 1
Z9 1
U1 0
U2 12
PU MASSON EDITEUR
PI MOULINEAUX CEDEX 9
PA 21 STREET CAMILLE DESMOULINS, ISSY, 92789 MOULINEAUX CEDEX 9, FRANCE
SN 0003-4487
EI 1769-6631
J9 ANN MED-PSYCHOL
JI Ann. Med.-Psychol.
PD SEP
PY 2014
VL 172
IS 7
BP 587
EP 594
DI 10.1016/j.amp.2014.07.011
PG 8
WC Pharmacology & Pharmacy; Psychiatry; Psychology; Psychology,
   Multidisciplinary
WE Science Citation Index Expanded (SCI-EXPANDED)
SC Pharmacology & Pharmacy; Psychiatry; Psychology
GA AR1YD
UT WOS:000343379600019
DA 2025-08-11
ER

PT J
AU Güclü, O
   Hürmeydan, CE
AF Guclu, Oya
   Hurmeydan, Ceren Enustun
TI Being the Mother of a Special Child: Resilience and Marital Adjustment
   in Mothers of Children with Autism Spectrum Disorder
SO PSYCHIATRY AND CLINICAL PSYCHOPHARMACOLOGY
LA English
DT Article
ID RELATIONSHIP SATISFACTION; CAREGIVER STRESS; PARENTS; FAMILIES;
   DIAGNOSIS; STIGMA; ASD
AB Background: This study aims to examine the levels and the relationship between resilience and marital adjustment in mothers of a child diagnosed with autism spectrum disorder. Methods: Seventy mothers with a child diagnosed with autism spectrum disorder who have been followed up in the Child and Adolescent Psychiatry Outpatient Clinic of Bak & imath;rk & ouml;y Training and Research Hospital for Psychiatry Neurology and Neurosurgery and 74 mothers with a typically developing child to form the control group were included in the study. The Childhood Autism Rating Scale was applied to assess the severity of autism symptoms in children. Sociodemographic form, Beck Depression Scale and Beck Anxiety Scale were applied. The Psychological Resilience Scale for Adults was used to assess resilience. The Marital Adjustment Scale was applied to evaluate the participants' marital adjustment. Results: The level of resilience ( P < .001) and marital adjustment ( P = .002) in mothers of children with autism spectrum disorder were found to be lower when compared to mothers with a typically developing child. There is a negative correlation between the level of resilience and the severity of autism ( P = .002) ( r = -0.361). A positive correlation was found between marital adjustment resilience ( P < .001) ( r = 0.465). High levels of depressive symptoms ( P = .003), low marital adjustment ( P = .003), and low educational level were found to be predictive of low resilience ( P = .044). Conclusion: Taking advantage of the fact that resilience is a dynamic process, there is a need develop strategies to increase resilience in mothers of children with autism spectrum disorder, which will also give rise to individual and marital well-being.
C1 [Guclu, Oya] Basaksehir Cam & Sakura City Hosp, Dept Psychiat, Istanbul, Turkiye.
   [Hurmeydan, Ceren Enustun] Bakirkoy Res & Training Hosp Psychiat Neurol & Neu, Dept Psychiat, Istanbul, Turkiye.
C3 Istanbul Bakirkoy Mental Health & Neurology Training & Research Hospital
RP Güclü, O (corresponding author), Basaksehir Cam & Sakura City Hosp, Dept Psychiat, Istanbul, Turkiye.
EM oyaguclug@gmail.com
CR Athari P, 2013, INT J PSYCHOL RES, V6, P98, DOI 10.21500/20112084.691
   Basim HN, 2011, TURK PSIKIYATR DERG, V22, P104
   Bradley JM, 2017, J SOC PSYCHOL, V157, P588, DOI 10.1080/00224545.2016.1254592
   Chung JOK, 2021, PSYCHO-ONCOLOGY, V30, P194, DOI 10.1002/pon.5548
   Di Renzo M, 2022, J FAM ISSUES, V43, P2456, DOI 10.1177/0192513X211030735
   Friborg O, 2003, INT J METH PSYCH RES, V12, P65, DOI 10.1002/mpr.143
   Gagat-Matula A, 2022, INT J ENV RES PUB HE, V19, DOI 10.3390/ijerph191912372
   Gerstein ED, 2009, J INTELL DISABIL RES, V53, P981, DOI 10.1111/j.1365-2788.2009.01220.x
   Grant S, 2013, J INHERIT METAB DIS, V36, P281, DOI 10.1007/s10545-012-9558-y
   Greeff AP, 2010, EDUC TRAIN AUTISM DE, V45, P347
   Hartley SL, 2018, J CLIN CHILD ADOLESC, V47, pS88, DOI 10.1080/15374416.2016.1152552
   He BJ, 2022, HEALTHCARE-BASEL, V10, DOI 10.3390/healthcare10071227
   Iida N, 2018, NEUROPSYCH DIS TREAT, V14, P3355, DOI 10.2147/NDT.S188387
   Ilias K, 2018, FRONT PSYCHOL, V9, DOI 10.3389/fpsyg.2018.00280
   Kavaliotis P., 2017, Journal of Educational and Developmental Psychology, V7, P218, DOI DOI 10.5539/JEDP.V7N1P218
   Kavaliotis P., 2017, Journal of Educational and Developmental Psychology, V7, P188, DOI DOI 10.5539/JEDP.V7N1P188
   Kinnear SH, 2016, J AUTISM DEV DISORD, V46, P942, DOI 10.1007/s10803-015-2637-9
   Lai WW, 2014, REV J AUTISM DEV DIS, V1, P207, DOI 10.1007/s40489-014-0021-x
   Langley E, 2017, AUTISM RES, V10, P1259, DOI 10.1002/aur.1773
   LOCKE HJ, 1959, MARRIAGE FAM LIVING, V21, P251, DOI 10.2307/348022
   McGrew JH, 2014, RES AUTISM SPECT DIS, V8, P1373, DOI 10.1016/j.rasd.2014.07.011
   Mitchell C, 2014, J CHILD ADOLESC MENT, V26, P49, DOI 10.2989/17280583.2013.849606
   Plant KM, 2007, J INTELL DISABIL RES, V51, P109, DOI 10.1111/j.1365-2788.2006.00829.x
   Rutter M, 2012, DEV PSYCHOPATHOL, V24, P335, DOI 10.1017/S0954579412000028
   Saini M, 2015, RES AUTISM SPECT DIS, V17, P142, DOI 10.1016/j.rasd.2015.06.014
   Salleh NS, 2022, J MULTIDISCIP HEALTH, V15, P2053, DOI 10.2147/JMDH.S376869
   Sim A, 2016, RES AUTISM SPECT DIS, V31, P30, DOI 10.1016/j.rasd.2016.07.004
   Tutarel-Kislak S., 1999, PSIKIYATRI PSIKOLOJI, V7, P50
   Walsh F, 2003, FAM PROCESS, V42, P1, DOI 10.1111/j.1545-5300.2003.00001.x
   Yildiz Z, 2019, DIS '19
NR 30
TC 3
Z9 3
U1 2
U2 10
PU AVES
PI SISLI
PA BUYUKDERE CAD 105-9, MECIDIYEKOY, SISLI, ISTANBUL 34394, Turkiye
SN 2475-0573
EI 2475-0581
J9 PSYCHIAT CLIN PSYCH
JI Psychiatry Clin. Psychopharmacol.
PD MAR
PY 2024
VL 34
IS 1
DI 10.5152/pcp.2023.22592
PG 109
WC Pharmacology & Pharmacy; Psychiatry
WE Science Citation Index Expanded (SCI-EXPANDED)
SC Pharmacology & Pharmacy; Psychiatry
GA SV5P0
UT WOS:001237239800006
PM 38883886
OA Green Accepted, gold
DA 2025-08-11
ER

PT S
AU Smithson, J
   Mitchell, PB
AF Smithson, Jonathan
   Mitchell, Philip B.
BE Ray, SD
TI Antidepressants
SO WORLDWIDE YEARLY SURVEY OF NEW DATA IN ADVERSE DRUG REACTIONS
SE Side Effects of Drugs Annual
LA English
DT Article; Book Chapter
ID SEROTONIN REUPTAKE INHIBITORS; AUTISM SPECTRUM DISORDER; PERSISTENT
   PULMONARY-HYPERTENSION; HYPERACTIVITY DISORDER; NEONATAL OUTCOMES;
   ATTENTION-DEFICIT; 1ST TRIMESTER; RISK; ASSOCIATION; PREGNANCY
C1 [Smithson, Jonathan; Mitchell, Philip B.] Univ New South Wales, Sch Psychiat, Sydney, NSW, Australia.
   [Smithson, Jonathan; Mitchell, Philip B.] Black Dog Inst, Sydney, NSW, Australia.
C3 University of New South Wales Sydney; Black Dog Institute
RP Mitchell, PB (corresponding author), Univ New South Wales, Sch Psychiat, Sydney, NSW, Australia.; Mitchell, PB (corresponding author), Black Dog Inst, Sydney, NSW, Australia.
EM phil.mitchell@unsw.edu.au
CR Andalib S, 2017, EUR PSYCHIAT, V45, P161, DOI 10.1016/j.eurpsy.2017.06.001
   Becker C, 2017, OPHTHALMOLOGY, V124, P1635, DOI 10.1016/j.ophtha.2017.05.002
   Bérard A, 2017, BRIT J CLIN PHARMACO, V83, P1126, DOI 10.1111/bcp.13194
   Bérard A, 2017, BMJ OPEN, V7, DOI 10.1136/bmjopen-2016-013372
   Biffi A, 2017, EUR J CLIN PHARMACOL, V73, P487, DOI 10.1007/s00228-016-2187-x
   Boukhris T, 2017, PAEDIATR PERINAT EP, V31, P363, DOI 10.1111/ppe.12378
   Brown HK, 2017, JAMA-J AM MED ASSOC, V317, P1544, DOI 10.1001/jama.2017.3415
   Burcu M, 2017, JAMA PEDIATR, V171, P1200, DOI 10.1001/jamapediatrics.2017.2896
   Cantarutti A, 2017, PHARMACOEPIDEM DR S, V26, P1100, DOI 10.1002/pds.4242
   Castro VM, 2016, TRANSL PSYCHIAT, V6, DOI 10.1038/tp.2015.190
   Chan CH, 2017, J CLIN PSYCHIAT, V78, pE1006, DOI 10.4088/JCP.16m11123
   Chen HY, 2016, J CLIN PSYCHIAT, V77, pE692, DOI 10.4088/JCP.15m10038
   Chou PH, 2017, J AFFECT DISORDERS, V215, P237, DOI 10.1016/j.jad.2017.03.044
   Clements CC, 2015, MOL PSYCHIATR, V20, P727, DOI 10.1038/mp.2014.90
   Cox CA, 2016, J AM MED DIR ASSOC, V17, P1089, DOI 10.1016/j.jamda.2016.07.004
   Deidda A, 2017, PHARMACOL RES, V120, P294, DOI 10.1016/j.phrs.2017.04.010
   Gao SY, 2017, BRIT J CLIN PHARMACO, V83, P2134, DOI 10.1111/bcp.13321
   Gibson K, 2016, BMC PSYCHIATRY, V16, DOI 10.1186/s12888-016-0844-3
   Gibson K, 2014, INT J MENT HEALTH, V43, P81, DOI 10.2753/IMH0020-7411430105
   Goodwin GM, 2017, J AFFECT DISORDERS, V221, P31, DOI 10.1016/j.jad.2017.05.048
   Grigoriadis S, 2014, BMJ-BRIT MED J, V348, DOI 10.1136/bmj.f6932
   Heller HM, 2017, BMC PREGNANCY CHILDB, V17, DOI 10.1186/s12884-017-1334-4
   HUNG SC, 2017, TAIWAN J AM MED DIR, V18, P350, DOI DOI 10.1016/J.JAMDA.2016.12.003
   Huybrechts KF, 2015, JAMA-J AM MED ASSOC, V313, P2142, DOI 10.1001/jama.2015.5605
   Jarde A, 2016, JAMA PSYCHIAT, V73, P826, DOI 10.1001/jamapsychiatry.2016.0934
   Kaplan YC, 2016, REPROD TOXICOL, V66, P31, DOI 10.1016/j.reprotox.2016.09.013
   Kaplan YC, 2017, BRIT J CLIN PHARMACO, V83, P2798, DOI 10.1111/bcp.13382
   Laporte S, 2017, PHARMACOL RES, V118, P19, DOI 10.1016/j.phrs.2016.08.017
   Laugesen K, 2013, BMJ OPEN, V3, DOI 10.1136/bmjopen-2013-003507
   Leach Michael J, 2017, Drugs Real World Outcomes, V4, P247, DOI 10.1007/s40801-017-0120-y
   Li YZ, 2017, PLOS ONE, V12, DOI 10.1371/journal.pone.0174003
   Lin HF, 2017, EUR J CLIN PHARMACOL, V73, P1615, DOI 10.1007/s00228-017-2328-x
   Liu XQ, 2017, BMJ-BRIT MED J, V358, DOI 10.1136/bmj.j3668
   Lupattelli A, 2017, PHARMACOEPIDEM DR S, V26, P1266, DOI 10.1002/pds.4286
   Macri JC, 2017, AM J GERIAT PSYCHIAT, V25, P1326, DOI 10.1016/j.jagp.2017.08.014
   Man KKC, 2017, BMJ-BRIT MED J, V357, DOI 10.1136/bmj.j2350
   Mezzacappa A, 2017, JAMA PEDIATR, V171, P555, DOI 10.1001/jamapediatrics.2017.0124
   Moncrieff J, 2015, WORLD PSYCHIATRY, V14, P302, DOI 10.1002/wps.20243
   Parkin L, 2017, J AM HEART ASSOC, V6, DOI 10.1161/JAHA.116.005316
   Price J, 2012, J AFFECT DISORDERS, V140, P66, DOI 10.1016/j.jad.2012.01.030
   Price J, 2009, BRIT J PSYCHIAT, V195, P211, DOI 10.1192/bjp.bp.108.051110
   Qiu CF, 2009, AM J HYPERTENS, V22, P397, DOI 10.1038/ajh.2008.366
   Quach L, 2013, J GERONTOL A-BIOL, V68, P1575, DOI 10.1093/gerona/glt084
   Rai D, 2017, BMJ-BRIT MED J, V358, DOI 10.1136/bmj.j2811
   Read J, 2014, PSYCHIAT RES, V216, P67, DOI 10.1016/j.psychres.2014.01.042
   Renoux C, 2017, JAMA NEUROL, V74, P173, DOI 10.1001/jamaneurol.2016.4529
   Ross LE, 2013, JAMA PSYCHIAT, V70, P436, DOI 10.1001/jamapsychiatry.2013.684
   Sansone Randy A, 2010, Psychiatry (Edgmont), V7, P14
   Shen ZQ, 2017, BRIT J CLIN PHARMACO, V83, P909, DOI 10.1111/bcp.13161
   Sinha P, 2017, ASIAN J PSYCHIATR, V29, P148, DOI 10.1016/j.ajp.2017.06.003
   Smithson J, 2017, SIDE EFFECTS DRUGS A, V39, P9
   Smithson J, 2015, Side effects of drugs annual, V37, P15, DOI [10.1016/bs.seda.2015.06.013, DOI 10.1016/BS.SEDA.2015.06.013]
   Smithson J, 2016, SIDE EFFECT, V38, P11, DOI 10.1016/bs.seda.2016.07.010
   Sujan AC, 2017, JAMA-J AM MED ASSOC, V317, P1553, DOI 10.1001/jama.2017.3413
   Uguz F, 2017, J CLIN PSYCHOPHARM, V37, P72, DOI 10.1097/JCP.0000000000000618
   Vigod SN, 2017, JAMA-J AM MED ASSOC, V318, P665, DOI 10.1001/jama.2017.8643
   Viktorin A, 2017, PSYCHOL MED, V47, P2787, DOI 10.1017/S0033291717001301
   Wei YJ, 2017, J GERONTOL A-BIOL, V72, P695, DOI 10.1093/gerona/glw095
   Wu CS, 2017, J CLIN PSYCHIAT, V78, pE1226, DOI 10.4088/JCP.16m11377
   Wu CS, 2017, J PSYCHIATR RES, V94, P7, DOI 10.1016/j.jpsychires.2017.06.001
   Zhang TN, 2017, SCI REP-UK, V7, P1, DOI [10.1038/srep43085, 10.1038/s41598-017-07778-5]
NR 61
TC 2
Z9 2
U1 0
U2 0
PU ELSEVIER SCIENCE BV
PI AMSTERDAM
PA SARA BURGERHARTSTRAAT 25, PO BOX 211, 1000 AE AMSTERDAM, NETHERLANDS
SN 0378-6080
BN 978-0-44-464120-5; 978-0-444-64119-9
J9 SIDE EFFECT
JI Side Eff. Drug Annu.
PY 2018
VL 40
BP 11
EP 20
DI 10.1016/bs.seda.2018.08.009
PG 10
WC Pharmacology & Pharmacy; Toxicology
WE Book Citation Index – Science (BKCI-S)
SC Pharmacology & Pharmacy; Toxicology
GA BN0GI
UT WOS:000472821800004
DA 2025-08-11
ER

PT J
AU Ohi, K
   Nishizawa, D
   Shimada, T
   Kataoka, Y
   Hasegawa, J
   Shioiri, T
   Kawasaki, Y
   Hashimoto, R
   Ikeda, K
AF Ohi, Kazutaka
   Nishizawa, Daisuke
   Shimada, Takamitsu
   Kataoka, Yuzuru
   Hasegawa, Junko
   Shioiri, Toshiki
   Kawasaki, Yasuhiro
   Hashimoto, Ryota
   Ikeda, Kazutaka
TI Polygenetic Risk Scores for Major Psychiatric Disorders Among
   Schizophrenia Patients, Their First-Degree Relatives, and Healthy
   Participants
SO INTERNATIONAL JOURNAL OF NEUROPSYCHOPHARMACOLOGY
LA English
DT Article
DE schizophrenia; bipolar disorder; autism spectrum disorder; first-degree
   relative; polygenic risk score; GWAS
ID GENOME-WIDE ASSOCIATION; BIPOLAR DISORDER; COMMUNICATION; OVERLAP;
   AUTISM; LOCI
AB Background: The genetic etiology of schizophrenia (SCZ) overlaps with that of other major psychiatric disorders in samples of European ancestry. The present study investigated transethnic polygenetic features shared between Japanese SCZ or their unaffected first-degree relatives and European patients with major psychiatric disorders by conducting polygenic risk score (PRS) analyses.
   Methods: To calculate PRSs for 5 psychiatric disorders (SCZ, bipolar disorder [BIP], major depressive disorder, autism spectrum disorder, and attention-deficit/hyperactivity disorder) and PRSs differentiating SCZ from BIP, we utilized large-scale European genome-wide association study (GWAS) datasets as discovery samples. PRSs derived from these GWASs were calculated for 335 Japanese target participants [SCZ patients, FRs, and healthy controls (HCs)]. We took these PRSs based on GWASs of European psychiatric disorders and investigated their effect on risk in Japanese SCZ patients and unaffected first-degree relatives.
   Results: The PRSs obtained from European SCZ and BIP patients were higher in Japanese SCZ patients than in HCs. Furthermore, PRSs differentiating SCZ patients from European BIP patients were higher in Japanese SCZ patients than in HCs. Interestingly, PRSs related to European autism spectrum disorder were lower in Japanese first-degree relatives than in HCs or SCZ patients. The PRSs of autism spectrum disorder were positively correlated with a young onset age of SCZ.
   Conclusions: These findings suggest that polygenic factors related to European SCZ and BIP and the polygenic components differentiating SCZ from BIP can transethnically contribute to SCZ risk in Japanese people. Furthermore, we suggest that reduced levels of an ASD-related genetic factor in unaffected first-degree relatives may help protect against SCZ development.
C1 [Ohi, Kazutaka; Shimada, Takamitsu; Kataoka, Yuzuru; Kawasaki, Yasuhiro] Kanazawa Med Univ, Dept Neuropsychiat, 1-1 Daigaku, Uchinada, Ishikawa 9200293, Japan.
   [Ohi, Kazutaka] Kanazawa Med Univ, Med Res Inst, 1-1 Daigaku, Uchinada, Ishikawa 9200293, Japan.
   [Ohi, Kazutaka] Kanazawa Med Univ, Dept Gen Internal Med, Uchinada, Ishikawa, Japan.
   [Ohi, Kazutaka; Shioiri, Toshiki] Gifu Univ, Grad Sch Med, Dept Psychiat & Psychotherapy, Gifu, Japan.
   [Nishizawa, Daisuke; Hasegawa, Junko; Ikeda, Kazutaka] Tokyo Metropolitan Inst Med Sci, Addict Subst Project, Tokyo, Japan.
   [Hashimoto, Ryota] Natl Ctr Neurol & Psychiat, Dept Pathol Mental Dis, Natl Inst Mental Hlth, Tokyo, Japan.
   [Hashimoto, Ryota] Osaka Univ, Mol Res Ctr Childrens Mental Dev, United Grad Sch Child Dev, Suita, Osaka, Japan.
C3 Kanazawa Medical University; Kanazawa Medical University; Kanazawa
   Medical University; Gifu University; Tokyo Metropolitan Institute of
   Medical Science; National Center for Neurology & Psychiatry - Japan;
   University of Osaka
RP Ohi, K (corresponding author), Kanazawa Med Univ, Dept Neuropsychiat, 1-1 Daigaku, Uchinada, Ishikawa 9200293, Japan.; Ohi, K (corresponding author), Kanazawa Med Univ, Med Res Inst, 1-1 Daigaku, Uchinada, Ishikawa 9200293, Japan.
EM ohi@kanazawa-med.ac.jp
RI Ohi, Kazutaka/J-7851-2019; Hashimoto, Ryota/P-8572-2014; Nishizawa,
   Daisuke/G-6933-2013; Hashimoto, Ryota/AAE-3200-2019
OI Hashimoto, Ryota/0000-0002-5941-4238; Ohi, Kazutaka/0000-0001-9577-9640
FU Japan Society for the Promotion of Science [19K08081, 16K19784]; Uehara
   Memorial Foundation; Takeda Science Foundation; YOKOYAMA Foundation for
   Clinical Pharmacology [YRY-1807]; Smoking Research Foundation; Kanazawa
   Medical University [K2017-8, K2018-16, K2018-17, S2017-3, S2018-5];
   Grants-in-Aid for Scientific Research [19K08081, 20H03611, 16K19784]
   Funding Source: KAKEN
FX We thank all individuals who participated in this study. This work was
   supported by Grants-in-Aid for Scientific Research (C) (19K08081) and
   Young Scientists (B) (16K19784) from the Japan Society for the Promotion
   of Science, a grant from the Uehara Memorial Foundation, a grant from
   the Takeda Science Foundation, a grant from the YOKOYAMA Foundation for
   Clinical Pharmacology (YRY-1807), a grant from the Smoking Research
   Foundation, and a Grant for Assist KAKEN (K2017-8, K2018-16, and
   K2018-17) and Promoted Research (S2017-3 and S2018-5) from Kanazawa
   Medical University.
CR Ahn K, 2016, MOL PSYCHIATR, V21, P94, DOI 10.1038/mp.2014.158
   [Anonymous], 2015, Nature, V526, P68, DOI DOI 10.1038/NATURE15393
   Cardno AG, 2000, AM J MED GENET, V97, P12, DOI 10.1002/(SICI)1096-8628(200021)97:1<12::AID-AJMG3>3.3.CO;2-L
   Cortabitarte AD, 2017, AM J MED GENET B, V174, P390, DOI 10.1002/ajmg.b.32528
   Demontis D, 2019, NAT GENET, V51, P63, DOI 10.1038/s41588-018-0269-7
   Dudbridge F, 2013, PLOS GENET, V9, DOI 10.1371/journal.pgen.1003348
   Forsyth JK, 2020, CHILD ADOL PSYCH CL, V29, P157, DOI 10.1016/j.chc.2019.08.007
   Green MF, 2006, J CLIN PSYCHIAT, V67, P3, DOI 10.4088/JCP.1006e12
   Grove J, 2019, NAT GENET, V51, P431, DOI 10.1038/s41588-019-0344-8
   Hill SK, 2013, AM J PSYCHIAT, V170, P1275, DOI 10.1176/appi.ajp.2013.12101298
   Ikeda M, 2019, SCHIZOPHRENIA BULL, V45, P824, DOI 10.1093/schbul/sby140
   Ikeda M, 2018, PSYCHIAT CLIN NEUROS, V72, P52, DOI 10.1111/pcn.12611
   Kushima I, 2018, CELL REP, V24, P2838, DOI 10.1016/j.celrep.2018.08.022
   Moreno-De-Luca D, 2010, AM J HUM GENET, V87, P618, DOI 10.1016/j.ajhg.2010.10.004
   Nishizawa D, 2014, MOL PSYCHIATR, V19, P55, DOI 10.1038/mp.2012.164
   O'Connell J, 2014, PLOS GENET, V10, DOI 10.1371/journal.pgen.1004234
   Ohi K, 2016, EUR PSYCHIAT, V35, P25, DOI 10.1016/j.eurpsy.2016.02.002
   Ohi K, 2019, EUR NEUROPSYCHOPHARM, V29, P653, DOI 10.1016/j.euroneuro.2019.03.003
   Ohi K, 2019, INT J NEUROPSYCHOPH, V22, P19, DOI 10.1093/ijnp/pyy061
   Ohi K, 2019, EUR ARCH PSY CLIN N, V269, P517, DOI 10.1007/s00406-018-0903-5
   Ohi K, 2017, NEUROIMAGE-CLIN, V16, P248, DOI 10.1016/j.nicl.2017.08.008
   Ohi K, 2017, SCI REP-UK, V7, DOI 10.1038/srep44268
   Ohi K, 2016, SCHIZOPHR RES, V175, P226, DOI 10.1016/j.schres.2016.04.009
   Pardiñas AF, 2018, NAT GENET, V50, P381, DOI 10.1038/s41588-018-0059-2
   Purcell SM, 2009, NATURE, V460, P748, DOI 10.1038/nature08185
   Ranlund S, 2018, AM J MED GENET B, V177, P21, DOI 10.1002/ajmg.b.32581
   Ripke S, 2014, NATURE, V511, P421, DOI 10.1038/nature13595
   Ruderfer DM, 2018, CELL, V173, P1705, DOI 10.1016/j.cell.2018.05.046
   Smoller JW, 2013, LANCET, V381, P1371, DOI 10.1016/S0140-6736(12)62129-1
   St Pourcain B, 2018, MOL PSYCHIATR, V23, P263, DOI 10.1038/mp.2016.198
   Stahl EA, 2019, NAT GENET, V51, P793, DOI 10.1038/s41588-019-0397-8
   Sullivan PF, 2003, ARCH GEN PSYCHIAT, V60, P1187, DOI 10.1001/archpsyc.60.12.1187
   Taniguchi S, 2020, PSYCHIAT CLIN NEUROS, V74, P35, DOI 10.1111/pcn.12926
   Toulopoulou T, 2019, BRAIN, V142, P471, DOI 10.1093/brain/awy279
   Toulopoulou T, 2010, ARCH GEN PSYCHIAT, V67, P905, DOI 10.1001/archgenpsychiatry.2010.99
   Tsuang M, 2000, BIOL PSYCHIAT, V47, P210, DOI 10.1016/S0006-3223(99)00289-9
   Wen Y, 2019, SCHIZOPHRENIA BULL, V45, P709, DOI 10.1093/schbul/sby080
   Wray NR, 2018, NAT GENET, V50, P668, DOI 10.1038/s41588-018-0090-3
   Yasuyama T, 2017, PSYCHIAT RES, V249, P30, DOI 10.1016/j.psychres.2016.12.053
NR 39
TC 23
Z9 24
U1 2
U2 5
PU OXFORD UNIV PRESS
PI OXFORD
PA GREAT CLARENDON ST, OXFORD OX2 6DP, ENGLAND
SN 1461-1457
EI 1469-5111
J9 INT J NEUROPSYCHOPH
JI Int. J. Neuropsychopharmacol.
PD MAR
PY 2020
VL 23
IS 3
BP 157
EP 164
DI 10.1093/ijnp/pyz073
PG 8
WC Clinical Neurology; Neurosciences; Pharmacology & Pharmacy; Psychiatry
WE Science Citation Index Expanded (SCI-EXPANDED); Social Science Citation Index (SSCI)
SC Neurosciences & Neurology; Pharmacology & Pharmacy; Psychiatry
GA LT9TX
UT WOS:000537409100003
PM 31900488
OA Green Published, gold
DA 2025-08-11
ER

PT J
AU Burket, JA
   Benson, AD
   Tang, AH
   Deutsch, SI
AF Burket, Jessica A.
   Benson, Andrew D.
   Tang, Amy H.
   Deutsch, Stephen I.
TI NMDA receptor activation regulates sociability by its effect on mTOR
   signaling activity
SO PROGRESS IN NEURO-PSYCHOPHARMACOLOGY & BIOLOGICAL PSYCHIATRY
LA English
DT Article
DE D-Cycloserine; mTOR; NMDA receptor; Sociability; Tuberous sclerosis
ID AUTISM SPECTRUM DISORDERS; CYCLOSERINE IMPROVES SOCIABILITY;
   POSTTRAUMATIC-STRESS-DISORDER; TYROSINE-PHOSPHATASE STEP; MOUSE STRAINS
   DIFFER; FRAGILE-X-SYNDROME; BTBR-T+TF/J MICE; TUBEROUS SCLEROSIS;
   SOCIAL-BEHAVIOR; BALB/C MOUSE
AB Tuberous Sclerosis Complex is one example of a syndromic form of autism spectrum disorder associated with disinhibited activity of mTORC1 in neurons (e.g., cerebellar Purkinje cells). mTORC1 is a complex protein possessing serine/threonine kinase activity and a key downstream molecule in a signaling cascade beginning at the cell surface with the transduction of neurotransmitters (e.g., glutamate and acetylcholine) and nerve growth factors (e.g., Brain-Derived Neurotrophic Factor). Interestingly, the severity of the intellectual disability in Tuberous Sclerosis Complex may relate more to this metabolic disturbance (i.e., overactivity of mTOR signaling) than the density of cortical tubers. Several recent reports showed that rapamycin, an inhibitor of mTORC1, improved sociability and other symptoms in mouse models of Tuberous Sclerosis Complex and autism spectrum disorder, consistent with mTORC1 overactivity playing an important pathogenic role. NMDA receptor activation may also dampen mTORC1 activity by at least two possible mechanisms: regulating intraneuronal accumulation of arginine and the phosphorylation status of a specific extracellular signal regulating kinase (i.e., ERK1/2), both of which are "drivers" of mTORC1 activity. Conceivably, the prosocial effects of targeting the NMDA receptor with agonists in mouse models of autism spectrum disorders result from their ability to dampen mTORC1 activity in neurons. Strategies for dampening mTORC1 overactivity by NMDA receptor activation may be preferred to its direct inhibition in chronic neurodevelopmental disorders, such as autism spectrum disorders. (C) 2015 Elsevier Inc. All rights reserved.
C1 [Burket, Jessica A.; Benson, Andrew D.; Deutsch, Stephen I.] Eastern Virginia Med Sch, Dept Psychiat & Behav Sci, Norfolk, VA 23501 USA.
   [Tang, Amy H.] Eastern Virginia Med Sch, Dept Microbiol & Mol Cell Biol, Norfolk, VA 23501 USA.
C3 Eastern Virginia Medical School; Eastern Virginia Medical School
RP Deutsch, SI (corresponding author), Dept Psychiat & Behav Sci, 825 Fairfax Ave,Suite 710, Norfolk, VA 23507 USA.
EM deutscsi@evms.edu
RI Tang, Amy/L-3226-2016
OI Tang, Amy/0000-0002-5772-2878; Burket, Jessica/0000-0002-1260-4747
FU Virginia's Commonwealth Health Research Board; Office of the Dean of
   Eastern Virginia Medical School
FX The authors acknowledge the support they received from grant funding
   from Virginia's Commonwealth Health Research Board. The authors also
   acknowledge the support they received from the Office of the Dean of
   Eastern Virginia Medical School.
CR Benson AD, 2013, BRAIN RES BULL, V99, P95, DOI 10.1016/j.brainresbull.2013.10.006
   Billingslea EN, 2014, NEUROPSYCHOPHARMACOL, V39, P1603, DOI 10.1038/npp.2014.7
   Brodkin ES, 2008, BEHAV NEUROSCI, V122, P483, DOI 10.1037/0735-7044.122.2.483
   Brodkin ES, 2007, BEHAV BRAIN RES, V176, P53, DOI 10.1016/j.bbr.2006.06.025
   Burket JA, 2014, BRAIN RES BULL, V100, P70, DOI 10.1016/j.brainresbull.2013.11.005
   Burket JA, 2013, BRAIN RES BULL, V96, P62, DOI 10.1016/j.brainresbull.2013.05.003
   Burket JA, 2010, BRAIN RES BULL, V83, P337, DOI 10.1016/j.brainresbull.2010.08.014
   Burket JA, 2010, BRAIN RES BULL, V83, P255, DOI 10.1016/j.brainresbull.2010.07.006
   Buxbaum J.D., 2012, The neuroscience of autism spectrum disorders, V1st
   Cambiaghi M, 2013, NEUROPHARMACOLOGY, V67, P1, DOI 10.1016/j.neuropharm.2012.11.003
   Canitano R, 2014, FRONT PEDIATR, V2, DOI 10.3389/fped.2014.00061
   Crino PB, 2011, TRENDS MOL MED, V17, P734, DOI 10.1016/j.molmed.2011.07.008
   Cuscó I, 2009, HUM MOL GENET, V18, P1795, DOI 10.1093/hmg/ddp092
   de Kleine RA, 2014, J PSYCHIATR RES, V48, P40, DOI 10.1016/j.jpsychires.2013.10.008
   Deutsch SI, 1997, PHARMACOL BIOCHEM BE, V57, P315, DOI 10.1016/S0091-3057(96)00347-4
   Deutsch SI, 1998, CLIN NEUROPHARMACOL, V21, P255
   Deutsch SI, 2011, COMPR BOOK AUTISM SP
   Deutsch SI, 2012, BRAIN RES, V1439, P96, DOI 10.1016/j.brainres.2011.12.040
   Deutsch SI, 2011, BRAIN RES BULL, V84, P8, DOI 10.1016/j.brainresbull.2010.10.006
   Difede J, 2014, NEUROPSYCHOPHARMACOL, V39, P1052, DOI 10.1038/npp.2013.317
   Ehninger D, 2013, NEUROPHARMACOLOGY, V68, P97, DOI 10.1016/j.neuropharm.2012.05.015
   Ehninger D, 2011, TRENDS MOL MED, V17, P78, DOI 10.1016/j.molmed.2010.10.002
   Fitzpatrick CJ, 2011, FRONT NEUROANAT, V5, DOI 10.3389/fnana.2011.00047
   Garg S, 2014, J AUTISM DEV DISORD, V5
   Goff DC, 2012, SCHIZOPHRENIA BULL, V38, P936, DOI 10.1093/schbul/sbs012
   Goff DC, 2008, SCHIZOPHR RES, V106, P320, DOI 10.1016/j.schres.2008.08.012
   Halene TB, 2009, GENES BRAIN BEHAV, V8, P661, DOI 10.1111/j.1601-183X.2009.00504.x
   Hoeffer CA, 2010, TRENDS NEUROSCI, V33, P67, DOI 10.1016/j.tins.2009.11.003
   Huang YF, 2007, J NEUROSCI, V27, P449, DOI 10.1523/JNEUROSCI.4489-06.2007
   Jacome LF, 2011, AUTISM RES, V4, P393, DOI 10.1002/aur.218
   Jacome LF, 2011, BRAIN RES BULL, V85, P141, DOI 10.1016/j.brainresbull.2011.03.004
   Jacome LF, 2011, BRAIN RES BULL, V84, P12, DOI 10.1016/j.brainresbull.2010.10.010
   Jasien Joan M, 2014, Front Aging Neurosci, V6, P225, DOI 10.3389/fnagi.2014.00225
   Kim E, 2014, ELIFE, V3, DOI 10.7554/eLife.05151
   Labrie V, 2008, PSYCHOPHARMACOLOGY, V200, P217, DOI 10.1007/s00213-008-1196-6
   Levitt P, 2009, J CLIN INVEST, V119, P747, DOI 10.1172/JCI37934
   MCALLISTER KH, 1994, PSYCHOPHARMACOLOGY, V116, P317, DOI 10.1007/BF02245335
   McFarlane HG, 2008, GENES BRAIN BEHAV, V7, P152, DOI 10.1111/j.1601-183X.2007.00330.x
   Meikle L, 2008, J NEUROSCI, V28, P5422, DOI 10.1523/JNEUROSCI.0955-08.2008
   Meikle L, 2007, J NEUROSCI, V27, P5546, DOI 10.1523/JNEUROSCI.5540-06.2007
   Milian MJ, 2014, EUR NEUROPSYCHOPHARM, V24, P645, DOI 10.1016/j.euroneuro.2014.03.008
   Millan MJ, 2005, PSYCHOPHARMACOLOGY, V179, P30, DOI 10.1007/s00213-005-2199-1
   Paul S, 2003, NAT NEUROSCI, V6, P34, DOI 10.1038/nn989
   Paul S, 2010, J NEUROCHEM, V114, P1107, DOI 10.1111/j.1471-4159.2010.06835.x
   Peça J, 2012, CURR OPIN NEUROBIOL, V22, P866, DOI 10.1016/j.conb.2012.02.015
   Sahin M, 2012, CURR OPIN NEUROBIOL, V22, P895, DOI 10.1016/j.conb.2012.04.008
   Scheeringa MS, 2014, J CHILD ADOL PSYCHOP, V24, P69, DOI 10.1089/cap.2013.0106
   Sharma A, 2010, J NEUROSCI, V30, P694, DOI 10.1523/JNEUROSCI.3696-09.2010
   Silverman JL, 2010, NEUROPSYCHOPHARMACOL, V35, P976, DOI 10.1038/npp.2009.201
   Talos DM, 2012, PLOS ONE, V7, DOI 10.1371/journal.pone.0035885
   Tsai PT, 2012, NATURE, V488, P647, DOI 10.1038/nature11310
   Urbano M, 2014, CLIN NEUROPHARMACOL, V37, P69, DOI 10.1097/WNF.0000000000000033
   Urbano MR, 2015, J NEUROPSYC IN PRESS
   Veenstra-VanderWeele J, 2004, ANNU REV GENOM HUM G, V5, P379, DOI 10.1146/annurev.genom.5.061903.180050
   Wilhelm S, 2008, AM J PSYCHIAT, V165, P335, DOI 10.1176/appi.ajp.2007.07050776
   Wöhr M, 2011, GENES BRAIN BEHAV, V10, P35, DOI 10.1111/j.1601-183X.2010.00582.x
   Won H, 2012, NATURE, V486, P261, DOI 10.1038/nature11208
   Yang M, 2007, INT J DEV NEUROSCI, V25, P515, DOI 10.1016/j.ijdevneu.2007.09.008
NR 58
TC 47
Z9 48
U1 0
U2 22
PU PERGAMON-ELSEVIER SCIENCE LTD
PI OXFORD
PA THE BOULEVARD, LANGFORD LANE, KIDLINGTON, OXFORD OX5 1GB, ENGLAND
SN 0278-5846
EI 1878-4216
J9 PROG NEURO-PSYCHOPH
JI Prog. Neuro-Psychopharmacol. Biol. Psychiatry
PD JUL 3
PY 2015
VL 60
BP 60
EP 65
DI 10.1016/j.pnpbp.2015.02.009
PG 6
WC Clinical Neurology; Neurosciences; Pharmacology & Pharmacy; Psychiatry
WE Science Citation Index Expanded (SCI-EXPANDED)
SC Neurosciences & Neurology; Pharmacology & Pharmacy; Psychiatry
GA CH4ST
UT WOS:000354023900007
PM 25703582
OA Green Accepted
DA 2025-08-11
ER

PT J
AU Al Sagheer, T
   Haida, O
   Balbous, A
   Francheteau, M
   Matas, E
   Fernagut, PO
   Jaber, M
AF Al Sagheer, Tareq
   Haida, Obelia
   Balbous, Anais
   Francheteau, Maureen
   Matas, Emmanuel
   Fernagut, Pierre-Olivier
   Jaber, Mohamed
TI Motor Impairments Correlate with Social Deficits and Restricted Neuronal
   Loss in an Environmental Model of Autism
SO INTERNATIONAL JOURNAL OF NEUROPSYCHOPHARMACOLOGY
LA English
DT Article
DE valproic acid; cerebellum; motor cortex; gait; Purkinje cells
ID VALPROIC ACID; SPECTRUM DISORDERS; PRENATAL EXPOSURE; CHILDREN;
   BEHAVIOR; MICE; MOUSE; DIFFERENTIATION; IDENTIFICATION; ABNORMALITIES
AB Background: Motor impairments are amongst the earliest and most consistent signs of autism spectrum disorders but are not used as diagnostic criteria. In addition, the relationship between motor and cognitive impairments and their respective neural substrates remain unknown.
   Methods: Here, we aimed at determining whether a well-acknowledged animal model of autism spectrum disorders, the valproic acid model, displays motor impairments and whether they may correlate with social deficits and neuronal loss within motor brain areas. For this, pregnant female mice (C57BL/6J) received valproic acid (450 mg/kg) at embryonic day 12.5 and offspring underwent a battery of behavioral analyses before being killed for histological correlates in motor cortex, nigrostriatal pathway, and cerebellum.
   Results: We show that while valproic acid male mice show both social and motor impairments, female mice only show motor impairments. Prenatal valproic acid exposure induces specific cell loss within the motor cortex and cerebellum and that is of higher magnitude in males than in females. Finally, we demonstrate that motor dysfunction correlates with reduced social behavior and that motor and social deficits both correlate with a loss of Purkinje cells within the Crus I cerebellar area.
   Conclusions: Our results suggest that motor dysfunction could contribute to social and communication deficits in autism spectrum disorders and that motor and social deficits may share common neuronal substrates in the cerebellum. A systematic assessment of motor function in autism spectrum disorders may potentially help the quantitative diagnosis of autism spectrum disorders and strategies aimed at improving motor behavior may provide a global therapeutic benefit.
C1 [Al Sagheer, Tareq; Haida, Obelia; Balbous, Anais; Francheteau, Maureen; Matas, Emmanuel; Fernagut, Pierre-Olivier; Jaber, Mohamed] Univ Poitiers, Expt & Clin Neurosci Lab, INSERM, U1084, Poitiers, France.
   [Balbous, Anais; Jaber, Mohamed] CHU Poitiers, Poitiers, France.
   [Fernagut, Pierre-Olivier] Univ Bordeaux, Inst Malad Neurodegenerat, UMR 5293, Bordeaux, France.
   [Fernagut, Pierre-Olivier] Inst Malad Neurodegenerat, CNRS, UMR 5293, Bordeaux, France.
C3 Universite de Poitiers; Institut National de la Sante et de la Recherche
   Medicale (Inserm); Universite de Poitiers; CHU Poitiers; Universite de
   Bordeaux; Centre National de la Recherche Scientifique (CNRS); CNRS -
   National Institute for Biology (INSB); Centre National de la Recherche
   Scientifique (CNRS); CNRS - National Institute for Biology (INSB);
   Universite de Bordeaux
RP Jaber, M (corresponding author), Univ Poitiers, LNEC, INSERM, U1084, Batiment B36,1 Rue Georges Bonnet,BP 633, F-86073 Poitiers 9, France.
EM mohamed.jaber@univ-poitiers.fr
RI SAGHEER, Tareq/ABG-2752-2020; Fernagut, Pierre-Olivier/JZT-4103-2024;
   JABER, Mohamed/IQW-5358-2023
OI Jaber, Mohamed/0000-0003-2536-1913; AL SAGHEER,
   Tareq/0000-0002-6766-8051; 
FU Fondation pour la Recherche Medicale; Association of Specialization and
   Scientific Guidance (Lebanon); Institut National de la Sante et de la
   Recherche Medicale (INSERM); region Poitou-Charentes
FX This work was supported by grants from the Fondation pour la Recherche
   Medicale. T.A.S. was awarded a scholarship from the Association of
   Specialization and Scientific Guidance (Lebanon). O.H. was supported by
   a fellowship from the Institut National de la Sante et de la Recherche
   Medicale (INSERM) and the region Poitou-Charentes. The University of
   Poitiers and INSERM provided infrastructural support. The funders had no
   role in study design, data collection and analysis, decision to publish,
   or preparation of the manuscript.
CR [Anonymous], HLTH US 2014 SPEC FE
   [Anonymous], 2013, DIAGN STAT MAN MENT, DOI DOI 10.1176/APPI.BOOKS.9780890425596.744053
   Arndt TL, 2005, INT J DEV NEUROSCI, V23, P189, DOI 10.1016/j.ijdevneu.2004.11.001
   Asperger H, 1944, ARCH PSYCHIAT NERVEN, V117, P76, DOI 10.1007/BF01837709
   Bailey A, 1998, BRAIN, V121, P889, DOI 10.1093/brain/121.5.889
   Bhat AN, 2012, INFANT BEHAV DEV, V35, P838, DOI 10.1016/j.infbeh.2012.07.019
   Bostan AC, 2010, P NATL ACAD SCI USA, V107, P8452, DOI 10.1073/pnas.1000496107
   Castro K, 2017, NUTR NEUROSCI, V20, P343, DOI [10.1080/1028415X.2015.1133029, 10.1080/1028415x.2015.1133029]
   CHRISTIANSON AL, 1994, DEV MED CHILD NEUROL, V36, P361
   COURCHESNE E, 1994, AM J ROENTGENOL, V162, P123, DOI 10.2214/ajr.162.1.8273650
   Esposito G, 2009, BRAIN DEV-JPN, V31, P131, DOI 10.1016/j.braindev.2008.04.005
   Fatemi SH, 2012, CEREBELLUM, V11, P777, DOI 10.1007/s12311-012-0355-9
   Fleming SM, 2013, JOVE-J VIS EXP, DOI 10.3791/50303
   Fleming SM, 2004, J NEUROSCI, V24, P9434, DOI 10.1523/JNEUROSCI.3080-04.2004
   Franklin BJ., 2008, The Mouse Brain in Stereotaxic Coordinates, V3rd
   Gandal MJ, 2010, BIOL PSYCHIAT, V68, P1100, DOI 10.1016/j.biopsych.2010.09.031
   Iijima Y, 2016, SCI REP-UK, V6, DOI 10.1038/srep27400
   Kalueff AV, 2016, NAT REV NEUROSCI, V17, P45, DOI 10.1038/nrn.2015.8
   Kanner L, 1943, NERV CHILD, V2, P217
   Karmel BZ, 2010, PEDIATRICS, V126, P457, DOI 10.1542/peds.2009-2680
   Kataoka S, 2013, INT J NEUROPSYCHOPH, V16, P91, DOI 10.1017/S1461145711001714
   Kaur M, 2018, RES DEV DISABIL, V72, P79, DOI 10.1016/j.ridd.2017.10.025
   Kelly RM, 2003, J NEUROSCI, V23, P8432
   Kim JW, 2014, PLOS ONE, V9, DOI 10.1371/journal.pone.0104927
   Kim KC, 2014, MOL NEUROBIOL, V49, P512, DOI 10.1007/s12035-013-8535-2
   Landa RJ, 2013, CHILD DEV, V84, P429, DOI 10.1111/j.1467-8624.2012.01870.x
   Loomes R, 2017, J AM ACAD CHILD PSY, V56, P466, DOI 10.1016/j.jaac.2017.03.013
   Main SL, 2017, NEUROSCIENCE, V340, P34, DOI 10.1016/j.neuroscience.2016.10.052
   Marko MK, 2015, BRAIN, V138, P784, DOI 10.1093/brain/awu394
   Ming X, 2007, BRAIN DEV-JPN, V29, P565, DOI 10.1016/j.braindev.2007.03.002
   Moore SJ, 2000, J MED GENET, V37, P489, DOI 10.1136/jmg.37.7.489
   MORRISSKAY G, 1993, ANN ANAT, V175, P501, DOI 10.1016/S0940-9602(11)80209-8
   Moy SS, 2004, GENES BRAIN BEHAV, V3, P287, DOI 10.1111/j.1601-1848.2004.00076.x
   Nebel MB, 2016, BIOL PSYCHIAT, V79, P633, DOI 10.1016/j.biopsych.2015.08.029
   Nicolini C, 2018, EXP NEUROL, V299, P217, DOI 10.1016/j.expneurol.2017.04.017
   Ozonoff S, 2008, J AUTISM DEV DISORD, V38, P644, DOI 10.1007/s10803-007-0430-0
   Pierce K, 2001, BIOL PSYCHIAT, V49, P655, DOI 10.1016/S0006-3223(00)01008-8
   Piochon C, 2014, NAT COMMUN, V5, DOI 10.1038/ncomms6586
   Rasalam AD, 2005, DEV MED CHILD NEUROL, V47, P551, DOI 10.1017/S0012162205001076
   Rodier PM, 1996, J COMP NEUROL, V370, P247, DOI 10.1002/(SICI)1096-9861(19960624)370:2<247::AID-CNE8>3.0.CO;2-2
   Rogers DC, 1997, MAMM GENOME, V8, P711, DOI 10.1007/s003359900551
   Roullet FI, 2010, NEUROSCIENCE, V170, P514, DOI 10.1016/j.neuroscience.2010.06.069
   Schneider T, 2005, NEUROPSYCHOPHARMACOL, V30, P80, DOI 10.1038/sj.npp.1300518
   Skefos J, 2014, PLOS ONE, V9, DOI 10.1371/journal.pone.0081255
   Snow WM, 2008, DEV PSYCHOBIOL, V50, P633, DOI 10.1002/dev.20337
   Stoodley CJ, 2017, NAT NEUROSCI, V20, P1744, DOI 10.1038/s41593-017-0004-1
   Stoodley CJ, 2012, NEUROIMAGE, V59, P1560, DOI 10.1016/j.neuroimage.2011.08.065
   Tierney S, 2016, RES AUTISM SPECT DIS, V23, P73, DOI 10.1016/j.rasd.2015.11.013
   Tsai PT, 2012, NATURE, V488, P647, DOI 10.1038/nature11310
   Wagner GC, 2006, J AUTISM DEV DISORD, V36, P779, DOI 10.1007/s10803-006-0117-y
   Wegiel J., 2014, Acta Neuropathol. Commun, V2
   Woodruff-Pak DS, 2006, NEUROSCIENCE, V141, P233, DOI 10.1016/j.neuroscience.2006.03.070
   Yamaguchi H, 2017, BEHAV BRAIN RES, V333, P67, DOI 10.1016/j.bbr.2017.06.035
   Yirmiya N, 2010, J CHILD PSYCHOL PSYC, V51, P432, DOI 10.1111/j.1469-7610.2010.02214.x
NR 54
TC 60
Z9 63
U1 2
U2 10
PU OXFORD UNIV PRESS
PI OXFORD
PA GREAT CLARENDON ST, OXFORD OX2 6DP, ENGLAND
SN 1461-1457
EI 1469-5111
J9 INT J NEUROPSYCHOPH
JI Int. J. Neuropsychopharmacol.
PD SEP
PY 2018
VL 21
IS 9
BP 871
EP 882
DI 10.1093/ijnp/pyy043
PG 12
WC Clinical Neurology; Neurosciences; Pharmacology & Pharmacy; Psychiatry
WE Science Citation Index Expanded (SCI-EXPANDED); Social Science Citation Index (SSCI)
SC Neurosciences & Neurology; Pharmacology & Pharmacy; Psychiatry
GA GV5XE
UT WOS:000446178200010
PM 29762671
OA Green Published, Green Submitted, gold
DA 2025-08-11
ER

PT J
AU Bhandari, R
   Kuhad, A
AF Bhandari, Ranjana
   Kuhad, Anurag
TI Neuropsychopharmacotherapeutic efficacy of curcumin in experimental
   paradigm of autism spectrum disorders
SO LIFE SCIENCES
LA English
DT Article
DE Autism spectrum disorder (ASD); Curcumin; Neurobehavioural;
   Oxido-nitrosative stress; TNF-alpha; MMP-9
ID FORCED SWIM TEST; WATER MAZE; MITOCHONDRIAL DYSFUNCTION;
   ALZHEIMERS-DISEASE; ACTIVE PRINCIPLE; OXIDATIVE STRESS; PROPIONIC-ACID;
   RAT MODEL; BRAIN; MICE
AB Aim: Neuroinflammatory response triggered by the stimulation of matrix metalloproteinases plays a pivotal role in the development of autistic phenotype. MMPs stimulate inflammatory cytokines release along with mitochondrial deficits that ultimately lead to neuronal dysfunction and precipitate autistic symptoms. The aim of the present study was to explore the neuropsychopharmacotherapeutic efficacy of curcumin in the experimental paradigm of autism spectrum disorders.
   Materials and methods: 1 M propanoic acid (4 mu l) was infused over 10 min into the anterior portion of the caudoputamen to induce autistic behavior in rats. Curcumin (50, 100 and 200 mg/kg) was administered per orally starting from 2nd day of surgery and continued up to 28th day. Rats were tested for various neurobehavioural paradigms like social interaction, stereotypy, locomotor activity, anxiety, novelty, depression, spatial learning and memory as well as for repetitive and pervasive behavior. In addition, biochemical tests for oxidative stress, mitochondrial complexes, TNF-alpha and MMP-9 were also carried out.
   Key findings: Intracerebroventricular injection of propanoic acid produced neurological, sensory, behavioral, biochemical and molecular deficits which were assessed as endophenotype of autism spectrum disorders. Regular treatment with curcumin for four weeks significantly and dose dependently restored neurological, behavioral, biochemical and molecular changes associated with autistic phenotype in rats.
   Significance: The major finding of the study is that curcumin restored the core and associated symptoms of autistic phenotype by suppressing oxidative-nitrosative stress, mitochondrial dysfunction, TNF-alpha and MMP-9 in PPAinduced autism in rats. Therefore, curcumin can be developed as a potential neuropsychopharmacotherapeutic adjunct for autism spectrum disorders (ASD). (C) 2015 Elsevier Inc. All rights reserved.
C1 [Bhandari, Ranjana; Kuhad, Anurag] Panjab Univ, UGC Ctr Adv Study, Univ Inst Pharmaceut Sci, Pharmacol Res Lab, Chandigarh 160014, India.
C3 Panjab University
RP Kuhad, A (corresponding author), Panjab Univ, UGC Ctr Adv Study, Univ Inst Pharmaceut Sci, Pharmacol Res Lab, Chandigarh 160014, India.
EM anurag_pu@yahoo.com
RI Bhandari, Ranjana/GXV-2045-2022
FU SERB, Department of Science Technology [SB/FT/LS-284/2012]; All India
   Council of Technical Education [11-25/RIFD/CAYT/POL-II/2013-14];
   University Grants Commission, New Delhi [20-29 (12)/2012 (BSR)]; Indian
   Council of Medical Research, New Delhi [45/13/2014-Nan/BMS]
FX Research grants sanctioned by SERB, Department of Science & Technology
   (grant no SB/FT/LS-284/2012), All India Council of Technical Education
   (11-25/RIFD/CAYT/POL-II/2013-14) and University Grants Commission (20-29
   (12)/2012 (BSR), New Delhi to Dr. Anurag Kuhad are gratefully
   acknowledged. Senior Research Fellowship sanctioned by Indian Council of
   Medical Research (45/13/2014-Nan/BMS), New Delhi to Ms. Ranjana Bhandari
   is also gratefully acknowledged.
CR Abdallah Morsi W, 2013, J Mol Psychiatry, V1, P16, DOI 10.1186/2049-9256-1-16
   Aldbass AM, 2013, J NEUROINFLAMM, V10, DOI 10.1186/1742-2094-10-42
   American Psychiatric Association WDC, 2013, DIAGN STAT MAN MENT
   [Anonymous], 2013, BRIT J PHARMACOL, DOI DOI 10.1111/BPH.12131
   [Anonymous], 2012, CARDIOVASC PSYCHIAT, DOI DOI 10.1155/2012/942981
   Antunes M, 2012, COGN PROCESS, V13, P93, DOI 10.1007/s10339-011-0430-z
   Ben PL, 2011, INT IMMUNOPHARMACOL, V11, P179, DOI 10.1016/j.intimp.2010.11.013
   Berman SB, 1999, J NEUROCHEM, V73, P1127, DOI 10.1046/j.1471-4159.1999.0731127.x
   Biessels GJ, 1998, BRAIN RES, V800, P125, DOI 10.1016/S0006-8993(98)00510-1
   Bishnoi M, 2008, PHARMACOL BIOCHEM BE, V88, P511, DOI 10.1016/j.pbb.2007.10.009
   Bouayed J, 2009, OXID MED CELL LONGEV, V2, P63, DOI 10.4161/oxim.2.2.7944
   Chandler RJ, 2009, FASEB J, V23, P1252, DOI 10.1096/fj.08-121848
   Chez MG, 2007, PEDIATR NEUROL, V36, P361, DOI 10.1016/j.pediatrneurol.2007.01.012
   Claiborne A., 1985, CRC HDB METHODS OXYG, P283
   Cole GM, 2007, ADV EXP MED BIOL, V595, P197
   Croonenberghs J, 2002, NEUROPSYCHOBIOLOGY, V45, P1, DOI 10.1159/000048665
   DUNHAM NW, 1957, J AM PHARM ASSOC, V46, P208, DOI 10.1002/jps.3030460322
   Finegold SM, 2010, ANAEROBE, V16, P444, DOI 10.1016/j.anaerobe.2010.06.008
   Fombonne E, 2005, J CLIN PSYCHIAT, V66, P3
   Frye RE, 2013, TRANSL PSYCHIAT, V3, DOI 10.1038/tp.2012.143
   Gilhotra N, 2010, BRAIN RES, V1352, P167, DOI 10.1016/j.brainres.2010.07.007
   GREEN LC, 1982, ANAL BIOCHEM, V126, P131, DOI 10.1016/0003-2697(82)90118-X
   Guariglia SR, 2013, J NEUROSCI METH, V220, P24, DOI 10.1016/j.jneumeth.2013.08.019
   Haskå L, 2011, J AGR FOOD CHEM, V59, P3406, DOI 10.1021/jf104380f
   He GL, 2014, J NEUROINFLAMM, V11, DOI 10.1186/1742-2094-11-49
   Helverschou SB, 2011, AUT CHILD PSYCHO, P53, DOI 10.1007/978-1-4419-8065-6_5
   Holt R, 2011, EMBO MOL MED, V3, P438, DOI 10.1002/emmm.201100157
   Horvath K, 1999, J PEDIATR-US, V135, P559, DOI 10.1016/S0022-3476(99)70052-1
   Hurley LL, 2013, BEHAV BRAIN RES, V239, P27, DOI 10.1016/j.bbr.2012.10.049
   Jacob A., 2008, PPAR RES, V2007, P1
   JOLLOW DJ, 1974, PHARMACOLOGY, V11, P151, DOI 10.1159/000136485
   Jyonouchi H, 2002, NEUROPSYCHOBIOLOGY, V46, P76, DOI 10.1159/000065416
   Karvat G, 2012, BEHAV BRAIN RES, V233, P405, DOI 10.1016/j.bbr.2012.05.028
   Kim JM, 1998, CARCINOGENESIS, V19, P81, DOI 10.1093/carcin/19.1.81
   King T.E., 1967, METHODS ENZYMOLOGY, V10, P322, DOI [DOI 10.1016/0076-6879(67)10061-X, 10.1016/0076-6879(67)10055-4]
   King T E., 1967, Methods in enzymology Eds, V10, P275, DOI DOI 10.1016/0076-6879(67)10055-4
   KONO Y, 1978, ARCH BIOCHEM BIOPHYS, V186, P189, DOI 10.1016/0003-9861(78)90479-4
   Kuhad A, 2007, EUR J PHARMACOL, V576, P34, DOI 10.1016/j.ejphar.2007.08.001
   Kulkarni SK, 2010, INDIAN J PHARM SCI, V72, P149, DOI 10.4103/0250-474X.65012
   Kulkarni SK, 2008, PSYCHOPHARMACOLOGY, V201, P435, DOI 10.1007/s00213-008-1300-y
   Kumar A, 2011, J ASIAN NAT PROD RES, V13, P42, DOI 10.1080/10286020.2010.544253
   Li XH, 2009, J NEUROIMMUNOL, V207, P111, DOI 10.1016/j.jneuroim.2008.12.002
   Liu YB, 1997, J NEUROCHEM, V69, P581, DOI 10.1046/j.1471-4159.1997.69020581.x
   MacFabe DF, 2007, BEHAV BRAIN RES, V176, P149, DOI 10.1016/j.bbr.2006.07.025
   MCDONALD RJ, 1994, BEHAV NEURAL BIOL, V61, P260, DOI 10.1016/S0163-1047(05)80009-3
   Mishra S, 2008, ANN INDIAN ACAD NEUR, V11, P13, DOI 10.4103/0972-2327.40220
   Moretti P, 2005, HUM MOL GENET, V14, P205, DOI 10.1093/hmg/ddi016
   MORRIS RGM, 1982, NATURE, V297, P681, DOI 10.1038/297681a0
   Murray J, 2003, J BIOL CHEM, V278, P37223, DOI 10.1074/jbc.M305694200
   Nanji AA, 2003, AM J PHYSIOL-GASTR L, V284, pG321, DOI 10.1152/ajpgi.00230.2002
   Palmieri L, 2010, BBA-BIOENERGETICS, V1797, P1130, DOI 10.1016/j.bbabio.2010.04.018
   Pettenuzzo LF, 2006, INT J DEV NEUROSCI, V24, P45, DOI 10.1016/j.ijdevneu.2005.10.005
   PORSOLT RD, 1977, ARCH INT PHARMACOD T, V229, P327
   Raghavendra V, 1999, PEPTIDES, V20, P335, DOI 10.1016/S0196-9781(99)00040-6
   Rajakrishnan V, 1999, PHYTOTHER RES, V13, P571, DOI 10.1002/(SICI)1099-1573(199911)13:7<571::AID-PTR494>3.0.CO;2-7
   Rinwa P, 2013, PLOS ONE, V8, DOI 10.1371/journal.pone.0061052
   Rose S, 2014, TRANSL PSYCHIAT, V4, DOI 10.1038/tp.2014.15
   Rossignol DA, 2012, MOL PSYCHIATR, V17, P290, DOI 10.1038/mp.2010.136
   Sachdeva AK, 2011, BRAIN RES BULL, V86, P165, DOI 10.1016/j.brainresbull.2011.06.007
   Saia K, 2007, INT IMMUNOPHARMACOL, V7, P1659, DOI 10.1016/j.intimp.2007.08.018
   Santangelo SL, 2005, AM J PHARMACOGENOMIC, V5, P71, DOI 10.2165/00129785-200505020-00001
   SHARMA AC, 1992, PROG NEURO-PSYCHOPH, V16, P117, DOI 10.1016/0278-5846(92)90014-6
   Sharma S, 2006, CLIN EXP PHARMACOL P, V33, P940, DOI 10.1111/j.1440-1681.2006.04468.x
   Shultz SR, 2009, BEHAV BRAIN RES, V200, P33, DOI 10.1016/j.bbr.2008.12.023
   Silverman JL, 2010, NAT REV NEUROSCI, V11, P490, DOI 10.1038/nrn2851
   Slattery DA, 2012, NAT PROTOC, V7, P1009, DOI 10.1038/nprot.2012.044
   SOTTOCASA GL, 1967, J CELL BIOL, V32, P415, DOI 10.1083/jcb.32.2.415
   SOUSA I., 2011, Researching the Autism Spectrum Ed, P53
   SRIMAL RC, 1973, J PHARM PHARMACOL, V25, P447, DOI 10.1111/j.2042-7158.1973.tb09131.x
   SWANSON LW, 1980, NEUROENDOCRINOLOGY, V31, P410, DOI 10.1159/000123111
   Tamada K, 2010, PLOS ONE, V5, DOI 10.1371/journal.pone.0015126
   Thomas A, 2009, PSYCHOPHARMACOLOGY, V204, P361, DOI 10.1007/s00213-009-1466-y
   Tiwari SK, 2014, ACS NANO, V8, P76, DOI 10.1021/nn405077y
   Tizabi Y, 2014, MOLECULES, V19, P20864, DOI 10.3390/molecules191220864
   Tuzcu M, 2006, EUR J PHARMACOL, V537, P106, DOI 10.1016/j.ejphar.2006.03.024
   Vi Z., 2014, EXP THER MED, V7, P1653
   Walsh CM, 2011, LEARN MEMORY, V18, P422, DOI 10.1101/lm.2099011
   Wang L, 2012, DIGEST DIS SCI, V57, P2096, DOI 10.1007/s10620-012-2167-7
   WILLS ED, 1966, BIOCHEM J, V99, P667, DOI 10.1042/bj0990667
   Xu Y, 2005, PHARMACOL BIOCHEM BE, V82, P200, DOI 10.1016/j.pbb.2005.08.009
   Xu Y, 2009, NEUROPHARMACOLOGY, V57, P463, DOI 10.1016/j.neuropharm.2009.06.010
NR 81
TC 57
Z9 60
U1 0
U2 12
PU PERGAMON-ELSEVIER SCIENCE LTD
PI OXFORD
PA THE BOULEVARD, LANGFORD LANE, KIDLINGTON, OXFORD OX5 1GB, ENGLAND
SN 0024-3205
EI 1879-0631
J9 LIFE SCI
JI Life Sci.
PD NOV 15
PY 2015
VL 141
BP 156
EP 169
DI 10.1016/j.lfs.2015.09.012
PG 14
WC Medicine, Research & Experimental; Pharmacology & Pharmacy
WE Science Citation Index Expanded (SCI-EXPANDED)
SC Research & Experimental Medicine; Pharmacology & Pharmacy
GA CX3XN
UT WOS:000365632900019
PM 26407474
DA 2025-08-11
ER

PT S
AU Smithson, J
   Mitchell, PB
AF Smithson, Jonathan
   Mitchell, Philip B.
BE Ray, SD
TI Antidepressant Drugs
SO SIDE EFFECTS OF DRUGS ANNUAL: A WORLDWIDE YEARLY SURVEY OF NEW DATA IN
   ADVERSE DRUG REACTIONS, VOL 38
SE Side Effects of Drugs Annual
LA English
DT Article; Book Chapter
ID SEROTONIN-REUPTAKE INHIBITORS; PERSISTENT PULMONARY-HYPERTENSION; MAJOR
   DEPRESSIVE DISORDER; AUTISM SPECTRUM DISORDER; OLDER-PEOPLE; RISK;
   PREGNANCY; HYPOGLYCEMIA; ESCITALOPRAM; VORTIOXETINE
C1 [Smithson, Jonathan; Mitchell, Philip B.] Univ New South Wales, Sch Psychiat, Sydney, NSW, Australia.
   [Smithson, Jonathan; Mitchell, Philip B.] Black Dog Inst, Sydney, NSW, Australia.
C3 University of New South Wales Sydney; Black Dog Institute
RP Mitchell, PB (corresponding author), Univ New South Wales, Sch Psychiat, Sydney, NSW, Australia.; Mitchell, PB (corresponding author), Black Dog Inst, Sydney, NSW, Australia.
EM phil.mitchell@unsw.edu.au
CR Amoako Adae Opoku, 2015, BMJ Case Rep, V2015, DOI 10.1136/bcr-2014-208037
   [Anonymous], BMJ BRIT MED J
   Bérard A, 2016, BRIT J CLIN PHARMACO, V81, P589, DOI 10.1111/bcp.12849
   Bérard A, 2015, AM J OBSTET GYNECOL, V212, DOI 10.1016/j.ajog.2015.01.034
   Boukhris T, 2016, JAMA PEDIATR, V170, P117, DOI 10.1001/jamapediatrics.2015.3356
   Bruning AHL, 2015, EUR J OBSTET GYN R B, V189, P38, DOI 10.1016/j.ejogrb.2015.03.022
   Brvar M, 2015, EUR J CLIN PHARMACOL, V71, P261, DOI 10.1007/s00228-014-1784-9
   Chambers CD, 2006, NEW ENGL J MED, V354, P579, DOI 10.1056/NEJMoa052744
   Cheng YL, 2015, MEDICINE, V94, DOI 10.1097/MD.0000000000002022
   Citrome L, 2014, INT J CLIN PRACT, V68, P60, DOI 10.1111/ijcp.12350
   Derijks HJ, 2008, EUR J CLIN PHARMACOL, V64, P531, DOI 10.1007/s00228-007-0441-y
   Feuer AJ, 2015, BONE, V78, P28, DOI 10.1016/j.bone.2015.04.042
   Francino MC, 2012, CLIN TOXICOL, V50, P215, DOI 10.3109/15563650.2012.660696
   Furu K, 2015, BMJ-BRIT MED J, V350, DOI 10.1136/bmj.h1798
   Ruiz PJG, 2007, CLIN NEUROPHARMACOL, V30, P124
   Gebara MA, 2015, AM J GERIAT PSYCHIAT, V23, P1016, DOI 10.1016/j.jagp.2014.11.004
   Grzeskowiak LE, 2016, BJOG-INT J OBSTET GY, V123, P1929, DOI 10.1111/1471-0528.13612
   Hellerstein DJ, 2015, CORE EVID, V10, P49, DOI 10.2147/CE.S54075
   Huybrechts KF, 2015, JAMA-J AM MED ASSOC, V313, P2142, DOI 10.1001/jama.2015.5605
   Jiang HY, 2015, CLIN GASTROENTEROL H, V13, P42, DOI 10.1016/j.cgh.2014.06.021
   Johansen RLR, 2015, PAEDIATR PERINAT EP, V29, P72, DOI 10.1111/ppe.12160
   Keks NA, 2015, AUSTRALAS PSYCHIATRY, V23, P210, DOI 10.1177/1039856215581297
   Khoza S, 2011, INT J CLIN PHARM-NET, V33, P484, DOI 10.1007/s11096-011-9507-0
   Kvelde T, 2015, ARCH GERONTOL GERIAT, V60, P190, DOI 10.1016/j.archger.2014.09.003
   Malm H, 2015, AM J PSYCHIAT, V172, P1224, DOI 10.1176/appi.ajp.2015.14121575
   Man KKC, 2015, NEUROSCI BIOBEHAV R, V49, P82, DOI 10.1016/j.neubiorev.2014.11.020
   Meertens JHJM, 2007, J CLIN PSYCHOPHARM, V27, P414, DOI 10.1097/01.jcp.0000280311.58495.ee
   Morgan RJ, 2015, PSYCHOSOMATICS, V56, P572, DOI 10.1016/j.psym.2014.09.008
   Park H, 2015, EUR J CLIN PHARMACOL, V71, P1429, DOI 10.1007/s00228-015-1955-3
   Patel OP, 2006, INT ARCH ALLERGY IMM, V140, P27, DOI 10.1159/000091840
   Reefhuis J, 2015, BMJ-BRIT MED J, V351, DOI 10.1136/bmj.h3190
   Sanchez C, 2015, PHARMACOL THERAPEUT, V145, P43, DOI 10.1016/j.pharmthera.2014.07.001
   Sheu YH, 2015, INJURY PREV, V21, P397, DOI 10.1136/injuryprev-2014-041483
   Shin JY, 2015, BMJ-BRIT MED J, V351, DOI 10.1136/bmj.h3517
   Targownik LE, 2015, CLIN GASTROENTEROL H, V13, P51, DOI 10.1016/j.cgh.2014.08.032
   US Food and Drug Administration, 2006, PUBL HLTH ADV FDA DR
   US Food and Drug Administration, 2011, PUBL HLTH ADV TREATM
   Wang CY, 2016, OSTEOPOROSIS INT, V27, P57, DOI 10.1007/s00198-015-3213-z
   Wang MT, 2015, J CLIN PSYCHIAT, V76, pE877, DOI 10.4088/JCP.14m09134
   Wemakor A, 2015, EUR J EPIDEMIOL, V30, P1187, DOI 10.1007/s10654-015-0065-y
   Williams LJ, 2015, BMC PSYCHIATRY, V15, DOI 10.1186/s12888-015-0439-4
   Zhang J, 2015, J CLIN PSYCHIAT, V76, P8, DOI 10.4088/JCP.14r09164
   Zhang XF, 2015, NEUROPSYCH DIS TREAT, V11, P1957, DOI 10.2147/NDT.S87968
NR 43
TC 1
Z9 1
U1 0
U2 1
PU ELSEVIER SCIENCE BV
PI AMSTERDAM
PA SARA BURGERHARTSTRAAT 25, PO BOX 211, 1000 AE AMSTERDAM, NETHERLANDS
SN 0378-6080
BN 978-0-444-63889-2; 978-0-444-63718-5
J9 SIDE EFFECT
JI Side Eff. Drug Annu.
PY 2016
VL 38
BP 11
EP 19
DI 10.1016/bs.seda.2016.07.010
PG 9
WC Pharmacology & Pharmacy
WE Book Citation Index – Science (BKCI-S)
SC Pharmacology & Pharmacy
GA BK6CC
UT WOS:000439965700004
DA 2025-08-11
ER

PT J
AU Davidovitch, M
   Chodick, G
   Shalev, V
   Eisenberg, VH
   Dan, U
   Reichenberg, A
   Sandin, S
   Levine, SZ
AF Davidovitch, Michael
   Chodick, Gabriel
   Shalev, Varda
   Eisenberg, Vered H.
   Dan, Uzi
   Reichenberg, Abraham
   Sandin, Sven
   Levine, Stephen Z.
TI Infertility treatments during pregnancy and the risk of autism spectrum
   disorder in the offspring
SO PROGRESS IN NEURO-PSYCHOPHARMACOLOGY & BIOLOGICAL PSYCHIATRY
LA English
DT Article
DE Autism Spectrum disorders; Infertility; Hormone; Epidemiology
ID IN-VITRO FERTILIZATION; FOLLOW-UP; PROGESTERONE; CHILDREN; AGE;
   POPULATION; PREVALENCE; SERVICES; BEHAVIOR; INFANTS
AB We aimed to examine the effects of infertility treatments on the risk of Autism Spectrum Disorder (ASD). Data were from a representative national registry on 110,093 male live births in Israel (born: 1999-2008; and ASD: 975, 0.9%). Infertility treatments included In Vitro Fertilization (IVF), and five hormone treatments. Relative risk (RR) was estimated with multivariable logistic models. Results showed that IVF treatment compared with spontaneous conception was not statistically significantly associated with the risk of ASD. Only progesterone hormone treatment was associated with a statistically significant (p < .05) increased risk of ASD (RR = 1.51, 95% CI 1.22, 1.86) compared to the group with no progesterone treatment. In conclusion, progesterone exposure during the critical period of fetal life elevated the risk of ASD, possibly reflecting epigenetic modification.
C1 [Davidovitch, Michael] Maccabi Healthcare Serv, Med Div, Child Dev, Tel Aviv, Israel.
   [Davidovitch, Michael; Chodick, Gabriel; Shalev, Varda; Eisenberg, Vered H.] Maccabi Inst Res & Innovat, Maccabi Healthcare Serv, Tel Aviv, Israel.
   [Dan, Uzi] OBGYN Maccabi Hlth Care, Tel Aviv, Israel.
   [Reichenberg, Abraham] Icahn Sch Med Mt Sinai, Friedman Brain Inst, Seaver Autism Ctr Res & Treatment, Dept Psychiat,Dept Prevent Med, New York, NY 10029 USA.
   [Levine, Stephen Z.] Univ Haifa, Dept Community Mental Hlth, IL-31905 Haifa, Israel.
   [Sandin, Sven] Icahn Sch Med Mt Sinai, Seaver Autism Ctr Res & Treatment, New York, NY 10029 USA.
   [Sandin, Sven] Icahn Sch Med Mt Sinai, Dept Psychiat, New York, NY 10029 USA.
   [Sandin, Sven] Karolinska Inst, Dept Med Epidemiol & Biostat, Stockholm, Sweden.
C3 Icahn School of Medicine at Mount Sinai; University of Haifa; Icahn
   School of Medicine at Mount Sinai; Icahn School of Medicine at Mount
   Sinai; Karolinska Institutet
RP Levine, SZ (corresponding author), Univ Haifa, Dept Community Mental Hlth, IL-31905 Haifa, Israel.
EM slevine@univ.haifa.ac.il
RI ; Reichenberg, Abraham/GQB-1227-2022; chodick, gabby/AFP-0827-2022;
   Davidovitch, Michael/NNG-4608-2025; Levine, Stephen/AAF-8905-2019;
   Sandin, Sven/L-5357-2015
OI /0000-0002-5189-8995; Levine, Stephen/0000-0002-5544-0420; Sandin,
   Sven/0000-0001-6994-4884
FU Maccabi Healthcare research grant [45777]; Seaver Foundation
FX This study was supported by Maccabi Healthcare research grant 45777 to
   author Levine at the University of Haifa, and in part by the Seaver
   Foundation; Sven Sandin, PhD, is a Seaver Faculty Scholar.
CR [Anonymous], 2012, MMWR-MORBID MORTAL W
   [Anonymous], STAT ABSTR ISR
   Auyeung B, 2012, MOL AUTISM, V3, DOI 10.1186/2040-2392-3-17
   Bailey A, 1996, J CHILD PSYCHOL PSYC, V37, P89, DOI 10.1111/j.1469-7610.1996.tb01381.x
   Baron-Cohen S, 2015, MOL PSYCHIATR, V20, P369, DOI 10.1038/mp.2014.48
   Baron-Cohen S, 2005, SCIENCE, V310, P819, DOI 10.1126/science.1115455
   Bay B, 2013, BMJ-BRIT MED J, V347, DOI 10.1136/bmj.f3978
   Bowen JR, 1998, LANCET, V351, P1529, DOI 10.1016/S0140-6736(98)10168-X
   Coomarasamy A, 2015, NEW ENGL J MED, V373, P2141, DOI 10.1056/NEJMoa1504927
   Davidovitch M, 2015, J DEV BEHAV PEDIATR, V36, P227, DOI 10.1097/DBP.0000000000000133
   Davidovitch M, 2013, J AUTISM DEV DISORD, V43, P785, DOI 10.1007/s10803-012-1611-z
   Delobel-Ayoub M, 2015, PLOS ONE, V10, DOI 10.1371/journal.pone.0141964
   Dodd JM, 2008, OBSTET GYNECOL, V112, P127, DOI 10.1097/AOG.0b013e31817d0262
   Fombonne E, 2003, JAMA-J AM MED ASSOC, V289, P87, DOI 10.1001/jama.289.1.87
   FUNDERBURK SJ, 1983, J AUTISM DEV DISORD, V13, P325, DOI 10.1007/BF01531570
   Gaugler T, 2014, NAT GENET, V46, P881, DOI 10.1038/ng.3039
   Gibson FL, 1998, HUM REPROD, V13, P1727, DOI 10.1093/humrep/13.6.1727
   Grether JK, 2013, J AUTISM DEV DISORD, V43, P663, DOI 10.1007/s10803-012-1598-5
   Halladay AK, 2015, MOL AUTISM, V6, DOI 10.1186/s13229-015-0019-y
   Henikoff S, 1997, TRENDS GENET, V13, P293, DOI 10.1016/S0168-9525(97)01219-5
   Hultman CM, 2011, MOL PSYCHIATR, V16, P1203, DOI 10.1038/mp.2010.121
   Hvidtjorn D, 2011, J EPIDEMIOL COMMUN H, V65, P497, DOI 10.1136/jech.2009.093823
   Jaenisch R, 2003, NAT GENET, V33, P245, DOI 10.1038/ng1089
   Källén B, 2005, BIRTH DEFECTS RES A, V73, P162, DOI 10.1002/bdra.20107
   Kol S, 2016, ISR J HEALTH POLICY, V5, DOI 10.1186/s13584-016-0072-9
   Levine SZ, 2018, JAMA PSYCHIAT, V75, P176, DOI 10.1001/jamapsychiatry.2017.4050
   Levy-Shiff R, 1998, J CLIN CHILD PSYCHOL, V27, P320, DOI 10.1207/s15374424jccp2703_8
   Liew Z, 2016, AUTISM RES, V9, P951, DOI 10.1002/aur.1591
   Lutchmaya S, 2002, INFANT BEHAV DEV, V25, P327, DOI 10.1016/S0163-6383(02)00094-2
   Mamidala MP, 2013, J BIOSCIENCES, V38, P887, DOI 10.1007/s12038-013-9376-x
   Nachtigall RD, 2006, FERTIL STERIL, V85, P871, DOI 10.1016/j.fertnstert.2005.08.066
   Phoenix CH, 2009, HORM BEHAV, V55, P566, DOI 10.1016/j.yhbeh.2009.01.004
   Pluchino N, 2016, HORM MOL BIOL CLIN I, V27, P29, DOI 10.1515/hmbci-2016-0020
   Raz R, 2015, J AUTISM DEV DISORD, V45, P1062, DOI 10.1007/s10803-014-2262-z
   Sandin S, 2017, JAMA-J AM MED ASSOC, V318, P1182, DOI 10.1001/jama.2017.12141
   Sandin S, 2014, JAMA-J AM MED ASSOC, V311, P1770, DOI 10.1001/jama.2014.4144
   Sandin S, 2013, JAMA-J AM MED ASSOC, V310, P75, DOI 10.1001/jama.2013.7222
   Sandin S, 2012, J AM ACAD CHILD PSY, V51, P477, DOI 10.1016/j.jaac.2012.02.018
   Sella Tat, 2013, Harefuah, V152, P11
   Sunderam Saswati, 2012, Morbidity and Mortality Weekly Report, V61, P1
   Trotter A, 2012, J CLIN ENDOCR METAB, V97, P1041, DOI 10.1210/jc.2011-2612
   Windham GC, 2016, J AUTISM DEV DISORD, V46, P478, DOI 10.1007/s10803-015-2587-2
NR 42
TC 24
Z9 26
U1 0
U2 17
PU PERGAMON-ELSEVIER SCIENCE LTD
PI OXFORD
PA THE BOULEVARD, LANGFORD LANE, KIDLINGTON, OXFORD OX5 1GB, ENGLAND
SN 0278-5846
EI 1878-4216
J9 PROG NEURO-PSYCHOPH
JI Prog. Neuro-Psychopharmacol. Biol. Psychiatry
PD AUG 30
PY 2018
VL 86
BP 175
EP 179
DI 10.1016/j.pnpbp.2018.05.022
PG 5
WC Clinical Neurology; Neurosciences; Pharmacology & Pharmacy; Psychiatry
WE Science Citation Index Expanded (SCI-EXPANDED); Social Science Citation Index (SSCI)
SC Neurosciences & Neurology; Pharmacology & Pharmacy; Psychiatry
GA GK7UU
UT WOS:000436416800020
PM 29864450
DA 2025-08-11
ER

PT S
AU Patin, A
   Hurlemann, R
AF Patin, Alexandra
   Hurlemann, Rene
BE Kantak, KM
   Wettstein, JG
TI Social Cognition
SO COGNITIVE ENHANCEMENT
SE Handbook of Experimental Pharmacology
LA English
DT Article; Book Chapter
DE Social cognition; Schizophrenia; Anxiety disorders; Autism spectrum
   disorder; Oxytocin
ID OXYTOCIN-RECEPTOR GENE; BORDERLINE PERSONALITY-DISORDER;
   POSTTRAUMATIC-STRESS-DISORDER; RANDOMIZED CONTROLLED-TRIAL;
   D-CYCLOSERINE AUGMENTATION; PLACEBO-CONTROLLED TRIAL;
   BLOOD-BRAIN-BARRIER; ATTENTION-DEFICIT/HYPERACTIVITY DISORDER;
   DEFICIT-HYPERACTIVITY DISORDER; INTRANASAL OXYTOCIN
AB Social cognition is a major problem underlying deficiencies in interpersonal relationships in several psychiatric populations. And yet there is currently no gold standard for pharmacological treatment of psychiatric illness that directly targets these social cognitive areas. This chapter serves to illustrate some of the most innovative attempts at pharmacological modulation of social cognition in psychiatric illnesses including schizophrenia, borderline personality disorder, autism spectrum disorders, antisocial personality disorder and psychopathy, social anxiety disorder, and posttraumatic stress disorder. Pharmacological modulation includes studies administering oxytocin, ecstasy (MDMA), modafinil, methylphenidate, and D-cycloserine. Furthermore, some background on social cognition research in healthy individuals, which could be helpful in developing future treatments, is provided as well as the potential for each drug as a long-term treatment option.
C1 [Patin, Alexandra; Hurlemann, Rene] Univ Bonn, Dept Psychiat, D-53105 Bonn, Germany.
   [Patin, Alexandra; Hurlemann, Rene] Univ Bonn, Div Med Psychol, D-53105 Bonn, Germany.
C3 University of Bonn; University of Bonn
RP Hurlemann, R (corresponding author), Univ Bonn, Dept Psychiat, D-53105 Bonn, Germany.
EM renehurlemann@icloud.com
RI ; Hurlemann, Rene/G-4164-2012
OI Hurlemann, Rene/0000-0003-2628-565X; 
CR Adolphs R, 2003, NAT REV NEUROSCI, V4, P165, DOI 10.1038/nrn1056
   Altemus M, 2004, BIOL PSYCHIAT, V56, P386, DOI 10.1016/j.biopsych.2004.06.002
   Anagnostou E, 2014, BRAIN RES, V1580, P188, DOI 10.1016/j.brainres.2014.01.049
   Anagnostou E, 2012, MOL AUTISM, V3, DOI 10.1186/2040-2392-3-16
   Andari E, 2010, P NATL ACAD SCI USA, V107, P4389, DOI 10.1073/pnas.0910249107
   [Anonymous], SOCIAL COGNITION SCH
   [Anonymous], PSYCHIAT TIMES SCHIZ
   [Anonymous], 2013, Kompendium der Psychiatrischen Pharmakotherapie
   [Anonymous], AUT SPECTR DIS
   [Anonymous], SOCIAL COGNITION SCH
   Auranen M, 2002, AM J HUM GENET, V71, P777, DOI 10.1086/342720
   Averbeck BB, 2012, PSYCHOL MED, V42, P259, DOI 10.1017/S0033291711001413
   Bakermans-Kranenburg MJ, 2013, TRANSL PSYCHIAT, V3, DOI 10.1038/tp.2013.34
   BANKS WA, 1985, PSYCHONEUROENDOCRINO, V10, P385, DOI 10.1016/0306-4530(85)90079-4
   Baron H., 1956, Antibiotics Annual, V3, P136
   Baron-Cohen S, 1999, EUR J NEUROSCI, V11, P1891, DOI 10.1046/j.1460-9568.1999.00621.x
   Baron-Cohen S, 2000, NEUROSCI BIOBEHAV R, V24, P355, DOI 10.1016/S0149-7634(00)00011-7
   BARONCOHEN S, 1985, COGNITION, V21, P37, DOI 10.1016/0010-0277(85)90022-8
   Bartz J, 2011, SOC COGN AFFECT NEUR, V6, P556, DOI 10.1093/scan/nsq085
   Bartz JA, 2011, TRENDS COGN SCI, V15, P301, DOI 10.1016/j.tics.2011.05.002
   Bassett DS, 2008, J NEUROSCI, V28, P9239, DOI 10.1523/JNEUROSCI.1929-08.2008
   Baumgartner T, 2008, NEURON, V58, P639, DOI 10.1016/j.neuron.2008.04.009
   Bear Mark F., 1994, Current Opinion in Neurobiology, V4, P389, DOI 10.1016/0959-4388(94)90101-5
   Bechi M, 2013, NEUROPSYCHOL REHABIL, V23, P383, DOI 10.1080/09602011.2012.762751
   Bechi M, 2012, PSYCHIAT RES, V198, P371, DOI 10.1016/j.psychres.2012.02.004
   Bedi G, 2010, BIOL PSYCHIAT, V68, P1134, DOI 10.1016/j.biopsych.2010.08.003
   Bedi G, 2009, PSYCHOPHARMACOLOGY, V207, P73, DOI 10.1007/s00213-009-1635-z
   Bertrand MC, 2007, SCHIZOPHR RES, V95, P124, DOI 10.1016/j.schres.2007.05.033
   Bertsch K, 2013, AM J PSYCHIAT, V170, P1169, DOI 10.1176/appi.ajp.2013.13020263
   Biederman J, 2008, J PEDIATR-US, V152, P394, DOI 10.1016/j.jpeds.2007.07.052
   Birbaumer N, 2005, ARCH GEN PSYCHIAT, V62, P799, DOI 10.1001/archpsyc.62.7.799
   Blair HT, 2001, LEARN MEMORY, V8, P229, DOI 10.1101/lm.30901
   Blair RJR, 2008, PHILOS T R SOC B, V363, P2557, DOI 10.1098/rstb.2008.0027
   Blair RJR, 1997, PSYCHOPHYSIOLOGY, V34, P192
   Blair RJR, 2001, J NEUROL NEUROSUR PS, V71, P727, DOI 10.1136/jnnp.71.6.727
   BLISS TVP, 1993, NATURE, V361, P31, DOI 10.1038/361031a0
   Boccia ML, 2013, NEUROSCIENCE, V253, P155, DOI 10.1016/j.neuroscience.2013.08.048
   Bradley B, 2013, EUR J PSYCHOTRAUMATO, V4, DOI 10.3402/ejpt.v4i0.21659
   Brodsky BS, 2006, SUICIDE LIFE-THREAT, V36, P313, DOI 10.1521/suli.2006.36.3.313
   BROWNSTEIN MJ, 1980, SCIENCE, V207, P373, DOI 10.1126/science.6153132
   Brüne M, 2013, HUM PSYCHOPHARM CLIN, V28, P552, DOI 10.1002/hup.2343
   Cain CK, 2014, SCHIZOPHR RES, V153, P177, DOI 10.1016/j.schres.2014.01.016
   Calabrese JR, 2010, J CLIN PSYCHIAT, V71, P1363, DOI 10.4088/JCP.09m05900gry
   Calcagnoli F, 2013, PSYCHOPHARMACOLOGY, V229, P639, DOI 10.1007/s00213-013-3124-7
   Carter MJ, 2014, THER RECREAT J, V48, P275
   Carton JS, 1999, J NONVERBAL BEHAV, V23, P91, DOI 10.1023/A:1021339410262
   Chen FS, 2011, P NATL ACAD SCI USA, V108, P19937, DOI 10.1073/pnas.1113079108
   Constans JI, 1999, BEHAV RES THER, V37, P643, DOI 10.1016/S0005-7967(98)00180-6
   Dackis CA, 2005, NEUROPSYCHOPHARMACOL, V30, P205, DOI 10.1038/sj.npp.1300600
   Dadds MR, 2014, DEV PSYCHOPATHOL, V26, P21, DOI 10.1017/S0954579413000485
   Dadds MR, 2014, DEV PSYCHOPATHOL, V26, P33, DOI 10.1017/S0954579413000497
   Davis MC, 2014, NEUROPSYCHOPHARMACOL, V39, P2070, DOI 10.1038/npp.2014.68
   Davis MC, 2013, SCHIZOPHR RES, V147, P393, DOI 10.1016/j.schres.2013.04.023
   de Kleine RA, 2014, J PSYCHIATR RES, V48, P40, DOI 10.1016/j.jpsychires.2013.10.008
   de Kleine RA, 2012, BIOL PSYCHIAT, V71, P962, DOI 10.1016/j.biopsych.2012.02.033
   de la Torre R, 2004, THER DRUG MONIT, V26, P137, DOI 10.1097/00007691-200404000-00009
   Deutsch SI, 2012, BRAIN RES, V1439, P96, DOI 10.1016/j.brainres.2011.12.040
   Deutsch SI, 2011, BRAIN RES BULL, V84, P8, DOI 10.1016/j.brainresbull.2010.10.006
   Dodhia S, 2014, NEUROPSYCHOPHARMACOL, V39, P2061, DOI 10.1038/npp.2014.53
   Domes G, 2007, BIOL PSYCHIAT, V61, P731, DOI 10.1016/j.biopsych.2006.07.015
   Domes G, 2013, BIOL PSYCHIAT, V74, P164, DOI 10.1016/j.biopsych.2013.02.007
   Domes G, 2010, PSYCHONEUROENDOCRINO, V35, P83, DOI 10.1016/j.psyneuen.2009.06.016
   Domes G, 2009, J PERS DISORD, V23, P6, DOI 10.1521/pedi.2009.23.1.6
   Dumont GJH, 2009, SOC NEUROSCI-UK, V4, P359, DOI 10.1080/17470910802649470
   DUVIGNEAUD V, 1954, J AM CHEM SOC, V76, P3115, DOI 10.1021/ja01641a004
   DUVIGNEAUD V, 1953, J AM CHEM SOC, V75, P4879, DOI 10.1021/ja01115a553
   Ebert A, 2013, SOC NEUROSCI-UK, V8, P305, DOI 10.1080/17470919.2013.807301
   Eckstein M, 2013, NERVENARZT, V84, P1321, DOI 10.1007/s00115-013-3832-6
   Elfenbein HA, 2002, PSYCHOL BULL, V128, P203, DOI 10.1037//0033-2909.128.2.203
   ERMISCH A, 1985, J CEREBR BLOOD F MET, V5, P350, DOI 10.1038/jcbfm.1985.49
   ERMISCH A, 1985, ENDOCRINOL EXP, V19, P29
   Fan XL, 2014, FRONT CELL NEUROSCI, V8, DOI 10.3389/fncel.2014.00160
   Fanselow MS, 1999, NEURON, V23, P229, DOI 10.1016/S0896-6273(00)80775-8
   Farré M, 2004, PSYCHOPHARMACOLOGY, V173, P364, DOI 10.1007/s00213-004-1789-7
   Fava Maurizio, 2007, Ann Clin Psychiatry, V19, P153, DOI 10.1080/10401230701464858
   Fioravanti M, 2005, NEUROPSYCHOL REV, V15, P73, DOI 10.1007/s11065-005-6254-9
   Fischer-Shofty M, 2013, FRONT NEUROSCI-SWITZ, V7, DOI 10.3389/fnins.2013.00127
   Frye MA, 2007, AM J PSYCHIAT, V164, P1242, DOI 10.1176/appi.ajp.2007.06060981
   Gibson CM, 2014, SCHIZOPHR RES, V156, P261, DOI 10.1016/j.schres.2014.04.009
   Gimpl G, 2001, PHYSIOL REV, V81, P629, DOI 10.1152/physrev.2001.81.2.629
   Goldman M, 2008, SCHIZOPHR RES, V98, P247, DOI 10.1016/j.schres.2007.09.019
   Goldman MB, 2011, PSYCHOPHARMACOLOGY, V216, P101, DOI 10.1007/s00213-011-2193-8
   Golubchik P, 2014, INT CLIN PSYCHOPHARM, V29, P212, DOI 10.1097/YIC.0000000000000029
   Gordon I, 2013, P NATL ACAD SCI USA, V110, P20953, DOI 10.1073/pnas.1312857110
   Gorka SM, 2015, NEUROPSYCHOPHARMACOL, V40, P278, DOI 10.1038/npp.2014.168
   Green LA, 2001, BIOL PSYCHIAT, V50, P609, DOI 10.1016/S0006-3223(01)01139-8
   Gross TF, 2004, J ABNORM CHILD PSYCH, V32, P469, DOI 10.1023/B:JACP.0000037777.17698.01
   Guastella AJ, 2008, BIOL PSYCHIAT, V63, P544, DOI 10.1016/j.biopsych.2007.11.011
   Guastella AJ, 2013, PSYCHONEUROENDOCRINO, V38, P612, DOI 10.1016/j.psyneuen.2012.11.019
   Guastella AJ, 2010, BIOL PSYCHIAT, V67, P692, DOI 10.1016/j.biopsych.2009.09.020
   Guastella AJ, 2009, PSYCHONEUROENDOCRINO, V34, P917, DOI 10.1016/j.psyneuen.2009.01.005
   Gunderson JG, 2008, J PERS DISORD, V22, P22, DOI 10.1521/pedi.2008.22.1.22
   Hare R.D., 2006, HDB PSYCHOPATHY, P58
   Haxby JV, 2000, TRENDS COGN SCI, V4, P223, DOI 10.1016/S1364-6613(00)01482-0
   Heinrichs M, 2003, BIOL PSYCHIAT, V54, P1389, DOI 10.1016/S0006-3223(03)00465-7
   Herpertz SC, 2014, CURR OPIN PSYCHIATR, V27, P73, DOI 10.1097/YCO.0000000000000026
   Hezel DM, 2014, BEHAV THER, V45, P530, DOI 10.1016/j.beth.2014.02.010
   Higashida H, 2010, J NEUROENDOCRINOL, V22, P373, DOI 10.1111/j.1365-2826.2010.01976.x
   Higashida H, 2011, BIOL PHARM BULL, V34, P1369, DOI 10.1248/bpb.34.1369
   Hill EL, 2003, PHILOS T R SOC B, V358, P281, DOI 10.1098/rstb.2002.1209
   HINSHAW SP, 1984, J ABNORM CHILD PSYCH, V12, P55, DOI 10.1007/BF00913461
   HINSHAW SP, 1984, J CONSULT CLIN PSYCH, V52, P739, DOI 10.1037/0022-006X.52.5.739
   Hirsch CR, 2004, CLIN PSYCHOL REV, V24, P799, DOI 10.1016/j.cpr.2004.07.005
   Hofmann SG, 2006, CNS DRUG REV, V12, P208, DOI 10.1111/j.1527-3458.2006.00208.x
   Hofmann SG, 2013, AM J PSYCHIAT, V170, P751, DOI 10.1176/appi.ajp.2013.12070974
   Hoge EA, 2008, CNS NEUROSCI THER, V14, P165, DOI 10.1111/j.1755-5949.2008.00051.x
   HOLDINESS MR, 1985, CLIN PHARMACOKINET, V10, P532, DOI 10.2165/00003088-198510060-00006
   Hollander E, 2007, BIOL PSYCHIAT, V61, P498, DOI 10.1016/j.biopsych.2006.05.030
   Huber D, 2005, SCIENCE, V308, P245, DOI 10.1126/science.1105636
   Hurlemann R, 2010, J NEUROSCI, V30, P4999, DOI 10.1523/JNEUROSCI.5538-09.2010
   Hysek CM, 2012, PSYCHOPHARMACOLOGY, V222, P293, DOI 10.1007/s00213-012-2645-9
   Jansen LMC, 2006, J AUTISM DEV DISORD, V36, P891, DOI 10.1007/s10803-006-0124-z
   JOHNSON JW, 1987, NATURE, V325, P529, DOI 10.1038/325529a0
   JONES PM, 1982, NEUROENDOCRINOLOGY, V34, P297, DOI 10.1159/000123316
   Kagerbauer SM, 2013, J NEUROENDOCRINOL, V25, P668, DOI 10.1111/jne.12038
   Kelley AM, 2012, AVIAT SPACE ENVIR MD, V83, P685, DOI 10.3357/ASEM.3212.2012
   KENDRICK KM, 1991, BRAIN RES BULL, V26, P803, DOI 10.1016/0361-9230(91)90178-M
   Kendrick KM, 2004, J NEUROENDOCRINOL, V16, P1007, DOI 10.1111/j.1365-2826.2004.01262.x
   Kendrick KM, 1997, BRAIN RES BULL, V44, P383, DOI 10.1016/S0361-9230(97)00218-9
   KESSLER RC, 1995, ARCH GEN PSYCHIAT, V52, P1048, DOI 10.1001/archpsyc.1995.03950240066012
   Kessler RC, 2005, ARCH GEN PSYCHIAT, V62, P593, DOI 10.1001/archpsyc.62.6.593
   Kiehl KA, 2001, BIOL PSYCHIAT, V50, P677, DOI 10.1016/S0006-3223(01)01222-7
   Kirkpatrick MG, 2014, PSYCHONEUROENDOCRINO, V46, P23, DOI 10.1016/j.psyneuen.2014.04.006
   KLECKNER NW, 1988, SCIENCE, V241, P835, DOI 10.1126/science.2841759
   Knobloch HS, 2012, NEURON, V73, P553, DOI 10.1016/j.neuron.2011.11.030
   Korzekwa MI, 2008, COMPR PSYCHIAT, V49, P380, DOI 10.1016/j.comppsych.2008.01.007
   Kosfeld M, 2005, NATURE, V435, P673, DOI 10.1038/nature03701
   KRAEPELIN E, 1971, DEMENTIA PRAECOX PAR
   Kuypers KPC, 2014, PLOS ONE, V9, DOI 10.1371/journal.pone.0100719
   Labuschagne I, 2012, INT J NEUROPSYCHOPH, V15, P883, DOI 10.1017/S1461145711001489
   Labuschagne I, 2010, NEUROPSYCHOPHARMACOL, V35, P2403, DOI 10.1038/npp.2010.123
   LAPIERRE D, 1995, NEUROPSYCHOLOGIA, V33, P139, DOI 10.1016/0028-3932(94)00110-B
   LEAKE RD, 1980, OBSTET GYNECOL, V56, P701
   Lee HJ, 2001, J NEUROSCI, V21, P4116, DOI 10.1523/JNEUROSCI.21-11-04116.2001
   Lee R, 2003, PSYCHIAT RES, V118, P129, DOI 10.1016/S0165-1781(03)00070-2
   Lee YS, 2009, NAT REV NEUROSCI, V10, P126, DOI 10.1038/nrn2572
   LERNER H, 1984, J PERS ASSESS, V48, P345, DOI 10.1207/s15327752jpa4804_2
   Li F, 2009, NEW ENGL J MED, V361, P302, DOI 10.1056/NEJMcibr0902052
   LI XF, 1995, EXP BRAIN RES, V105, P87
   Liechti ME, 2001, HUM PSYCHOPHARM CLIN, V16, P589, DOI 10.1002/hup.348
   Lim MM, 2006, HORM BEHAV, V50, P506, DOI 10.1016/j.yhbeh.2006.06.028
   Lim MM, 2004, J COMP NEUROL, V468, P555, DOI 10.1002/cne.10973
   Lin IF, 2014, MOL AUTISM, V5, DOI 10.1186/2040-2392-5-20
   Linehan M., 1995, Understanding borderline personality disorder
   Litz BT, 2012, J PSYCHIATR RES, V46, P1184, DOI 10.1016/j.jpsychires.2012.05.006
   Losh M, 2009, ARCH GEN PSYCHIAT, V66, P518, DOI 10.1001/archgenpsychiatry.2009.34
   LOUP F, 1991, BRAIN RES, V555, P220, DOI 10.1016/0006-8993(91)90345-V
   Lucas-Thompson RG, 2013, HORM BEHAV, V63, P615, DOI 10.1016/j.yhbeh.2013.02.015
   Ludwig M, 2006, NAT REV NEUROSCI, V7, P126, DOI 10.1038/nrn1845
   Lynam DR, 2007, J ABNORM PSYCHOL, V116, P155, DOI 10.1037/0021-843X.116.1.155
   Maoz H, 2014, J PSYCHOPHARMACOL, V28, P212, DOI 10.1177/0269881113492030
   Marsh AA, 2008, NEUROSCI BIOBEHAV R, V32, P454, DOI 10.1016/j.neubiorev.2007.08.003
   Marsh AA, 2007, EMOTION, V7, P239, DOI 10.1037/1528-3542.7.2.239
   Martin J, 2014, NEUROPEPTIDES, V48, P91, DOI 10.1016/j.npep.2013.12.004
   Mas M, 1999, J PHARMACOL EXP THER, V290, P136
   MCALLISTER KH, 1994, PSYCHOPHARMACOLOGY, V116, P317, DOI 10.1007/BF02245335
   McClure EB, 2001, J NONVERBAL BEHAV, V25, P3, DOI 10.1023/A:1006753006870
   Meffert H, 2013, BRAIN, V136, P2550, DOI 10.1093/brain/awt190
   MEISENBERG G, 1983, LIFE SCI, V32, P2611, DOI 10.1016/0024-3205(83)90352-1
   MENS WBJ, 1983, BRAIN RES, V262, P143, DOI 10.1016/0006-8993(83)90478-X
   MEYER C, 1987, J ENDOCRINOL, V114, P263, DOI 10.1677/joe.0.1140263
   Meyer-Lindenberg A, 2008, PROG BRAIN RES, V170, P463, DOI 10.1016/S0079-6123(08)00436-6
   Miller GM, 2011, J NEUROCHEM, V116, P164, DOI 10.1111/j.1471-4159.2010.07109.x
   Mithoefer MC, 2013, J PSYCHOPHARMACOL, V27, P28, DOI 10.1177/0269881112456611
   Mithoefer MC, 2011, J PSYCHOPHARMACOL, V25, P439, DOI 10.1177/0269881110378371
   Modahl C, 1998, BIOL PSYCHIAT, V43, P270, DOI 10.1016/S0006-3223(97)00439-3
   Mogg K, 2004, J ABNORM PSYCHOL, V113, P160, DOI 10.1037/0021-843X.113.1.160
   Mottolese R, 2014, P NATL ACAD SCI USA, V111, P8637, DOI 10.1073/pnas.1319810111
   Moul C, 2012, PSYCHOL REV, V119, P789, DOI 10.1037/a0029342
   MUESER KT, 1992, ACTA PSYCHIAT SCAND, V85, P48, DOI 10.1111/j.1600-0447.1992.tb01441.x
   MURPHY DA, 1992, J ABNORM CHILD PSYCH, V20, P451, DOI 10.1007/BF00916809
   Najjar S, 2015, SCHIZOPHR RES, V161, P102, DOI 10.1016/j.schres.2014.04.041
   Oehen P, 2013, J PSYCHOPHARMACOL, V27, P40, DOI 10.1177/0269881112464827
   Onur OA, 2010, BIOL PSYCHIAT, V67, P1205, DOI 10.1016/j.biopsych.2010.01.022
   Parrott AC, 2013, HUM PSYCHOPHARM CLIN, V28, P289, DOI 10.1002/hup.2318
   Pedersen CA, 2011, SCHIZOPHR RES, V132, P50, DOI 10.1016/j.schres.2011.07.027
   PELHAM WE, 1987, PEDIATRICS, V80, P491
   Perälä J, 2007, ARCH GEN PSYCHIAT, V64, P19, DOI 10.1001/archpsyc.64.1.19
   Pierce K, 2001, BRAIN, V124, P2059, DOI 10.1093/brain/124.10.2059
   Pierce K, 2008, BIOL PSYCHIAT, V64, P552, DOI 10.1016/j.biopsych.2008.05.013
   PITMAN RK, 1993, PSYCHIAT RES, V48, P107, DOI 10.1016/0165-1781(93)90035-F
   Posey DJ, 2004, AM J PSYCHIAT, V161, P2115, DOI 10.1176/appi.ajp.161.11.2115
   Preckel K, 2014, FRONT BEHAV NEUROSCI, V8, DOI 10.3389/fnbeh.2014.00191
   Randall DC, 2003, HUM PSYCHOPHARM CLIN, V18, P163, DOI 10.1002/hup.456
   Rapee RM, 2006, J BEHAV THER EXP PSY, V37, P113, DOI 10.1016/j.jbtep.2005.01.001
   Repantis D, 2010, PHARMACOL RES, V62, P187, DOI 10.1016/j.phrs.2010.04.002
   Rodrigues H, 2014, PLOS ONE, V9, DOI 10.1371/journal.pone.0093519
   Roepke S, 2013, FRONT NEUROSCI-SWITZ, V6, DOI 10.3389/fnins.2012.00195
   Rothbaum BO, 2014, AM J PSYCHIAT, V171, P640, DOI 10.1176/appi.ajp.2014.13121625
   Roy MA, 2001, SCHIZOPHR RES, V47, P141, DOI 10.1016/S0920-9964(99)00231-5
   Ruble LH, 2010, SCHIZOPHR RES, V124, P13, DOI 10.1016/j.schres.2010.09.014
   RYDEN G, 1969, ACTA ENDOCRINOL-COP, V61, P425, DOI 10.1530/acta.0.0610425
   Saavedra-Velez C, 2009, J CLIN PSYCHIAT, V70, P104, DOI 10.4088/JCP.07r03982
   Sagud M, 2009, PSYCHIAT DANUB, V21, P371
   Saha S, 2007, ARCH GEN PSYCHIAT, V64, P1123, DOI 10.1001/archpsyc.64.10.1123
   Scheele D, 2013, P NATL ACAD SCI USA, V110, P20308, DOI 10.1073/pnas.1314190110
   Scheele D, 2012, J NEUROSCI, V32, P16074, DOI 10.1523/JNEUROSCI.2755-12.2012
   Scoriels L, 2011, BIOL PSYCHIAT, V69, P457, DOI 10.1016/j.biopsych.2010.09.043
   Shahrestani S, 2013, NEUROPSYCHOPHARMACOL, V38, P1929, DOI 10.1038/npp.2013.86
   Shamay-Tsoory SG, 2009, BIOL PSYCHIAT, V66, P864, DOI 10.1016/j.biopsych.2009.06.009
   Shao YJ, 2002, AM J MED GENET, V114, P99, DOI 10.1002/ajmg.10153
   Siegal M, 2002, NAT REV NEUROSCI, V3, P463, DOI 10.1038/nrn844
   Simeon D, 2011, PSYCHONEUROENDOCRINO, V36, P1418, DOI 10.1016/j.psyneuen.2011.03.013
   SIMMONS CF, 1995, GENOMICS, V26, P623, DOI 10.1016/0888-7543(95)80188-R
   Smits JAJ, 2013, J CONSULT CLIN PSYCH, V81, P1100, DOI 10.1037/a0034120
   Smits JAJ, 2013, J PSYCHIATR RES, V47, P1455, DOI 10.1016/j.jpsychires.2013.06.020
   Staebler K, 2011, PSYCHOL MED, V41, P1929, DOI 10.1017/S0033291711000080
   Sterzer P, 2005, BIOL PSYCHIAT, V57, P7, DOI 10.1016/j.biopsych.2004.10.008
   Stiglmayr CE, 2005, ACTA PSYCHIAT SCAND, V111, P372, DOI 10.1111/j.1600-0447.2004.00466.x
   Stone VE, 2003, NEUROPSYCHOLOGIA, V41, P209, DOI 10.1016/S0028-3932(02)00151-3
   Stopa L, 2000, BEHAV RES THER, V38, P273, DOI 10.1016/S0005-7967(99)00043-1
   Striepens N, 2013, SCI REP-UK, V3, DOI 10.1038/srep03440
   Striepens N, 2012, P NATL ACAD SCI USA, V109, P18144, DOI 10.1073/pnas.1208852109
   STUART J, 1990, J PERS ASSESS, V55, P296, DOI 10.1207/s15327752jpa5501&2_28
   Tancer M, 2003, DRUG ALCOHOL DEPEN, V72, P33, DOI 10.1016/S0376-8716(03)00172-8
   Thompson MR, 2007, NEUROSCIENCE, V146, P509, DOI 10.1016/j.neuroscience.2007.02.032
   Trull TJ, 2010, J PERS DISORD, V24, P412, DOI 10.1521/pedi.2010.24.4.412
   Turner DC, 2004, NEUROPSYCHOPHARMACOL, V29, P1363, DOI 10.1038/sj.npp.1300457
   van Ijzendoorn MH, 2012, PSYCHONEUROENDOCRINO, V37, P438, DOI 10.1016/j.psyneuen.2011.07.008
   van Os J, 2009, LANCET, V374, P635, DOI [10.1016/S0140-6736(09)60995-8, 10.1016/S0140-6736(15)01121-6]
   Veit R, 2013, FRONT HUM NEUROSCI, V7, DOI 10.3389/fnhum.2013.00706
   Volkow ND, 2009, JAMA-J AM MED ASSOC, V301, P1148, DOI 10.1001/jama.2009.351
   Voncken MJ, 2003, BEHAV RES THER, V41, P1481, DOI 10.1016/S0005-7967(03)00143-8
   Walker DL, 2002, PHARMACOL BIOCHEM BE, V71, P379, DOI 10.1016/S0091-3057(01)00698-0
   Walss-Bass C, 2013, SCHIZOPHR RES, V147, P387, DOI 10.1016/j.schres.2013.04.003
   Watanabe T, 2014, JAMA PSYCHIAT, V71, P166, DOI 10.1001/jamapsychiatry.2013.3181
   Wermter AK, 2010, AM J MED GENET B, V153B, P629, DOI 10.1002/ajmg.b.31032
   Williams LM, 2008, BIOL PSYCHIAT, V63, P917, DOI 10.1016/j.biopsych.2007.11.022
   Wittkampf LC, 2012, THER ADV PSYCHOPHARM, V2, P115, DOI 10.1177/2045125312441815
   Woolley JD, 2014, PSYCHONEUROENDOCRINO, V47, P116, DOI 10.1016/j.psyneuen.2014.04.024
   Wu SP, 2005, BIOL PSYCHIAT, V58, P74, DOI 10.1016/j.biopsych.2005.03.013
   Zhang YC, 2012, SCHIZOPHR RES, V141, P109, DOI 10.1016/j.schres.2012.08.021
NR 232
TC 21
Z9 24
U1 2
U2 19
PU SPRINGER-VERLAG BERLIN
PI BERLIN
PA HEIDELBERGER PLATZ 3, D-14197 BERLIN, GERMANY
SN 0171-2004
BN 978-3-319-16522-6; 978-3-319-16521-9
J9 HANDB EXP PHARMACOL
JI Handb. Exp. Pharmacol.
PY 2015
VL 228
BP 271
EP 303
DI 10.1007/978-3-319-16522-6_10
D2 10.1007/978-3-319-16522-6
PG 33
WC Pharmacology & Pharmacy; Toxicology
WE Book Citation Index – Science (BKCI-S)
SC Pharmacology & Pharmacy; Toxicology
GA BM1NP
UT WOS:000460328200013
PM 25977087
DA 2025-08-11
ER

PT J
AU Chabane, N
AF Chabane, Nadia
TI The early diagnosis of autism spectrum disorders
SO ANNALES MEDICO-PSYCHOLOGIQUES
LA French
DT Article
DE Autism spectrum disorders
ID INFANT SIBLINGS; COMMUNICATION; RISK; PREVALENCE; REGRESSION; EMERGENCE;
   TODDLERS; PATTERNS; CHILDREN
AB The early detection of autism spectrum disorders represents a crucial stake because it allows to set up an intensive and early adapted care at an age where certain processes of development can still be modified. The recent studies on the very early signs show that TSA does not affect in a objectivised way the development of the socialization in the 12 first months of life. TSA have a gradual beginning, modifying the course of the development and the behavioral patterns between 12 and 36 months. The identification of biological markers would allow to strengthen the strategies of detection and diagnosis in very young children. However, the existence of signs of alert imposes a vast training of the healthcare professionals and the implementation of support strategies for these children in order to modify the spontaneous trajectory of the TSA. (C) 2012 Published by Elsevier Masson SAS.
C1 Hop Robert Debre, Serv Psychopathol Enfant & Adolescent, F-75019 Paris, France.
C3 Assistance Publique Hopitaux Paris (APHP); Universite Paris Cite;
   Hopital Universitaire Robert-Debre - APHP
RP Chabane, N (corresponding author), Hop Robert Debre, Serv Psychopathol Enfant & Adolescent, 48 Blvd Serurier, F-75019 Paris, France.
EM nadia.chabane@rdb.aphp.fr
CR Baranek GT, 1999, J AUTISM DEV DISORD, V29, P213, DOI 10.1023/A:1023080005650
   Baron-Cohen Simon, 1996, British Journal of Psychiatry, V168, P158, DOI 10.1192/bjp.168.2.158
   Dawson G, 2010, PEDIATRICS, V125, pE17, DOI 10.1542/peds.2009-0958
   Fombonne E, 2001, PEDIATRICS, V107, P411, DOI 10.1542/peds.107.2.411
   Garon N, 2009, J ABNORM CHILD PSYCH, V37, P59, DOI 10.1007/s10802-008-9258-0
   Hansen RL, 2008, AMBUL PEDIATR, V8, P25, DOI 10.1016/j.ambp.2007.08.006
   Ibanez LV, 2008, AUTISM, V12, P473, DOI 10.1177/1362361308094504
   Iverson JM, 2007, J AUTISM DEV DISORD, V37, P158, DOI 10.1007/s10803-006-0339-z
   Jones W, 2008, ARCH GEN PSYCHIAT, V65, P946, DOI 10.1001/archpsyc.65.8.946
   Koegel RL, 2010, J AUTISM DEV DISORD, V40, P516, DOI 10.1007/s10803-009-0933-y
   Landa R, 2006, J CHILD PSYCHOL PSYC, V47, P629, DOI 10.1111/j.1469-7610.2006.01531.x
   Landa RJ, 2007, ARCH GEN PSYCHIAT, V64, P853, DOI 10.1001/archpsyc.64.7.853
   Lingam R, 2003, ARCH DIS CHILD, V88, P666, DOI 10.1136/adc.88.8.666
   Loh A, 2007, J AUTISM DEV DISORD, V37, P25, DOI 10.1007/s10803-006-0333-5
   Luyster R, 2005, DEV NEUROPSYCHOL, V27, P311, DOI 10.1207/s15326942dn2703_2
   Nadig AS, 2007, ARCH PEDIAT ADOL MED, V161, P378, DOI 10.1001/archpedi.161.4.378
   Ozonoff S, 2010, J AM ACAD CHILD PSY, V49, P256, DOI 10.1016/j.jaac.2009.11.009
   Ozonoff S, 2008, AUTISM RES, V1, P320, DOI 10.1002/aur.53
   Palomo R, 2006, J DEV BEHAV PEDIATR, V27, pS59, DOI 10.1097/00004703-200604002-00003
   Pierce K, 2011, J PEDIATR-US, V159, P458, DOI 10.1016/j.jpeds.2011.02.036
   Pierce K, 2011, ARCH GEN PSYCHIAT, V68, P101, DOI 10.1001/archgenpsychiatry.2010.113
   Rogers SJ, 2009, AUTISM RES, V2, P125, DOI 10.1002/aur.81
   Stone WL, 2000, J AUTISM DEV DISORD, V30, P607, DOI 10.1023/A:1005647629002
   Swinkels SHN, 2006, J AUTISM DEV DISORD, V36, P723, DOI 10.1007/s10803-006-0115-0
   VOLKMAR FR, 1994, AM J PSYCHIAT, V151, P1361
   Werner E, 2000, J AUTISM DEV DISORD, V30, P157, DOI 10.1023/A:1005463707029
   Wetherby AM, 2004, J AUTISM DEV DISORD, V34, P473, DOI 10.1007/s10803-004-2544-y
   Yoder P, 2006, J SPEECH LANG HEAR R, V49, P698, DOI 10.1044/1092-4388(2006/051)
   Zwaigenbaum L, 2005, INT J DEV NEUROSCI, V23, P143, DOI 10.1016/j.ijdevneu.2004.05.001
NR 29
TC 0
Z9 0
U1 0
U2 16
PU MASSON EDITEUR
PI MOULINEAUX CEDEX 9
PA 21 STREET CAMILLE DESMOULINS, ISSY, 92789 MOULINEAUX CEDEX 9, FRANCE
SN 0003-4487
EI 1769-6631
J9 ANN MED-PSYCHOL
JI Ann. Med.-Psychol.
PD SEP
PY 2012
VL 170
IS 7
BP 462
EP 465
DI 10.1016/j.amp.2012.07.002
PG 4
WC Pharmacology & Pharmacy; Psychiatry; Psychology; Psychology,
   Multidisciplinary
WE Science Citation Index Expanded (SCI-EXPANDED)
SC Pharmacology & Pharmacy; Psychiatry; Psychology
GA 025KE
UT WOS:000310187000004
DA 2025-08-11
ER

PT J
AU Turner, M
AF Turner, Melanie
TI The role of drugs in the treatment of autism
SO AUSTRALIAN PRESCRIBER
LA English
DT Article
DE antipsychotic drugs; autism spectrum disorder; selective serotonin
   reuptake inhibitors
ID SPECTRUM DISORDERS; CHILDREN; ANXIETY
AB The prevalence of autism spectrum disorder is increasing. It usually presents in childhood with abnormal behaviour and development.
   The diagnosis can be difficult. There are often comorbidities which can cause confusion.
   Non-drug treatments are first line. Drug treatment is not effective for the core symptoms of autism spectrum disorder. However, drugs may have a role in managing comorbidities and related symptoms, such as irritability and aggression.
   Anxiety is a common comorbidity. Cognitive behaviour therapy can be effective, but in some cases selective serotonin reuptake inhibitors may have a role.
   Most patients have problems sleeping, but drugs are not usually used to treat sleep disorders in children.
   Antipsychotics, such as risperidone, may be considered for irritability and aggression. Clonidine is first line for children with Tourette syndrome. Patients need regular monitoring because of the adverse effects of these drugs.
C1 [Turner, Melanie] MyChild Psychiat & Psychol, Norwood, SA, Australia.
   [Turner, Melanie] Univ Adelaide, Adelaide, SA, Australia.
C3 University of Adelaide
RP Turner, M (corresponding author), MyChild Psychiat & Psychol, Norwood, SA, Australia.; Turner, M (corresponding author), Univ Adelaide, Adelaide, SA, Australia.
CR Abdelgadir IS, 2018, ARCH DIS CHILD, V103, P1155, DOI 10.1136/archdischild-2017-314181
   AMH Children's Dosing Companion, 2020, AMH CHILDRENS DOSING
   [Anonymous], 2016, BJPSYCH ADV
   Antshel KM, 2019, CURR PSYCHIAT REP, V21, DOI 10.1007/s11920-019-1020-5
   Australian Bureau of Statistics, 2018, DIS AG CAR AUSTR AUT
   CAMPBELL M, 1995, J AM ACAD CHILD PSY, V34, P1124, DOI 10.1097/00004583-199509000-00008
   Eissa N, 2018, FRONT NEUROSCI-SWITZ, V12, DOI 10.3389/fnins.2018.00304
   FARETRA G, 1970, AM J PSYCHIAT, V126, P1670, DOI 10.1176/ajp.126.11.1670
   Fitzpatrick SE, 2016, NEUROPSYCH DIS TREAT, V12, DOI 10.2147/NDT.S84585
   Fung LK, 2016, PEDIATRICS, V137, pS124, DOI 10.1542/peds.2015-2851K
   Hollander E, 2003, LANCET, V362, P732, DOI 10.1016/S0140-6736(03)14236-5
   Hollander E, 2010, NEUROPSYCHOPHARMACOL, V35, P990, DOI 10.1038/npp.2009.202
   Hollis C, 2016, HEALTH TECHNOL ASSES, V20, pI, DOI 10.3310/hta20040
   Howes OD, 2018, J PSYCHOPHARMACOL, V32, P3, DOI 10.1177/0269881117741766
   Joshi G, 2010, J AUTISM DEV DISORD, V40, P1361, DOI 10.1007/s10803-010-0996-9
   King M, 2009, INT J EPIDEMIOL, V38, P1224, DOI 10.1093/ije/dyp261
   Lai MC, 2019, LANCET PSYCHIAT, V6, P819, DOI 10.1016/S2215-0366(19)30289-5
   Lake JK, 2017, J AUTISM DEV DISORD, V47, P1391, DOI 10.1007/s10803-017-3058-8
   Murray ML, 2014, PSYCHOPHARMACOLOGY, V231, P1011, DOI 10.1007/s00213-013-3140-7
   Nadeau J, 2011, NEUROPSYCHIATRY-LOND, V1, P567, DOI 10.2217/NPY.11.62
   National Institute for Health and Care Excellence (NICE), 2013, CLIN GUID CG170
   Patra S, 2019, AUTISM RES, V12, P542, DOI 10.1002/aur.2059
   Paval D, 2017, DEV NEUROSCI-BASEL, V39, P355, DOI 10.1159/000478725
   Quezada J, 2018, CNS DRUGS, V32, P33, DOI 10.1007/s40263-017-0486-0
   Reinblatt SP, 2009, J CHILD ADOL PSYCHOP, V19, P119, DOI 10.1089/cap.2008.040
   Shann F, 2017, Drug Doses, V17th
   Stahl Online, 2020, PRESCR GUID
   Wood JJ, 2009, J CHILD PSYCHOL PSYC, V50, P224, DOI 10.1111/j.1469-7610.2008.01948.x
NR 28
TC 14
Z9 16
U1 0
U2 18
PU NATL PRESCRIBING SERVICE LTD
PI DEAKIN
PA STE 8, 8 PHIPPS CLOSE, DEAKIN, ACT 2600, AUSTRALIA
SN 0312-8008
EI 1839-3942
J9 AUST PRESCR
JI Aust. Prescr.
PD DEC
PY 2020
VL 43
IS 6
BP 185
EP 190
DI 10.18773/austprescr.2020.054
PG 6
WC Pharmacology & Pharmacy
WE Emerging Sources Citation Index (ESCI)
SC Pharmacology & Pharmacy
GA PA0LA
UT WOS:000595307100004
PM 33363299
OA gold, Green Published
DA 2025-08-11
ER

PT J
AU Jung, S
   Park, M
AF Jung, Sunmin
   Park, Mikyoung
TI Shank postsynaptic scaffolding proteins in autism spectrum disorder:
   Mouse models and their dysfunctions in behaviors, synapses, and
   molecules
SO PHARMACOLOGICAL RESEARCH
LA English
DT Article
DE Postsynapticscaffoldingprotein; Shank; Animalmodel;
   Autismspectrumdisorder; Neurodevelopmentaldisorder; Psychiatricdisorder
ID COPY NUMBER VARIATION; SYNAPTIC FUNCTION; DEVELOPMENTAL ASPECTS;
   EXCITATORY SYNAPSES; EXONS 14-16; MUTATIONS; MICE; DELETION; GENE;
   SCHIZOPHRENIA
AB Postsynaptic scaffolding proteins, which are major components of the postsynaptic density (PSD) at excitatory synapses, include Shank, PSD-95, A-kinase anchoring protein, Homer, and SAP90/PSD-95-associated protein families and play crucial roles in synaptic structure, signaling, and functions. Several genetic studies have indicated that postsynaptic scaffolding proteins contribute to the etiology of various psychiatric disorders, including neurodevelopmental disorders. Indeed, mice with mutations or deletions in specific genes encoding postsynaptic scaffolding proteins display alterations in behavioral phenotypes that are relevant to specific psy-chiatric disorders. Here, we review recent studies on various mutant mouse models of Shank postsynaptic scaffolding proteins associated with autism spectrum disorder, a major neurodevelopmental disorder, and discuss future directions and therapeutic strategies for the treatment of autism spectrum disorder.
C1 [Jung, Sunmin; Park, Mikyoung] Korea Inst Sci & Technol, Brain Sci Inst, Seoul 02792, South Korea.
   [Park, Mikyoung] Korea Univ Sci & Technol, KIST Sch, Div Biomed Sci & Technol, Seoul 02792, South Korea.
C3 Korea Institute of Science & Technology (KIST); Korea Institute of
   Science & Technology (KIST)
RP Park, M (corresponding author), Korea Inst Sci & Technol, Brain Sci Inst, Seoul 02792, South Korea.
EM mpark@kist.re.kr
RI Park, Mikyoung/KII-9672-2024
FU Original Technology Research Program for Brain Science of the National
   Research Foundation of Korea (NRF) - Korean government (MSIT)
   [NRF-2018M3C7A1021848, NRF-2021R1A2C2004606]; Original Technology
   Research Program for Brain Science of the National Research Foundation
   of Korea (NRF) - Korean government (MSIT) [NRF-2018M3C7A1021848,
   NRF-2021R1A2C2004606]; KIST Institutional Program
   [NRF-2018M3C7A1021848];  [2E31512]
FX The work in the Park laboratory was supported by the Original Technology
   Research Program for Brain Science of the National Research Foundation
   of Korea (NRF) funded by the Korean government (MSIT)
   (NRF-2018M3C7A1021848 and NRF-2021R1A2C2004606) and KIST Institutional
   Program (2E31512) .
CR Association AP, 2013, DIAGNOSTIC STAT MANU
   Balaan C, 2019, BEHAV BRAIN RES, V356, P137, DOI 10.1016/j.bbr.2018.08.005
   Berkel S, 2010, NAT GENET, V42, P489, DOI 10.1038/ng.589
   Bey AL, 2018, TRANSL PSYCHIAT, V8, DOI 10.1038/s41398-018-0142-6
   Bian WJ, 2022, NAT NEUROSCI, V25, P912, DOI 10.1038/s41593-022-01076-8
   Böckers TM, 2001, J BIOL CHEM, V276, P40104, DOI 10.1074/jbc.M102454200
   Boeckers TM, 1999, BIOCHEM BIOPH RES CO, V264, P247, DOI 10.1006/bbrc.1999.1489
   Bonaglia MC, 2001, AM J HUM GENET, V69, P261, DOI 10.1086/321293
   Bozdagi O, 2010, MOL AUTISM, V1, DOI 10.1186/2040-2392-1-15
   Chabout J, 2017, JOVE-J VIS EXP, DOI 10.3791/54137
   Chang Yu-Chi, 2017, Curr Protoc Toxicol, V72, DOI 10.1002/cptx.19
   Chen L, 2000, NATURE, V408, P936, DOI 10.1038/35050030
   Cheroni C, 2020, MOL AUTISM, V11, DOI 10.1186/s13229-020-00370-1
   Chung C, 2022, BIOL PSYCHIAT, V91, P934, DOI 10.1016/j.biopsych.2021.07.021
   Chung C, 2019, BIOL PSYCHIAT, V85, P534, DOI 10.1016/j.biopsych.2018.09.025
   Coley AA, 2018, PROG NEURO-PSYCHOPH, V82, P187, DOI 10.1016/j.pnpbp.2017.11.016
   Cristian FB, 2020, STEM CELL RES, V49, DOI 10.1016/j.scr.2020.102004
   De Rubeis S, 2014, NATURE, V515, P209, DOI 10.1038/nature13772
   Delahaye A, 2009, EUR J MED GENET, V52, P328, DOI 10.1016/j.ejmg.2009.05.004
   Durand CM, 2007, NAT GENET, V39, P25, DOI 10.1038/ng1933
   Echeverria V, 2011, J ALZHEIMERS DIS, V24, P817, DOI 10.3233/JAD-2011-102136
   Ey E, 2013, BEHAV BRAIN RES, V256, P677, DOI 10.1016/j.bbr.2013.08.031
   Feyder M, 2010, AM J PSYCHIAT, V167, P1508, DOI 10.1176/appi.ajp.2010.10040484
   Fromer M, 2014, NATURE, V506, P179, DOI 10.1038/nature12929
   Fujino J, 2019, PSYCHIAT RES, V271, P247, DOI 10.1016/j.psychres.2018.11.057
   Gauthier J, 2011, HUM GENET, V130, P563, DOI 10.1007/s00439-011-0975-z
   Gauthier J, 2009, AM J MED GENET B, V150B, P421, DOI 10.1002/ajmg.b.30822
   Glessner JT, 2009, NATURE, V459, P569, DOI 10.1038/nature07953
   Guo BL, 2019, NAT NEUROSCI, V22, P1223, DOI 10.1038/s41593-019-0445-9
   Hung AY, 2008, J NEUROSCI, V28, P1697, DOI 10.1523/JNEUROSCI.3032-07.2008
   Iossifov I, 2014, NATURE, V515, P216, DOI 10.1038/nature13908
   Jamain S, 2003, NAT GENET, V34, P27, DOI 10.1038/ng1136
   Jaramillo Thomas C, 2020, eNeuro, V7, DOI 10.1523/ENEURO.0332-19.2020
   Jaramillo TC, 2017, AUTISM RES, V10, P42, DOI 10.1002/aur.1664
   Jaramillo TC, 2016, AUTISM RES, V9, P350, DOI 10.1002/aur.1529
   Jiang YH, 2013, NEURON, V78, P8, DOI 10.1016/j.neuron.2013.03.016
   Jordan BA, 2004, MOL CELL PROTEOMICS, V3, P857, DOI 10.1074/mcp.M400045-MCP200
   Karimi P, 2017, J RES MED SCI, V22, DOI 10.4103/1735-1995.200272
   Kim H, 2022, MOL PSYCHIATR, V27, P2751, DOI 10.1038/s41380-022-01563-1
   Kim HG, 2008, AM J HUM GENET, V82, P199, DOI 10.1016/j.ajhg.2007.09.011
   Kim R, 2018, J NEUROSCI, V38, P4076, DOI 10.1523/JNEUROSCI.2684-17.2018
   Kim S, 2022, CELL REP, V39, DOI 10.1016/j.celrep.2022.110906
   KORNAU HC, 1995, SCIENCE, V269, P1737, DOI 10.1126/science.7569905
   Kouser M, 2013, J NEUROSCI, V33, P18448, DOI 10.1523/JNEUROSCI.3017-13.2013
   Kreienkamp H-J., 2008, V186, P365, DOI 10.1007/978-3-540-72843-6_15
   Leblond CS, 2014, PLOS GENET, V10, DOI 10.1371/journal.pgen.1004580
   Leblond CS, 2012, PLOS GENET, V8, DOI 10.1371/journal.pgen.1002521
   Lee E, 2021, NAT COMMUN, V12, DOI 10.1038/s41467-021-25356-2
   Lee J, 2015, FRONT CELL NEUROSCI, V9, DOI 10.3389/fncel.2015.00094
   Li J, 2017, NAT NEUROSCI, V20, P1150, DOI 10.1038/nn.4594
   Lim CS, 2017, NEUROPHARMACOLOGY, V112, P104, DOI 10.1016/j.neuropharm.2016.08.016
   Maenner MJ, 2020, MMWR SURVEILL SUMM, V69, P1, DOI 10.15585/mmwr.ss6904a1
   Massarali A, 2022, FRONT NEUROSCI-SWITZ, V16, DOI 10.3389/fnins.2022.834058
   Mei Y, 2016, NATURE, V530, P481, DOI 10.1038/nature16971
   Moessner R, 2007, AM J HUM GENET, V81, P1289, DOI 10.1086/522590
   Mossa A, 2021, MOL PSYCHIATR, V26, P1928, DOI 10.1038/s41380-020-00979-x
   Naisbitt S, 1999, NEURON, V23, P569, DOI 10.1016/S0896-6273(00)80809-0
   Pardo M, 2017, EUR J NEUROSCI, V45, P490, DOI 10.1111/ejn.13446
   Parker KJ, 2022, MOL PSYCHIATR, V27, P2650, DOI 10.1038/s41380-022-01532-8
   Peça J, 2011, NATURE, V472, P437, DOI 10.1038/nature09965
   Peng JM, 2004, J BIOL CHEM, V279, P21003, DOI 10.1074/jbc.M400103200
   Pham C, 2022, AUTISM, V26, P1864, DOI 10.1177/13623613211068223
   Phelan MC, 2001, AM J MED GENET, V101, P91, DOI 10.1002/1096-8628(20010615)101:2<91::AID-AJMG1340>3.0.CO;2-C
   Pinto D, 2010, NATURE, V466, P368, DOI 10.1038/nature09146
   Purcell SM, 2014, NATURE, V506, P185, DOI 10.1038/nature12975
   Qin LY, 2018, NAT NEUROSCI, V21, P564, DOI 10.1038/s41593-018-0110-8
   Ripke S, 2014, NATURE, V511, P421, DOI 10.1038/nature13595
   Roy DS, 2021, NEURON, V109, P2590, DOI 10.1016/j.neuron.2021.06.005
   Rylaarsdam L, 2019, FRONT CELL NEUROSCI, V13, DOI 10.3389/fncel.2019.00385
   Sato D, 2012, AM J HUM GENET, V90, P879, DOI 10.1016/j.ajhg.2012.03.017
   Schmeisser MJ, 2012, NATURE, V486, P256, DOI 10.1038/nature11015
   Sheng M, 2007, ANNU REV BIOCHEM, V76, P823, DOI 10.1146/annurev.biochem.76.060805.160029
   Silverman JL, 2022, GENES BRAIN BEHAV, V21, DOI 10.1111/gbb.12803
   Silverman JL, 2011, BRAIN RES, V1380, P120, DOI 10.1016/j.brainres.2010.09.026
   Simmons DH, 2021, NEUROSCIENCE, V462, P303, DOI 10.1016/j.neuroscience.2020.05.010
   Speed HE, 2015, J NEUROSCI, V35, P9648, DOI 10.1523/JNEUROSCI.3125-14.2015
   Südhof TC, 2008, NATURE, V455, P903, DOI 10.1038/nature07456
   Sungur AÖ, 2016, AUTISM RES, V9, P696, DOI 10.1002/aur.1564
   Sungur AÖ, 2014, J NEUROSCI METH, V234, P92, DOI 10.1016/j.jneumeth.2014.05.003
   Tei S, 2018, SCI REP-UK, V8, DOI 10.1038/s41598-018-26465-7
   Ting JT, 2012, ANNU REV NEUROSCI, V35, P49, DOI 10.1146/annurev-neuro-062111-150442
   Tseng CEJ, 2022, BIOL PSYCHIAT, V91, P922, DOI 10.1016/j.biopsych.2021.11.021
   Tu JC, 1999, NEURON, V23, P583, DOI 10.1016/S0896-6273(00)80810-7
   Uemura T, 2004, MOL CELL NEUROSCI, V26, P330, DOI 10.1016/j.mcn.2004.02.007
   Vaags AK, 2012, AM J HUM GENET, V90, P133, DOI 10.1016/j.ajhg.2011.11.025
   Vicidomini C, 2017, MOL PSYCHIATR, V22, P689, DOI [10.1038/mp.2016.30, 10.1038/mp.2017.82]
   Wang TY, 2016, NAT COMMUN, V7, DOI 10.1038/ncomms13316
   Wang W., 1978, J CLIN INVEST, V127
   Wang XM, 2016, NAT COMMUN, V7, DOI 10.1038/ncomms11459
   Wang XM, 2014, MOL AUTISM, V5, DOI 10.1186/2040-2392-5-30
   Wang XM, 2011, HUM MOL GENET, V20, P3093, DOI 10.1093/hmg/ddr212
   Wilkinson B, 2019, BIOL PSYCHIAT, V85, P305, DOI 10.1016/j.biopsych.2018.05.009
   Wöhr M, 2011, PLOS ONE, V6, DOI 10.1371/journal.pone.0020631
   Won H, 2012, NATURE, V486, P261, DOI 10.1038/nature11208
   Xu YL, 2021, MOL BRAIN, V14, DOI 10.1186/s13041-021-00750-5
   Yang M, 2012, J NEUROSCI, V32, P6525, DOI 10.1523/JNEUROSCI.6107-11.2012
   Yoo T, 2019, FRONT CELL NEUROSCI, V13, DOI 10.3389/fncel.2019.00458
   Yoo T, 2018, FRONT CELL NEUROSCI, V12, DOI 10.3389/fncel.2018.00341
   Yoo YE, 2019, FRONT MOL NEUROSCI, V12, DOI 10.3389/fnmol.2019.00155
   Zhou Y, 2016, NEURON, V89, P147, DOI 10.1016/j.neuron.2015.11.023
NR 100
TC 21
Z9 22
U1 1
U2 28
PU ACADEMIC PRESS LTD- ELSEVIER SCIENCE LTD
PI LONDON
PA 24-28 OVAL RD, LONDON NW1 7DX, ENGLAND
SN 1043-6618
EI 1096-1186
J9 PHARMACOL RES
JI Pharmacol. Res.
PD AUG
PY 2022
VL 182
AR 106340
DI 10.1016/j.phrs.2022.106340
EA JUL 2022
PG 25
WC Pharmacology & Pharmacy
WE Science Citation Index Expanded (SCI-EXPANDED)
SC Pharmacology & Pharmacy
GA 2Z9CZ
UT WOS:000826867700001
PM 35792298
OA hybrid
DA 2025-08-11
ER

PT J
AU Girard, P
   Le Maner-Idrissi, G
   Dardier, V
   Seveno, T
   Levenez, C
   Le Sourn-Bissaoui, S
AF Girard, Pauline
   Le Maner-Idrissi, Gaid
   Dardier, Virginie
   Seveno, Tanguy
   Levenez, Catherine
   Le Sourn-Bissaoui, Sandrine
TI Comprehension of figurative language by children and adolescents with
   autism spectrum disorder: A longitudinal study of inferential processes
SO ANNALES MEDICO-PSYCHOLOGIQUES
LA English
DT Article
DE Adolescent; Autism spectrum disorder; Child; Development irony;
   Language; Understanding
ID IRONY COMPREHENSION; IDIOM COMPREHENSION; VERBAL IRONY; PRAGMATICS;
   PROSODY; FORMS; MIND
AB This research investigates the developmental trajectories of non-literal language comprehension by children and adolescents with autism spectrum disorders. This 12-month longitudinal study focuses on three main forms of non-literal language requiring increasingly expensive inferential processing: indirect requests, idioms and irony. The performance of 12 children and adolescents with ASD without intellectual developmental disorders is compared to their age-, gender-and language-matched controls. Rather than a stable global deficit, the results point to a partial and progressive alteration of inferential abilities in participants with ASD. This study opens up clinical perspectives on the assessment of non -literal language comprehension by individuals with ASD.(c) C 2022 Elsevier Masson SAS. All rights reserved.
C1 [Girard, Pauline; Le Maner-Idrissi, Gaid; Dardier, Virginie; Le Sourn-Bissaoui, Sandrine] Univ Rennes, Lab Psychol Cognit, LP3C, Comportement,Commun,EA1285, Rennes 2, LP3C, EA 1285, F-35000 Rennes, France.
   [Girard, Pauline; Seveno, Tanguy; Levenez, Catherine] Ctr Hosp Guillaume Regnier, Pole I-O3, F-35000 Rennes, France.
   Ctr Ressources Autisme Bretagne, F-35000 Rennes, France.
C3 Universite de Rennes
RP Le Sourn-Bissaoui, S (corresponding author), Univ Rennes, Lab Psychol Cognit, LP3C, Comportement,Commun,EA1285, Rennes 2, LP3C, EA 1285, F-35000 Rennes, France.
EM Sandrine.lesourn-bissaoui@univ-rennes2.fr
CR Aguert M., 2016, PSYCHOL LANGUAGE COM, V20, P199, DOI [10.1515/plc-2016-0013, DOI 10.1515/PLC-2016-0013]
   [Anonymous], 1992, ACTES LANGAGE CHEZ E
   Badoud D, 2016, REV QUEB PSYCHOL, V3, P49, DOI [10.7202/1040160ar, DOI 10.7202/1040160AR]
   Bernicot J., 2000, ACQUISITION LANGAGE, VII, DOI [10.3917/puf.fayol.2000.02.0045, DOI 10.3917/PUF.FAYOL.2000.02.0045]
   Bernicot J, 2007, J PRAGMATICS, V39, P2115, DOI 10.1016/j.pragma.2007.05.009
   Blakemore SJ, 2006, J CHILD PSYCHOL PSYC, V47, P296, DOI 10.1111/j.1469-7610.2006.01611.x
   Bosco FM, 2017, FRONT PSYCHOL, V8, DOI 10.3389/fpsyg.2017.00021
   Caillies S, 2006, EUR J DEV PSYCHOL, V3, P189, DOI 10.1080/17405620500412325
   Caillies S, 2013, CAN J EXP PSYCHOL, V67, P108, DOI 10.1037/a0028606
   Caillies S, 2009, ANN PSYCHOL, V109, P463
   Calmus A, 2014, INT J PSYCHOL, V49, P46, DOI 10.1002/ijop.12003
   Chaminaud S, 2006, ANN PSYCHOL, V106, P491
   Channon S, 2005, BRAIN LANG, V93, P123, DOI 10.1016/j.bandl.2004.09.002
   Dardier V., 2004, Pragmatique et Pathologies
   Deliens G, 2018, J AUTISM DEV DISORD, V48, P2938, DOI 10.1007/s10803-018-3561-6
   Faucher I, 2010, B SCI ARAPI, V25, P102
   Filippova E, 2010, CHILD DEV, V81, P913, DOI 10.1111/j.1467-8624.2010.01442.x
   Jamila HATTOUTI, 2016, L'Annee psychologique, V116, P105
   Kalandadze T, 2018, AUTISM, V22, P99, DOI 10.1177/1362361316668652
   Kissine M, 2016, M S-MED SCI, V32, P874, DOI 10.1051/medsci/20163210021
   Kissine M, 2015, PLOS ONE, V10, DOI 10.1371/journal.pone.0142191
   Kissine M, 2012, AUTISM, V16, P523, DOI 10.1177/1362361311406296
   Laval V, 2016, CORELA, DOI [10.4000/corela.4730[HS-20, DOI 10.4000/CORELA.4730[HS-20]
   Laval V, 2016, REV NEUROPSYCHOL, V8, P49, DOI [10.3917/rne.081.0049, DOI 10.3917/RNE.081.0049]
   Le Sourn-Bissaoui S, 2016, REEDUC ORTHOPH, V2, P79
   Le Sourn-Bissaoui S, 2012, J EXP CHILD PSYCHOL, V112, P437, DOI 10.1016/j.jecp.2012.02.003
   Le Sourn-Bissaoui S, 2011, RES AUTISM SPECT DIS, V5, P648, DOI 10.1016/j.rasd.2010.07.012
   Le Sourn-Bissaoui S, 2009, RES AUTISM SPECT DIS, V3, P797, DOI 10.1016/j.rasd.2009.03.003
   Loukusa S, 2018, J COMMUN DISORD, V73, P91, DOI 10.1016/j.jcomdis.2018.01.006
   MacKay G., 2004, CHILD LANG TEACH THE, V20, P13, DOI DOI 10.1191/0265659004CT261OA
   Nordmann E, 2017, BEHAV RES METHODS, V49, P198, DOI 10.3758/s13428-016-0705-5
   Pulido Loic, 2007, Enfance, V59, P339, DOI [10.3917/enf.594.0339, DOI 10.3917/ENF.594.0339]
   Rivière E, 2018, J PRAGMATICS, V138, P165, DOI 10.1016/j.pragma.2018.10.006
   Saban-Bezalel R, 2019, RES AUTISM SPECT DIS, V58, P30, DOI 10.1016/j.rasd.2018.11.006
   Wang AT, 2006, BRAIN, V129, P932, DOI 10.1093/brain/awl032
   Whyte EM, 2015, J COMMUN DISORD, V54, P2, DOI 10.1016/j.jcomdis.2015.01.001
   Whyte EM, 2014, J SPEECH LANG HEAR R, V57, P120, DOI 10.1044/1092-4388(2013/12-0308)
   WILSON D, 1992, LINGUA, V87, P53, DOI 10.1016/0024-3841(92)90025-E
   Wilson D, 2006, LINGUA, V116, P1722, DOI 10.1016/j.lingua.2006.05.001
   Wilson D, 2013, J PRAGMATICS, V59, P40, DOI 10.1016/j.pragma.2012.09.016
NR 40
TC 0
Z9 0
U1 4
U2 24
PU MASSON EDITEUR
PI MOULINEAUX CEDEX 9
PA 21 STREET CAMILLE DESMOULINS, ISSY, 92789 MOULINEAUX CEDEX 9, FRANCE
SN 0003-4487
EI 1769-6631
J9 ANN MED-PSYCHOL
JI Ann. Med.-Psychol.
PD MAY
PY 2023
VL 181
IS 5
BP 403
EP 410
DI 10.1016/j.amp.2021.12.019
EA MAY 2023
PG 8
WC Pharmacology & Pharmacy; Psychiatry; Psychology; Psychology,
   Multidisciplinary
WE Science Citation Index Expanded (SCI-EXPANDED)
SC Pharmacology & Pharmacy; Psychiatry; Psychology
GA I0PG7
UT WOS:000999875600001
OA Bronze
DA 2025-08-11
ER

PT J
AU Uzunova, G
   Hollander, E
   Shepherd, J
AF Uzunova, Genoveva
   Hollander, Eric
   Shepherd, Jason
TI The Role of Ionotropic Glutamate Receptors in Childhood
   Neurodevelopmental Disorders: Autism Spectrum Disorders and Fragile X
   Syndrome
SO CURRENT NEUROPHARMACOLOGY
LA English
DT Article
DE AMPA receptor; Arc; autism spectrum disorder; Fragile X syndrome;
   GRIP1/2; kainate receptor; MAP1B; memantine; metabotropic glutamate
   receptor; neuroligin; NMDA receptor
ID LONG-TERM DEPRESSION; PLACEBO-CONTROLLED TRIAL; TYROSINE-PHOSPHATASE
   STEP; DOMAIN-CONTAINING PROTEIN; ANTERIOR PIRIFORM CORTEX; FAMILY-BASED
   ASSOCIATION; MOSSY FIBER SYNAPSES; AMPA RECEPTOR; MOUSE MODEL; SYNAPTIC
   PLASTICITY
AB Autism spectrum disorder (ASD) and Fragile X syndrome (FXS) are relatively common childhood neurodevelopmental disorders with increasing incidence in recent years. They are currently accepted as disorders of the synapse with alterations in different forms of synaptic communication and neuronal network connectivity. The major excitatory neurotransmitter system in brain, the glutamatergic system, is implicated in learning and memory, synaptic plasticity, neuronal development. While much attention is attributed to the role of metabotropic glutamate receptors in ASD and FXS, studies indicate that the ionotropic glutamate receptors (iGluRs) and their regulatory proteins are also altered in several brain regions. Role of iGluRs in the neurobiology of ASD and FXS is supported by a weight of evidence that ranges from human genetics to in vitro cultured neurons. In this review we will discuss clinical, molecular, cellular and functional changes in NMDA, AMPA and kainate receptors and the synaptic proteins that regulate them in the context of ASD and FXS. We will also discuss the significance for the development of translational biomarkers and treatments for the core symptoms of ASD and FXS.
C1 [Uzunova, Genoveva; Hollander, Eric] Montefiore Med Ctr, Albert Einstein Coll Med, Dept Psychiat, Autism & Obsess Compuls Spectrum Program, Bronx, NY 10467 USA.
   [Shepherd, Jason] Univ Utah, Sch Med, Dept Neurobiol & Anat, Salt Lake City, UT 84132 USA.
C3 Montefiore Medical Center; Albert Einstein College of Medicine; Yeshiva
   University; Utah System of Higher Education; University of Utah
RP Uzunova, G (corresponding author), Montefiore Med Ctr, Albert Einstein Coll Med, Dept Psychiat, Autism & Obsess Compuls Spectrum Program, 111 E 210th St, Bronx, NY 10467 USA.
EM genoveva_uzunova@msn.com
RI Shepherd, Jason/N-8555-2018
OI Shepherd, Jason/0000-0001-7384-8289; hollander, eric/0000-0003-4196-0596
FU NINDS [4R00NS076364-03]
FX Dr. Jason Shepherd is supported by the NINDS (4R00NS076364-03).
CR Adesnik H, 2008, P NATL ACAD SCI USA, V105, P5597, DOI 10.1073/pnas.0800946105
   Akhondzadeh S, 2008, CHILD PSYCHIAT HUM D, V39, P237, DOI 10.1007/s10578-007-0084-3
   Alvarez VA, 2007, J NEUROSCI, V27, P7365, DOI 10.1523/JNEUROSCI.0956-07.2007
   Anagnostou E, 2012, MOL AUTISM, V3, DOI 10.1186/2040-2392-3-16
   Anderson CJ, 2013, DEV PSYCHOBIOL, V55, P465, DOI 10.1002/dev.21051
   Anggono V, 2012, CURR OPIN NEUROBIOL, V22, P461, DOI 10.1016/j.conb.2011.12.006
   Anggono V, 2011, J NEUROSCI, V31, P2188, DOI 10.1523/JNEUROSCI.5633-10.2011
   [Anonymous], PSYCHOPHARMACOLOGY
   Arnold LE, 2012, J CHILD ADOL PSYCHOP, V22, P198, DOI 10.1089/cap.2011.0056
   Arons MH, 2012, J NEUROSCI, V32, P14966, DOI 10.1523/JNEUROSCI.2215-12.2012
   Association AP, 2013, DIAGNOSTIC STAT MANU
   Bagni C, 2012, J CLIN INVEST, V122, P4314, DOI 10.1172/JCI63141
   Barnby G, 2005, AM J HUM GENET, V76, P950, DOI 10.1086/430454
   Barria A, 2005, NEURON, V48, P289, DOI 10.1016/j.neuron.2005.08.034
   Bartz JA, 2006, HORM BEHAV, V50, P518, DOI 10.1016/j.yhbeh.2006.06.018
   Bassell GJ, 2008, NAT MED, V14, P249, DOI 10.1038/nm0308-249
   Bateup HS, 2013, NEURON, V78, P510, DOI 10.1016/j.neuron.2013.03.017
   Bateup HS, 2011, J NEUROSCI, V31, P8862, DOI 10.1523/JNEUROSCI.1617-11.2011
   Bats C, 2007, NEURON, V53, P719, DOI 10.1016/j.neuron.2007.01.030
   Baudouin SJ, 2012, SCIENCE, V338, P128, DOI 10.1126/science.1224159
   Bear MF, 2004, TRENDS NEUROSCI, V27, P370, DOI 10.1016/j.tins.2004.04.009
   Becker B, 2013, J COGNITIVE NEUROSCI, V25, P986, DOI 10.1162/jocn_a_00383
   Béïque JC, 2006, P NATL ACAD SCI USA, V103, P19535, DOI 10.1073/pnas.0608492103
   Bejjani A, 2012, PLOS ONE, V7, DOI 10.1371/journal.pone.0038786
   Berkel S, 2010, NAT GENET, V42, P489, DOI 10.1038/ng.589
   Berlin HA, 2011, J CLIN PSYCHIAT, V72, P716, DOI 10.4088/JCP.09m05266gre
   Bernardi S, 2011, BRAIN RES, V1380, P198, DOI 10.1016/j.brainres.2010.12.057
   Berry-Kravis E, 2009, J MED GENET, V46, P266, DOI 10.1136/jmg.2008.063701
   Berry-Kravis E, 2011, J NEURODEV DISORD, V3, P193, DOI 10.1007/s11689-011-9074-7
   Berry-Kravis EM, 2012, SCI TRANSL MED, V4, DOI 10.1126/scitranslmed.3004214
   Betancur C, 2011, BRAIN RES, V1380, P42, DOI 10.1016/j.brainres.2010.11.078
   Bhakar AL, 2012, ANNU REV NEUROSCI, V35, P417, DOI 10.1146/annurev-neuro-060909-153138
   Bhattacharyya S, 2009, NAT NEUROSCI, V12, P172, DOI 10.1038/nn.2249
   Blanpied TA, 2005, J NEUROSCI, V25, P3312, DOI 10.1523/JNEUROSCI.4262-04.2005
   Bliss TVP, 2013, MOL BRAIN, V6, DOI 10.1186/1756-6606-6-5
   Blundell J, 2010, J NEUROSCI, V30, P2115, DOI 10.1523/JNEUROSCI.4517-09.2010
   Bodner KE, 2012, J INT NEUROPSYCH SOC, V18, P556, DOI 10.1017/S1355617712000070
   Boeckers TM, 2002, J NEUROCHEM, V81, P903, DOI 10.1046/j.1471-4159.2002.00931.x
   Boehm J, 2006, NEURON, V51, P213, DOI 10.1016/j.neuron.2006.06.013
   Bozdagi O, 2010, MOL AUTISM, V1, DOI 10.1186/2040-2392-1-15
   Bramham CR, 2008, J NEUROSCI, V28, P11760, DOI 10.1523/JNEUROSCI.3864-08.2008
   Bucan M, 2009, PLOS GENET, V5, DOI 10.1371/journal.pgen.1000536
   Budreck EC, 2007, EUR J NEUROSCI, V26, P1738, DOI 10.1111/j.1460-9568.2007.05842.x
   Budreck EC, 2013, P NATL ACAD SCI USA, V110, P725, DOI 10.1073/pnas.1214718110
   Burket JA, 2011, BRAIN RES BULL, V86, P152, DOI 10.1016/j.brainresbull.2011.08.001
   Busquets-Garcia A, 2013, NAT MED, V19, P603, DOI 10.1038/nm.3127
   Carey MR, 2011, J NEUROPHYSIOL, V105, P958, DOI 10.1152/jn.00980.2010
   Carlsson ML, 1998, J NEURAL TRANSM, V105, P525, DOI 10.1007/s007020050076
   Carroll RC, 2002, TRENDS NEUROSCI, V25, P571, DOI 10.1016/S0166-2236(02)02272-5
   Carroll RC, 2001, NAT REV NEUROSCI, V2, P315, DOI 10.1038/35072500
   Caudal D, 2010, PLOS ONE, V5, DOI 10.1371/journal.pone.0015282
   Chao HT, 2010, NATURE, V468, P263, DOI 10.1038/nature09582
   CHEN HSV, 1992, J NEUROSCI, V12, P4427
   Chez MG, 2007, J CHILD NEUROL, V22, P574, DOI 10.1177/0883073807302611
   Chih B, 2005, SCIENCE, V307, P1324, DOI 10.1126/science.1107470
   Chilian B, 2013, CLIN GENET
   Choquet D, 2010, EUR J NEUROSCI, V32, P250, DOI 10.1111/j.1460-9568.2010.07350.x
   Chow ML, 2012, PLOS GENET, V8, DOI 10.1371/journal.pgen.1002592
   Citri A, 2010, J NEUROSCI, V30, P16437, DOI 10.1523/JNEUROSCI.4478-10.2010
   Collingridge GL, 2009, NEUROPHARMACOLOGY, V56, P2, DOI 10.1016/j.neuropharm.2008.06.063
   Conboy L, 2010, NEUROPSYCHOPHARMACOL, V35, P674, DOI 10.1038/npp.2009.172
   Contractor A, 2001, NEURON, V29, P209, DOI 10.1016/S0896-6273(01)00191-X
   Contractor A, 2011, TRENDS NEUROSCI, V34, P154, DOI 10.1016/j.tins.2010.12.002
   Corbett BA, 2012, MOL AUTISM, V3, DOI 10.1186/2040-2392-3-13
   Dahlhaus R, 2010, BEHAV BRAIN RES, V208, P96, DOI 10.1016/j.bbr.2009.11.019
   Dahlhaus R, 2010, HIPPOCAMPUS, V20, P305, DOI 10.1002/hipo.20630
   Daoud H, 2009, BIOL PSYCHIAT, V66, P906, DOI 10.1016/j.biopsych.2009.05.008
   Davidkova G., 2011, SOCIETY FOR NEUROSCI
   Davidkova G, 2007, J NEUROSCI, V27, P13273, DOI 10.1523/JNEUROSCI.3334-07.2007
   de Vrij FMS, 2008, NEUROBIOL DIS, V31, P127, DOI 10.1016/j.nbd.2008.04.002
   Deutsch SI, 2012, BRAIN RES, V1439, P96, DOI 10.1016/j.brainres.2011.12.040
   Dichter GS, 2012, J NEURODEV DISORD, V4, DOI 10.1186/1866-1955-4-19
   Dickinson BA, 2009, MOL BRAIN, V2, DOI 10.1186/1756-6606-2-18
   Dölen G, 2010, PHARMACOL THERAPEUT, V127, P78, DOI 10.1016/j.pharmthera.2010.02.008
   Dong HL, 1997, NATURE, V386, P279, DOI 10.1038/386279a0
   Doyle Carolyn A, 2012, Dialogues Clin Neurosci, V14, P263
   Doyle CA, 2012, EXPERT OPIN PHARMACO, V13, P1615, DOI 10.1517/14656566.2012.674110
   Elias GM, 2008, P NATL ACAD SCI USA, V105, P20953, DOI 10.1073/pnas.0811025106
   Endele S, 2010, NAT GENET, V42, P1021, DOI 10.1038/ng.677
   Erickson CA, 2007, PSYCHOPHARMACOLOGY, V191, P141, DOI 10.1007/s00213-006-0518-9
   Erickson CA, 2013, PSYCHOPHARMACOLOGY, V228, P75, DOI 10.1007/s00213-013-3022-z
   Erickson CA, 2011, J CHILD ADOL PSYCHOP, V21, P565, DOI 10.1089/cap.2011.0034
   Essa MM, 2013, NEUROTOX RES, V23, P393, DOI 10.1007/s12640-012-9354-3
   Etherton M, 2011, P NATL ACAD SCI USA, V108, P13764, DOI 10.1073/pnas.1111093108
   Etherton MR, 2011, EMBO J, V30, P2908, DOI 10.1038/emboj.2011.182
   Fourie C., 2013, BIOCH BIOPHYS ACTA
   Fu ZY, 2009, MOL CELL NEUROSCI, V42, P45, DOI 10.1016/j.mcn.2009.05.004
   Fumagalli F, 2011, HIPPOCAMPUS, V21, P1028, DOI 10.1002/hipo.20817
   Gainey MA, 2009, J NEUROSCI, V29, P6479, DOI 10.1523/JNEUROSCI.3753-08.2009
   Gambrill AC, 2011, P NATL ACAD SCI USA, V108, P5855, DOI 10.1073/pnas.1012676108
   Gandal MJ, 2012, GENES BRAIN BEHAV, V11, P740, DOI 10.1111/j.1601-183X.2012.00816.x
   Gandal MJ, 2012, TRANSL PSYCHIAT, V2, DOI 10.1038/tp.2012.69
   Gandal MJ, 2010, BIOL PSYCHIAT, V68, P1100, DOI 10.1016/j.biopsych.2010.09.031
   Gantois I, 2013, BEHAV BRAIN RES, V239, P72, DOI 10.1016/j.bbr.2012.10.059
   Garber KB, 2008, EUR J HUM GENET, V16, P666, DOI 10.1038/ejhg.2008.61
   Gauthier J, 2011, HUM GENET, V130, P563, DOI 10.1007/s00439-011-0975-z
   Gauthier J, 2009, AM J MED GENET B, V150B, P421, DOI 10.1002/ajmg.b.30822
   Ghaleiha A, 2013, INT J NEUROPSYCHOPH, V16, P783, DOI 10.1017/S1461145712000880
   Giza J, 2010, J NEUROSCI, V30, P14805, DOI 10.1523/JNEUROSCI.1161-10.2010
   Gocel J, 2012, NEUROSCIENCE, V221, P170, DOI 10.1016/j.neuroscience.2012.06.052
   Godfraind JM, 1996, AM J MED GENET, V64, P246
   Goebel-Goody SM, 2012, GENES BRAIN BEHAV, V11, P586, DOI 10.1111/j.1601-183X.2012.00781.x
   Goebel-Goody SM, 2012, PHARMACOL REV, V64, P65, DOI 10.1124/pr.110.003053
   Goff DC, 2012, SCHIZOPHRENIA BULL, V38, P936, DOI 10.1093/schbul/sbs012
   Gong XH, 2012, PLOS ONE, V7, DOI 10.1371/journal.pone.0034739
   Green JJ, 2010, NEUROTHERAPEUTICS, V7, P250, DOI 10.1016/j.nurt.2010.05.006
   Greer PL, 2010, CELL, V140, P704, DOI 10.1016/j.cell.2010.01.026
   Groc L, 2006, CELL TISSUE RES, V326, P423, DOI 10.1007/s00441-006-0254-9
   Grooms SY, 2000, P NATL ACAD SCI USA, V97, P3631, DOI 10.1073/pnas.050586497
   Guo WX, 2012, HUM MOL GENET, V21, P681, DOI 10.1093/hmg/ddr501
   Gükan CK, 2012, RES AUTISM SPECT DIS, V6, P1311, DOI 10.1016/j.rasd.2012.05.007
   Hagerman R, 2012, RESULTS PROBL CELL D, V54, P297, DOI 10.1007/978-3-642-21649-7_17
   Hagerman R, 2011, J NEURODEV DISORD, V3, P211, DOI 10.1007/s11689-011-9084-5
   Hagerman RJ, 2009, PEDIATRICS, V123, P378, DOI 10.1542/peds.2008-0317
   Hall BJ, 2008, TRENDS NEUROSCI, V31, P82, DOI 10.1016/j.tins.2007.11.010
   Hall BJ, 2007, J NEUROSCI, V27, P13446, DOI 10.1523/JNEUROSCI.3793-07.2007
   Hardan AY, 2004, J CHILD ADOL PSYCHOP, V14, P426, DOI 10.1089/1044546042389082
   Harrington RA, 2013, AUTISM RES, V6, P149, DOI 10.1002/aur.1288
   Hazlett HC, 2012, J AM ACAD CHILD PSY, V51, P921, DOI 10.1016/j.jaac.2012.07.003
   Heine M, 2008, P NATL ACAD SCI USA, V105, P20947, DOI 10.1073/pnas.0804007106
   Henderson C, 2012, SCI TRANSL MED, V4, DOI 10.1126/scitranslmed.3004218
   Hessl D, 2002, PSYCHONEUROENDOCRINO, V27, P855, DOI 10.1016/S0306-4530(01)00087-7
   Hessl D, 2011, BIOL PSYCHIAT, V70, P859, DOI 10.1016/j.biopsych.2011.05.033
   Hollander E, 2003, LANCET, V362, P732, DOI 10.1016/S0140-6736(03)14236-5
   Hollander E., 2011, TEXBOOK OF AUTSIM SP
   Hollander E, 2007, BIOL PSYCHIAT, V61, P498, DOI 10.1016/j.biopsych.2006.05.030
   Hoon M, 2011, P NATL ACAD SCI USA, V108, P3053, DOI 10.1073/pnas.1006946108
   Hou LF, 2006, NEURON, V51, P441, DOI 10.1016/j.neuron.2006.07.005
   Hou Q, 2008, P NATL ACAD SCI USA, V105, P775, DOI 10.1073/pnas.0706447105
   Howard MA, 2010, P NATL ACAD SCI USA, V107, P3805, DOI 10.1073/pnas.0914422107
   Hu HL, 2008, J NEUROSCI, V28, P7847, DOI 10.1523/JNEUROSCI.1496-08.2008
   Hu Y, 2012, CHILD NERV SYST, V28, P911, DOI 10.1007/s00381-012-1747-3
   Huber KM, 2006, TRENDS NEUROSCI, V29, P183, DOI 10.1016/j.tins.2006.02.001
   Huber KM, 2002, P NATL ACAD SCI USA, V99, P7746, DOI 10.1073/pnas.122205699
   Isaac JTR, 2007, NEURON, V54, P859, DOI 10.1016/j.neuron.2007.06.001
   Isaac JTR, 1999, CAN J PHYSIOL PHARM, V77, P735, DOI 10.1139/cjpp-77-9-735
   Isaac JTR, 1997, NEURON, V18, P269, DOI 10.1016/S0896-6273(00)80267-6
   Jacome LF, 2011, AUTISM RES, V4, P393, DOI 10.1002/aur.218
   Jacquemont S, 2011, SCI TRANSL MED, V3, DOI 10.1126/scitranslmed.3001708
   Jamain S, 2003, NAT GENET, V34, P27, DOI 10.1038/ng1136
   Jamain S, 2002, MOL PSYCHIATR, V7, P302, DOI 10.1038/sj.mp.4000979
   Jiang YH, 2013, NEURON, V78, P8, DOI 10.1016/j.neuron.2013.03.016
   Johnson Micah A., 2012, Yale Journal of Biology and Medicine, V85, P481
   Jung KM, 2012, NAT COMMUN, V3, DOI 10.1038/ncomms2045
   Karam RA, 2013, RES DEV DISABIL, V34, P2092, DOI 10.1016/j.ridd.2013.04.002
   Kaufmann WE, 1999, AM J MED GENET, V83, P286, DOI 10.1002/(SICI)1096-8628(19990402)83:4<286::AID-AJMG10>3.3.CO;2-8
   Kelleher RJ, 2012, PLOS ONE, V7, DOI [10.1371/journal.pone.0035003, 10.1371/journal.pone.0050716]
   Khwaja OS, 2011, CURR OPIN PEDIATR, V23, P633, DOI 10.1097/MOP.0b013e32834c9251
   King BH, 2001, J AM ACAD CHILD PSY, V40, P658, DOI 10.1097/00004583-200106000-00010
   Ko J, 2009, NEURON, V64, P791, DOI 10.1016/j.neuron.2009.12.012
   Kooy RF, 1996, AM J MED GENET, V64, P241, DOI 10.1002/(SICI)1096-8628(19960809)64:2<241::AID-AJMG1>3.0.CO;2-X
   Kron M, 2012, J NEUROSCI, V32, P13860, DOI 10.1523/JNEUROSCI.2159-12.2012
   Krueger DD, 2011, P NATL ACAD SCI USA, V108, P2587, DOI 10.1073/pnas.1013855108
   Krugers HJ, 2010, NAT REV NEUROSCI, V11, P675, DOI 10.1038/nrn2913
   Lanore F, 2012, J NEUROSCI, V32, P17882, DOI 10.1523/JNEUROSCI.2049-12.2012
   Larson J, 2005, J NEUROSCI, V25, P9460, DOI 10.1523/JNEUROSCI.2638-05.2005
   Lau CG, 2007, NAT REV NEUROSCI, V8, P413, DOI 10.1038/nrn2153
   Laumonnier F, 2004, AM J HUM GENET, V74, P552, DOI 10.1086/382137
   Lawson-Yuen A, 2008, EUR J HUM GENET, V16, P614, DOI 10.1038/sj.ejhg.5202006
   Lee HK, 2010, J NEUROPHYSIOL, V103, P479, DOI 10.1152/jn.00835.2009
   Lee HK, 2003, CELL, V112, P631, DOI 10.1016/S0092-8674(03)00122-3
   Lee HK, 1998, NEURON, V21, P1151, DOI 10.1016/S0896-6273(00)80632-7
   Levenga J, 2011, NEUROBIOL DIS, V42, P311, DOI 10.1016/j.nbd.2011.01.022
   Li D, 2011, J PHYSIOL-LONDON, V589, P4491, DOI 10.1113/jphysiol.2011.215566
   Li JX, 2002, MOL CELL NEUROSCI, V19, P138, DOI 10.1006/mcne.2001.1085
   Liao DH, 1999, NAT NEUROSCI, V2, P37, DOI 10.1038/4540
   Lin Y, 2006, P NATL ACAD SCI USA, V103, P19902, DOI 10.1073/pnas.0609924104
   Littleton JM, 2007, J ADDICT MED, V1, P115, DOI 10.1097/ADM.0b013e318156c26f
   Liu SJ, 2007, TRENDS NEUROSCI, V30, P126, DOI 10.1016/j.tins.2007.01.006
   Lu R, 2004, P NATL ACAD SCI USA, V101, P15201, DOI 10.1073/pnas.0404995101
   Lu W, 2012, CURR OPIN NEUROBIOL, V22, P470, DOI 10.1016/j.conb.2011.09.008
   Lüscher C, 2012, CSH PERSPECT BIOL, V4, DOI 10.1101/cshperspect.a005710
   Luscher C, 2010, NEURON, V65, P445, DOI 10.1016/j.neuron.2010.01.016
   Ma DQ, 2007, MOL PSYCHIATR, V12, P376, DOI 10.1038/sj.mp.4001927
   Makino Y, 2011, P NATL ACAD SCI USA, V108, P8450, DOI 10.1073/pnas.1105261108
   Malenka RC, 2004, NEURON, V44, P5, DOI 10.1016/j.neuron.2004.09.012
   Malenka RC, 2003, ANN NY ACAD SCI, V1003, P1, DOI 10.1196/annals.1300.001
   Malinow R, 2003, PHILOS T ROY SOC B, V358, P707, DOI 10.1098/rstb.2002.1233
   Mann K, 2008, ALCOHOL CLIN EXP RES, V32, P1105, DOI 10.1111/j.1530-0277.2008.00690.x
   Markham JA, 2006, PSYCHONEUROENDOCRINO, V31, P781, DOI 10.1016/j.psyneuen.2006.02.008
   Marsden KC, 2007, J NEUROSCI, V27, P14326, DOI 10.1523/JNEUROSCI.4433-07.2007
   Martin S, 2009, PLOS ONE, V4, DOI 10.1371/journal.pone.0004714
   Mason Barbara J, 2007, Expert Rev Neurother, V7, P1465, DOI 10.1586/14737175.7.11.1465
   Mayer ML, 2011, STRUCTURE, V19, P1370, DOI 10.1016/j.str.2011.08.009
   Mayer ML, 2011, CURR OPIN NEUROBIOL, V21, P283, DOI 10.1016/j.conb.2011.02.001
   Mehta MV, 2011, PLOS ONE, V6, DOI 10.1371/journal.pone.0026077
   Mejias R, 2011, P NATL ACAD SCI USA, V108, P4920, DOI 10.1073/pnas.1102233108
   Michalon A, 2012, NEURON, V74, P49, DOI 10.1016/j.neuron.2012.03.009
   Mientjes EJ, 2006, NEUROBIOL DIS, V21, P549, DOI 10.1016/j.nbd.2005.08.019
   Minh VCN, 2012, J NEUROSCI, V32, P10021, DOI 10.1523/JNEUROSCI.1316-12.2012
   Moessner R, 2007, AM J HUM GENET, V81, P1289, DOI 10.1086/522590
   Mondin M, 2011, J NEUROSCI, V31, P13500, DOI 10.1523/JNEUROSCI.6439-10.2011
   Moretti P, 2006, CURR OPIN GENET DEV, V16, P276, DOI 10.1016/j.gde.2006.04.009
   Moskal JR, 2011, NEUROSCI BIOBEHAV R, V35, P1982, DOI 10.1016/j.neubiorev.2011.06.006
   Motazacker MM, 2007, AM J HUM GENET, V81, P792, DOI 10.1086/521275
   Muddashetty RS, 2007, J NEUROSCI, V27, P5338, DOI 10.1523/JNEUROSCI.0937-07.2007
   Muhle R, 2004, PEDIATRICS, V113, pE472, DOI 10.1542/peds.113.5.e472
   Nakamoto M, 2007, P NATL ACAD SCI USA, V104, P15537, DOI 10.1073/pnas.0707484104
   Nalavadi VC, 2012, J NEUROSCI, V32, P2582, DOI 10.1523/JNEUROSCI.5057-11.2012
   Nam CI, 2005, P NATL ACAD SCI USA, V102, P6137, DOI 10.1073/pnas.0502038102
   Neul Jeffrey Lorenz, 2012, Dialogues Clin Neurosci, V14, P253
   Nicoletti E, 2011, NEUROPHARMACOLOGY, V60, P1017, DOI 10.1016/j.neuropharm.2010.10.022
   Ninan I, 2011, J NEUROCHEM, V119, P324, DOI 10.1111/j.1471-4159.2011.07430.x
   Nishimune A, 1998, NEURON, V21, P87, DOI 10.1016/S0896-6273(00)80517-6
   Nosyreva ED, 2006, J NEUROPHYSIOL, V95, P3291, DOI 10.1152/jn.01316.2005
   Nosyreva ED, 2005, J NEUROSCI, V25, P2992, DOI 10.1523/JNEUROSCI.3652-04.2005
   Nurmi EL, 2001, GENOMICS, V77, P105, DOI 10.1006/geno.2001.6617
   O'Roak BJ, 2012, NATURE, V485, P246, DOI 10.1038/nature10989
   Owley T, 2006, J CHILD ADOL PSYCHOP, V16, P517, DOI 10.1089/cap.2006.16.517
   Palma E, 2012, CURR DRUG TARGETS, V13, P579, DOI 10.2174/138945012800398838
   Pampanos A, 2009, GENET TEST MOL BIOMA, V13, P611, DOI 10.1089/gtmb.2009.0005
   Park S, 2008, NEURON, V59, P70, DOI 10.1016/j.neuron.2008.05.023
   Peixoto RT, 2012, NEURON, V76, P396, DOI 10.1016/j.neuron.2012.07.006
   Pérez-Otaño I, 2005, TRENDS NEUROSCI, V28, P229, DOI 10.1016/j.tins.2005.03.004
   Pfeiffer BE, 2009, NEUROSCIENTIST, V15, P549, DOI 10.1177/1073858409333075
   Phelan K, 2011, MOL SYNDROMOL, V2, P186, DOI 10.1159/000334260
   Pilpel Y, 2009, J PHYSIOL-LONDON, V587, P787, DOI 10.1113/jphysiol.2008.160929
   Posey DJ, 2004, AM J PSYCHIAT, V161, P2115, DOI 10.1176/appi.ajp.161.11.2115
   Purcell AE, 2001, NEUROLOGY, V57, P1618, DOI 10.1212/WNL.57.9.1618
   Qin M, 2011, NEUROBIOL DIS, V42, P85, DOI 10.1016/j.nbd.2011.01.008
   Ramanathan Subhadra, 2004, BMC Med Genet, V5, P10, DOI 10.1186/1471-2350-5-10
   Rammes G, 2001, NEUROSCI LETT, V306, P81, DOI 10.1016/S0304-3940(01)01872-9
   Ramoz N, 2004, AM J PSYCHIAT, V161, P662, DOI 10.1176/appi.ajp.161.4.662
   REISER G, 1988, BRAIN RES, V443, P338, DOI 10.1016/0006-8993(88)91630-7
   Rezaei V, 2010, PROG NEURO-PSYCHOPH, V34, P1269, DOI 10.1016/j.pnpbp.2010.07.005
   Ripley B, 2011, P NATL ACAD SCI USA, V108, P367, DOI 10.1073/pnas.1015163108
   Rogawski MA, 2013, ACTA NEUROL SCAND, V127, P9, DOI 10.1111/ane.12099
   Rubenstein JLR, 2003, GENES BRAIN BEHAV, V2, P255, DOI 10.1034/j.1601-183X.2003.00037.x
   Safo PK, 2005, NEURON, V48, P647, DOI 10.1016/j.neuron.2005.09.020
   Sanz-Clemente A, 2013, NEUROSCIENTIST, V19, P62, DOI 10.1177/1073858411435129
   Sato D, 2012, AM J HUM GENET, V90, P879, DOI 10.1016/j.ajhg.2012.03.017
   Saunders J. A., 2013, AUTISM RES
   Saunders JA, 2012, BEHAV BRAIN RES, V234, P233, DOI 10.1016/j.bbr.2012.06.032
   Schmeisser MJ, 2012, NATURE, V486, P256, DOI 10.1038/nature11015
   Schmidt MV, 2010, J NEUROSCI, V30, P16949, DOI 10.1523/JNEUROSCI.4668-10.2010
   Seeman P, 2008, SYNAPSE, V62, P149, DOI 10.1002/syn.20472
   Shen L, 2000, J NEUROSCI, V20, P7932
   Shepherd JD, 2007, ANNU REV CELL DEV BI, V23, P613, DOI 10.1146/annurev.cellbio.23.090506.123516
   Shepherd JD, 2006, NEURON, V52, P475, DOI 10.1016/j.neuron.2006.08.034
   Shinohe A, 2006, PROG NEURO-PSYCHOPH, V30, P1472, DOI 10.1016/j.pnpbp.2006.06.013
   Shipman SL, 2012, NEURON, V76, P309, DOI 10.1016/j.neuron.2012.07.024
   Shuang M, 2004, AM J MED GENET B, V131B, P48, DOI 10.1002/ajmg.b.30025
   Siddiqui TJ, 2010, J NEUROSCI, V30, P7495, DOI 10.1523/JNEUROSCI.0470-10.2010
   Silverman JL, 2012, SCI TRANSL MED, V4, DOI 10.1126/scitranslmed.3003501
   Silverman JL, 2010, NEUROPSYCHOPHARMACOL, V35, P976, DOI 10.1038/npp.2009.201
   Snyder EM, 2001, NAT NEUROSCI, V4, P1079, DOI 10.1038/nn746
   Soden ME, 2010, J NEUROSCI, V30, P16910, DOI 10.1523/JNEUROSCI.3660-10.2010
   Soler-Llavina GJ, 2011, P NATL ACAD SCI USA, V108, P16502, DOI 10.1073/pnas.1114028108
   Soorya L, 2008, CHILD ADOL PSYCH CL, V17, P753, DOI 10.1016/j.chc.2008.06.003
   Spooren W, 2012, TRENDS PHARMACOL SCI, V33, P669, DOI 10.1016/j.tips.2012.09.004
   Steinlin M, 2007, CEREBELLUM, V6, P237, DOI 10.1080/14734220701344507
   Stellwagen D, 2006, NATURE, V440, P1054, DOI 10.1038/nature04671
   Straub C, 2012, CURR OPIN NEUROBIOL, V22, P488, DOI 10.1016/j.conb.2011.09.005
   Strutz-Seebohm N, 2006, CELL PHYSIOL BIOCHEM, V18, P287, DOI 10.1159/000097675
   Südhof TC, 2008, NATURE, V455, P903, DOI 10.1038/nature07456
   Suvrathan A, 2010, P NATL ACAD SCI USA, V107, P11591, DOI 10.1073/pnas.1002262107
   Szatmari P, 2007, NAT GENET, V39, P319, DOI 10.1038/ng1985
   Talebizadeh Z, 2006, J MED GENET, V43, DOI 10.1136/jmg.2005.036897
   Tarabeux J, 2011, TRANSL PSYCHIAT, V1, DOI 10.1038/tp.2011.52
   Thurm Audrey, 2012, Dialogues Clin Neurosci, V14, P219
   Tranfaglia MR, 2012, RESULTS PROBL CELL D, V54, P281, DOI 10.1007/978-3-642-21649-7_16
   Traynelis SF, 2010, PHARMACOL REV, V62, P405, DOI 10.1124/pr.109.002451
   Volk LJ, 2007, J NEUROSCI, V27, P11624, DOI 10.1523/JNEUROSCI.2266-07.2007
   Walsh KS, 2013, DEV MED CHILD NEUROL, V55, P131, DOI 10.1111/dmcn.12038
   Wang G, 2012, NEURAL PLAST, V2012, DOI 10.1155/2012/825364
   Wang H, 2008, NEURON, V59, P634, DOI 10.1016/j.neuron.2008.06.027
   Wang XM, 2011, HUM MOL GENET, V20, P3093, DOI 10.1093/hmg/ddr212
   Waung MW, 2009, CURR OPIN NEUROBIOL, V19, P319, DOI 10.1016/j.conb.2009.03.011
   Wei HE, 2012, PLOS ONE, V7, DOI 10.1371/journal.pone.0036981
   Wisbeck JM, 2000, J DEV BEHAV PEDIATR, V21, P278, DOI 10.1097/00004703-200008000-00004
   Won H, 2012, NATURE, V486, P261, DOI 10.1038/nature11208
   Xia J, 2000, NEURON, V28, P499, DOI 10.1016/S0896-6273(00)00128-8
   Xia J, 1999, NEURON, V22, P179, DOI 10.1016/S0896-6273(00)80689-3
   Xiao MY, 2001, NEUROPHARMACOLOGY, V41, P664, DOI 10.1016/S0028-3908(01)00134-4
   Xu WF, 2011, CURR OPIN NEUROBIOL, V21, P306, DOI 10.1016/j.conb.2011.03.001
   Xu ZH, 2012, MOL NEURODEGENER, V7, DOI 10.1186/1750-1326-7-24
   Yan J, 2005, MOL PSYCHIATR, V10, P329, DOI 10.1038/sj.mp.4001629
   Yoo HJ, 2012, NEUROSCI LETT, V512, P89, DOI 10.1016/j.neulet.2012.01.061
   Yun SH, 2011, J NEUROSCI RES, V89, P176, DOI 10.1002/jnr.22546
   Zeidan A, 2012, PLOS ONE, V7, DOI 10.1371/journal.pone.0042314
   Zhang Y, 2008, J NEUROSCI, V28, P10561, DOI 10.1523/JNEUROSCI.2666-08.2008
   Zhu T., 2012, SOCIETY FOR NEUROSCI
   Zink CF, 2012, HORM BEHAV, V61, P400, DOI 10.1016/j.yhbeh.2012.01.016
NR 283
TC 57
Z9 69
U1 1
U2 39
PU BENTHAM SCIENCE PUBL LTD
PI SHARJAH
PA EXECUTIVE STE Y-2, PO BOX 7917, SAIF ZONE, 1200 BR SHARJAH, U ARAB
   EMIRATES
SN 1570-159X
EI 1875-6190
J9 CURR NEUROPHARMACOL
JI Curr. Neuropharmacol.
PD JAN
PY 2014
VL 12
IS 1
BP 71
EP 98
DI 10.2174/1570159X113116660046
PG 28
WC Neurosciences; Pharmacology & Pharmacy
WE Science Citation Index Expanded (SCI-EXPANDED)
SC Neurosciences & Neurology; Pharmacology & Pharmacy
GA AB0DL
UT WOS:000331461900006
PM 24533017
OA Green Published, Green Submitted
DA 2025-08-11
ER

PT J
AU Naudon, AS
AF Naudon, Anne-Solene
TI Towards a regulated therapeutic use of MDMA across the Atlantic?
SO ACTUALITES PHARMACEUTIQUES
LA French
DT Article
DE amphetamine; autism spectrum disorder; MDMA; MDMA-led therapy;
   post-traumatic stress disorder; psychedelic
AB Towards a regulated therapeutic use of MDMA across the Atlantic? MDMA, or ecstasy, is a powerful sympathicomimetic classified as both an amphetamine and a hallucinogen (phenylethylamine). It is attracting renewed interest in the pharmaceutical world as a potential treatment for certain neurological disorders, in addition to psychotherapy. Studies are exploring its efficacy in post-traumatic stress disorder and autism spectrum disorders, highlighting long-lasting benefits. These studies have prompted the Food and Drug Administration to consider a possible marketing authorization.
C1 [Naudon, Anne-Solene] 1 Rue Maximilien De Robespierre, F-92130 Issy Les Moulineaux, France.
RP Naudon, AS (corresponding author), 1 Rue Maximilien De Robespierre, F-92130 Issy Les Moulineaux, France.
EM solene.naudon@hotmail.fr
CR [Anonymous], Observatoire francais des drogues et des tendances addictives
   [Anonymous], Drogues-info-service.fr.
   [Anonymous], 2021, Mission interministerielle de lutte contre les drogues et les conduites addictives. #PreventionMDMA : la nouvelle campagne de prevention digitale pour informer sur la MDMA
   Barnhill JW, Trouble de stress post-traumatique (TSPT)
   Danforth AL, 2018, PSYCHOPHARMACOLOGY, V235, P3137, DOI 10.1007/s00213-018-5010-9
   European Monitoring Centre for Drugs and Drug Addiction, MDMA (ecstasy): fiche drogue
   Freudenmann RW, 2006, ADDICTION, V101, P1241, DOI 10.1111/j.1360-0443.2006.01511.x
   Mitchell JM, 2023, NAT MED, V29, P2473, DOI 10.1038/s41591-023-02565-4
   Sessa B, 2021, J PSYCHOPHARMACOL, V35, P375, DOI 10.1177/0269881121991792
NR 9
TC 0
Z9 0
U1 0
U2 1
PU ELSEVIER MASSON, CORP OFF
PI PARIS
PA 65 CAMILLE DESMOULINS CS50083 ISSY-LES-MOULINEAUX, 92442 PARIS, FRANCE
SN 0515-3700
J9 ACTUAL PHARMACEUT
JI Actual. Pharm.
PD SEP
PY 2024
VL 63
IS 638
BP 36
EP 39
DI 10.1016/j.actpha.2024.06.010
EA AUG 2024
PG 4
WC Pharmacology & Pharmacy
WE Emerging Sources Citation Index (ESCI)
SC Pharmacology & Pharmacy
GA D3P2J
UT WOS:001295332200001
DA 2025-08-11
ER

PT B
AU Hamza, M
   Halayem, S
   Mrad, R
   Belhadj, A
AF Hamza, Meriem
   Halayem, Soumeyya
   Mrad, Ridha
   Belhadj, Ahlem
BE Cacabelos, R
TI Pharmacoepigenetics of Autism Spectrum Disorder
SO PHARMACOEPIGENETICS
SE Translational Epigenetics Series
LA English
DT Article; Book Chapter
ID FRAGILE-X-SYNDROME; HISTONE DEACETYLASE INHIBITION; DNA DEMETHYLATION;
   FMR1 GENE; REPETITIVE BEHAVIORS; METHYLATION ANALYSIS; EXPRESSION
   PROFILES; ABERRANT EXPRESSION; CROSSOVER TRIAL; SOCIAL-BEHAVIOR
C1 [Hamza, Meriem; Belhadj, Ahlem] Mongi Slim Hosp, Dept Child & Adolescent Psychiat, Tunis, Tunisia.
   [Hamza, Meriem; Halayem, Soumeyya; Mrad, Ridha; Belhadj, Ahlem] Univ Tunis El Manar, Fac Med Tunis, Tunis, Tunisia.
   [Halayem, Soumeyya] Razi Hosp, Dept Child & Adolescent Psychiat, Tunis, Tunisia.
   [Mrad, Ridha] Charles Nicolle Hosp, Dept Human Genet, Tunis, Tunisia.
C3 Universite de Tunis-El-Manar; Hopital Mongi Slim; Universite de
   Tunis-El-Manar; Faculte de Medecine de Tunis (FMT); Universite de
   Tunis-El-Manar; Hopital Razi; Universite de Tunis-El-Manar; Hopital
   Charles Nicolle
RP Hamza, M (corresponding author), Mongi Slim Hosp, Dept Child & Adolescent Psychiat, Tunis, Tunisia.; Hamza, M (corresponding author), Univ Tunis El Manar, Fac Med Tunis, Tunis, Tunisia.
RI M'rad, Ridha/GLU-4806-2022; Hamza, Meriem/HRC-7974-2023
OI Hamza, Meriem/0000-0001-9713-2349
CR Abdolmaleky HM, 2008, PHARMACOGENOMICS, V9, P1809, DOI 10.2217/14622416.9.12.1809
   Abe T, 2008, CURR OPIN PHARMACOL, V8, P57, DOI 10.1016/j.coph.2007.12.002
   Abu-Elneel K, 2008, NEUROGENETICS, V9, P153, DOI 10.1007/s10048-008-0133-5
   Accordino RE, 2016, EXPERT OPIN PHARMACO, V17, P937, DOI 10.1517/14656566.2016.1154536
   Aman MG, 2005, ARCH GEN PSYCHIAT, V62, P1266
   [Anonymous], 2006, EPIGENETICS-US
   Baer-Dubowska W, 2011, PHARMACOL REP, V63, P293, DOI 10.1016/S1734-1140(11)70498-4
   Bambini V, 2014, NEUROSCI LETT, V583, P176, DOI 10.1016/j.neulet.2014.09.039
   Berko ER, 2014, PLOS GENET, V10, DOI 10.1371/journal.pgen.1004402
   Bigio B, 2016, P NATL ACAD SCI USA, V113, pE5700, DOI 10.1073/pnas.1612347113
   Blankenship Kelly, 2010, Ped Health, V4, P375, DOI 10.2217/phe.10.45
   Boks MPM, 2014, EPIGENETICS IN PSYCHIATRY, P481, DOI 10.1016/B978-0-12-417114-5.00023-1
   Boyadjieva N, 2012, J PHARM PHARMACOL, V64, P1349, DOI 10.1111/j.2042-7158.2012.01475.x
   Brown JT, 2017, PHARMACOGENOMICS, V18, P403, DOI 10.2217/pgs-2016-0167
   Burghardt KJ, 2016, BIPOLAR DISORD, V18, P423, DOI 10.1111/bdi.12422
   Canitano R, 2015, CLIN NEUROPHARMACOL, V38, P177, DOI 10.1097/WNF.0000000000000096
   Carrette LLG, 2018, P NATL ACAD SCI USA, V115, pE668, DOI 10.1073/pnas.1715124115
   Cassel S, 2006, MOL PHARMACOL, V70, P487, DOI 10.1124/mol.106.022301
   Chiechio S, 2009, MOL PHARMACOL, V75, P1014, DOI 10.1124/mol.108.054346
   Chiechio S, 2006, MOL PAIN, V2, DOI 10.1186/1744-8069-2-20
   Chiurazzi P, 1999, HUM MOL GENET, V8, P2317, DOI 10.1093/hmg/8.12.2317
   Chiurazzi P, 1998, HUM MOL GENET, V7, P109, DOI 10.1093/hmg/7.1.109
   Christensen J, 2013, JAMA-J AM MED ASSOC, V309, P1696, DOI 10.1001/jama.2013.2270
   Dean L., 2012, MEDICAL GENETICS SUM
   DeFilippis Melissa, 2016, Psychopharmacol Bull, V46, P18
   Ding KJ, 2017, WORLD J BIOL PSYCHIA, V18, P291, DOI 10.1080/15622975.2016.1224928
   Dong E, 2008, P NATL ACAD SCI USA, V105, P13614, DOI 10.1073/pnas.0805493105
   Ergaz Z, 2016, REPROD TOXICOL, V64, P116, DOI 10.1016/j.reprotox.2016.04.024
   Fahmy SF, 2013, RES AUTISM SPECT DIS, V7, P159, DOI 10.1016/j.rasd.2012.07.006
   Filipek PA, 2004, J AUTISM DEV DISORD, V34, P615, DOI 10.1007/s10803-004-5283-1
   Findling RL, 2004, J CHILD ADOL PSYCHOP, V14, P287, DOI 10.1089/1044546041649129
   Foley AG, 2014, EUR J PHARMACOL, V727, P80, DOI 10.1016/j.ejphar.2014.01.050
   Foley AG, 2012, NEUROPHARMACOLOGY, V63, P750, DOI 10.1016/j.neuropharm.2012.05.042
   Fregeac J, 2016, NEUROSCI BIOBEHAV R, V71, P729, DOI 10.1016/j.neubiorev.2016.10.018
   Geier DA, 2011, MED SCI MONIT, V17, pPI15
   Ghanizadeh A, 2011, BIOL TRACE ELEM RES, V142, P257, DOI 10.1007/s12011-010-8800-4
   Ginsberg MR, 2012, PLOS ONE, V7, DOI 10.1371/journal.pone.0044736
   Golubchik P, 2011, CLIN NEUROPHARMACOL, V34, P216, DOI 10.1097/WNF.0b013e31823349ac
   Gomez Alvin, 2009, Expert Rev Clin Pharmacol, V2, P55, DOI 10.1586/17512433.2.1.55
   Guénolé F, 2011, SLEEP MED REV, V15, P379, DOI 10.1016/j.smrv.2011.02.001
   Guhathakurta S, 2009, NEUROCHEM INT, V55, P754, DOI 10.1016/j.neuint.2009.07.008
   Hamza M, 2017, ENCEPHALE, V43, P374, DOI 10.1016/j.encep.2016.07.007
   Hamza M., 2017, J ATTEN DISORD
   Hardy TM, 2011, EPIGENOMICS-UK, V3, P503, DOI [10.2217/epi.11.71, 10.2217/EPI.11.71]
   Harris SW, 2008, AM J MENT RETARD, V113, P427, DOI 10.1352/2008.113:427-438
   Hellings JA, 2005, J CHILD ADOL PSYCHOP, V15, P682, DOI 10.1089/cap.2005.15.682
   Hendren RL, 2016, J CHILD ADOL PSYCHOP, V26, P774, DOI 10.1089/cap.2015.0159
   Hollander E, 2006, INT J NEUROPSYCHOPH, V9, P209, DOI 10.1017/S1461145705005791
   Hollander E, 2005, NEUROPSYCHOPHARMACOL, V30, P582, DOI 10.1038/sj.npp.1300627
   Hollander E, 2006, J CHILD ADOL PSYCHOP, V16, P541, DOI 10.1089/cap.2006.16.541
   Hollander E, 2010, NEUROPSYCHOPHARMACOL, V35, P990, DOI 10.1038/npp.2009.202
   Hranilovic D, 2016, AUTISM RES, V9, P204, DOI 10.1002/aur.1519
   Huang S, 2015, PLOS ONE, V10, DOI 10.1371/journal.pone.0129000
   Ingelman-Sundberg M, 2007, PHARMACOL THERAPEUT, V116, P496, DOI 10.1016/j.pharmthera.2007.09.004
   Ingelman-Sundberg M, 2010, PHARMACOGENOMICS, V11, P625, DOI 10.2217/PGS.10.59
   Ivanov M, 2012, CLIN PHARMACOL THER, V92, P727, DOI 10.1038/clpt.2012.152
   Ivanov M, 2014, TRENDS PHARMACOL SCI, V35, P384, DOI 10.1016/j.tips.2014.05.004
   Jobski K, 2017, ACTA PSYCHIAT SCAND, V135, P8, DOI 10.1111/acps.12644
   Kacevska M, 2012, PHARMACOGENOMICS, V13, P1373, DOI [10.2217/PGS.12.119, 10.2217/pgs.12.119]
   Karsli-Ceppioglu S, 2016, DRUG DEVELOP RES, V77, P407, DOI 10.1002/ddr.21340
   Kataoka S, 2013, INT J NEUROPSYCHOPH, V16, P91, DOI 10.1017/S1461145711001714
   Kerin T, 2012, SCI TRANSL MED, V4, DOI 10.1126/scitranslmed.3003479
   Kratsman N, 2016, NEUROPHARMACOLOGY, V102, P136, DOI 10.1016/j.neuropharm.2015.11.003
   Kumari D, 2016, HUM MOL GENET, V25, P3689, DOI 10.1093/hmg/ddw215
   Kumari D, 2014, HUM MOL GENET, V23, P6575, DOI 10.1093/hmg/ddu378
   Kundakovic M, 2007, MOL PHARMACOL, V71, P644, DOI 10.1124/mol.106.030635
   Kurita M, 2012, NAT NEUROSCI, V15, P1245, DOI 10.1038/nn.3181
   Ladd-Acosta C, 2014, MOL PSYCHIATR, V19, P862, DOI 10.1038/mp.2013.114
   Lei E, 2016, NEUROCHEM INT, V95, P75, DOI 10.1016/j.neuint.2016.02.014
   Li JH, 2004, J NEUROCHEM, V90, P1117, DOI 10.1111/j.1471-4159.2004.02569.x
   Lima SCS, 2011, HANDBOOK OF EPIGENETICS: THE NEW MOLECULAR AND MEDICAL GENETICS, P449, DOI 10.1016/B978-0-12-375709-8.00027-7
   Lisbeth P, 2016, EUR J CLIN PHARMACOL, V72, P175, DOI 10.1007/s00228-015-1965-1
   Lisoway AJ, 2018, NEUROSCI LETT, V669, P14, DOI 10.1016/j.neulet.2016.12.071
   Liyanage VRB, 2013, MOL AUTISM, V4, DOI 10.1186/2040-2392-4-46
   Luoni A, 2016, PHARMACOL THERAPEUT, V167, P13, DOI 10.1016/j.pharmthera.2016.07.006
   Majchrzak-Celinska A, 2017, EXPERT OPIN DRUG MET, V13, P387, DOI 10.1080/17425255.2017.1260546
   Martin A, 1999, J CHILD ADOL PSYCHOP, V9, P99, DOI 10.1089/cap.1999.9.99
   Matsui M, 2017, NAT REV DRUG DISCOV, V16, P167, DOI 10.1038/nrd.2016.117
   Maze I, 2014, NAT NEUROSCI, V17, P1476, DOI 10.1038/nn.3816
   Melka MG, 2014, CLIN EPIGENETICS, V6, DOI 10.1186/1868-7083-6-1
   Meng LY, 2015, NATURE, V518, P409, DOI 10.1038/nature13975
   Miura I, 2018, J PSYCHIATR RES, V100, P84, DOI 10.1016/j.jpsychires.2018.02.018
   Moos WH, 2016, DRUG DEVELOP RES, V77, P53, DOI 10.1002/ddr.21295
   Mor M, 2015, MOL AUTISM, V6, DOI 10.1186/s13229-015-0040-1
   Nadim WD, 2017, CURR NEUROPHARMACOL, V15, P260, DOI 10.2174/1570159X14666160709001441
   Nardone S, 2014, TRANSL PSYCHIAT, V4, DOI 10.1038/tp.2014.70
   Nguyen A, 2010, FASEB J, V24, P3036, DOI 10.1096/fj.10-154484
   Nguyen LS, 2016, MOL AUTISM, V7, DOI 10.1186/s13229-015-0064-6
   Nicolini C, 2018, EXP NEUROL, V299, P217, DOI 10.1016/j.expneurol.2017.04.017
   Niles LP, 2013, NEUROSCI LETT, V541, P49, DOI 10.1016/j.neulet.2013.01.050
   Nuntamool N, 2017, BASIC CLIN PHARMACOL, V121, P316, DOI 10.1111/bcpt.12803
   Nye C, 2005, COCHRANE DB SYST REV, DOI 10.1002/14651858.CD003497
   O'Donnell WT, 2002, ANNU REV NEUROSCI, V25, P315, DOI 10.1146/annurev.neuro.25.112701.142909
   Parikshak NN, 2016, NATURE, V540, P423, DOI 10.1038/nature20612
   Peedicayil J, 2008, PHARMACOGENOMICS, V9, P1785, DOI 10.2217/14622416.9.12.1785
   Perkins DO, 2007, GENOME BIOL, V8, DOI 10.1186/gb-2007-8-2-r27
   Pietrobono R, 2002, NUCLEIC ACIDS RES, V30, P3278, DOI 10.1093/nar/gkf434
   Richards C, 2015, LANCET PSYCHIAT, V2, P909, DOI 10.1016/S2215-0366(15)00376-4
   Santarelli DM, 2013, PSYCHOPHARMACOLOGY, V227, P67, DOI 10.1007/s00213-012-2939-y
   Sarachana T, 2010, GENOME MED, V2, DOI 10.1186/gm144
   Scahill L, 2007, J CHILD ADOL PS NURS, V20, P188, DOI 10.1111/j.1744-6171.2007.00112.x
   Seno MMG, 2011, BRAIN RES, V1380, P85, DOI 10.1016/j.brainres.2010.09.046
   Seo MS, 2014, CLIN PSYCHOPHARM NEU, V12, P94, DOI 10.9758/cpn.2014.12.2.94
   Shi WT, 2012, J PSYCHIATR RES, V46, P198, DOI 10.1016/j.jpsychires.2011.09.010
   Shi Y, 2017, TRANSL PSYCHIAT, V7, DOI 10.1038/tp.2017.143
   Shuldiner AR, 2013, CLIN PHARMACOL THER, V94, P207, DOI 10.1038/clpt.2013.59
   Sim SC, 2011, TRENDS PHARMACOL SCI, V32, P72, DOI 10.1016/j.tips.2010.11.008
   Singh K, 2014, P NATL ACAD SCI USA, V111, P15550, DOI 10.1073/pnas.1416940111
   Siu MT, 2017, ADV EXP MED BIOL, V978, P63, DOI 10.1007/978-3-319-53889-1_4
   Stahl S., 2013, Essential Psychopharmacology: Neuroscientific Basis and Practical Applications, V4th
   Su SC, 2014, BIOMED RES INT, V2014, DOI 10.1155/2014/824343
   Sun CH, 2016, NUTRIENTS, V8, DOI 10.3390/nu8060337
   Sun WJ, 2016, CELL, V167, P1385, DOI 10.1016/j.cell.2016.10.031
   Sung M, 2014, NEUROPSYCH DIS TREAT, V10, P371, DOI 10.2147/NDT.S39516
   Suzuki H, 2002, NAT GENET, V31, P141, DOI 10.1038/ng892
   Swathy B, 2017, PLOS ONE, V12, DOI 10.1371/journal.pone.0184209
   Swathy B, 2017, EPIGENOMICS-UK, V9, P721, DOI 10.2217/epi-2016-0106
   Tabolacci E, 2005, EUR J HUM GENET, V13, P641, DOI 10.1038/sj.ejhg.5201393
   Tabolacci E, 2016, EPIGENET CHROMATIN, V9, DOI 10.1186/s13072-016-0060-x
   Tabolacci E, 2013, AM J MED GENET A, V161, P2797, DOI 10.1002/ajmg.a.36264
   Takuma K, 2014, PHARMACOL BIOCHEM BE, V126, P43, DOI 10.1016/j.pbb.2014.08.013
   Talebizadeh Z, 2008, AUTISM RES, V1, P240, DOI 10.1002/aur.33
   Tang H, 2014, INT J NEUROPSYCHOPH, V17, P645, DOI 10.1017/S1461145713001442
   Tang J, 2017, CNS NEUROSCI THER, V23, P645, DOI 10.1111/cns.12710
   Tordjman S, 2014, FRONT PSYCHIATRY, V5, DOI 10.3389/fpsyt.2014.00053
   Vasu MM, 2014, MOL AUTISM, V5, DOI 10.1186/2040-2392-5-40
   Wang Y, 2015, TRANSL PSYCHIAT, V5, DOI 10.1038/tp.2015.144
   Wang Y, 2014, EUR J PEDIATR, V173, P1233, DOI 10.1007/s00431-014-2311-9
   Wei H, 2015, AM J PSYCHIAT, V172, P1141, DOI 10.1176/appi.ajp.2015.14030273
   Westlind-Johnsson A, 2006, CLIN PHARMACOL THER, V79, P339, DOI 10.1016/j.clpt.2005.11.015
   Williams K, 2010, COCHRANE DB SYST REV, DOI 10.1002/14651858.CD004677.pub2
   Wong CCY, 2014, MOL PSYCHIATR, V19, P495, DOI 10.1038/mp.2013.41
   Wu TQ, 2015, BIOMED PHARMACOTHER, V70, P239, DOI 10.1016/j.biopha.2015.01.023
   Zhou R, 2009, NEUROPSYCHOPHARMACOL, V34, P1395, DOI 10.1038/npp.2008.131
   Ziats MN, 2013, J MOL NEUROSCI, V49, P589, DOI 10.1007/s12031-012-9880-8
NR 135
TC 0
Z9 0
U1 0
U2 1
PU ACADEMIC PRESS LTD-ELSEVIER SCIENCE LTD
PI LONDON
PA 125 LONDON WALL, LONDON EC2Y 5AS, ENGLAND
BN 978-0-12-813940-0; 978-0-12-813939-4
J9 TRANSL EPIGENET SER
PY 2019
VL 10
BP 721
EP 732
DI 10.1016/B978-0-12-813939-4.00024-3
D2 10.1016/C2017-0-00603-1
PG 12
WC Genetics & Heredity; Pharmacology & Pharmacy
WE Book Citation Index – Science (BKCI-S)
SC Genetics & Heredity; Pharmacology & Pharmacy
GA BP6MS
UT WOS:000560031400025
DA 2025-08-11
ER

PT J
AU Dunn, JT
   Mroczek, J
   Patel, HR
   Ragozzino, ME
AF Dunn, Jeffrey T.
   Mroczek, Jessica
   Patel, Harsh R.
   Ragozzino, Michael E.
TI Tandospirone, a Partial 5-HT1A Receptor Agonist, Administered
   Systemically or Into Anterior Cingulate Attenuates Repetitive Behaviors
   in Shank3B Mice
SO INTERNATIONAL JOURNAL OF NEUROPSYCHOPHARMACOLOGY
LA English
DT Article
DE 5-HT1A receptor; tandospirone; autism; repetitive behaviors; learning;
   Shank3
ID AUTISM SPECTRUM DISORDERS; PHELAN-MCDERMID SYNDROME; CORTICOSTRIATAL
   CONNECTIVITY; PREFRONTAL CORTEX; NEURONS; MODEL; EXPRESSION; SUBTYPES;
   BINDING; RISK
AB Background: Several cases of autism spectrum disorder have been linked to mutations in the SHANK3 gene. Haploinsufficiency of the SHANK3 gene contributes to Phelan-McDermid syndrome, which often presents an autism spectrum disorder phenotype along with moderate to severe intellectual disability. A SHANK3 gene deletion in mice results in elevated excitation of cortical pyramidal neurons that alters signaling to other brain areas. Serotonin 1A receptors are highly expressed on layer 2 cortical neurons and are known to have inhibitory actions. Serotonin 1A receptor agonist treatment in autistic cases with SHANK3 mutations and possibly other cases may restore excitatory and inhibitory balance that attenuates core symptoms.
   Methods: A series of experiments investigated the effects of acute tandospirone treatment on spatial learning and self-grooming, subchronic treatment of tandospirone on self-grooming behavior, and the effect of tandospirone infusion into the anterior cingulate on self-grooming behavior.
   Results: Only male Shank3B(+/-) mice exhibited a spatial learning deficit and elevated self-grooming. Acute i.p. injection of tandospirone, 0.01 and 0.06 mg/kg in male Shank3B(+/-) mice, attenuated a spatial acquisition deficit by improving sensitivity to positive reinforcement and reduced elevated self-grooming behavior. Repeated tandospirone (0.06 mg/kg) treatment attenuated elevated self-grooming behavior in male Shank3B(+/-) mice. Tandospirone injected into the anterior cingulate/premotor area reduced self-grooming behavior in male Shank3B(+/-) mice.
   Conclusions: These results suggest that stimulation of cortical serotonin 1A receptors may reduce repetitive behaviors and cognitive impairments as observed in autism spectrum disorder, possibly by attenuating an excitation/inhibition imbalance. Further, tandospirone may serve as a treatment in autism spectrum disorder and other disorders associated with SHANK3 mutations.
C1 [Dunn, Jeffrey T.; Mroczek, Jessica; Patel, Harsh R.; Ragozzino, Michael E.] Univ Illinois, Dept Psychol, Chicago, IL 60680 USA.
C3 University of Illinois System; University of Illinois Chicago;
   University of Illinois Chicago Hospital
RP Ragozzino, ME (corresponding author), Dept Psychol, 1007 West Harrison St, Chicago, IL 60607 USA.
EM mrago@uic.edu
OI Ragozzino, Michael/0000-0001-6964-7046
FU National Institutes of Health (NIH) [HD084953]
FX This research was supported by National Institutes of Health (NIH) grant
   HD084953.
CR Abe M, 1998, JPN J PHARMACOL, V76, P297, DOI 10.1254/jjp.76.297
   Amodeo DA, 2017, GENES BRAIN BEHAV, V16, P342, DOI 10.1111/gbb.12343
   Amodeo DA, 2018, AUTISM RES, V11, P223, DOI 10.1002/aur.1901
   Amodeo DA, 2012, BEHAV BRAIN RES, V227, P64, DOI 10.1016/j.bbr.2011.10.032
   Anderson CT, 2010, NAT NEUROSCI, V13, P739, DOI 10.1038/nn.2538
   Bey AL, 2018, TRANSL PSYCHIAT, V8, DOI 10.1038/s41398-018-0142-6
   Bill BR, 2009, CURR OPIN GENET DEV, V19, P271, DOI 10.1016/j.gde.2009.04.004
   Boccuto L, 2013, EUR J HUM GENET, V21, P310, DOI 10.1038/ejhg.2012.175
   Bonaglia MC, 2011, PLOS GENET, V7, DOI 10.1371/journal.pgen.1002173
   Bozdagi O, 2010, MOL AUTISM, V1, DOI 10.1186/2040-2392-1-15
   Canal CE, 2015, ACS CHEM NEUROSCI, V6, P1259, DOI 10.1021/acschemneuro.5b00099
   CHALMERS DT, 1991, BRAIN RES, V561, P51, DOI 10.1016/0006-8993(91)90748-K
   Copping NA, 2017, NEUROSCIENCE, V345, P155, DOI 10.1016/j.neuroscience.2016.05.016
   D'Cruz AM, 2016, TRANSL PSYCHIAT, V6, DOI 10.1038/tp.2016.161
   D'Cruz AM, 2013, NEUROPSYCHOLOGY, V27, P152, DOI 10.1037/a0031721
   de Almeida J, 2008, J NEUROCHEM, V107, P488, DOI 10.1111/j.1471-4159.2008.05649.x
   Drapeau Elodie, 2018, eNeuro, V5, DOI 10.1523/ENEURO.0046-18.2018
   Drapeau E, 2014, DIS MODEL MECH, V7, P667, DOI 10.1242/dmm.013821
   Egger JIM, 2016, GENES BRAIN BEHAV, V15, P395, DOI 10.1111/gbb.12285
   Grabrucker Andreas M, 2012, Front Psychiatry, V3, P118, DOI 10.3389/fpsyt.2012.00118
   Guilmatre A, 2014, DEV NEUROBIOL, V74, P113, DOI 10.1002/dneu.22128
   Guo BL, 2019, NAT NEUROSCI, V22, P1223, DOI 10.1038/s41593-019-0445-9
   Halbedl S, 2016, J NEUROCHEM, V137, P26, DOI 10.1111/jnc.13523
   HAMIK A, 1990, BIOL PSYCHIAT, V28, P99, DOI 10.1016/0006-3223(90)90627-E
   Harstad EB, 2015, J AUTISM DEV DISORD, V45, P1437, DOI 10.1007/s10803-014-2306-4
   Jaramillo TC, 2017, AUTISM RES, V10, P42, DOI 10.1002/aur.1664
   Leblond CS, 2014, PLOS GENET, V10, DOI 10.1371/journal.pgen.1004580
   Lee J, 2015, FRONT CELL NEUROSCI, V9, DOI 10.3389/fncel.2015.00094
   Lei WL, 2004, J NEUROSCI, V24, P8289, DOI 10.1523/JNEUROSCI.1990-04.2004
   Lemmon ME, 2011, J CHILD NEUROL, V26, P428, DOI 10.1177/0883073810382143
   Lichtenstein P, 2010, AM J PSYCHIAT, V167, P1357, DOI 10.1176/appi.ajp.2010.10020223
   Micheau J, 1999, PROG NEURO-PSYCHOPH, V23, P1113
   MIDDLEMISS DN, 1983, EUR J PHARMACOL, V90, P151, DOI 10.1016/0014-2999(83)90230-3
   Peça J, 2011, NATURE, V472, P437, DOI 10.1038/nature09965
   Peixoto RT, 2016, NAT NEUROSCI, V19, P716, DOI 10.1038/nn.4260
   Reiner A, 2010, FRONT NEUROANAT, V4, DOI 10.3389/fnana.2010.00142
   Robinson EB, 2016, NAT GENET, V48, P552, DOI 10.1038/ng.3529
   Rubenstein JLR, 2003, GENES BRAIN BEHAV, V2, P255, DOI 10.1034/j.1601-183X.2003.00037.x
   Sanders SJ, 2015, NEURON, V87, P1215, DOI 10.1016/j.neuron.2015.09.016
   Sealey LA, 2016, ENVIRON INT, V88, P288, DOI 10.1016/j.envint.2015.12.021
   Shepherd GMG, 2013, NAT REV NEUROSCI, V14, P278, DOI 10.1038/nrn3469
   Solomon M, 2011, AUTISM RES, V4, P109, DOI 10.1002/aur.177
   Soorya L, 2013, MOL AUTISM, V4, DOI 10.1186/2040-2392-4-18
   Speed HE, 2015, J NEUROSCI, V35, P9648, DOI 10.1523/JNEUROSCI.3125-14.2015
   Uehara T, 2013, PHARMACOL BIOCHEM BE, V113, P1, DOI 10.1016/j.pbb.2013.10.006
   Verpelli C, 2011, J BIOL CHEM, V286, P34839, DOI 10.1074/jbc.M111.258384
   Wang XM, 2016, NAT COMMUN, V7, DOI 10.1038/ncomms11459
   Wang XM, 2011, HUM MOL GENET, V20, P3093, DOI 10.1093/hmg/ddr212
   Wolff M, 2004, MOL BRAIN RES, V130, P39, DOI 10.1016/j.molbrainres.2004.07.012
   Wood M, 2000, EUR J PHARMACOL, V396, P1, DOI 10.1016/S0014-2999(00)00213-2
   Zhang YK, 2017, CELL MOL NEUROBIOL, V37, P857, DOI 10.1007/s10571-016-0423-7
   Zwanenburg RJ, 2016, J NEURODEV DISORD, V8, DOI 10.1186/s11689-016-9150-0
NR 52
TC 16
Z9 21
U1 0
U2 4
PU OXFORD UNIV PRESS
PI OXFORD
PA GREAT CLARENDON ST, OXFORD OX2 6DP, ENGLAND
SN 1461-1457
EI 1469-5111
J9 INT J NEUROPSYCHOPH
JI Int. J. Neuropsychopharmacol.
PD AUG
PY 2020
VL 23
IS 8
BP 533
EP 542
DI 10.1093/ijnp/pyaa047
PG 10
WC Clinical Neurology; Neurosciences; Pharmacology & Pharmacy; Psychiatry
WE Science Citation Index Expanded (SCI-EXPANDED)
SC Neurosciences & Neurology; Pharmacology & Pharmacy; Psychiatry
GA PP7JQ
UT WOS:000606034900007
PM 32619232
OA Green Published, gold
DA 2025-08-11
ER

PT J
AU Ormstad, H
   Bryn, V
   Verkerk, R
   Skjeldal, OH
   Halvorsen, B
   Saugstad, OD
   Isaksen, J
   Maes, M
AF Ormstad, Heidi
   Bryn, Vesna
   Verkerk, Robert
   Skjeldal, Ola H.
   Halvorsen, Bente
   Saugstad, Ola Didrik
   Isaksen, Jorn
   Maes, Michael
TI Serum Tryptophan, Tryptophan Catabolites and Brain-derived Neurotrophic
   Factor in Subgroups of Youngsters with Autism Spectrum Disorders
SO CNS & NEUROLOGICAL DISORDERS-DRUG TARGETS
LA English
DT Article
DE Autism spectrum disorders; tryptophan catabolites; brain-derived
   neurotrophic factor; serotonin; intellectual disability disorder;
   neurological development disorder
ID PERINATAL RISK-FACTORS; INCREASED INDOLEAMINE 2,3-DIOXYGENASE;
   KYNURENINE METABOLISM; PARKINSONS-DISEASE; CHILDREN; SEROTONIN;
   EPIDEMIOLOGY; INFLAMMATION; ACTIVATION; POPULATION
AB Background: There is evidence that changes in neuro-immune responses coupled with dysfunctions in serotonin metabolism underpin the pathophysiology of autism spectrum disorders (ASD).
   Objective: This study aimed to delineate whether ASD subgroups or characteristics show aberrations in tryptophan and brain-derived neurotrophic factor (BDNF) metabolism.
   Methods: 65 individuals with ASD (diagnosed according to ICD criteria) and 30 healthy control patients were included. Measured were serum levels of tryptophan, kynurenine (KYN), kynurenic acid (KA), quinolinic acid (QA), BDNF and PRO-BDNF and total blood 5-HT and 5-OH-tryptophan (5-HTP).
   Results: Elevated BDNF levels and lower tryptophan and KA levels were characteristics of both childhood autism and intellectual disability disorder, whilst elevated tryptophan and lower 5-HT synthesis were hallmarks of Asperger syndrome. A pathological MRI was associated with elevated tryptophan and lowered KA. Abnormal EEG results and dysmorphology were both associated with an elevated BDNF/ PRO-BDNF ratio. Any brain pathology and gastro-intestinal symptoms were accompanied by lowered KA.
   Conclusions: Increased BDNF production and changes in the metabolism of tryptophan are associated with many ASD characteristics, showing particularly strong associations with childhood autism and Intellectual and Developmental Disabilities. Peripheral BDNF and tryptophan metabolism appear to take part in the pathophysiology of autism spectrum disorders and their phenotypes.
C1 [Ormstad, Heidi] Univ Southeast Norway, Fac Hlth & Social Sci, Drammen, Norway.
   [Bryn, Vesna; Isaksen, Jorn] Innlandet Hosp Trust, Dept Pediat, Lillehammer, Norway.
   [Verkerk, Robert] Univ Antwerp, Lab Med Biochem, Antwerp, Belgium.
   [Skjeldal, Ola H.] Sahlgrenska Univ Gothenburg, Gillberg Neuropsychiat Ctr, Gothenburg, Sweden.
   [Halvorsen, Bente] Oslo Univ Hosp, Rikshosp, Oslo, Norway.
   [Saugstad, Ola Didrik] Oslo Univ Hosp, Dept Pediat Res, Oslo, Norway.
   [Saugstad, Ola Didrik] Univ Oslo, Oslo, Norway.
   [Maes, Michael] Chulalongkorn Univ, Fac Med, Bangkok, Thailand.
   [Maes, Michael] Deakin Univ, IMPACT Res Ctr, Geelong, Vic, Australia.
C3 Innlandet Hospital Trust; University of Antwerp; University of Oslo;
   National Hospital Norway; University of Oslo; University of Oslo;
   Chulalongkorn University; Deakin University
RP Ormstad, H (corresponding author), Univ Southeast Norway, Fac Hlth & Social Sci, Drammen, Norway.
EM heidi.ormstad@usn.no
RI ; Ormstad, Heidi/AFM-0024-2022; Maes, Michael/B-8546-2011; Saugstad,
   Ola/AAS-9041-2021
OI Maes, Michael/0000-0002-2012-871X; Verkerk, Robert/0000-0003-3042-3293; 
FU Innlandet Hospital research foundation
FX The authors gratefully acknowledge the assistance pediatrician Pernille
   Tryli, diagnostic teams at the Departments of Habilitation at
   Lillehammer and Ottestad, and laboratory personnel in the hospitals at
   Lillehammer, Gjovik, and Elverum. The study was supported by Innlandet
   Hospital research foundation.
CR Achamrah N, 2016, SCI REP-UK, V6, DOI 10.1038/srep21887
   Alvarez B, 2003, AMINO ACIDS, V25, P295, DOI 10.1007/s00726-003-0018-8
   Anderson G, 2014, CURR NEUROPHARMACOL, V12, P148, DOI 10.2174/1570159X11666131120223757
   [Anonymous], GUID DIAGN AUT SPECT
   Baird G, 2006, LANCET, V368, P210, DOI 10.1016/S0140-6736(06)69041-7
   Baran H, 1999, J NEURAL TRANSM, V106, P165, DOI 10.1007/s007020050149
   Barry S, 2009, J PSYCHOPHARMACOL, V23, P287, DOI 10.1177/0269881108089583
   Berding K, 2016, NUTR REV, V74, P723, DOI 10.1093/nutrit/nuw048
   BIRCH PJ, 1988, EUR J PHARMACOL, V154, P85, DOI 10.1016/0014-2999(88)90367-6
   Bjorklund G, 2016, ACTA NEUROBIOL EXP, V76, P257, DOI 10.21307/ane-2017-025
   Braun KVN, 2015, PLOS ONE, V10, DOI 10.1371/journal.pone.0124120
   Brouns R, 2010, NEUROCHEM RES, V35, P1315, DOI 10.1007/s11064-010-0187-2
   Bryn V, 2015, EUR J PAEDIATR NEURO, V19, P411, DOI 10.1016/j.ejpn.2015.03.005
   Bryn V, 2018, NEUROPSYCHOBIOLOGY, V76, P82, DOI 10.1159/000488157
   Bryn V, 2017, J MOL NEUROSCI, V61, P1, DOI 10.1007/s12031-016-0847-z
   Burd L, 1999, J PERINAT MED, V27, P441, DOI 10.1515/JPM.1999.059
   Croen LA, 2002, J AUTISM DEV DISORD, V32, P217, DOI 10.1023/A:1015405914950
   Croonenberghs J, 2005, LIFE SCI, V76, P2171, DOI 10.1016/j.lfs.2004.06.032
   Croonenberghs J, 2002, NEUROPSYCHOBIOLOGY, V45, P1, DOI 10.1159/000048665
   Croonenberghs J, 2000, NEUROPSYCHOPHARMACOL, V22, P275, DOI 10.1016/S0893-133X(99)00131-1
   Croonenberghs J, 2007, NEUROENDOCRINOL LETT, V28, P449
   Darlington LG, 2007, EUR J NEUROSCI, V26, P2211, DOI 10.1111/j.1460-9568.2007.05838.x
   Di Marco B, 2016, CNS NEUROL DISORD-DR, V15, P448, DOI 10.2174/1871527315666160321105039
   Eaton WW, 2001, J AUTISM DEV DISORD, V31, P279, DOI 10.1023/A:1010743203048
   Elias RJ, 2005, J AGR FOOD CHEM, V53, P10248, DOI 10.1021/jf0521698
   Enstrom Amanda, 2008, Am J Biochem Biotechnol, V4, P121
   Fombonne E, 2009, PEDIATR RES, V65, P591, DOI 10.1203/PDR.0b013e31819e7203
   Gabriele S, 2014, EUR NEUROPSYCHOPHARM, V24, P919, DOI 10.1016/j.euroneuro.2014.02.004
   Gesundheit B, 2013, J AUTOIMMUN, V44, P1, DOI 10.1016/j.jaut.2013.05.005
   Gevi F, 2016, MOL AUTISM, V7, DOI 10.1186/s13229-016-0109-5
   Girgis RR, 2011, PSYCHIAT RES-NEUROIM, V194, P230, DOI 10.1016/j.pscychresns.2011.04.007
   Glasson EJ, 2004, ARCH GEN PSYCHIAT, V61, P618, DOI 10.1001/archpsyc.61.6.618
   Hartai Z, 2005, J NEUROL SCI, V239, P31, DOI 10.1016/j.jns.2005.07.006
   Hartai Z, 2005, ACTA NEUROL SCAND, V112, P93, DOI 10.1111/j.1600-0404.2005.00442.x
   Hetman M, 1999, J BIOL CHEM, V274, P22569, DOI 10.1074/jbc.274.32.22569
   Huisman-van Dijk HM, 2016, PSYCHIAT RES, V237, P138, DOI 10.1016/j.psychres.2016.01.051
   Hultman CM, 2002, EPIDEMIOLOGY, V13, P417, DOI 10.1097/00001648-200207000-00009
   Isaksen J, 2013, EUR J PAEDIATR NEURO, V17, P327, DOI 10.1016/j.ejpn.2013.03.003
   Isaksen J, 2013, EUR J PAEDIATR NEURO, V17, P68, DOI 10.1016/j.ejpn.2012.08.004
   Isaksen J, 2012, EUR J PAEDIATR NEURO, V16, P592, DOI 10.1016/j.ejpn.2012.01.014
   Juul-Dam N, 2001, PEDIATRICS, V107, DOI 10.1542/peds.107.4.e63
   Kanchanatawan B, 2018, MOL NEUROBIOL, V55, P5184, DOI 10.1007/s12035-017-0751-8
   Kincses ZT, 2011, CNS NEUROSCI THER, V17, P345, DOI 10.1111/j.1755-5949.2010.00150.x
   Kolevzon A, 2007, ARCH PEDIAT ADOL MED, V161, P326, DOI 10.1001/archpedi.161.4.326
   Kubera M, 2000, NEUROPSYCHOPHARMACOL, V23, P89, DOI 10.1016/S0893-133X(99)00150-5
   Lord C, 2015, ANNU REV CLIN PSYCHO, V11, P53, DOI 10.1146/annurev-clinpsy-032814-112745
   Lu B, 2005, NAT REV NEUROSCI, V6, P603, DOI 10.1038/nrn1726
   Maes M, 2011, PROG NEURO-PSYCHOPH, V35, P702, DOI 10.1016/j.pnpbp.2010.12.017
   Maes M, 2007, NEUROENDOCRINOL LETT, V28, P826
   Maes M, 2012, METAB BRAIN DIS, V27, P415, DOI 10.1007/s11011-012-9316-8
   Maes M, 2012, BMC MED, V10, DOI 10.1186/1741-7015-10-66
   Maes M, 2011, NEUROENDOCRINOL LETT, V32, P264
   Maimburg RD, 2006, ACTA PSYCHIAT SCAND, V114, P257, DOI 10.1111/j.1600-0447.2006.00805.x
   Mangge H, 2014, OBESITY, V22, P195, DOI 10.1002/oby.20491
   Masi A, 2015, MOL PSYCHIATR, V20, P440, DOI 10.1038/mp.2014.59
   MCBRIDE PA, 1989, ARCH GEN PSYCHIAT, V46, P213
   Mead J, 2015, IMMUNOL LETT, V163, P49, DOI 10.1016/j.imlet.2014.11.006
   Mo XM, 2014, J CLIN NEUROSCI, V21, P482, DOI 10.1016/j.jocn.2013.08.020
   Morris G, 2018, NEUROSCI BIOBEHAV R, V84, P453, DOI 10.1016/j.neubiorev.2017.07.017
   Morris G, 2017, MOL NEUROBIOL, V54, P4271, DOI 10.1007/s12035-016-9975-2
   Nayak Bichitra N, 2016, J Complement Integr Med, V13, P129, DOI 10.1515/jcim-2015-0051
   Németh H, 2006, J NEURAL TRANSM-SUPP, P285
   Okamoto S, 2015, BBA-GEN SUBJECTS, V1850, P1588, DOI 10.1016/j.bbagen.2014.12.013
   Ormstad H, 2013, J MOL NEUROSCI, V51, P893, DOI 10.1007/s12031-013-0097-2
   Oxenkrug G, 2013, MOL NEUROBIOL, V48, P294, DOI 10.1007/s12035-013-8497-4
   Oxenkrug GF, 2007, ANN NY ACAD SCI, V1122, P35, DOI 10.1196/annals.1403.003
   Qin XY, 2016, JAMA PEDIATR, V170, P1079, DOI 10.1001/jamapediatrics.2016.1626
   Rajda C, 2007, J NEURAL TRANSM-SUPP, P323
   Rogers SJ, 2004, MENT RETARD DEV D R, V10, P139, DOI 10.1002/mrdd.20027
   Schefold JC, 2009, NEPHROL DIAL TRANSPL, V24, P1901, DOI 10.1093/ndt/gfn739
   Spence SJ, 2009, PEDIATR RES, V65, P599, DOI 10.1203/PDR.0b013e31819e7168
   Tang GM, 2014, NEURON, V83, P1131, DOI 10.1016/j.neuron.2014.07.040
   Teng HK, 2005, J NEUROSCI, V25, P5455, DOI 10.1523/JNEUROSCI.5123-04.2005
   Tostes MHFS, 2012, PHARMACOPSYCHIATRY, V45, P241, DOI 10.1055/s-0032-1301914
   Widner B, 2000, J NEURAL TRANSM, V107, P343, DOI 10.1007/s007020050029
   WING L, 1979, J AUTISM DEV DISORD, V9, P11, DOI 10.1007/BF01531288
   Xu DF, 2017, J NEUROINFLAMM, V14, DOI 10.1186/s12974-017-0930-6
NR 77
TC 32
Z9 33
U1 2
U2 20
PU BENTHAM SCIENCE PUBL
PI BUSUM
PA PO BOX 294, BUSUM, 1400 AG, NETHERLANDS
SN 1871-5273
EI 1996-3181
J9 CNS NEUROL DISORD-DR
JI CNS Neurol. Disord.-Drug Targets
PY 2018
VL 17
IS 8
BP 626
EP 639
DI 10.2174/1871527317666180720163221
PG 14
WC Neurosciences; Pharmacology & Pharmacy
WE Science Citation Index Expanded (SCI-EXPANDED); Social Science Citation Index (SSCI)
SC Neurosciences & Neurology; Pharmacology & Pharmacy
GA GX5TM
UT WOS:000447813600007
PM 30033880
OA Green Submitted
DA 2025-08-11
ER

PT J
AU Farmer, C
   Thurm, A
AF Farmer, Cristan
   Thurm, Audrey
TI Inclusion of individuals with low IQ in drug development for autism
   spectrum disorder
SO EUROPEAN NEUROPSYCHOPHARMACOLOGY
LA English
DT Article
DE Intellectual disability; Minimally verbal; Autism; Drug development
ID DISABILITIES
AB Although individuals with intellectual disability (ID) and/or limited language ability make up a significant proportion of those with autism spectrum disorder (ASD), they are routinely excluded from ASD research. As a result, this vulnerable population is prevented from participating in and deriving full benefit from research. In this commentary, we expand upon points made by McCracken and colleagues (this issue), who describe several opportunities for improvement in drug development for ASD related to the inclusion of individuals with ID and/or limited language ability. Published by Elsevier B.V.
C1 [Farmer, Cristan; Thurm, Audrey] NIMH, Neurodev & Behav Phenotyping Serv, Bethesda, MD 20892 USA.
C3 National Institutes of Health (NIH) - USA; NIH National Institute of
   Mental Health (NIMH)
RP Farmer, C (corresponding author), NIMH, Neurodev & Behav Phenotyping Serv, Bethesda, MD 20892 USA.
EM cristan.farmer@nih.gov
RI Farmer, Cristan/Q-5277-2017
FU Intramural Research Program of the National Institute of Mental Health
   [ZICMH002961]; National Institute of Mental Health [ZICMH002961] Funding
   Source: NIH RePORTER
FX This work was supported by the Intramural Research Program of the
   National Institute of Mental Health (ZICMH002961) .
CR Christensen DL, 2019, MMWR SURVEILL SUMM, V68, P1, DOI 10.15585/mmwr.ss6802a1
   Farmer CA, 2020, AJIDD-AM J INTELLECT, V125, P475, DOI 10.1352/1944-7558-125.6.475
   Feldman MA, 2014, J INTELL DISABIL RES, V58, P800, DOI 10.1111/jir.12091
   Havdahl KA, 2016, J AM ACAD CHILD PSY, V55, P1054, DOI 10.1016/j.jaac.2016.09.490
   Jack A, 2017, J CHILD PSYCHOL PSYC, V58, P411, DOI 10.1111/jcpp.12687
   McCracken J.T., 2021, EUR NEUROPSYCHOPHARM
   Satterstrom FK, 2020, CELL, V180, P568, DOI 10.1016/j.cell.2019.12.036
   Soorya L, 2018, CLIN NEUROPSYCHOL, V32, P1226, DOI 10.1080/13854046.2017.1413211
   Stedman A, 2019, J AUTISM DEV DISORD, V49, P1378, DOI 10.1007/s10803-018-3844-y
   Sturm A, 2017, J CHILD PSYCHOL PSYC, V58, P1053, DOI 10.1111/jcpp.12731
   Tager-Flusberg H, 2017, AUTISM, V21, P852, DOI 10.1177/1362361316654605
NR 11
TC 6
Z9 6
U1 0
U2 4
PU ELSEVIER
PI AMSTERDAM
PA RADARWEG 29, 1043 NX AMSTERDAM, NETHERLANDS
SN 0924-977X
EI 1873-7862
J9 EUR NEUROPSYCHOPHARM
JI Eur. Neuropsychopharmacol.
PD JUL
PY 2021
VL 48
BP 37
EP 39
DI 10.1016/j.euroneuro.2021.04.017
EA JUN 2021
PG 3
WC Clinical Neurology; Neurosciences; Pharmacology & Pharmacy; Psychiatry
WE Science Citation Index Expanded (SCI-EXPANDED); Social Science Citation Index (SSCI)
SC Neurosciences & Neurology; Pharmacology & Pharmacy; Psychiatry
GA SX2ER
UT WOS:000665024200005
PM 34023184
OA Green Accepted, Bronze
DA 2025-08-11
ER

PT S
AU Farmer, C
   Leon, J
   Hommer, R
AF Farmer, Cristan
   Leon, Jill
   Hommer, Rebecca
BE Carlson, JS
   Barterian, JA
TI Effective Medications for Treating Individuals with Autism Spectrum
   Disorder
SO SCHOOL PSYCHOPHARMACOLOGY: TRANSLATING RESEARCH INTO PRACTICE
SE Pediatric School Psychology
LA English
DT Article; Book Chapter
ID PERVASIVE DEVELOPMENTAL DISORDERS; ATTENTION-DEFICIT/HYPERACTIVITY
   DISORDER; CONTROLLED PILOT TRIAL; DOUBLE-BLIND; REPETITIVE BEHAVIORS;
   PEDIATRIC-PATIENTS; CROSSOVER TRIAL; YOUNG-CHILDREN; PLACEBO;
   RISPERIDONE
C1 [Farmer, Cristan; Leon, Jill; Hommer, Rebecca] NIMH, Pediat & Dev Neurosci Branch, NIH, Bethesda, MD 20892 USA.
C3 National Institutes of Health (NIH) - USA; NIH National Institute of
   Mental Health (NIMH)
RP Farmer, C (corresponding author), NIMH, Pediat & Dev Neurosci Branch, NIH, Bethesda, MD 20892 USA.
EM cristan.farmer@nih.gov
RI Farmer, Cristan/Q-5277-2017
CR Aman MG, 2005, ARCH GEN PSYCHIAT, V62, P1266
   Aman MG, 2009, J AM ACAD CHILD PSY, V48, P1143, DOI 10.1097/CHI.0b013e3181bfd669
   American Academy of Pediatrics, 2017, RES PROF FAM
   Arnold LE, 2012, J CHILD ADOL PSYCHOP, V22, P198, DOI 10.1089/cap.2011.0056
   Benvenuto A, 2013, BRAIN DEV-JPN, V35, P119, DOI 10.1016/j.braindev.2012.03.015
   Bishop SL, 2016, J AM ACAD CHILD PSY, V55, P159, DOI 10.1016/j.jaac.2015.12.013
   Buckley AW, 2010, ARCH PEDIAT ADOL MED, V164, P1032, DOI 10.1001/archpediatrics.2010.202
   Chez MG., 2003, J PEDIATR NEUROL, V1, P83, DOI DOI 10.1055/S-0035-1557175
   Cohen S, 2014, J NEURODEV DISORD, V6, DOI 10.1186/1866-1955-6-44
   Cortesi F, 2012, J SLEEP RES, V21, P700, DOI 10.1111/j.1365-2869.2012.01021.x
   Dadds MR, 2014, J AUTISM DEV DISORD, V44, P521, DOI 10.1007/s10803-013-1899-3
   ElChaar GM, 2006, ANN PHARMACOTHER, V40, P1086, DOI 10.1345/aph.1G499
   Feldman HM, 1999, J AM ACAD CHILD PSY, V38, P587, DOI 10.1097/00004583-199905000-00021
   Findling RL, 2014, J CLIN PSYCHIAT, V75, P22, DOI 10.4088/JCP.13m08500
   Gordon I, 2013, P NATL ACAD SCI USA, V110, P20953, DOI 10.1073/pnas.1312857110
   Napolitano L. M., 2009, Morbidity and Mortality Weekly Report, V58, P749
   Guastella AJ, 2015, J CHILD PSYCHOL PSYC, V56, P444, DOI 10.1111/jcpp.12305
   Guastella AJ, 2010, BIOL PSYCHIAT, V67, P692, DOI 10.1016/j.biopsych.2009.09.020
   Handen BL, 2008, J DEV BEHAV PEDIATR, V29, P303, DOI 10.1097/DBP.0b013e3181739b9d
   Handen BL, 2015, J AM ACAD CHILD PSY, V54, P905, DOI 10.1016/j.jaac.2015.08.013
   Hardan AY, 2012, BIOL PSYCHIAT, V71, P956, DOI 10.1016/j.biopsych.2012.01.014
   Harfterkamp M, 2012, J AM ACAD CHILD PSY, V51, P733, DOI 10.1016/j.jaac.2012.04.011
   Hellings JA, 2005, J CHILD ADOL PSYCHOP, V15, P682, DOI 10.1089/cap.2005.15.682
   Hollander E, 2006, INT J NEUROPSYCHOPH, V9, P209, DOI 10.1017/S1461145705005791
   Hollander E, 2005, NEUROPSYCHOPHARMACOL, V30, P582, DOI 10.1038/sj.npp.1300627
   Hollander E, 2010, NEUROPSYCHOPHARMACOL, V35, P990, DOI 10.1038/npp.2009.202
   Howlin P, 2017, CURR OPIN PSYCHIATR, V30, P69, DOI 10.1097/YCO.0000000000000308
   Jahromi LB, 2009, J AUTISM DEV DISORD, V39, P395, DOI 10.1007/s10803-008-0636-9
   Ji NY, 2015, CURR OPIN PSYCHIATR, V28, P91, DOI 10.1097/YCO.0000000000000132
   Keen D, 2016, AUTISM, V20, P276, DOI 10.1177/1362361315580962
   Kent JM, 2013, J CHILD ADOL PSYCHOP, V23, P676, DOI 10.1089/cap.2012.0058
   King BH, 2001, J AM ACAD CHILD PSY, V40, P658, DOI 10.1097/00004583-200106000-00010
   King BH, 2009, ARCH GEN PSYCHIAT, V66, P583, DOI 10.1001/archgenpsychiatry.2009.30
   Lemonnier E, 2012, TRANSL PSYCHIAT, V2, DOI 10.1038/tp.2012.124
   Malow BA, 2016, PEDIATRICS, V137, pS98, DOI 10.1542/peds.2015-2851H
   Mandell DS, 2008, PEDIATRICS, V121, pE441, DOI 10.1542/peds.2007-0984
   Marcus RN, 2009, J AM ACAD CHILD PSY, V48, P1110, DOI 10.1097/CHI.0b013e3181b76658
   McCracken J., 2011, Autism spectrum disorders, P1309
   McCracken JT, 2002, NEW ENGL J MED, V347, P314, DOI 10.1056/NEJMoa013171
   McDougle CJ, 2005, AM J PSYCHIAT, V162, P1142, DOI 10.1176/appi.ajp.162.6.1142
   Nagaraj R, 2006, J CHILD NEUROL, V21, P450, DOI 10.1177/08830738060210060801
   Niederhofer H, 2002, BRIT MED J, V325, P1422
   Owen R, 2009, PEDIATRICS, V124, P1533, DOI 10.1542/peds.2008-3782
   Pandina GJ, 2007, J AUTISM DEV DISORD, V37, P367, DOI 10.1007/s10803-006-0234-7
   Pearson DA, 2013, J CHILD ADOL PSYCHOP, V23, P337, DOI 10.1089/cap.2012.0096
   Rezaei V, 2010, PROG NEURO-PSYCHOPH, V34, P1269, DOI 10.1016/j.pnpbp.2010.07.005
   Robinson EB, 2016, NAT GENET, V48, P552, DOI 10.1038/ng.3529
   Scahill L, 2015, AM J PSYCHIAT, V172, P1197, DOI 10.1176/appi.ajp.2015.15010055
   Shea S, 2004, PEDIATRICS, V114, pE634, DOI 10.1542/peds.2003-0264-F
   Smith IC, 2015, J AUTISM DEV DISORD, V45, P2541, DOI 10.1007/s10803-015-2423-8
   Spencer D, 2013, PEDIATRICS, V132, P833, DOI 10.1542/peds.2012-3774
   Veenstra-VanderWeele J., 2016, NEUROPSYCHOPHARMACOL
   Volkmar F, 2014, J AM ACAD CHILD PSY, V53, P237, DOI 10.1016/j.jaac.2013.10.013
   Wasserman S, 2006, INT CLIN PSYCHOPHARM, V21, P363, DOI 10.1097/01.yic.0000224787.13782.0f
   Yatawara CJ, 2016, MOL PSYCHIATR, V21, P1225, DOI 10.1038/mp.2015.162
NR 55
TC 1
Z9 1
U1 0
U2 0
PU SPRINGER INTERNATIONAL PUBLISHING AG
PI CHAM
PA GEWERBESTRASSE 11, CHAM, CH-6330, SWITZERLAND
SN 2524-8278
EI 2524-8286
BN 978-3-030-15541-4; 978-3-030-15540-7
J9 PED SCH PSYCHOL
PY 2019
BP 83
EP 98
DI 10.1007/978-3-030-15541-4_6
D2 10.1007/978-3-030-15541-4
PG 16
WC Psychology, Educational; Pediatrics; Pharmacology & Pharmacy; Psychiatry
WE Book Citation Index – Social Sciences & Humanities (BKCI-SSH); Book Citation Index – Science (BKCI-S)
SC Psychology; Pediatrics; Pharmacology & Pharmacy; Psychiatry
GA BN7HI
UT WOS:000487292900007
DA 2025-08-11
ER

PT B
AU Daly, E
   Tricklebank, MD
   Wichers, R
AF Daly, Eileen
   Tricklebank, Mark D.
   Wichers, Robert
BE Tricklebank, MD
   Daly, E
TI Neurodevelopmental roles and the serotonin hypothesis of autism spectrum
   disorder
SO SEROTONIN SYSTEM: HISTORY, NEUROPHARMACOLOGY, AND PATHOLOGY
LA English
DT Article; Book Chapter
ID CENTRAL MONOAMINE NEURONS; TRANSPORTER GENE; DEVELOPMENTAL-CHANGES;
   REPETITIVE BEHAVIORS; TRYPTOPHAN DEPLETION; EARLY EMBRYOGENESIS;
   PRENATAL ONTOGENY; BRAIN-DEVELOPMENT; SUBSTANTIA-NIGRA; LOCUS-COERULEUS
C1 [Daly, Eileen; Wichers, Robert] Kings Coll London, Inst Psychiat Psychol & Neurosci, Dept Forens & Neurodev Sci, London, England.
   [Tricklebank, Mark D.] Kings Coll London, Inst Psychiat Psychol & Neurosci, Dept Neuroimaging, London, England.
C3 University of London; King's College London; University of London;
   King's College London
RP Daly, E (corresponding author), Kings Coll London, Inst Psychiat Psychol & Neurosci, Dept Forens & Neurodev Sci, London, England.
RI ; daly, eileen/B-6716-2011
OI Wichers, Robert/0000-0002-6630-8038; Daly, Eileen/0000-0003-3625-3467;
   tricklebank, mark david/0000-0002-9949-6290; 
CR Anderson GM, 2012, J AUTISM DEV DISORD, V42, P1510, DOI 10.1007/s10803-011-1371-1
   ANDERSON GM, 1990, ANN NY ACAD SCI, V600, P331, DOI 10.1111/j.1749-6632.1990.tb16893.x
   Anney R, 2012, HUM MOL GENET, V21, P4781, DOI 10.1093/hmg/dds301
   Association AP, 2013, DIAGNOSTIC STAT MANU
   Azmitia EC, 2001, BRAIN RES BULL, V56, P413, DOI 10.1016/S0361-9230(01)00614-1
   AZMITIA EC, 1990, BRAIN RES, V516, P354, DOI 10.1016/0006-8993(90)90942-5
   BAGDY G, 1993, BRAIN RES, V611, P330, DOI 10.1016/0006-8993(93)90521-N
   BAKER PC, 1969, BRAIN RES, V12, P273, DOI 10.1016/0006-8993(69)90001-8
   Bonnin A, 2011, NEUROSCIENCE, V197, P1, DOI 10.1016/j.neuroscience.2011.10.005
   Bonnin A, 2007, NAT NEUROSCI, V10, P588, DOI 10.1038/nn1896
   Bonnin A, 2011, NATURE, V472, P347, DOI 10.1038/nature09972
   Brummelte S, 2017, NEUROSCIENCE, V342, P212, DOI 10.1016/j.neuroscience.2016.02.037
   Brune CW, 2006, AM J PSYCHIAT, V163, P2148, DOI 10.1176/appi.ajp.163.12.2148
   Buchsbaum MS, 2001, INT J NEUROPSYCHOPH, V4, P119, DOI 10.1017/S1461145701002280
   Buznikov GA, 1996, CELL MOL NEUROBIOL, V16, P533, DOI 10.1007/BF02152056
   Buznikov GA, 2001, CELL TISSUE RES, V305, P177, DOI 10.1007/s004410100408
   Cadman T, 2012, J AM ACAD CHILD PSY, V51, P879, DOI 10.1016/j.jaac.2012.06.017
   Carneiro AMD, 2008, J CLIN INVEST, V118, P1544, DOI 10.1172/JCI33374
   Cases O, 1996, NEURON, V16, P297, DOI 10.1016/S0896-6273(00)80048-3
   Chantiluke K, 2015, CEREB CORTEX, V25, P1757, DOI 10.1093/cercor/bht365
   Chugani DC, 1999, ANN NEUROL, V45, P287, DOI 10.1002/1531-8249(199903)45:3<287::AID-ANA3>3.0.CO;2-9
   Chugani DC, 1997, ANN NEUROL, V42, P666, DOI 10.1002/ana.410420420
   COHAN CS, 1987, J NEUROSCI, V7, P3588
   Collier R, 2009, CAN MED ASSOC J, V180, P277, DOI 10.1503/cmaj.082041
   Cook E H Jr, 1990, J Neuropsychiatry Clin Neurosci, V2, P268
   Côté F, 2007, P NATL ACAD SCI USA, V104, P329, DOI 10.1073/pnas.0606722104
   Craven SE, 2004, DEVELOPMENT, V131, P1165, DOI 10.1242/dev.01024
   Crawford AA, 2013, EUR NEUROPSYCHOPHARM, V23, P1143, DOI 10.1016/j.euroneuro.2012.12.001
   DAHLSTROM A, 1964, EXPERIENTIA, V20, P398, DOI 10.1007/BF02147990
   Dai L, 2012, PLOS ONE, V7
   Daly EM, 2012, ARCH GEN PSYCHIAT, V69, P1003, DOI 10.1001/archgenpsychiatry.2012.513
   de la Torre-Ubieta L, 2016, NAT MED, V22, P345, DOI 10.1038/nm.4071
   Deneris E, 2018, WILEY INTERDISCIP RE, V7, P26
   Ding YQ, 2003, NAT NEUROSCI, V6, P933, DOI 10.1038/nn1104
   Donovan SL, 2002, J NEUROSCI, V22, P3543
   Edwards KA, 2018, BRAIN RES, V1701, P85, DOI 10.1016/j.brainres.2018.07.020
   Esaki T, 2005, P NATL ACAD SCI USA, V102, P5582, DOI 10.1073/pnas.0501509102
   Gabriele S, 2014, EUR NEUROPSYCHOPHARM, V24, P919, DOI 10.1016/j.euroneuro.2014.02.004
   Garbarino V.R., 2018, Pharmacol. Res
   Gaspar P, 2003, NAT REV NEUROSCI, V4, P1002, DOI 10.1038/nrn1256
   Ghosh A, 2013, NAT REV DRUG DISCOV, V12, P777, DOI 10.1038/nrd4102
   Goldberg J, 2009, J AUTISM DEV DISORD, V39, P97, DOI 10.1007/s10803-008-0604-4
   HAYDON PG, 1984, SCIENCE, V226, P561, DOI 10.1126/science.6093252
   Hendrick V, 2003, AM J PSYCHIAT, V160, P993, DOI 10.1176/appi.ajp.160.5.993
   Hendricks TJ, 2003, NEURON, V37, P233, DOI 10.1016/S0896-6273(02)01167-4
   Holingue C, 2018, AUTISM RES, V11, P24, DOI 10.1002/aur.1854
   Hollander E, 2005, NEUROPSYCHOPHARMACOL, V30, P582, DOI 10.1038/sj.npp.1300627
   Hollander E, 2012, AM J PSYCHIAT, V169, P292, DOI 10.1176/appi.ajp.2011.10050764
   Howes O.D., 2017, Journal of Psychopharmacology
   Hsia YF, 2014, PSYCHOPHARMACOLOGY, V231, P999, DOI 10.1007/s00213-013-3263-x
   Huang CH, 2008, AM J MED GENET B, V147B, P903, DOI 10.1002/ajmg.b.30720
   IVGYMAY N, 1994, J NEUROSCI, V14, P1011, DOI 10.1523/JNEUROSCI.14-03-01011.1994
   Jacob J, 2009, DEVELOPMENT, V136, P2477, DOI 10.1242/dev.034546
   Jaiswal P, 2015, PROG NEURO-PSYCHOPH, V56, P196, DOI 10.1016/j.pnpbp.2014.09.004
   Janecka M, 2018, JAMA PSYCHIAT
   Khozhai LI, 2013, NEUROSCI BEHAV PHYSL, V43, P984
   King BH, 2009, ARCH GEN PSYCHIAT, V66, P583, DOI 10.1001/archgenpsychiatry.2009.30
   Kiyasova V, 2011, EUR J NEUROSCI, V34, P1553, DOI 10.1111/j.1460-9568.2011.07910.x
   Klei L, 2012, MOL AUTISM, V3, DOI 10.1186/2040-2392-3-9
   Kogan MD, 2018, PEDIATRICS, V142, DOI 10.1542/peds.2017-4161
   Kolevzon A, 2010, PSYCHIAT RES, V175, P274, DOI 10.1016/j.psychres.2009.02.008
   KWONG KK, 1992, P NATL ACAD SCI USA, V89, P5675, DOI 10.1073/pnas.89.12.5675
   Lauder JM, 2016, DEV NEUROSCI-BASEL, V38, P239, DOI 10.1159/000448373
   LAUDER JM, 1974, J COMP NEUROL, V155, P469, DOI 10.1002/cne.901550407
   LAUDER JM, 1993, TRENDS NEUROSCI, V16, P233, DOI 10.1016/0166-2236(93)90162-F
   LAUDER JM, 1982, BRAIN RES BULL, V9, P605, DOI 10.1016/0361-9230(82)90165-4
   LAUDER JM, 1981, DEV NEUROSCI-BASEL, V4, P291, DOI 10.1159/000112768
   LAUDER JM, 1975, J COMP NEUROL, V163, P251, DOI 10.1002/cne.901630302
   LAUDER JM, 1978, DEV NEUROSCI-BASEL, V1, P15, DOI 10.1159/000112549
   LAUDER JM, 1985, DEV BRAIN RES, V20, P107, DOI 10.1016/0165-3806(85)90092-6
   Leigh JP, 2015, J AUTISM DEV DISORD, V45, P4135, DOI 10.1007/s10803-015-2521-7
   Levallois C, 1997, DEV BRAIN RES, V99, P243, DOI 10.1016/S0165-3806(97)00026-6
   Lever AG, 2016, J AUTISM DEV DISORD, V46, P1916, DOI 10.1007/s10803-016-2722-8
   LEVITT P, 1978, ANAT EMBRYOL, V154, P241, DOI 10.1007/BF00345655
   Levitt P, 1997, TRENDS NEUROSCI, V20, P269, DOI 10.1016/S0166-2236(96)01028-4
   Lichtenstein P, 2010, AM J PSYCHIAT, V167, P1357, DOI 10.1176/appi.ajp.2010.10020223
   LoParo D, 2015, MOL PSYCHIATR, V20, P640, DOI 10.1038/mp.2014.77
   Lorenc T, 2018, AUTISM, V22, P654, DOI 10.1177/1362361317698939
   Makkonen I, 2008, DEV MED CHILD NEUROL, V50, P593, DOI 10.1111/j.1469-8749.2008.03027.x
   Mamounas LA, 2000, J NEUROSCI, V20, P771, DOI 10.1523/JNEUROSCI.20-02-00771.2000
   Man KKC, 2015, NEUROSCI BIOBEHAV R, V49, P82, DOI 10.1016/j.neubiorev.2014.11.020
   Marazziti D, 2000, PHARMACOPSYCHIATRY, V33, P165, DOI 10.1055/s-2000-7588
   MATTSON MP, 1988, BRAIN RES REV, V13, P179, DOI 10.1016/0165-0173(88)90020-3
   MATTSON MP, 1988, J NEUROSCI, V8, P1704
   MCBRIDE PA, 1989, ARCH GEN PSYCHIAT, V46, P213
   McDougle CJ, 2005, AM J PSYCHIAT, V162, P1142, DOI 10.1176/appi.ajp.162.6.1142
   McDougle CJ, 1996, ARCH GEN PSYCHIAT, V53, P1001
   McDougle CJ, 1996, ARCH GEN PSYCHIAT, V53, P993
   Mulder EJ, 2005, AM J MED GENET B, V133B, P93, DOI 10.1002/ajmg.b.30122
   Muller CL, 2016, NEUROSCIENCE, V321, P24, DOI 10.1016/j.neuroscience.2015.11.010
   Muller CL, 2017, NEUROPSYCHOPHARMACOL, V42, P427, DOI 10.1038/npp.2016.166
   Murphy DL, 2008, NAT REV NEUROSCI, V9, P85, DOI 10.1038/nrn2284
   Murphy DGM, 2006, AM J PSYCHIAT, V163, P934, DOI 10.1176/appi.ajp.163.5.934
   Najjar F, 2015, J CHILD ADOL PSYCHOP, V25, P467, DOI 10.1089/cap.2014.0158
   Nakamura K, 2010, ARCH GEN PSYCHIAT, V67, P59, DOI 10.1001/archgenpsychiatry.2009.137
   Oblak A, 2013, AUTISM RES, V6, P571, DOI 10.1002/aur.1317
   OLSON L, 1972, Z ANAT ENTWICKLUNGS, V137, P301, DOI 10.1007/BF00519099
   Owley T, 2010, AUTISM RES, V3, P1, DOI 10.1002/aur.109
   Pagan C, 2014, TRANSL PSYCHIAT, V4, DOI 10.1038/tp.2014.120
   Page DT, 2009, P NATL ACAD SCI USA, V106, P1989, DOI 10.1073/pnas.0804428106
   PARE CMB, 1960, J NEUROL NEUROSUR PS, V23, P341, DOI 10.1136/jnnp.23.4.341
   Proulx É, 2010, J NEURODEV DISORD, V2, P99, DOI 10.1007/s11689-010-9044-5
   Prusty R, 2004, P NATL ACAD SCI USA, V101, P4153, DOI 10.1073/pnas.0400659101
   SCHAIN RJ, 1961, J PEDIATR-US, V58, P315, DOI 10.1016/S0022-3476(61)80261-8
   Scharinger C, 2014, PLOS ONE, V9, DOI 10.1371/journal.pone.0092543
   SEIGER A, 1973, Z ANAT ENTWICKLUNGS, V140, P281, DOI 10.1007/BF00525058
   Serretti A, 2007, MOL PSYCHIATR, V12, P247, DOI 10.1038/sj.mp.4001926
   SHEN WZ, 1989, PEDIATR NEUROSCI, V15, P291, DOI 10.1159/000120485
   Simonoff E, 2008, J AM ACAD CHILD PSY, V47, P921, DOI 10.1097/CHI.0b013e318179964f
   Sohal VS, 2013, SCI TRANSL MED, V5
   SUNDSTROM E, 1993, DEV BRAIN RES, V75, P1, DOI 10.1016/0165-3806(93)90059-J
   TAKAHASHI H, 1986, BRAIN DEV-JPN, V8, P355, DOI 10.1016/S0387-7604(86)80055-9
   Tuchman R, 2013, NEUROLOGY, V81, P1630, DOI 10.1212/WNL.0b013e3182a9f482
   TWAROG BM, 1953, AM J PHYSIOL, V175, P157, DOI 10.1152/ajplegacy.1953.175.1.157
   Unwin LM, 2013, FRONT HUM NEUROSCI, V7, DOI 10.3389/fnhum.2013.00606
   van Doorninck J H, 1999, J Neurosci, V19, pRC12
   Veatch Olivia J, 2015, Curr Sleep Med Rep, V1, P131
   Veenstra-VanderWeele J, 2002, AM J MED GENET, V114, P277, DOI 10.1002/ajmg.10192
   Veenstra-VanderWeele J, 2012, P NATL ACAD SCI USA, V109, P5469, DOI 10.1073/pnas.1112345109
   WALLACE JA, 1983, BRAIN RES BULL, V10, P459, DOI 10.1016/0361-9230(83)90144-2
   Wassink TH, 2007, ARCH GEN PSYCHIAT, V64, P709, DOI 10.1001/archpsyc.64.6.709
   Weiss LA, 2004, EUR J HUM GENET, V12, P949, DOI 10.1038/sj.ejhg.5201239
   Wendland JR, 2008, PSYCHIAT GENET, V18, P31, DOI 10.1097/YPG.0b013e3282f08a06
   WHITAKER PM, 1978, PSYCHOPHARMACOLOGY, V59, P1, DOI 10.1007/BF00428022
   Whitaker-Azmitia PM, 2005, INT J DEV NEUROSCI, V23, P75, DOI 10.1016/j.ijdevneu.2004.07.022
   Whitaker-Azmitia PM, 2001, BRAIN RES BULL, V56, P479, DOI 10.1016/S0361-9230(01)00615-3
   WHITAKERAZMITIA PM, 1989, BRAIN RES, V497, P80, DOI 10.1016/0006-8993(89)90972-4
   Yatham LN, 2001, BRIT J PSYCHIAT, V178, P448, DOI 10.1192/bjp.178.5.448
   Ye WL, 1998, CELL, V93, P755, DOI 10.1016/S0092-8674(00)81437-3
   Zhou XH, 2018, MOL AUTISM, V9, DOI 10.1186/s13229-018-0207-7
NR 130
TC 8
Z9 8
U1 1
U2 3
PU ACADEMIC PRESS LTD-ELSEVIER SCIENCE LTD
PI LONDON
PA 125 LONDON WALL, LONDON EC2Y 5AS, ENGLAND
BN 978-0-12-813324-8; 978-0-12-813323-1
PY 2019
BP 23
EP 44
DI 10.1016/B978-0-12-813323-1.00002-5
D2 10.1016/C2016-0-04524-2
PG 22
WC Neurosciences; Pharmacology & Pharmacy
WE Book Citation Index – Science (BKCI-S)
SC Neurosciences & Neurology; Pharmacology & Pharmacy
GA BP1UJ
UT WOS:000540892900003
DA 2025-08-11
ER

PT J
AU Cawkwell, P
   Lawler, A
   Maneta, E
   Coffey, BJ
AF Cawkwell, Philip
   Lawler, Ashley
   Maneta, Eleni
   Coffey, Barbara J.
TI Staying Up at Night: Overlapping Bipolar and Obsessive-Compulsive
   Disorder Symptoms in an Adolescent with Autism Spectrum Disorder
SO JOURNAL OF CHILD AND ADOLESCENT PSYCHOPHARMACOLOGY
LA English
DT Article
ID COMORBID PSYCHIATRIC-DISORDERS; COMMUNITY SAMPLE; CHILDREN; SLEEP;
   POPULATION; PREVALENCE; CHILDHOOD; INSOMNIA; THOUGHTS; YOUTH
C1 [Cawkwell, Philip] NYU, Sch Med, Dept Psychiat, New York, NY USA.
   [Lawler, Ashley; Maneta, Eleni] Harvard Univ, Sch Med, Dept Psychiat, Boston Childrens Hosp, Boston, MA 02115 USA.
   [Coffey, Barbara J.] Icahn Sch Med Mt Sinai, Dept Psychiat, One Gustave L Levy Pl,Box 1230, New York, NY 10029 USA.
C3 New York University; Harvard University; Harvard University Medical
   Affiliates; Boston Children's Hospital; Harvard Medical School; Icahn
   School of Medicine at Mount Sinai
RP Coffey, BJ (corresponding author), Icahn Sch Med Mt Sinai, Dept Psychiat, One Gustave L Levy Pl,Box 1230, New York, NY 10029 USA.
EM Barbara.coffey@mssm.edu
OI Cawkwell, Philip/0000-0002-7873-1896
FU American Academy of Child and Adolescent Psychiatry; AstraZeneca;
   Auspex/Teva; Catalyst; Eli Lilly; Genco Sciences; Neurocrine; NIMH;
   Shire; Tourette Association of America
FX Philip Cawkwell, Dr. Lawler, and Dr. Maneta have no conflicts of
   interest or financial ties to disclose. Dr. Coffey has received research
   support from the American Academy of Child and Adolescent Psychiatry,
   AstraZeneca, Auspex/Teva, Catalyst, Eli Lilly, Genco Sciences,
   Neurocrine, NIMH, Shire, and the Tourette Association of America.
CR [Anonymous], 2007, J AM ACAD CHILD ADOL, V46, P107, DOI DOI 10.1097/01.CHI.0000242240.69678.C4
   BARONCOHEN S, 1989, BRIT J CLIN PSYCHOL, V28, P193, DOI 10.1111/j.2044-8260.1989.tb01369.x
   Bridge JA, 2007, JAMA-J AM MED ASSOC, V297, P1683, DOI 10.1001/jama.297.15.1683
   Bulik CM, 2002, CHILD ADOL PSYCH CL, V11, P201, DOI 10.1016/S1056-4993(01)00004-9
   Damore J, 1998, J AM ACAD CHILD PSY, V37, P248, DOI 10.1097/00004583-199803000-00006
   Dougall AL, 1999, PSYCHOSOM MED, V61, P38, DOI 10.1097/00006842-199901000-00008
   Geller B, 2002, J CHILD ADOL PSYCHOP, V12, P3, DOI 10.1089/10445460252943524
   Geller DA, 2012, J AM ACAD CHILD PSY, V51, P98, DOI 10.1016/j.jaac.2011.09.019
   Gruber J, 2008, BEHAV RES THER, V46, P1096, DOI 10.1016/j.brat.2008.05.004
   Hall M, 1997, Depress Anxiety, V6, P106, DOI 10.1002/(SICI)1520-6394(1997)6:3<106::AID-DA3>3.0.CO;2-B
   Himelein MJ, 2006, OBSTET GYNECOL SURV, V61, P723, DOI 10.1097/01.ogx.0000243772.33357.84
   Ivanenko A, 2004, SLEEP MED, V5, P253, DOI 10.1016/j.sleep.2004.02.001
   Joshi G, 2013, J CLIN PSYCHIAT, V74, P578, DOI 10.4088/JCP.12m07392
   Kowatch RA, 2005, J AM ACAD CHILD PSY, V44, P213, DOI 10.1097/00004583-200503000-00006
   Leyfer OT, 2006, J AUTISM DEV DISORD, V36, P849, DOI 10.1007/s10803-006-0123-0
   Masi G, 2004, J AFFECT DISORDERS, V78, P175, DOI 10.1016/S0165-0327(03)00107-1
   Merikangas KR, 2012, ARCH GEN PSYCHIAT, V69, P943, DOI 10.1001/archgenpsychiatry.2012.38
   Munesue T, 2008, J AFFECT DISORDERS, V111, P170, DOI 10.1016/j.jad.2008.02.015
   Nunes ML, 2015, J PEDIAT-BRAZIL, V91, pS26
   RAPOPORT J, 1981, AM J PSYCHIAT, V138, P1545
   Simonoff E, 2008, J AM ACAD CHILD PSY, V47, P921, DOI 10.1097/CHI.0b013e318179964f
   Storch EA, 2008, J ANXIETY DISORD, V22, P877, DOI 10.1016/j.janxdis.2007.09.003
   VALLENIBASILE LA, 1994, J AM ACAD CHILD PSY, V33, P782, DOI 10.1097/00004583-199407000-00002
   White SW, 2009, J AUTISM DEV DISORD, V39, P1006, DOI 10.1007/s10803-009-0713-8
   Wingate M, 2014, MMWR SURVEILL SUMM, V63
   Witwer AN, 2010, J DEV PHYS DISABIL, V22, P367, DOI 10.1007/s10882-010-9194-0
NR 26
TC 4
Z9 5
U1 0
U2 12
PU MARY ANN LIEBERT, INC
PI NEW ROCHELLE
PA 140 HUGUENOT STREET, 3RD FL, NEW ROCHELLE, NY 10801 USA
SN 1044-5463
EI 1557-8992
J9 J CHILD ADOL PSYCHOP
JI J. Child Adolesc. Psychopharmacol.
PD FEB 1
PY 2016
VL 26
IS 1
SI SI
BP 74
EP 77
DI 10.1089/cap.2016.29100.bjc
PG 4
WC Pediatrics; Pharmacology & Pharmacy; Psychiatry
WE Science Citation Index Expanded (SCI-EXPANDED); Social Science Citation Index (SSCI)
SC Pediatrics; Pharmacology & Pharmacy; Psychiatry
GA DE0DH
UT WOS:000370294600011
PM 26881860
DA 2025-08-11
ER

PT B
AU Binder, EB
   Cubells, JF
AF Binder, Elisabeth B.
   Cubells, Joseph F.
BE Schatzberg, AF
   Nemeroff, CB
TI Genetics and Genomics
SO AMERICAN PSYCHIATRIC PUBLISHING TEXTBOOK OF PSYCHOPHARMACOLOGY, 4TH
   EDITION
LA English
DT Article; Book Chapter
ID SEROTONIN TRANSPORTER GENE; CATECHOL-O-METHYLTRANSFERASE; CARDIO-FACIAL
   SYNDROME; STRESSFUL LIFE EVENTS; D3 RECEPTOR GENE; GENOTYPE-PHENOTYPE
   ASSOCIATIONS; OBSESSIVE-COMPULSIVE DISORDER; AUTISM SPECTRUM DISORDER;
   COPY NUMBER VARIATION; BIPOLAR-DISORDER
C1 [Binder, Elisabeth B.; Cubells, Joseph F.] Emory Univ, Sch Med, Dept Psychiat & Behav Sci, Atlanta, GA 30322 USA.
   [Binder, Elisabeth B.; Cubells, Joseph F.] Emory Univ, Sch Med, Dept Human Genet, Atlanta, GA USA.
   [Binder, Elisabeth B.] Max Planck Inst Psychiat, D-80804 Munich, Germany.
C3 Emory University; Emory University; Max Planck Society
RP Binder, EB (corresponding author), Emory Univ, Sch Med, Dept Psychiat & Behav Sci, Atlanta, GA 30322 USA.
RI Cubells, Joe/V-2543-2018; Binder, Elisabeth/K-8905-2014
CR Abkevich V, 2003, AM J HUM GENET, V73, P1271, DOI 10.1086/379978
   Altshuler D, 2000, NATURE, V407, P513, DOI 10.1038/35035083
   Altshuler D, 2008, SCIENCE, V322, P881, DOI 10.1126/science.1156409
   ANGST J, 1961, PSYCHOPHARMACOLOGIA, V2, P381, DOI 10.1007/BF00407438
   [Anonymous], GENET EPIDEMIOL
   [Anonymous], 2000, DIAGN STAT MAN MENT, DOI DOI 10.1176/APPI.BOOKS.9780890425787
   Badner JA, 2002, MOL PSYCHIATR, V7, P405, DOI 10.1038/sj.mp.4001012
   BAILEY A, 1995, PSYCHOL MED, V25, P63, DOI 10.1017/S0033291700028099
   Barrett JC, 2005, BIOINFORMATICS, V21, P263, DOI 10.1093/bioinformatics/bth457
   Barrett JC, 2006, NAT GENET, V38, P659, DOI 10.1038/ng1801
   Barrett TB, 2003, MOL PSYCHIATR, V8, P546, DOI 10.1038/sj.mp.4001268
   Baum AE, 2008, MOL PSYCHIATR, V13, P466, DOI 10.1038/mp.2008.16
   Baum AE, 2008, MOL PSYCHIATR, V13, P197, DOI 10.1038/sj.mp.4002012
   BENJAMINI Y, 1995, J ROY STAT SOC B, V57, P289, DOI 10.1111/j.2517-6161.1995.tb02031.x
   Bertilsson L, 2002, BRIT J CLIN PHARMACO, V53, P111, DOI 10.1046/j.0306-5251.2001.01548.x
   BINDER EB, 2008, JAMA-J AM MED ASSOC, V299, P1
   Birney E, 2007, NATURE, V447, P799, DOI 10.1038/nature05874
   Blackwood D, 2001, ANN MED, V33, P242, DOI 10.3109/07853890108998752
   Blackwood DHR, 2001, AM J HUM GENET, V69, P428, DOI 10.1086/321969
   BLEULER M, 1951, Br Med J, V2, P1233
   Bradley RG, 2008, ARCH GEN PSYCHIAT, V65, P190, DOI 10.1001/archgenpsychiatry.2007.26
   Bray NJ, 2003, AM J HUM GENET, V73, P152, DOI 10.1086/376578
   BRUNNER HG, 1993, SCIENCE, V262, P578, DOI 10.1126/science.8211186
   Bulik CM, 2000, INT J EAT DISORDER, V27, P1
   Bulik CM, 2006, ARCH GEN PSYCHIAT, V63, P305, DOI 10.1001/archpsyc.63.3.305
   Burton PR, 2007, NATURE, V447, P661, DOI 10.1038/nature05911
   Busjahn A, 2002, TWIN RES, V5, pV, DOI 10.1375/twin.5.5.v
   CADORET RJ, 1995, ARCH GEN PSYCHIAT, V52, P42
   CADORET RJ, 1995, ARCH GEN PSYCHIAT, V52, P916
   CADORET RJ, 1986, PSYCHIAT DEV, V4, P45
   Cardon LR, 2003, TRENDS GENET, V19, P135, DOI 10.1016/S0168-9525(03)00022-2
   Caspi A, 2005, BIOL PSYCHIAT, V57, P1117, DOI 10.1016/j.biopsych.2005.01.026
   Caspi A, 2003, SCIENCE, V301, P386, DOI 10.1126/science.1083968
   Caspi A, 2002, SCIENCE, V297, P851, DOI 10.1126/science.1072290
   Caspi A, 2006, NAT REV NEUROSCI, V7, P583, DOI 10.1038/nrn1925
   Chanock SJ, 2007, NATURE, V447, P655, DOI 10.1038/447655a
   CHURCHILL GA, 1994, GENETICS, V138, P963
   Cichon S, 2009, MOL PSYCHIATR, V14, P10, DOI 10.1038/mp.2008.126
   Conrad DF, 2006, NAT GENET, V38, P1251, DOI 10.1038/ng1911
   Cook EH, 2008, NATURE, V455, P919, DOI 10.1038/nature07458
   Cook EH, 2001, CHILD ADOL PSYCH CL, V10, P333
   Craddock N, 2006, SCHIZOPHRENIA BULL, V32, P9, DOI 10.1093/schbul/sbj033
   CRADDOCK N, 2008, MOL PSYCHIAT    0701
   Dalén P, 1998, CLIN PHARMACOL THER, V63, P444, DOI 10.1016/S0009-9236(98)90040-6
   Daly MJ, 2001, NAT GENET, V29, P229, DOI 10.1038/ng1001-229
   de Bakker PIW, 2006, NAT GENET, V38, P1298, DOI 10.1038/ng1899
   Devlin B, 1999, BIOMETRICS, V55, P997, DOI 10.1111/j.0006-341X.1999.00997.x
   Dubertret C, 1998, AM J MED GENET, V81, P318, DOI 10.1002/(SICI)1096-8628(19980710)81:4<318::AID-AJMG8>3.0.CO;2-P
   Dudbridge F, 2004, AM J HUM GENET, V75, P424, DOI 10.1086/423738
   Dudbridge F, 2008, GENET EPIDEMIOL, V32, P227, DOI 10.1002/gepi.20297
   Duman RS, 2007, BIOL PSYCHIAT, V62, P1, DOI 10.1016/j.biopsych.2007.04.037
   Egan MF, 2001, P NATL ACAD SCI USA, V98, P6917, DOI 10.1073/pnas.111134598
   Fan JB, 2005, BIOL PSYCHIAT, V57, P139, DOI 10.1016/j.biopsych.2004.10.018
   FERREIRA M, 2008, NAT GENET       0817
   Folstein SE, 2001, NAT REV GENET, V2, P943, DOI 10.1038/35103559
   Franchini L, 1998, J PSYCHIATR RES, V32, P255, DOI 10.1016/S0022-3956(98)00004-1
   Freeman WM, 2004, NEUROCHEM RES, V29, P1065, DOI 10.1023/B:NERE.0000023594.21352.17
   Frudakis T, 2003, GENETICS, V165, P2071
   Gabriel SB, 2002, SCIENCE, V296, P2225, DOI 10.1126/science.1069424
   Gelernter J, 1999, AM J MED GENET, V88, P61, DOI 10.1002/(SICI)1096-8628(19990205)88:1<61::AID-AJMG11>3.0.CO;2-K
   Gibbs RA, 2003, NATURE, V426, P789, DOI 10.1038/nature02168
   Gill M, 1996, AM J MED GENET, V67, P40, DOI 10.1002/(SICI)1096-8628(19960216)67:1<40::AID-AJMG6>3.0.CO;2-W
   Ginsberg SD, 2004, NEUROCHEM RES, V29, P1053, DOI 10.1023/B:NERE.0000023593.77052.f7
   Goldberg TE, 2003, ARCH GEN PSYCHIAT, V60, P889, DOI 10.1001/archpsyc.60.9.889
   Gottesman II, 2003, AM J PSYCHIAT, V160, P636, DOI 10.1176/appi.ajp.160.4.636
   Greenwood TA, 2003, GENOMICS, V82, P511, DOI 10.1016/S0888-7543(03)00142-3
   Hamer D, 2000, MOL PSYCHIATR, V5, P11, DOI 10.1038/sj.mp.4000662
   Hasler G, 2004, NEUROPSYCHOPHARMACOL, V29, P1765, DOI 10.1038/sj.npp.1300506
   HAWLEY ME, 1995, J HERED, V86, P409, DOI 10.1093/oxfordjournals.jhered.a111613
   Heils A, 1996, J NEUROCHEM, V66, P2621
   Helgason A, 2003, ANN HUM GENET, V67, P281, DOI 10.1046/j.1469-1809.2003.00046.x
   Hettema JM, 2001, AM J PSYCHIAT, V158, P1568, DOI 10.1176/appi.ajp.158.10.1568
   Hirschhorn JN, 2005, NAT REV GENET, V6, P95, DOI 10.1038/nrg1521
   Horvath S, 2001, EUR J HUM GENET, V9, P301, DOI 10.1038/sj.ejhg.5200625
   Hu XZ, 2006, AM J HUM GENET, V78, P815, DOI 10.1086/503850
   Inoue-Murayama M, 2002, NEUROSCI LETT, V334, P206, DOI 10.1016/S0304-3940(02)01125-4
   Johansson C, 2001, EUR NEUROPSYCHOPHARM, V11, P385, DOI 10.1016/S0924-977X(01)00115-8
   Johnson GCL, 2001, NAT GENET, V29, P233, DOI 10.1038/ng1001-233
   Jönsson EG, 2004, PSYCHIAT GENET, V14, P9, DOI 10.1097/01.ypg.0000084943.07075.6b
   Jönsson EG, 2003, PSYCHIAT GENET, V13, P1, DOI 10.1097/01.ypg.0000051094.88669.4b
   Joober R, 2002, ARCH GEN PSYCHIAT, V59, P662, DOI 10.1001/archpsyc.59.7.662
   Karayiorgou M, 2004, MOL BRAIN RES, V132, P95, DOI 10.1016/j.molbrainres.2004.09.029
   KARAYIORGOU P, 1995, P NATL ACAD SCI USA, V92, P7612, DOI 10.1073/pnas.92.17.7612
   Kaufman J, 2004, P NATL ACAD SCI USA, V101, P17316, DOI 10.1073/pnas.0404376101
   Kawashima M, 2006, AM J HUM GENET, V79, P252, DOI 10.1086/505539
   Kelsoe JR, 2001, P NATL ACAD SCI USA, V98, P585, DOI 10.1073/pnas.011358498
   Kendler KS, 2006, AM J PSYCHIAT, V163, P1683, DOI 10.1176/appi.ajp.163.10.1683
   KENDLER KS, 1995, BRIT J PSYCHIAT, V167, P184, DOI 10.1192/bjp.167.2.184
   Kendler KS, 1999, ARCH GEN PSYCHIAT, V56, P39, DOI 10.1001/archpsyc.56.1.39
   KENDLER KS, 1992, ARCH GEN PSYCHIAT, V49, P273
   Kendler KS, 2001, PSYCHOL MED, V31, P605, DOI 10.1017/S0033291701003907
   Kendler KS, 2006, AM J PSYCHIAT, V163, P115, DOI 10.1176/appi.ajp.163.1.115
   KENDLER KS, 1995, ARCH GEN PSYCHIAT, V52, P895
   Kendler KS, 2005, ARCH GEN PSYCHIAT, V62, P529, DOI 10.1001/archpsyc.62.5.529
   Kendler KS, 2005, AM J PSYCHIAT, V162, P1243, DOI 10.1176/appi.ajp.162.7.1243
   KENDLER KS, 1995, BEHAV GENET, V25, P217, DOI 10.1007/BF02197180
   Kendler KS, 2002, PSYCHOL MED, V32, P209, DOI 10.1017/S003329170100513X
   Kendler KS, 1998, PSYCHOL MED, V28, P625, DOI 10.1017/S0033291798006643
   KENDLER KS, 1993, ARCH GEN PSYCHIAT, V50, P905
   KENDLER KS, 1995, AM J PSYCHIAT, V152, P833
   Kendler KS, 2001, ARCH GEN PSYCHIAT, V58, P257, DOI 10.1001/archpsyc.58.3.257
   Kendler KS, 2001, ARCH GEN PSYCHIAT, V58, P1005, DOI 10.1001/archpsyc.58.11.1005
   Kim S, 2007, ANNU REV BIOMED ENG, V9, P289, DOI 10.1146/annurev.bioeng.9.060906.152037
   Kirchheiner J, 2001, ACTA PSYCHIAT SCAND, V104, P173, DOI 10.1034/j.1600-0447.2001.00299.x
   Kirchheiner J, 2004, MOL PSYCHIATR, V9, P442, DOI 10.1038/sj.mp.4001494
   KIROV G, 2008, MOL PSYCHIAT    0311
   KNAPP M, 1993, AM J HUM GENET, V52, P1085
   Kwok P Y, 2000, Pharmacogenomics, V1, P95, DOI 10.1517/14622416.1.1.95
   Lachman HM, 1996, PHARMACOGENETICS, V6, P243, DOI 10.1097/00008571-199606000-00007
   Lachman HM, 1997, AM J MED GENET, V74, P121, DOI 10.1002/(SICI)1096-8628(19970418)74:2<121::AID-AJMG2>3.0.CO;2-X
   LANDER ES, 1994, SCIENCE, V265, P2037, DOI 10.1126/science.8091226
   Lander ES, 2001, NATURE, V409, P860, DOI 10.1038/35057062
   Lencz T, 2007, MOL PSYCHIATR, V12, P572, DOI 10.1038/sj.mp.4001983
   Lesch KP, 1996, SCIENCE, V274, P1527, DOI 10.1126/science.274.5292.1527
   Levinson DF, 2003, AM J HUM GENET, V73, P17, DOI 10.1086/376548
   Lewis CM, 2003, AM J HUM GENET, V73, P34, DOI 10.1086/376549
   Li MD, 2003, AM J MED SCI, V326, P168, DOI 10.1097/00000441-200310000-00003
   LONG JC, 1995, AM J HUM GENET, V56, P799
   LOTTA T, 1995, BIOCHEMISTRY-US, V34, P4202, DOI 10.1021/bi00013a008
   Marshall CR, 2008, AM J HUM GENET, V82, P477, DOI 10.1016/j.ajhg.2007.12.009
   Martin Christa Lese, 2007, Curr Psychiatry Rep, V9, P141
   Martinez D, 2001, NEUROPSYCHOPHARMACOL, V24, P553, DOI 10.1016/S0893-133X(00)00216-5
   Mattay VS, 2003, P NATL ACAD SCI USA, V100, P6186, DOI 10.1073/pnas.0931309100
   McGuffin P, 2003, ARCH GEN PSYCHIAT, V60, P497, DOI 10.1001/archpsyc.60.5.497
   McMahon FJ, 2006, AM J HUM GENET, V78, P804, DOI 10.1086/503820
   Mill J, 2005, BMC GENET, V6, DOI 10.1186/1471-2156-6-3
   Mill J, 2002, AM J MED GENET, V114, P975, DOI 10.1002/ajmg.b.10948
   Millar JK, 2000, HUM MOL GENET, V9, P1415, DOI 10.1093/hmg/9.9.1415
   Millar JK, 2001, MOL PSYCHIATR, V6, P173, DOI 10.1038/sj.mp.4000784
   Mirnics K, 2006, BIOL PSYCHIAT, V60, P163, DOI 10.1016/j.biopsych.2006.02.003
   Montana G, 2004, AM J HUM GENET, V75, P771, DOI 10.1086/425281
   Moskvina V, 2008, MOL PSYCHIAT    1209
   Nadeau JH, 2006, NATURE, V439, P798, DOI 10.1038/439798a
   Nakamura M, 2000, MOL PSYCHIATR, V5, P32, DOI 10.1038/sj.mp.4000698
   Need AC, 2006, NAT GENET, V38, P1227, DOI 10.1038/ng1106-1227
   Newton SS, 2006, MOL PHARMACOL, V70, P440, DOI 10.1124/mol.106.027078
   Nicholls RD, 2001, ANNU REV GENOM HUM G, V2, P153, DOI 10.1146/annurev.genom.2.1.153
   Niculescu AB, 2000, PHYSIOL GENOMICS, V4, P83, DOI 10.1152/physiolgenomics.2000.4.1.83
   Nyholt DR, 2004, AM J HUM GENET, V74, P765, DOI 10.1086/383251
   ODONOVAN M, 2008, NAT GENET       0730
   OREILLY RL, 1994, BIOL PSYCHIAT, V36, P467, DOI 10.1016/0006-3223(94)90642-4
   PARE CMB, 1962, LANCET, V2, P1340
   Parra EJ, 2001, AM J PHYS ANTHROPOL, V114, P18, DOI 10.1002/1096-8644(200101)114:1<18::AID-AJPA1002>3.0.CO;2-2
   Parra EJ, 1998, AM J HUM GENET, V63, P1839, DOI 10.1086/302148
   Parsey RV, 2006, AM J PSYCHIAT, V163, P48, DOI 10.1176/appi.ajp.163.1.48
   Patil N, 2001, SCIENCE, V294, P1719, DOI 10.1126/science.1065573
   Phillips MS, 2003, NAT GENET, V33, P382, DOI 10.1038/ng1100
   Pickard BS, 2005, PHARMACOGENOMICS J, V5, P81, DOI 10.1038/sj.tpj.6500293
   Plomin R, 2001, NAT NEUROSCI, V4, P1153, DOI 10.1038/nn1201-1153
   Porteous DJ, 2006, BIOL PSYCHIAT, V60, P123, DOI 10.1016/j.biopsych.2006.04.008
   Prescott CA, 2000, AM J MED GENET, V96, P754, DOI 10.1002/1096-8628(20001204)96:6<754::AID-AJMG11>3.3.CO;2-M
   Prescott CA, 2000, ARCH GEN PSYCHIAT, V57, P803, DOI 10.1001/archpsyc.57.8.803
   Pritchard JK, 2000, GENETICS, V155, P945
   Pulver AE, 2000, MOL PSYCHIATR, V5, P650, DOI 10.1038/sj.mp.4000814
   PULVER AE, 1994, J NERV MENT DIS, V182, P476, DOI 10.1097/00005053-199408000-00010
   Redon R, 2006, NATURE, V444, P444, DOI 10.1038/nature05329
   Reich DE, 2001, NATURE, V411, P199, DOI 10.1038/35075590
   Reich DE, 2002, NAT GENET, V32, P135, DOI 10.1038/ng947
   Rhee SH, 2002, PSYCHOL BULL, V128, P490, DOI 10.1037//0033-2909.128.3.490
   RISCH N, 1990, GENET EPIDEMIOL, V7, P3, DOI 10.1002/gepi.1370070103
   RISCH N, 1990, AM J HUM GENET, V46, P222
   Risch N, 1996, SCIENCE, V273, P1516, DOI 10.1126/science.273.5281.1516
   Rosenberg NA, 2002, SCIENCE, V298, P2381, DOI 10.1126/science.1078311
   Rutter M, 2000, J ABNORM CHILD PSYCH, V28, P3, DOI 10.1023/A:1005113900068
   Sachidanandam R, 2001, NATURE, V409, P928, DOI 10.1038/35057149
   SCHULZE TG, 2008, MOL PSYCHIAT    1216
   Schuster SC, 2008, NAT METHODS, V5, P16, DOI [10.1038/nmeth1156, 10.1038/NMETH1156]
   Seaman SR, 2005, AM J HUM GENET, V76, P399, DOI 10.1086/428140
   Sebat J, 2004, SCIENCE, V305, P525, DOI 10.1126/science.1098918
   Sebat J, 2007, SCIENCE, V316, P445, DOI 10.1126/science.1138659
   Segurado R, 2003, AM J HUM GENET, V73, P49, DOI 10.1086/376547
   Serretti A, 1998, ACTA PSYCHIAT SCAND, V98, P443, DOI 10.1111/j.1600-0447.1998.tb10117.x
   Serretti A, 2007, MOL PSYCHIATR, V12, P247, DOI 10.1038/sj.mp.4001926
   Shifman S, 2002, AM J HUM GENET, V71, P1296, DOI 10.1086/344514
   Shifman S, 2001, NAT GENET, V28, P309, DOI 10.1038/91060
   Shifman S, 2008, PLOS GENET, V4, DOI 10.1371/journal.pgen.0040028
   SHPRINTZEN RJ, 1992, AM J MED GENET, V42, P141, DOI 10.1002/ajmg.1320420131
   Sjöberg RL, 2006, INT J NEUROPSYCHOPH, V9, P443, DOI 10.1017/S1461145705005936
   Sklar P, 2008, MOL PSYCHIATR, V13, P558, DOI 10.1038/sj.mp.4002151
   Sobell JL, 2002, MAYO CLIN PROC, V77, P1068, DOI 10.4065/77.10.1068
   SPIELMAN RS, 1993, AM J HUM GENET, V52, P506
   St Clair D, 2009, SCHIZOPHRENIA BULL, V35, P9, DOI 10.1093/schbul/sbn147
   STCLAIR D, 1990, LANCET, V336, P13, DOI 10.1016/0140-6736(90)91520-K
   Stefansson H, 2008, NATURE, V455, P232, DOI 10.1038/nature07229
   Stone JL, 2008, NATURE, V455, P237, DOI 10.1038/nature07239
   Stranger BE, 2007, SCIENCE, V315, P848, DOI 10.1126/science.1136678
   Sullivan PF, 2008, MOL PSYCHIATR, V13, P570, DOI 10.1038/mp.2008.25
   Sullivan PF, 2003, ARCH GEN PSYCHIAT, V60, P1187, DOI 10.1001/archpsyc.60.12.1187
   Sullivan PF, 2000, AM J PSYCHIAT, V157, P1552, DOI 10.1176/appi.ajp.157.10.1552
   Sullivan PF, 2008, MOL PSYCHIAT    1209
   Surtees PG, 2006, BIOL PSYCHIAT, V59, P224, DOI 10.1016/j.biopsych.2005.07.014
   Sutcliffe JS, 2005, AM J HUM GENET, V77, P265, DOI 10.1086/432648
   Sybert VP, 2004, NEW ENGL J MED, V351, P1227, DOI 10.1056/NEJMra030360
   Szatmari P, 2007, NAT GENET, V39, P319, DOI 10.1038/ng1985
   Tamiya G, 2005, HUM MOL GENET, V14, P2305, DOI 10.1093/hmg/ddi234
   Tannu NS, 2006, PROG BRAIN RES, V158, P41, DOI 10.1016/S0079-6123(06)58003-3
   Tienari P, 2004, BRIT J PSYCHIAT, V184, P216, DOI 10.1192/bjp.184.3.216
   TIENARI PJ, 1994, ANN MED, V26, P233, DOI 10.3109/07853899409147896
   Turecki G, 2001, MOL PSYCHIATR, V6, P570, DOI 10.1038/sj.mp.4000888
   Tyndale RF, 2003, ANN MED, V35, P94, DOI 10.1080/07853890310010014
   van Dyck CH, 2005, J NUCL MED, V46, P745
   van Grootheest DS, 2005, TWIN RES HUM GENET, V8, P450, DOI 10.1375/183242705774310060
   VANDENBERGH DJ, 1992, GENOMICS, V14, P1104, DOI 10.1016/S0888-7543(05)80138-7
   VanNess SH, 2005, BMC GENET, V6, DOI 10.1186/1471-2156-6-55
   VANTOL HHM, 1992, NATURE, V358, P149
   Veenstra-VanderWeele J, 2004, MOL PSYCHIATR, V9, P819, DOI 10.1038/sj.mp.4001505
   Venter JC, 2001, SCIENCE, V291, P1304, DOI 10.1126/science.1058040
   Visootsak Jeannie, 2007, Curr Psychiatry Rep, V9, P135
   Vogels A, 2002, GENET COUNSEL, V13, P385
   Wang HS, 2006, GENET EPIDEMIOL, V30, P356, DOI 10.1002/gepi.20150
   Wang WYS, 2005, NAT REV GENET, V6, P109, DOI 10.1038/nrg1522
   Weinshilboum R, 2003, NEW ENGL J MED, V348, P529, DOI 10.1056/NEJMra020021
   Weiss LA, 2008, NEW ENGL J MED, V358, P667, DOI 10.1056/NEJMoa075974
   Wilhelm K, 2006, BRIT J PSYCHIAT, V188, P210, DOI 10.1192/bjp.bp.105.009522
   Williams J, 1998, MOL PSYCHIATR, V3, P141, DOI 10.1038/sj.mp.4000376
   World Health Organization, 1992, ICD 10 CLASSIFICATIO
   Zalsman G, 2006, AM J PSYCHIAT, V163, P1588, DOI 10.1176/appi.ajp.163.9.1588
   Zubenko GS, 2002, AM J MED GENET, V114, P980, DOI 10.1002/ajmg.b.10933
   Zwick ME, 2000, ANNU REV GENOM HUM G, V1, P387, DOI 10.1146/annurev.genom.1.1.387
NR 219
TC 0
Z9 0
U1 0
U2 4
PU AMER PSYCHIATRIC PRESS, INC
PI WASHINGTON
PA 1400 K ST NW, WASHINGTON, DC 20005 USA
BN 978-1-58562-309-9
PY 2009
BP 81
EP 104
PG 24
WC Neurosciences; Pharmacology & Pharmacy; Psychiatry
WE Book Citation Index – Science (BKCI-S)
SC Neurosciences & Neurology; Pharmacology & Pharmacy; Psychiatry
GA BCF29
UT WOS:000310050700004
DA 2025-08-11
ER

PT J
AU Qiao, D
   Mu, CY
   Chen, H
   Wen, D
   Wang, Z
   Zhang, BH
   Guo, FZ
   Wang, C
   Zhang, R
   Wang, CY
   Cui, HX
   Li, S
AF Qiao, Dan
   Mu, Chenyu
   Chen, Huan
   Wen, Di
   Wang, Zhao
   Zhang, Bohan
   Guo, Fangzhen
   Wang, Chang
   Zhang, Rong
   Wang, Chongying
   Cui, Huixian
   Li, Sha
TI Implications of prenatal exposure to hyperandrogen for hippocampal
   neurodevelopment and autism-like behavior in offspring
SO PROGRESS IN NEURO-PSYCHOPHARMACOLOGY & BIOLOGICAL PSYCHIATRY
LA English
DT Article
DE Prenatal androgen exposure; Autism spectrum disorders; Dendritic spines;
   Nr4a2; Transcriptomics
ID VALPROIC ACID; MODEL; EXPRESSION; MORPHOLOGY; ANDROGENS; NEUROGENESIS;
   PARKINSONS; DEFICITS; RISK
AB Autism spectrum disorder (ASD) is a highly heterogeneous neurodevelopmental disorder that significantly jeopardizes the physical and mental well-being of children. Autism spectrum disorder results from a combination of environmental and genetic factors. Hyperandrogenic exposure during pregnancy increases their risk of developing autism. Nevertheless, the prenatal exposure to androgens affects offspring neurodevelopment and the underlying mechanisms have not been fully elucidated. In the present study, administration of excessive dihydrotestosterone (DHT) to pregnant mice was found to impair neuronal development and dendritic spine formation in offspring, inducing autism-like behaviors. Furthermore, through mRNA transcriptome sequencing technology, the key molecule Nr4a2 was identified during this process of change. Overexpression of Nr4a2 and treatment with amodiaquine (AQ) significantly improved the abnormal phenotypes in offspring caused by prenatal exposure to androgens. Overall, Nr4a2 emerges as a crucial molecule involved in the impairment of offspring neurodevelopment due to prenatal androgen exposure, which provides a new perspective for the indepth study of the influencing factors and underlying mechanisms.
C1 [Qiao, Dan; Mu, Chenyu; Chen, Huan; Wang, Zhao; Zhang, Bohan; Guo, Fangzhen; Wang, Chang; Cui, Huixian; Li, Sha] Hebei Med Univ, Neurosci Res Ctr, Dept Human Anat, Shijiazhuang 050017, Peoples R China.
   [Qiao, Dan; Mu, Chenyu; Chen, Huan; Wang, Zhao; Zhang, Bohan; Guo, Fangzhen; Wang, Chang; Cui, Huixian; Li, Sha] Hebei Key Lab Neurodegenerat Dis Mech, Shijiazhuang 050017, Peoples R China.
   [Li, Sha] Minist Educ, Key Lab Neural & Vasc Biol, Shijiazhuang 050017, Peoples R China.
   [Wen, Di] Hebei Med Univ, Coll Forens Med, Shijiazhuang 050017, Peoples R China.
   [Wen, Di] Collaborat Innovat Ctr Forens Med Mol Identificat, Hebei Key Lab Forens Med, Shijiazhuang 050017, Peoples R China.
   [Zhang, Rong] Peking Univ, Natl Comm Hlth & Family Planning China, Neurosci Res Inst, Sch Basic Med Sci,Dept Neurobiol,Autism Res Ctr,Ke, Beijing 100191, Peoples R China.
   [Wang, Chongying] Nankai Univ, Autism Res Ctr, Sch Sociol, Tianjin 300071, Peoples R China.
C3 Hebei Medical University; Hebei Medical University; Peking University;
   Nankai University
RP Li, S (corresponding author), Hebei Med Univ, Neurosci Res Ctr, Dept Human Anat, Shijiazhuang 050017, Peoples R China.
EM lisha@hebmu.edu.cn
RI Zhang, Rong/O-5078-2017; Wen, Di/AAF-7316-2019; zhang, rong/O-5078-2017
OI zhang, rong/0000-0002-6889-5571
FU Research Cooperation Special Project [J230013, H2023206901]; Key
   Laboratory of Neural and Vascular Biology, Ministry of Education
   [NV20210010]; Open Subject of Hebei Key Laboratory of Forensic Science
   [JYFY-23ZR008]
FX Research Cooperation Special Project (J230013, H2023206901) , the Key
   Laboratory of Neural and Vascular Biology, Ministry of Education
   (NV20210010) and the Open Subject of Hebei Key Laboratory of Forensic
   Science (JYFY-23ZR008) .
CR Barge-Schaapveld DQCM, 2013, AM J MED GENET A, V161A, P1044, DOI 10.1002/ajmg.a.35873
   Belichenko PV, 2009, J COMP NEUROL, V514, P240, DOI 10.1002/cne.22009
   Berry KP, 2017, NEURON, V96, P43, DOI 10.1016/j.neuron.2017.08.008
   Bölte S, 2019, CELL MOL LIFE SCI, V76, P1275, DOI 10.1007/s00018-018-2988-4
   Bringas ME, 2013, NEUROSCIENCE, V241, P170, DOI 10.1016/j.neuroscience.2013.03.030
   Calabrese B, 2006, PHYSIOLOGY, V21, P38, DOI 10.1152/physiol.00042.2005
   Català-Solsona J, 2021, FRONT MOL NEUROSCI, V14, DOI 10.3389/fnmol.2021.786226
   Cesta CE, 2020, PSYCHOL MED, V50, P616, DOI 10.1017/S0033291719000424
   Cesta CE, 2016, PSYCHONEUROENDOCRINO, V73, P196, DOI 10.1016/j.psyneuen.2016.08.005
   Cheroni C, 2020, MOL AUTISM, V11, DOI 10.1186/s13229-020-00370-1
   Chu YP, 2002, J COMP NEUROL, V450, P203, DOI 10.1002/cne.10261
   Cruz-Martín A, 2012, PLOS ONE, V7, DOI 10.1371/journal.pone.0032446
   Dalgaard CM, 2021, ACTA OBSTET GYN SCAN, V100, P2053, DOI 10.1111/aogs.14259
   Doi M, 2022, FRONT ENDOCRINOL, V13, DOI 10.3389/fendo.2022.860110
   Dubey P, 2021, TRANSL PSYCHIAT, V11, DOI 10.1038/s41398-021-01699-8
   Dumesic DA, 2015, ENDOCR REV, V36, P487, DOI 10.1210/er.2015-1018
   Fanselow MS, 2010, NEURON, V65, P7, DOI 10.1016/j.neuron.2009.11.031
   Firestein MR, 2022, HORM BEHAV, V140, DOI 10.1016/j.yhbeh.2022.105125
   Firestein MR, 2022, FRONT ENDOCRINOL, V13, DOI 10.3389/fendo.2022.1000732
   Genazzani AR, 2007, MATURITAS, V57, P27, DOI 10.1016/j.maturitas.2007.02.006
   Gialloreti LE, 2019, J CLIN MED, V8, DOI 10.3390/jcm8020217
   Gonçalves JT, 2016, CELL, V167, P897, DOI 10.1016/j.cell.2016.10.021
   Grasselli C, 2020, MOL NEUROBIOL, V57, P1502, DOI 10.1007/s12035-019-01811-6
   Hatanaka Y, 2015, NEUROCHEM INT, V85-86, P53, DOI 10.1016/j.neuint.2015.04.008
   Hu VW, 2015, MOL AUTISM, V6, DOI 10.1186/2040-2392-6-7
   Jin X, 2016, EUR J NEUROSCI, V44, P2291, DOI 10.1111/ejn.13251
   Kim CH, 2015, P NATL ACAD SCI USA, V112, P8756, DOI 10.1073/pnas.1509742112
   Kim H, 2022, TRANSL PSYCHIAT, V12, DOI 10.1038/s41398-022-02056-z
   Lenz B, 2023, EUR ARCH PSY CLIN N, V273, P1243, DOI 10.1007/s00406-022-01515-4
   Leppa VM, 2016, AM J HUM GENET, V99, P540, DOI 10.1016/j.ajhg.2016.06.036
   Mei Y, 2016, NATURE, V530, P481, DOI 10.1038/nature16971
   Minegishi T, 2023, SEMIN CELL DEV BIOL, V140, P82, DOI 10.1016/j.semcdb.2022.05.017
   Montarolo F, 2016, NEUROTOX RES, V30, P338, DOI 10.1007/s12640-016-9626-4
   Moon M, 2019, AGING CELL, V18, DOI 10.1111/acel.12866
   Mukaetova-Ladinska EB, 2004, NEUROPATH APPL NEURO, V30, P615, DOI 10.1111/j.1365-2990.2004.00574.x
   Mychasiuk R, 2012, DEV NEUROSCI-BASEL, V34, P268, DOI 10.1159/000341786
   Nudel R, 2022, TRANSL PSYCHIAT, V12, DOI 10.1038/s41398-022-02068-9
   Raymond GV, 1996, ACTA NEUROPATHOL, V91, P117
   Rotem RS, 2021, AM J EPIDEMIOL, V190, P600, DOI 10.1093/aje/kwaa219
   Sir-Petermann T, 2002, HUM REPROD, V17, P2573, DOI 10.1093/humrep/17.10.2573
   Skiba MA, 2018, HUM REPROD UPDATE, V24, P694, DOI 10.1093/humupd/dmy022
   Stephenson DT, 2011, MOL AUTISM, V2, DOI 10.1186/2040-2392-2-7
   Sullivan SD, 2004, P NATL ACAD SCI USA, V101, P7129, DOI 10.1073/pnas.0308058101
   Takuma K, 2014, PHARMACOL BIOCHEM BE, V126, P43, DOI 10.1016/j.pbb.2014.08.013
   Terloyeva D, 2020, MOL AUTISM, V11, DOI 10.1186/s13229-020-00395-6
   Terzioglu-Usak S, 2017, CURR ALZHEIMER RES, V14, P636, DOI 10.2174/1567205014666170117103217
   Wang FF, 2020, EBIOMEDICINE, V60, DOI 10.1016/j.ebiom.2020.102993
   Worsham W, 2021, FRONT PSYCHIATRY, V12, DOI 10.3389/fpsyt.2021.655438
   Yao B, 2016, NAT REV NEUROSCI, V17, P537, DOI 10.1038/nrn.2016.70
   Yasuda R, 2022, NAT REV NEUROSCI, V23, P666, DOI 10.1038/s41583-022-00624-2
   Ye WT, 2021, J CELL MOL MED, V25, P1825, DOI 10.1111/jcmm.16205
   Yu L, 2015, SCI CHINA LIFE SCI, V58, P958, DOI 10.1007/s11427-015-4941-1
NR 52
TC 1
Z9 1
U1 3
U2 3
PU PERGAMON-ELSEVIER SCIENCE LTD
PI OXFORD
PA THE BOULEVARD, LANGFORD LANE, KIDLINGTON, OXFORD OX5 1GB, ENGLAND
SN 0278-5846
EI 1878-4216
J9 PROG NEURO-PSYCHOPH
JI Prog. Neuro-Psychopharmacol. Biol. Psychiatry
PD JAN 10
PY 2025
VL 136
AR 111219
DI 10.1016/j.pnpbp.2024.111219
EA DEC 2024
PG 16
WC Clinical Neurology; Neurosciences; Pharmacology & Pharmacy; Psychiatry
WE Science Citation Index Expanded (SCI-EXPANDED)
SC Neurosciences & Neurology; Pharmacology & Pharmacy; Psychiatry
GA R8L3E
UT WOS:001393889800001
PM 39694316
DA 2025-08-11
ER

PT J
AU Wang, F
   Liu, ZH
   Hu, JY
   Cheng, ZY
   Liu, SD
   Tian, WR
   Zhang, YL
   Yang, LY
   Liu, TY
   Sun, CH
   Zou, MY
AF Wang, Feng
   Liu, Zehui
   Hu, Jingyi
   Cheng, Zeyu
   Liu, Shidan
   Tian, Wenru
   Zhang, Yilin
   Yang, Lingyuan
   Liu, Tianyu
   Sun, Caihong
   Zou, Mingyang
TI Activation of CB1R alleviates autism spectrum disorder-like behavior and
   synaptic impairments
SO LIFE SCIENCES
LA English
DT Article
DE Autism spectrum disorder; CB1R; Synaptic function; Kir4.1;
   Brain-targeted
ID POTASSIUM CHANNELS; RECEPTOR; MICE; 2-ARACHIDONOYLGLYCEROL; EXPRESSION;
   ANANDAMIDE; DELIVERY; SYSTEM; MEMORY
AB We previously found that enhancing the levels of 2-arachidonoylglycerol (2-AG) and anandamide (AEA) could improve autism spectrum disorder (ASD) symptoms. This study investigated the effect of cannabinoid type 1 receptor (CB1R) in ASD with pharmacological, genetic and brain-targeted intervention and the underlying mechanisms. Results showed that blocking CB1R counteracted the beneficial effects of boosting 2-AG or AEA on ASD-like behaviors in valproic acid (VPA)-exposed mice. Besides, CB1R knockout mice exhibited ASD-like behaviors and synaptic deficits. In CB1R-specific brain-targeted regulation, activating CB1R ameliorated synaptic dysfunction, including neuronal complexity, spine density, dendritic integrity, synaptic protein expression, and neuronal damage. Moreover, activating CB1R enhanced the expression and current density of Kir4.1, indicating that CB1R may influence synaptic activity by modulating Kir4.1. Collectively, our findings indicated a critical role for CB1R in the improvement of ASD-like behavior and synaptic dysfunction, which may offer promising avenues for developing effective treatments for ASD.
C1 [Wang, Feng; Hu, Jingyi; Cheng, Zeyu; Liu, Shidan; Tian, Wenru; Zhang, Yilin; Yang, Lingyuan; Liu, Tianyu; Zou, Mingyang] Harbin Med Univ, Publ Hlth Coll, Dept Childrens & Adolescent Hlth, Harbin, Peoples R China.
   [Wang, Feng; Hu, Jingyi; Cheng, Zeyu; Liu, Shidan; Tian, Wenru; Zhang, Yilin; Yang, Lingyuan; Liu, Tianyu; Zou, Mingyang] Harbin Med Univ, Heilongjiang Prov Key Lab Child Dev & Genet Res, Harbin, Peoples R China.
   [Wang, Feng; Hu, Jingyi; Cheng, Zeyu; Liu, Shidan; Tian, Wenru; Zhang, Yilin; Yang, Lingyuan; Liu, Tianyu; Zou, Mingyang] Harbin Med Univ, Key Lab Precis Nutr & Hlth, Minist Educ, Harbin, Heilongjiang, Peoples R China.
   [Sun, Caihong] Harbin Med Univ, Affiliated Hosp 6, Dept Dev Behav Pediat, Harbin, Peoples R China.
   [Liu, Zehui] Shandong Univ, Shandong Mental Hlth Ctr, Dept Psychiat, Jinan, Peoples R China.
C3 Harbin Medical University; Harbin Medical University; Harbin Medical
   University; Harbin Medical University; Shandong University
RP Zou, MY (corresponding author), Harbin Med Univ, Publ Hlth Coll, Dept Childrens & Adolescent Hlth, Harbin, Peoples R China.; Sun, CH (corresponding author), Harbin Med Univ, Affiliated Hosp 6, Dept Dev Behav Pediat, Harbin, Peoples R China.
EM 200033@hrbmu.edu.cn; mingyangshine@hrbmu.edu.cn
RI Liu, Tianyu/JXN-8107-2024; Cheng, Zeyu/HLX-6127-2023
FU National Natural Science Foundation of China [82173535]; Natural Science
   Foundation of Heilongjiang Province [LH2023H017, LH2021H014]; University
   Nursing Program for Young Scholars with Creative Talents in Heilongjiang
   Province [UNPYSCT-2020168]; Innovation and Practical Project for
   Graduate Student of Harbin Medical University [YJSCX2023-20HYD]
FX This work was supported by National Natural Science Foundation of China
   (Grant No.82173535) , Natural Science Foundation of Heilongjiang
   Province (Grant No.LH2023H017 and LH2021H014) and University Nursing
   Program for Young Scholars with Creative Talents in Heilongjiang
   Province (Grant No.UNPYSCT-2020168) . Innovation and Practical Project
   for Graduate Student of Harbin Medical University (YJSCX2023-20HYD) .
CR Alaerts K, 2020, NEUROPSYCHOPHARMACOL, V45, P1141, DOI 10.1038/s41386-020-0653-8
   Bara A, 2021, NAT REV NEUROSCI, V22, P423, DOI 10.1038/s41583-021-00465-5
   Basavarajappa BS, 2014, HIPPOCAMPUS, V24, P808, DOI 10.1002/hipo.22272
   Bauminger H, 2022, SCHIZOPHRENIA BULL, V48, P795, DOI 10.1093/schbul/sbab153
   Bonsi P, 2022, NEUROBIOL DIS, V162, DOI 10.1016/j.nbd.2021.105564
   Bromberg KD, 2008, SCIENCE, V320, P903, DOI 10.1126/science.1152662
   Buckley NE, 1998, NEUROSCIENCE, V82, P1131
   Buhl EH., 2006, The Hippocampus Book, P297
   Castillo PE, 2012, NEURON, V76, P70, DOI 10.1016/j.neuron.2012.09.020
   Cawston EE, 2013, BRIT J PHARMACOL, V170, P893, DOI 10.1111/bph.12329
   Crittenden JR, 2022, ENEURO, V9, DOI 10.1523/ENEURO.0318-21.2022
   D'Addario C, 2017, SCHIZOPHR RES, V188, P132, DOI 10.1016/j.schres.2017.01.022
   Dahlén A, 2021, SCI REP-UK, V11, DOI 10.1038/s41598-021-95016-4
   Danaei M, 2018, PHARMACEUTICS, V10, DOI 10.3390/pharmaceutics10020057
   Durieux LJA, 2022, EUR J NEUROSCI, V55, P971, DOI 10.1111/ejn.15110
   Dutta S, 2016, LIFE SCI, V152, P244, DOI 10.1016/j.lfs.2015.10.025
   El-Brolosy MA, 2017, PLOS GENET, V13, DOI 10.1371/journal.pgen.1006780
   Fernández-Fernández D, 2021, NEUROSCIENCE, V456, P4, DOI 10.1016/j.neuroscience.2020.02.025
   Fletcher-Jones A, 2020, FRONT MOL NEUROSCI, V13, DOI 10.3389/fnmol.2020.00108
   Fogaça MV, 2018, NEUROPHARMACOLOGY, V135, P22, DOI 10.1016/j.neuropharm.2018.03.001
   Forte N, 2021, NAT COMMUN, V12, DOI 10.1038/s41467-021-26388-4
   Fyke W, 2021, AUTISM RES, V14, P1854, DOI 10.1002/aur.2562
   Guo B., 2023, Neuron, V112, P6
   Guo XL, 2005, BIOCHEM GENET, V43, P175, DOI 10.1007/s10528-005-1510-5
   Haj-Mirzaian A, 2019, EPILEPSY BEHAV, V93, P1, DOI 10.1016/j.yebeh.2019.01.025
   Hick M, 2015, ACTA NEUROPATHOL, V129, P21, DOI 10.1007/s00401-014-1368-x
   Hong X., 2023, EBioMedicine, V87
   Hosie S, 2018, FRONT CELL NEUROSCI, V12, DOI 10.3389/fncel.2018.00234
   Jacob W, 2012, NEUROBIOL LEARN MEM, V98, P47, DOI 10.1016/j.nlm.2012.04.008
   Jergova S, 2021, PHARMACOL BIOCHEM BE, V205, DOI 10.1016/j.pbb.2021.173182
   Kolesarova M, 2023, PHARMACEUTICS, V15, DOI 10.3390/pharmaceutics15010204
   Komorowska-Müller JA, 2021, SCI REP-UK, V11, DOI 10.1038/s41598-021-96285-9
   Leo M, 2021, INT J MOL SCI, V22, DOI 10.3390/ijms22126300
   Liang J, 2021, J NEUROSCI, V41, P8279, DOI 10.1523/JNEUROSCI.0851-21.2021
   Lin JH, 2022, J ALZHEIMERS DIS, V90, P783, DOI 10.3233/JAD-220701
   Lin YF, 2021, CHANNELS, V15, P408, DOI 10.1080/19336950.2021.1910461
   Litvin Y, 2013, GENES BRAIN BEHAV, V12, P479, DOI 10.1111/gbb.12045
   Manduca A, 2015, EUR NEUROPSYCHOPHARM, V25, P1362, DOI 10.1016/j.euroneuro.2015.04.005
   Masini E, 2020, INT J MOL SCI, V21, DOI 10.3390/ijms21218290
   Matas E, 2021, MOL AUTISM, V12, DOI 10.1186/s13229-020-00412-8
   Mirza R, 2019, CHEM-BIOL INTERACT, V311, DOI 10.1016/j.cbi.2019.108758
   Mizuno I, 2022, PSYCHONEUROENDOCRINO, V138, DOI 10.1016/j.psyneuen.2022.105688
   Monory K, 2015, J NEUROSCI, V35, P3842, DOI 10.1523/JNEUROSCI.3167-14.2015
   Morgan A, 2022, ALCOHOL CLIN EXP RES, V46, P2010, DOI 10.1111/acer.14949
   Naziroglu M, 2019, MOL CELL BIOCHEM, V453, P143, DOI 10.1007/s11010-018-3439-0
   Nwaobi SE, 2016, ACTA NEUROPATHOL, V132, P1, DOI 10.1007/s00401-016-1553-1
   Palmisano M, 2023, INT J MOL SCI, V24, DOI 10.3390/ijms24010026
   Petrosino S, 2016, BRIT J PHARMACOL, V173, P1154, DOI 10.1111/bph.13084
   Poleg S, 2021, TRANSL PSYCHIAT, V11, DOI 10.1038/s41398-021-01612-3
   Pretzsch CM, 2021, MOL AUTISM, V12, DOI 10.1186/s13229-021-00454-6
   Robbe D, 2001, J NEUROSCI, V21, P109, DOI 10.1523/JNEUROSCI.21-01-00109.2001
   Rodrigues RS, 2017, FRONT PHARMACOL, V8, DOI 10.3389/fphar.2017.00516
   Ruiz-Contreras HA, 2022, NEUROTOX RES, V40, P1690, DOI 10.1007/s12640-022-00592-6
   Saeedi M, 2019, BIOMED PHARMACOTHER, V111, P666, DOI 10.1016/j.biopha.2018.12.133
   Shen CJ, 2019, NAT MED, V25, P337, DOI 10.1038/s41591-018-0299-9
   Shi X, 2023, AM J HUM GENET, V110, P1750, DOI 10.1016/j.ajhg.2023.09.004
   Speed HE, 2015, PLOS ONE, V10, DOI 10.1371/journal.pone.0140638
   Steindel F, 2013, J NEUROCHEM, V124, P795, DOI 10.1111/jnc.12137
   Sultan Alysha A, 2023, Eur Neuropsychopharmacol, V71, P41, DOI 10.1016/j.euroneuro.2023.03.004
   Sun CH, 2018, LIFE SCI, V213, P183, DOI 10.1016/j.lfs.2018.10.012
   Szymusiak M, 2016, INT J PHARMACEUT, V511, P415, DOI 10.1016/j.ijpharm.2016.07.027
   Tanigami H, 2019, NEUROSCIENCE, V421, P1, DOI 10.1016/j.neuroscience.2019.09.040
   Umathe SN, 2012, NEUROPHARMACOLOGY, V62, P2024, DOI 10.1016/j.neuropharm.2011.12.030
   Valeri A., 2022, Int. J. Mol. Sci., V23
   Varvel SA, 2002, J PHARMACOL EXP THER, V301, P915, DOI 10.1124/jpet.301.3.915
   Vuic B, 2022, BIOMEDICINES, V10, DOI 10.3390/biomedicines10123000
   Wang L, 2022, BIOACT MATER, V18, P254, DOI 10.1016/j.bioactmat.2022.02.008
   Xu D, 2023, CNS NEUROSCI THER, V29, P78, DOI 10.1111/cns.13920
   Yang CH, 2021, MOL GENET GENOM MED, V9, DOI 10.1002/mgg3.1752
   Zhang J, 2014, J NEUROSCI, V34, P14919, DOI 10.1523/JNEUROSCI.1165-14.2014
   Zhang J, 2022, PFLUG ARCH EUR J PHY, V474, P665, DOI 10.1007/s00424-022-02700-z
   Zhang RS, 2020, PEPTIDES, V124, DOI 10.1016/j.peptides.2019.170185
   Zhu YJ, 2023, ASIAN J PHARM SCI, V18, DOI 10.1016/j.ajps.2023.100835
   Zou MY, 2021, OPEN BIOL, V11, DOI 10.1098/rsob.200306
   Zou MY, 2019, INT J DEV NEUROSCI, V76, P95, DOI 10.1016/j.ijdevneu.2019.03.002
NR 75
TC 0
Z9 0
U1 0
U2 0
PU PERGAMON-ELSEVIER SCIENCE LTD
PI OXFORD
PA THE BOULEVARD, LANGFORD LANE, KIDLINGTON, OXFORD OX5 1GB, ENGLAND
SN 0024-3205
EI 1879-0631
J9 LIFE SCI
JI Life Sci.
PD SEP 15
PY 2025
VL 377
AR 123797
DI 10.1016/j.lfs.2025.123797
PG 17
WC Medicine, Research & Experimental; Pharmacology & Pharmacy
WE Science Citation Index Expanded (SCI-EXPANDED)
SC Research & Experimental Medicine; Pharmacology & Pharmacy
GA 3UF4S
UT WOS:001509124600004
PM 40484367
DA 2025-08-11
ER

PT J
AU Uchino, S
   Waga, C
AF Uchino, Shigeo
   Waga, Chikako
TI Novel Therapeutic Approach for Autism Spectrum Disorder: Focus on SHANK3
SO CURRENT NEUROPHARMACOLOGY
LA English
DT Article
DE Autism spectrum disorder; cytokine; microglia; Phelan-McDermid syndrome;
   SHANK3; synapse
ID POSTSYNAPTIC DENSITY PROTEINS; 22Q13.3 DELETION SYNDROME; DIFFERENTIAL
   EXPRESSION; GENE; MICROGLIA; FAMILY; BRAIN; IDENTIFICATION;
   SCHIZOPHRENIA; MUTATIONS
AB SHANK3 is a synaptic scaffolding protein and plays an important role in neuronal development. SHANK3 interacts with various synaptic molecules, including post-synaptic density-95 (PSD-95), homer and GluR1 AMPA receptor. SHANK3 gene is a causable gene of the Phelan-McDermid syndrome (also known as the 22q13.3 deletion syndrome), whose manifestation is global developmental delay and autistic behavior, especially shows severe speech and language deficit. Additionally since cumulative gene analysis in autistic subjects identified several mutations in SHANK3 gene, including deletion and duplication in a particular region, abnormality of SHANK3 gene is thought the be related with the neuropathology of autism spectrum disorder (ASD). We here review the recent findings in regard to the roles of SHANK3 in higher brain functions, molecular-biologic studies of the complex expression of Shank3 transcripts and production of SHANK3 isoforms, and behavioral studies of Shank3-mutant mice, including our recent findings, and discuss a novel therapeutic approach for ASD.
C1 [Uchino, Shigeo; Waga, Chikako] Teikyo Univ, Sch Sci & Engn, Fac Biosci, Dept Neurobiol, Utsunomiya, Tochigi 3208551, Japan.
C3 Teikyo University
RP Uchino, S (corresponding author), Teikyo Univ, Sch Sci & Engn, Fac Biosci, Dept Neurobiol, 1-1 Toyosatodai, Utsunomiya, Tochigi 3208551, Japan.
EM uchino@nasu.bio.teikyo-u.ac.jp
CR Awadalla P, 2010, AM J HUM GENET, V87, P316, DOI 10.1016/j.ajhg.2010.07.019
   Boccuto L, 2013, EUR J HUM GENET, V21, P310, DOI 10.1038/ejhg.2012.175
   Böckers TM, 2004, MOL CELL NEUROSCI, V26, P182, DOI 10.1016/j.mcn.2004.01.009
   Bockmann J, 2002, J NEUROCHEM, V83, P1013, DOI 10.1046/j.1471-4159.2002.01204.x
   Bonaglia MC, 2006, J MED GENET, V43, P822, DOI 10.1136/jmg.2005.038604
   Bonaglia MC, 2001, AM J HUM GENET, V69, P261, DOI 10.1086/321293
   Bondy CA, 2004, EUR J PHARMACOL, V490, P25, DOI 10.1016/j.ejphar.2004.02.042
   Bozdagi O, 2013, MOL AUTISM, V4, DOI 10.1186/2040-2392-4-9
   Bozdagi O, 2010, MOL AUTISM, V1, DOI 10.1186/2040-2392-1-15
   Chung WS, 2013, NATURE, V504, P394, DOI 10.1038/nature12776
   Deverman BE, 2009, NEURON, V64, P61, DOI 10.1016/j.neuron.2009.09.002
   Durand CM, 2007, NAT GENET, V39, P25, DOI 10.1038/ng1933
   Enstrom AM, 2009, BRAIN BEHAV IMMUN, V23, P124, DOI 10.1016/j.bbi.2008.08.001
   Failla P, 2007, CLIN GENET, V71, P599, DOI 10.1111/j.1399-0004.2007.00819.x
   Fernandez AM, 2012, NAT REV NEUROSCI, V13, P225, DOI 10.1038/nrn3209
   Föcking M, 2015, MOL PSYCHIATR, V20, P424, DOI 10.1038/mp.2014.63
   Gauthier J, 2010, P NATL ACAD SCI USA, V107, P7863, DOI 10.1073/pnas.0906232107
   Gauthier J, 2009, AM J MED GENET B, V150B, P421, DOI 10.1002/ajmg.b.30822
   Grabrucker S, 2014, EXP NEUROL, V253, P126, DOI 10.1016/j.expneurol.2013.12.015
   Han K, 2013, NATURE, V503, P72, DOI 10.1038/nature12630
   Jiang YH, 2013, NEURON, V78, P8, DOI 10.1016/j.neuron.2013.03.016
   Kettenmann H, 2013, NEURON, V77, P10, DOI 10.1016/j.neuron.2012.12.023
   Khwaja OS, 2014, P NATL ACAD SCI USA, V111, P4596, DOI 10.1073/pnas.1311141111
   Lim S, 1999, J BIOL CHEM, V274, P29510, DOI 10.1074/jbc.274.41.29510
   Marshall CR, 2012, METHODS MOL BIOL, V838, P115, DOI 10.1007/978-1-61779-507-7_5
   Mefford HC, 2012, NEW ENGL J MED, V366, P733, DOI 10.1056/NEJMra1114194
   Miyamoto A, 2013, FRONT CELL NEUROSCI, V7, DOI 10.3389/fncel.2013.00070
   Moessner R, 2007, AM J HUM GENET, V81, P1289, DOI 10.1086/522590
   Morgan JT, 2010, BIOL PSYCHIAT, V68, P368, DOI 10.1016/j.biopsych.2010.05.024
   Naisbitt S, 1999, NEURON, V23, P569, DOI 10.1016/S0896-6273(00)80809-0
   Nemirovsky SI, 2015, PLOS ONE, V10, DOI 10.1371/journal.pone.0116358
   O'Kusky JR, 2000, J NEUROSCI, V20, P8435, DOI 10.1523/JNEUROSCI.20-22-08435.2000
   Okamoto N, 2007, AM J MED GENET A, V143A, P2804, DOI 10.1002/ajmg.a.31771
   Paolicelli RC, 2011, SCIENCE, V333, P1456, DOI 10.1126/science.1202529
   Pardo CA, 2006, INT REV PSYCHIATR, V17, P485, DOI 10.1080/02646830500381930
   Peça J, 2011, NATURE, V472, P437, DOI 10.1038/nature09965
   Perea G, 2010, BRAIN RES REV, V63, P93, DOI 10.1016/j.brainresrev.2009.10.005
   Perea G, 2009, TRENDS NEUROSCI, V32, P421, DOI 10.1016/j.tins.2009.05.001
   Phelan MC, 2001, AM J MED GENET, V101, P91, DOI 10.1002/1096-8628(20010615)101:2<91::AID-AJMG1340>3.0.CO;2-C
   Pini Giorgio, 2012, Autism Res Treat, V2012, P679801, DOI 10.1155/2012/679801
   Santello M, 2012, ADV EXP MED BIOL, V970, P307, DOI 10.1007/978-3-7091-0932-8_14
   Shcheglovitov A, 2013, NATURE, V503, P267, DOI 10.1038/nature12618
   Sheng M, 2000, J CELL SCI, V113, P1851
   Uchino S, 2006, J NEUROCHEM, V97, P1203, DOI 10.1111/j.1471-4159.2006.03831.x
   Uchino S, 2013, BRAIN DEV-JPN, V35, P106, DOI 10.1016/j.braindev.2012.05.013
   Verhoeven WMA, 2012, NEUROPSYCH DIS TREAT, V8, P175, DOI 10.2147/NDT.S30506
   Vucurovic K, 2012, EUR J MED GENET, V55, P625, DOI 10.1016/j.ejmg.2012.07.009
   Waga C, 2014, J NEUROCHEM, V128, P280, DOI 10.1111/jnc.12505
   Waga C, 2011, PSYCHIAT GENET, V21, P208, DOI 10.1097/YPG.0b013e328341e069
   Wang XM, 2014, DEV NEUROBIOL, V74, P123, DOI 10.1002/dneu.22084
   Wang XM, 2011, HUM MOL GENET, V20, P3093, DOI 10.1093/hmg/ddr212
   Zhan Y, 2014, NAT NEUROSCI, V17, P400, DOI 10.1038/nn.3641
NR 52
TC 17
Z9 19
U1 2
U2 17
PU BENTHAM SCIENCE PUBL LTD
PI SHARJAH
PA EXECUTIVE STE Y-2, PO BOX 7917, SAIF ZONE, 1200 BR SHARJAH, U ARAB
   EMIRATES
SN 1570-159X
EI 1875-6190
J9 CURR NEUROPHARMACOL
JI Curr. Neuropharmacol.
PY 2015
VL 13
IS 6
BP 786
EP 792
DI 10.2174/1570159X13666151029105547
PG 7
WC Neurosciences; Pharmacology & Pharmacy
WE Science Citation Index Expanded (SCI-EXPANDED)
SC Neurosciences & Neurology; Pharmacology & Pharmacy
GA CX3VA
UT WOS:000365626400006
PM 26511836
OA Green Published, Green Submitted
DA 2025-08-11
ER

PT J
AU Lim, R
   Moffat, AK
   Young, R
   Ellett, LMK
AF Lim, Renly
   Moffat, Anna K.
   Young, Robyn
   Ellett, Lisa M. Kalisch
TI Use of medicines in adults with autism spectrum disorder in Australia
SO JOURNAL OF PHARMACY PRACTICE AND RESEARCH
LA English
DT Article
DE adults; Australia; autism spectrum disorder; drug utilisation;
   psychotropics
ID DRUGS
AB Use of psychotropic medicines such as antipsychotics, antidepressants, and anxiolytics is common in children with autism spectrum disorder (ASD); however, very little is known about medicine use in adults with ASD. This pilot project aimed to describe medicines use in Australian adults with ASD. We conducted a retrospective analysis of mental health care plan records for adults with a confirmed diagnosis of ASD from a single metropolitan psychology practice. One hundred and twenty one of the 168 participants (72%) were taking at least one medicine. Fifty-nine of the 168 persons whose care plans were reviewed (35%) were taking an antidepressant, the most frequently prescribed psychotropic medicine. Twenty-three (14%) were prescribed a medicine for airways disease, most commonly salbutamol. Antipsychotics were used by 11% and anxiolytic/hypnotics by 10%. The most commonly used antidepressants were sertraline and escitalopram (21 and 19% of antidepressant users, respectively). The most commonly used antipsychotics were quetiapine and risperidone (32% and 27%, respectively). This pilot project has highlighted that use of psychotropic medicines is common in adults with ASD.
C1 [Lim, Renly; Moffat, Anna K.; Ellett, Lisa M. Kalisch] UniSA, Qual Use Med & Pharm Res Ctr, Adelaide, SA, Australia.
   [Lim, Renly; Moffat, Anna K.; Ellett, Lisa M. Kalisch] Univ South Australia, Clin & Hlth Sci, Adelaide, SA, Australia.
   [Young, Robyn] Flinders Univ S Australia, Coll Educ Psychol & Social Work, Adelaide, SA, Australia.
   [Moffat, Anna K.] Cara Inc, Autism Spectrum Disorder, Woodville, SA, Australia.
C3 University of South Australia; University of South Australia; Flinders
   University South Australia
RP Ellett, LMK (corresponding author), Univ South Australia, GPO Box 2471, Adelaide, SA 5001, Australia.
EM lisa.kalisch@unisa.edu.au
RI ; Young, Robyn/W-1064-2019; Ellett, Lisa/A-3043-2011; Lim,
   Renly/F-8437-2014
OI Young, Robyn/0000-0002-6124-8515; Lim, Renly/0000-0003-4135-2523;
   Kalisch Ellett, Lisa/0000-0001-5063-6128
FU Australian Government National Health and Medical Research Council
   [APP1101788, APP1156368]
FX LMKE (APP1101788) and RL (APP1156368) are supported by the Australian
   Government National Health and Medical Research Council. The contents of
   the published material are solely the responsibility of the individual
   authors and do not reflect the views of NHMRC.
CR Australian Government Department of Health, 2007, PHARM BEN SCHEM RISP
   Australian Institute of Health and Welfare, AUT AUSTR 2017
   Cvejic RC, 2018, BJPSYCH OPEN, V4, P461, DOI 10.1192/bjo.2018.64
   Farmer C, 2013, DRUGS, V73, P303, DOI 10.1007/s40265-013-0021-7
   Jobski K, 2017, ACTA PSYCHIAT SCAND, V135, P8, DOI 10.1111/acps.12644
   Lord C, 2018, LANCET, V392, P508, DOI 10.1016/S0140-6736(18)31129-2
   Loy JH, 2017, COCHRANE DB SYST REV, DOI 10.1002/14651858.CD008559.pub3
   National Institute for Health and Care Excellence (NICE), 2012, AUT AD DIAGN MAN CLI
   Rasmussen L, 2019, J AUTISM DEV DISORD, V49, P227, DOI 10.1007/s10803-018-3718-3
   Turner M, 2020, AUST PRESCR, V43, P185, DOI 10.18773/austprescr.2020.054
   Williams K, 2010, COCHRANE DB SYST REV, DOI 10.1002/14651858.CD004677.pub2
NR 11
TC 1
Z9 1
U1 0
U2 3
PU WILEY
PI HOBOKEN
PA 111 RIVER ST, HOBOKEN 07030-5774, NJ USA
SN 1445-937X
EI 2055-2335
J9 J PHARM PRACT RES
JI J. Pharm. Pract. Res.
PD OCT
PY 2021
VL 51
IS 5
BP 410
EP 414
DI 10.1002/jppr.1745
EA OCT 2021
PG 5
WC Pharmacology & Pharmacy
WE Emerging Sources Citation Index (ESCI)
SC Pharmacology & Pharmacy
GA WW3WU
UT WOS:000702404300001
OA Bronze
DA 2025-08-11
ER

PT J
AU Weiss, EM
   Rominger, C
   Hofer, E
   Fink, A
   Papousek, I
AF Weiss, Elisabeth M.
   Rominger, Christian
   Hofer, Ellen
   Fink, Andreas
   Papousek, Ilona
TI Less differentiated facial responses to naturalistic films of another
   person's emotional expressions in adolescents and adults with
   High-Functioning Autism Spectrum Disorder
SO PROGRESS IN NEURO-PSYCHOPHARMACOLOGY & BIOLOGICAL PSYCHIATRY
LA English
DT Article
DE FACS; Autism spectrum disorder; Facial emotional responsivity;
   Emotion-laden stimulus films
ID TYPICALLY DEVELOPING-CHILDREN; ELECTROMYOGRAPHIC RESPONSES; SOCIAL
   MOTIVATION; EMG EVIDENCE; MIMICRY; INDIVIDUALS; CHAMELEON; RECOGNITION;
   DYSFUNCTION; PERCEPTION
AB Background Reduced facial expressivity (flat affect) and deficits in nonverbal communicative behaviors are characteristic symptoms of autism spectrum disorder (ASD). Based on the important interpersonal functions of facial emotional responsiveness the present study aimed at a comprehensive and differentiated analysis of perceptible facial behavior in response to another person's naturalistic, dynamic facial expressions of emotion.
   Methods: In a group of 21 adolescent and adult individuals with High-Funtioning autism spectrum disorder (HF-ASD) and in 21 matched healthy controls we examined perceptible facial responses using the whole range of action units of the Facial Action Coding System (FACS) while participants were watching films displaying continuous, dynamic real-life facial expressions of four universal emotions (cheerfulness, anger, sadness, anxiety). The duration of the 80s films was in the typical range of casual face-to-face interactions.
   Results: Overall, the number of congruent facial muscle movements while watching the emotion-laden stimulus films did not differ in the two groups. However, the comprehensive FACS analysis indicated that participants with HF-ASD displayed less differentiated facial responses to the watched emotional expressions.
   Conclusions: The unusual or awkward patterns of facial emotional responses in ASD may hamper the recognition of affect in other people as well as the interaction partner's sense of interpersonal resonance, and thereby lead to social disadvantage in individuals with ASD.
C1 [Weiss, Elisabeth M.; Rominger, Christian; Hofer, Ellen; Fink, Andreas; Papousek, Ilona] Karl Franzens Univ Graz, Dept Psychol, Biol Psychol Unit, Graz, Austria.
C3 University of Graz
RP Weiss, EM (corresponding author), Karl Franzens Univ Graz, Dept Psychol, Univ Pl 2, A-8010 Graz, Austria.
EM e.weiss@uni-graz.at
RI ; Papousek, Ilona/H-3043-2019; Rominger, Christian/H-7625-2019
OI Papousek, Ilona/0000-0002-6620-0318; Rominger,
   Christian/0000-0003-3195-4555; Fink, Andreas/0000-0001-7316-3140; Weiss,
   Elisabeth/0000-0003-1296-3448; 
CR [Anonymous], EUR ARCH PSYCHIAT CL
   [Anonymous], EUR ARCH PSYCHIAT CL
   [Anonymous], 2009, Using Multivariate Statistics
   [Anonymous], ICD10GM2014 DIMDI
   [Anonymous], INT STAT CLASSIFICAT
   [Anonymous], 7 GEN M SOC PERS SOC
   Beall PM, 2008, J EXP CHILD PSYCHOL, V101, P206, DOI 10.1016/j.jecp.2008.04.004
   Bieberich AA, 2004, J AUTISM DEV DISORD, V34, P439, DOI 10.1023/B:JADD.0000037420.16169.28
   Bourgeois P, 2008, BIOL PSYCHOL, V77, P343, DOI 10.1016/j.biopsycho.2007.11.008
   Brewer R, 2016, AUTISM RES, V9, P262, DOI 10.1002/aur.1508
   CAPPS L, 1993, J CONSULT CLIN PSYCH, V61, P475, DOI 10.1037/0022-006X.61.3.475
   Carter MJ, 2014, THER RECREAT J, V48, P275
   Cattuto C, 2010, PLOS ONE, V5, DOI 10.1371/journal.pone.0011596
   Chakrabarti B, 2006, SOC NEUROSCI-UK, V1, P364, DOI 10.1080/17470910601041317
   Chartrand TL, 1999, J PERS SOC PSYCHOL, V76, P893, DOI 10.1037/0022-3514.76.6.893
   Chevallier C, 2012, TRENDS COGN SCI, V16, P231, DOI 10.1016/j.tics.2012.02.007
   Czapinski P, 2003, BRAIN COGNITION, V51, P177
   Davies H, 2016, NEUROSCI BIOBEHAV R, V64, P252, DOI 10.1016/j.neubiorev.2016.02.015
   Dawson G, 2005, DEV NEUROPSYCHOL, V27, P403, DOI 10.1207/s15326942dn2703_6
   DAWSON G, 1990, J ABNORM CHILD PSYCH, V18, P335, DOI 10.1007/BF00916569
   Deschamps PKH, 2015, J AUTISM DEV DISORD, V45, P354, DOI 10.1007/s10803-013-1890-z
   Ekman P., 2002, FACIAL ACTION CODING
   Faso DJ, 2015, J AUTISM DEV DISORD, V45, P75, DOI 10.1007/s10803-014-2194-7
   Frazier TW, 2017, J AM ACAD CHILD PSY, V56, P546, DOI 10.1016/j.jaac.2017.05.005
   Grossman RB, 2013, J SPEECH LANG HEAR R, V56, P1035, DOI 10.1044/1092-4388(2012/12-0067)
   Grossman RB, 2012, RES AUTISM SPECT DIS, V6, P1150, DOI 10.1016/j.rasd.2012.03.006
   Hamilton AFD, 2015, Q J EXP PSYCHOL, V68, P417, DOI 10.1080/17470218.2014.973424
   Happé F, 2006, BRAIN COGNITION, V61, P25, DOI 10.1016/j.bandc.2006.03.004
   Hatfield Elaine., 1992, EMOTION SOCIAL BEHAV
   Hill EL, 2004, DEV REV, V24, P189, DOI 10.1016/j.dr.2004.01.001
   KASARI C, 1990, J AUTISM DEV DISORD, V20, P87, DOI 10.1007/BF02206859
   Kim K, 2015, J AUTISM DEV DISORD, V45, P3891, DOI 10.1007/s10803-014-2036-7
   Kret ME, 2012, NEUROPSYCHOLOGIA, V50, P1211, DOI 10.1016/j.neuropsychologia.2011.12.022
   Kulesza WM, 2015, J SOC PSYCHOL, V155, P590, DOI 10.1080/00224545.2015.1032195
   Lakin JL, 2003, J NONVERBAL BEHAV, V27, P145, DOI 10.1023/A:1025389814290
   LOVELAND KA, 1994, DEV PSYCHOPATHOL, V6, P433, DOI 10.1017/S0954579400006039
   Lozier LM, 2014, DEV PSYCHOPATHOL, V26, P933, DOI 10.1017/S0954579414000479
   MACDONALD H, 1989, J CHILD PSYCHOL PSYC, V30, P865, DOI 10.1111/j.1469-7610.1989.tb00288.x
   Magnée MJCM, 2007, J CHILD PSYCHOL PSYC, V48, P1122, DOI 10.1111/j.1469-7610.2007.01779.x
   Mathersul D, 2013, BIOL PSYCHOL, V94, P397, DOI 10.1016/j.biopsycho.2013.08.004
   McIntosh DN, 2006, DEVELOPMENTAL SCI, V9, P295, DOI 10.1111/j.1467-7687.2006.00492.x
   Meltzoff AN, 2003, PHILOS T R SOC B, V358, P491, DOI 10.1098/rstb.2002.1261
   Narzisi A, 2013, J AUTISM DEV DISORD, V43, P1895, DOI 10.1007/s10803-012-1736-0
   Oberman LM, 2009, DEVELOPMENTAL SCI, V12, P510, DOI 10.1111/j.1467-7687.2008.00796.x
   Papousek I, 2008, PERS INDIV DIFFER, V45, P463, DOI 10.1016/j.paid.2008.05.021
   Papousek I, 2009, PERS INDIV DIFFER, V47, P58, DOI 10.1016/j.paid.2009.01.047
   Papousek I, 2009, EMOTION, V9, P510, DOI 10.1037/a0016299
   Prochazkova E, 2017, NEUROSCI BIOBEHAV R, V80, P99, DOI 10.1016/j.neubiorev.2017.05.013
   Reiser EM, 2012, BRAIN COGNITION, V80, P144, DOI 10.1016/j.bandc.2012.06.001
   Rozga A, 2013, DEVELOPMENTAL SCI, V16, P499, DOI 10.1111/desc.12062
   Rymarczyk K, 2016, PLOS ONE, V11, DOI 10.1371/journal.pone.0158534
   Sayette MA, 2001, J NONVERBAL BEHAV, V25, P167, DOI 10.1023/A:1010671109788
   Schmitt M, 2003, DIAGNOSTICA, V49, P147, DOI 10.1026//0012-1924.49.4.147
   Sims TB, 2014, SOC COGN AFFECT NEUR, V9, P2010, DOI 10.1093/scan/nsu010
   Sims TB, 2012, PSYCHOPHYSIOLOGY, V49, P998, DOI 10.1111/j.1469-8986.2012.01377.x
   SNOW ME, 1987, J AM ACAD CHILD PSY, V26, P836, DOI 10.1097/00004583-198726060-00006
   Stagg SD, 2014, AUTISM, V18, P704, DOI 10.1177/1362361313492392
   Trevisan DA, 2016, MOL AUTISM, V7, DOI 10.1186/s13229-016-0108-6
   van Baaren RB, 2004, PSYCHOL SCI, V15, P71, DOI 10.1111/j.0963-7214.2004.01501012.x
   VASEY MW, 1987, PSYCHOPHYSIOLOGY, V24, P479, DOI 10.1111/j.1469-8986.1987.tb00324.x
   Volker MA, 2009, FOCUS AUTISM DEV DIS, V24, P195, DOI 10.1177/1088357609347325
   Weyers P, 2006, PSYCHOPHYSIOLOGY, V43, P450, DOI 10.1111/j.1469-8986.2006.00451.x
   YIRMIYA N, 1989, J CHILD PSYCHOL PSYC, V30, P725, DOI 10.1111/j.1469-7610.1989.tb00785.x
   Yoshimura S, 2015, J AUTISM DEV DISORD, V45, P1318, DOI 10.1007/s10803-014-2291-7
NR 64
TC 18
Z9 22
U1 2
U2 60
PU PERGAMON-ELSEVIER SCIENCE LTD
PI OXFORD
PA THE BOULEVARD, LANGFORD LANE, KIDLINGTON, OXFORD OX5 1GB, ENGLAND
SN 0278-5846
EI 1878-4216
J9 PROG NEURO-PSYCHOPH
JI Prog. Neuro-Psychopharmacol. Biol. Psychiatry
PD MAR 8
PY 2019
VL 89
BP 341
EP 346
DI 10.1016/j.pnpbp.2018.10.007
PG 6
WC Clinical Neurology; Neurosciences; Pharmacology & Pharmacy; Psychiatry
WE Science Citation Index Expanded (SCI-EXPANDED); Social Science Citation Index (SSCI)
SC Neurosciences & Neurology; Pharmacology & Pharmacy; Psychiatry
GA HA5DF
UT WOS:000450287400038
PM 30336172
DA 2025-08-11
ER

PT J
AU Coutelle, R
   Berna, F
   Danion, JM
AF Coutelle, Romain
   Berna, Fabrice
   Danion, Jean-Marie
TI Autobiographical memory and the self in adults with autism spectrum
   disorder without intellectual deficiency
SO ANNALES MEDICO-PSYCHOLOGIQUES
LA French
DT Article
DE Autism spectrum disorder; Autobiographical memory; Cognitive function;
   Declarative memory; Review of the wrinting; Self
ID HIGH-FUNCTIONING AUTISM; EPISODIC MEMORY; KNOWLEDGE
AB Introduction. - Autism spectrum disorder combines deficits in socio-communication, restricted, repetitive patterns but also disorders of self and cognitive impairments. Among them, people with ASD have autobiographical memory deficits as shown by several recent studies. Autobiographical memory is a critical function supporting socialization but it represents also an important support for the self as illustrated by the model of Self Memory System put forward by Conway. This cognitive model describes the reciprocal relationships between autobiographical memory and self and then provides a relevant theoretical framework to explore disorders of self by examining autobiographical memory deficits.
   Objective. - To provide a review of autobiographical memory studies in adults with autism spectrum disorder without intellectual deficiency and to discuss the results in reference to Conway's model of self memory system.
   Method. - The Medline database was analyzed up to February 2014, crossing the following items autism, autistic, Asperger and episodic memories, autobiographical memory.
   Results. - Our results show that the semantic component of autobiographical memory is preserved, whereas episodic autobiographical memory is impaired in adults with ASD. These people generate fewer specific memories and less detailed memories of past events. Both episodic memory and future thinking are impaired, this reflecting an alteration of the sense of self, particularly a diminished temporally extended self-awareness. Moreover, memories relating to the self are also less specific and adults with ASD have more difficulty drawing meaning upon these events. Autobiographical memory deficits seem related to impaired Theory of Mind skills and executive dysfunction reported in this disorder.
   Conclusion. - From a cognitive psychopathological perspective, autobiographical memory deficits found in adults with autism spectrum disorder without intellectual deficiency may account for alterations of both components of self (the working self and the conceptual self) as defined in the self memory system. Our results are also discussed in reference to the main cognitive theories of autism. (C) 2017 Elsevier Masson SAS. All right reserved.
C1 [Coutelle, Romain] Hop Univ Strasbourg, Hop Elsau, Serv Psychiat Enfant & Adolescent, 5 Rue Cranach, F-67200 Strasbourg, France.
   [Coutelle, Romain; Berna, Fabrice; Danion, Jean-Marie] Hop Civil, Inserm U114, 1 Pl Hop, F-67091 Strasbourg, France.
   [Berna, Fabrice; Danion, Jean-Marie] Hop Univ Strasbourg, Serv Psychiat 1, 1 Pl Hop, F-67091 Strasbourg, France.
C3 Universites de Strasbourg Etablissements Associes; Universite de
   Strasbourg; CHU Strasbourg; CHU Strasbourg; Institut National de la
   Sante et de la Recherche Medicale (Inserm); Universites de Strasbourg
   Etablissements Associes; Universite de Strasbourg; CHU Strasbourg
RP Coutelle, R (corresponding author), Hop Univ Strasbourg, Hop Elsau, Serv Psychiat Enfant & Adolescent, 5 Rue Cranach, F-67200 Strasbourg, France.; Coutelle, R (corresponding author), Hop Civil, Inserm U114, 1 Pl Hop, F-67091 Strasbourg, France.
EM romain.coutelle@chru-strasbourg.fr
RI Berna, Fabrice/J-2701-2019; Coutelle, Romain/AAV-3816-2021
CR Adler N, 2010, PSYCHIAT RES, V178, P214, DOI 10.1016/j.psychres.2009.11.015
   [Anonymous], CLIN PSYCHOL PSYCHOT
   Anthony LG, 2013, DEV PSYCHOPATHOL, V25, P643, DOI 10.1017/S0954579413000072
   Association AP, 2013, DIAGNOSTIC STAT MANU
   Baron F, 2011, LE LIVRE DE MA MERE, V20, P703
   BARONCOHEN S, 1995, MINDBLINDNESS ESSAY
   Berna F, 2011, CONSCIOUS COGN, V20, P703, DOI 10.1016/j.concog.2010.12.004
   Bowler D., 2011, Researching the Autism Spectrum: Contemporary Perspectives
   Bowler DM, 2000, J AUTISM DEV DISORD, V30, P295, DOI 10.1023/A:1005575216176
   Cohen A, 1954, TRENDS COGN SCI
   Conway MA, 2000, PSYCHOL REV, V107, P261, DOI 10.1037//0033-295X.107.2.261
   Conway MA, 2005, J MEM LANG, V53, P594, DOI 10.1016/j.jml.2005.08.005
   Conway MA, 2001, PHILOS T R SOC B, V356, P1375, DOI 10.1098/rstb.2001.0940
   Conway MA, 2005, NEUROPSYCHOLOGY, V53, P594
   Conway MA, 2009, NEUROPSYCHOLOGIA, V47, P2305, DOI 10.1016/j.neuropsychologia.2009.02.003
   Crane L, 2008, J AUTISM DEV DISORD, V38, P498, DOI 10.1007/s10803-007-0420-2
   Crane L, 2013, AUTISM, V17, P205, DOI 10.1177/1362361311418690
   Crane L, 2010, J AUTISM DEV DISORD, V40, P383, DOI 10.1007/s10803-009-0875-4
   Crane L, 2009, MEMORY, V17, P557, DOI 10.1080/09658210902960211
   Cranel L, 2008, NEUROPSYCHOLOGIA, V38, P498
   Crivelli B, 2013, NEUROCASE, V19, P604, DOI 10.1080/13554794.2012.713492
   FRITH U, 2003, AUTISM EXPLAINING EN
   Goddard L, 2007, J AUTISM DEV DISORD, V37, P291, DOI 10.1007/s10803-006-0168-0
   Goddard L, 2014, DEV PSYCHOPATHOL, V26, P215, DOI 10.1017/S0954579413000904
   Hill EL, 2004, TRENDS COGN SCI, V8, P26, DOI 10.1016/j.tics.2003.11.003
   James W., 1961, PSYCHOL BRIEFER COUR
   Klein SB, 1999, SOC COGNITION, V17, P413, DOI 10.1521/soco.1999.17.4.413
   Lind SE, 2010, J ABNORM PSYCHOL, V119, P896, DOI 10.1037/a0020631
   Lind SE, 2010, AUTISM, V14, P430, DOI 10.1177/1362361309358700
   Mottron L, 2006, J AUTISM DEV DISORD, V36, P27, DOI 10.1007/s10803-005-0040-7
   TULVING E, 1985, CAN PSYCHOL, V26, P1, DOI 10.1037/h0080017
   TULVING E, 1984, BEHAV BRAIN SCI, V7, P223, DOI 10.1017/S0140525X0004440X
NR 32
TC 4
Z9 4
U1 2
U2 42
PU MASSON EDITEUR
PI MOULINEAUX CEDEX 9
PA 21 STREET CAMILLE DESMOULINS, ISSY, 92789 MOULINEAUX CEDEX 9, FRANCE
SN 0003-4487
EI 1769-6631
J9 ANN MED-PSYCHOL
JI Ann. Med.-Psychol.
PD SEP
PY 2017
VL 175
IS 7
BP 630
EP 635
DI 10.1016/j.amp.2016.03.017
PG 6
WC Pharmacology & Pharmacy; Psychiatry; Psychology; Psychology,
   Multidisciplinary
WE Science Citation Index Expanded (SCI-EXPANDED)
SC Pharmacology & Pharmacy; Psychiatry; Psychology
GA FK8ZO
UT WOS:000413800400007
DA 2025-08-11
ER

PT S
AU Fasanella, DR
   Luttrell, SE
   Tejada, FR
   Ngokobi, H
   Ayuk-Tabe, M
AF Fasanella, Dana R.
   Luttrell, Sarah E.
   Tejada, Frederick R.
   Ngokobi, Harris
   Ayuk-Tabe, Manyo
BE Ray, SD
TI Use of Antidiabetic, Antihypertensive, and Psychotropic Drugs in
   Pregnancy
SO WORLDWIDE YEARLY SURVEY OF NEW DATA IN ADVERSE DRUG REACTIONS
SE Side Effects of Drugs Annual
LA English
DT Article; Book Chapter
ID SEROTONIN REUPTAKE INHIBITORS; AUTISM SPECTRUM DISORDER; PERSISTENT
   PULMONARY-HYPERTENSION; IN-UTERO EXPOSURE; ANTIDEPRESSANT USE; ATYPICAL
   ANTIPSYCHOTICS; PRENATAL EXPOSURE; MEDICATION USE; 2ND-GENERATION
   ANTIPSYCHOTICS; ANTIEPILEPTIC MEDICATIONS
C1 [Fasanella, Dana R.; Luttrell, Sarah E.] Univ Maryland, Eastern Shore Sch Pharm, Dept Pharm Practice & Adm, Princess Anne, MD 21853 USA.
   [Tejada, Frederick R.] Univ Maryland, Eastern Shore Sch Pharm, Dept Pharmaceut Sci, Princess Anne, MD USA.
   [Ngokobi, Harris; Ayuk-Tabe, Manyo] Univ Maryland, Eastern Shore Sch Pharm, Princess Anne, MD USA.
C3 University System of Maryland; University of Maryland Eastern Shore;
   University System of Maryland; University of Maryland Eastern Shore;
   University System of Maryland; University of Maryland Eastern Shore
[truncated: 3,977,042 more chars]
